# Supplementary material for: A QTL for Number of Teats Shows Breed Specific Effects on Number of Vertebrae in Pigs: Bridging the Gap Between Molecular and Quantitative Genetics
Source: Front Genet. 2019 Mar 26;10:272. doi: 10.3389/fgene.2019.00272 (PMC6445065; doi:10.3389/fgene.2019.00272)
Supplement: Supplementary file 1 [file Table_1.XLSX]

## Sheet: Table X1 NTE
	Chr	SNP	bp	A1	A2	Freq	b	se	p	logpval	expl_VG	expl_VP	line	trait	chip	QTL_region
1	1	AX-116150371	239353706	T	A	0.26472	0.1313	0.0214677	9.58691e-10	9.0183213496796	0.0169479404676622	0.00669424461104267	L	NTE	660K	1
2	1	AX-116150374	239361292	T	C	0.264698	0.130414	0.0214638	1.23221e-09	8.90931527101153	0.0167190966631611	0.00660385389908715	L	NTE	660K	1
3	1	AX-116150376	239365849	C	T	0.26472	0.1313	0.0214677	9.58691e-10	9.0183213496796	0.0169479404676622	0.00669424461104267	L	NTE	660K	1
4	1	AX-116150589	240190577	C	A	0.261551	0.141452	0.0215957	5.75361e-11	10.2400595794614	0.0195183475367743	0.00770952630284596	L	NTE	660K	1
5	1	AX-116706218	240199258	T	C	0.258939	0.134585	0.0212413	2.3583e-10	9.62740094900462	0.0175546717318767	0.00693389659138617	L	NTE	660K	1
6	1	AX-116150591	240203070	A	G	0.261144	0.140954	0.0215414	6.01264e-11	10.2209347982656	0.0193616620958687	0.0076476373275801	L	NTE	660K	1
7	1	AX-116706219	240204573	C	T	0.261187	0.143708	0.021504	2.34362e-11	10.6301128044636	0.0201277832347647	0.00795024650391309	L	NTE	660K	1
8	1	AX-116150594	240212810	C	T	0.261572	0.136535	0.0214559	1.97193e-10	9.70510850580115	0.0181859238747733	0.00718323404119949	L	NTE	660K	1
9	1	AX-116150616	240283416	C	T	0.26078	0.128853	0.0209839	8.22285e-10	9.08497763200357	0.0161653468935636	0.00638512900929497	L	NTE	660K	1
10	1	AX-116150624	240315462	C	G	0.375969	0.11005	0.018915	5.95084e-09	8.22542172643681	0.0143511355371077	0.00566853606282926	L	NTE	660K	1
11	1	AX-116150630	240345229	A	G	0.287479	0.114344	0.0179799	2.02367e-10	9.69386030648825	0.0135262847574289	0.00534272934328623	L	NTE	660K	1
12	1	AX-116633856	240392151	T	C	0.273113	0.127019	0.0200412	2.32941e-10	9.63275406446386	0.0161768747701505	0.00638968239003556	L	NTE	660K	1
13	1	AX-116633855	240392362	G	A	0.273048	0.125496	0.0200191	3.63885e-10	9.4390358464514	0.0157889217719954	0.00623644534791867	L	NTE	660K	1
14	1	AX-116150654	240405618	C	T	0.415985	0.107364	0.0179049	2.01811e-09	8.69505516560603	0.0141438294101176	0.00558665248965484	L	NTE	660K	1
15	1	AX-116150653	240406043	C	T	0.415814	0.111161	0.0180474	7.30211e-10	9.13655162906457	0.0151601365395956	0.00598808229982282	L	NTE	660K	1
16	1	AX-116150650	240420165	A	G	0.277887	0.135849	0.0197134	5.53125e-12	11.2571767119581	0.0187039897548949	0.00738786419863877	L	NTE	660K	1
17	1	AX-116150649	240421628	G	A	0.276945	0.135254	0.0198323	9.11077e-12	11.0404449169217	0.0185017610757174	0.00730798615986671	L	NTE	660K	1
18	1	AX-116150648	240425451	G	A	0.277266	0.125947	0.019519	1.09982e-10	9.9586783870267	0.0160545718439682	0.00634137411882863	L	NTE	660K	1
19	1	AX-116633854	240427037	A	C	0.276474	0.117474	0.0191386	8.35301e-10	9.0781569986681	0.0139424765263263	0.00550712038014513	L	NTE	660K	1
20	1	AX-116150646	240429320	G	A	0.276453	0.119319	0.0191445	4.59006e-10	9.33818163744779	0.014383190566395	0.00568119743649129	L	NTE	660K	1
21	1	AX-116665067	240527308	A	G	0.275318	0.153431	0.0210059	2.78936e-13	12.5544954312614	0.0237222720342588	0.00937002888522246	L	NTE	660K	1
22	1	AX-116150678	240528264	A	G	0.272449	0.137148	0.0201597	1.02385e-11	10.9897636653759	0.0188310955965583	0.00743806956708519	L	NTE	660K	1
23	1	AX-116150679	240529981	C	A	0.275232	0.153325	0.0207677	1.54916e-13	12.8099037252178	0.0236849162379523	0.00935527376859969	L	NTE	660K	1
24	1	AX-116150690	240561812	G	A	0.27003	0.135559	0.0202479	2.15729e-11	10.6660914696707	0.0182945491712512	0.00722613980352253	L	NTE	660K	1
25	1	AX-116150746	240840955	A	G	0.228065	0.126752	0.021425	3.29727e-09	8.48184548879587	0.0142855506639322	0.00564263078043467	L	NTE	660K	1
26	4	AX-116227531	29024017	T	C	0.309875	0.147557	0.0255881	8.08844e-09	8.09213523175256	0.0235169991894455	0.00928894843548838	L	NTE	660K	2
27	4	AX-116227538	29049050	A	G	0.30981	0.148259	0.0255554	6.5742e-09	8.18215708796733	0.0237385505416197	0.00937645871133524	L	NTE	660K	2
28	4	AX-116227543	29069767	C	T	0.309875	0.147557	0.0255881	8.08844e-09	8.09213523175256	0.0235169991894455	0.00928894843548838	L	NTE	660K	2
29	4	AX-116227558	29128149	C	T	0.467777	0.12459	0.0197647	2.90702e-10	9.53655198031772	0.0195185182450969	0.00770959373070076	L	NTE	660K	2
30	4	AX-116227563	29146883	C	T	0.309917	0.146909	0.0256264	9.8834e-09	8.00509362755552	0.0233126424928317	0.00920822985392104	L	NTE	660K	2
31	4	AX-116227569	29171983	G	A	0.495911	0.14435	0.0228943	2.88086e-10	9.54047784644184	0.0263082832474818	0.0103914740372895	L	NTE	660K	2
32	4	AX-116727340	29181026	T	C	0.46919	0.167146	0.0226932	1.76523e-13	12.753198700348	0.0351421064065997	0.0138807341742757	L	NTE	660K	2
33	4	AX-116227572	29184873	A	G	0.462853	0.154353	0.02134	4.72196e-13	12.3258776961757	0.029916746229532	0.0118167760625018	L	NTE	660K	2
34	4	AX-116683244	29185472	T	C	0.483771	0.135407	0.0199262	1.07969e-11	10.9667009210086	0.0231266342273372	0.00913475869491668	L	NTE	660K	2
35	4	AX-116227574	29190088	T	C	0.469147	0.166988	0.0227055	1.91582e-13	12.717645297282	0.0350753260189764	0.0138543566772091	L	NTE	660K	2
36	4	AX-116227575	29192952	A	G	0.469147	0.16573	0.02246	1.59625e-13	12.7968990897285	0.0345488384422275	0.0136464000449471	L	NTE	660K	2
37	4	AX-116227576	29194566	T	C	0.468826	0.166407	0.0225182	1.46934e-13	12.8328776983973	0.0348288913345005	0.0137570177668161	L	NTE	660K	2
38	4	AX-116727341	29196822	G	T	0.46493	0.152774	0.0217715	2.26471e-12	11.6449874022442	0.0293254740935611	0.0115832302627962	L	NTE	660K	2
39	4	AX-116227577	29199918	A	G	0.468826	0.166407	0.0225182	1.46934e-13	12.8328776983973	0.0348288913345005	0.0137570177668161	L	NTE	660K	2
40	4	AX-116227578	29201614	G	A	0.468826	0.166407	0.0225182	1.46934e-13	12.8328776983973	0.0348288913345005	0.0137570177668161	L	NTE	660K	2
41	4	AX-116227579	29205296	T	C	0.462767	0.149008	0.0216756	6.22326e-12	11.2059820543576	0.0278799637719771	0.0110122700509089	L	NTE	660K	2
42	4	AX-116727342	29208555	A	C	0.46904	0.168943	0.0227177	1.03303e-13	12.9858870660455	0.0359004638554467	0.0141802767809349	L	NTE	660K	2
43	4	AX-116227580	29210901	A	C	0.464758	0.137581	0.0216467	2.07378e-10	9.68323731827188	0.0237816483390033	0.00939348185337618	L	NTE	660K	2
44	4	AX-116227581	29212258	C	T	0.469961	0.146274	0.0214511	9.1702e-12	11.0376211923617	0.0269185641729232	0.0106325280936306	L	NTE	660K	2
45	4	AX-116227582	29219433	T	C	0.470518	0.15937	0.0225624	1.62338e-12	11.7895798088328	0.0319586597941901	0.0126233088033094	L	NTE	660K	2
46	4	AX-116227583	29222916	A	G	0.471267	0.152053	0.0224894	1.36968e-11	10.8633808857394	0.0290965437113433	0.0114928053536227	L	NTE	660K	2
47	4	AX-116227584	29224050	G	C	0.469212	0.140296	0.0221069	2.20615e-10	9.65636496244995	0.0247587522875242	0.00977942685089937	L	NTE	660K	2
48	4	AX-116227586	29229727	T	C	0.469554	0.150234	0.0222728	1.52837e-11	10.8157714955599	0.0283929916569064	0.0112149102572841	L	NTE	660K	2
49	4	AX-116227589	29236862	A	G	0.46934	0.165945	0.023301	1.06518e-12	11.9725769965433	0.0346401875686276	0.013682481915679	L	NTE	660K	2
50	4	AX-116227590	29242392	C	T	0.471246	0.178203	0.0240528	1.27404e-13	12.8948169365952	0.0399649556221917	0.0157857050132369	L	NTE	660K	2
51	4	AX-116227716	29716844	A	G	0.473558	0.136979	0.0228696	2.10397e-09	8.67696045697426	0.0236254267075609	0.00933177607759729	L	NTE	660K	2
52	4	AX-116227835	30249426	C	T	0.49302	0.147489	0.0220089	2.06506e-11	10.685067325465	0.0274613951187375	0.0108469401716443	L	NTE	660K	2
53	4	AX-116227838	30256832	G	A	0.49484	0.13517	0.0211505	1.64966e-10	9.78260555599179	0.0230675967481615	0.00911143955902663	L	NTE	660K	2
54	4	AX-116227839	30258784	C	A	0.495354	0.11568	0.0194907	2.93554e-09	8.53231199750028	0.0168953440420994	0.00667346961840828	L	NTE	660K	2
55	4	AX-116227845	30277287	A	G	0.494005	0.133739	0.0214367	4.40901e-10	9.35565891615669	0.0225809226675844	0.00891920880700966	L	NTE	660K	2
56	4	AX-116227846	30280921	A	G	0.494005	0.133739	0.0214367	4.40901e-10	9.35565891615669	0.0225809226675844	0.00891920880700966	L	NTE	660K	2
57	4	AX-116227847	30284382	G	A	0.494005	0.133739	0.0214367	4.40901e-10	9.35565891615669	0.0225809226675844	0.00891920880700966	L	NTE	660K	2
58	4	AX-116727379	30287092	C	T	0.494005	0.133739	0.0214367	4.40901e-10	9.35565891615669	0.0225809226675844	0.00891920880700966	L	NTE	660K	2
59	4	AX-116227848	30290126	G	T	0.471781	0.138934	0.0213635	7.85549e-11	10.1048267198972	0.0242951460795006	0.00959630764738142	L	NTE	660K	2
60	4	AX-116227855	30321049	T	G	0.494326	0.146072	0.0224384	7.51826e-11	10.1238826593867	0.0269380403739175	0.0106402209725264	L	NTE	660K	2
61	4	AX-116227857	30330715	G	A	0.493513	0.140848	0.0223436	2.9056e-10	9.53676417315901	0.025044723390982	0.00989238219918426	L	NTE	660K	2
62	4	AX-116227858	30333994	C	T	0.493555	0.128631	0.0220577	5.49093e-09	8.26035409276986	0.0208884928574763	0.00825071819261902	L	NTE	660K	2
63	4	AX-116727391	30378671	G	A	0.489016	0.135727	0.0211733	1.45259e-10	9.8378569499583	0.0232493513539407	0.00918323057060064	L	NTE	660K	2
64	4	AX-116227875	30391443	C	T	0.47268	0.151059	0.0236161	1.5902e-10	9.79854825087828	0.0287264957701134	0.0113466406062818	L	NTE	660K	2
65	4	AX-116727392	30393056	T	C	0.474885	0.143092	0.0231094	5.94281e-10	9.22600815452567	0.0257882311425155	0.0101860593435233	L	NTE	660K	2
66	4	AX-116227880	30409920	G	T	0.307841	0.158484	0.0262463	1.55702e-09	8.80770580886165	0.027030317662898	0.0106766694569695	L	NTE	660K	2
67	4	AX-116683258	30412054	T	C	0.309254	0.168035	0.0268827	4.0875e-10	9.38854223433166	0.0304635965674846	0.0120327757549052	L	NTE	660K	2
68	4	AX-116727393	30418326	G	A	0.497559	-0.119017	0.0200686	3.01986e-09	8.5200131903663	0.017885275160312	0.00706448120273872	L	NTE	660K	2
69	4	AX-116227888	30438181	A	G	0.489295	0.143093	0.0211748	1.40213e-11	10.8532117184198	0.0258419710629764	0.0102072860036966	L	NTE	660K	2
70	4	AX-116683262	30676904	G	T	0.306534	0.16165	0.0270211	2.19958e-09	8.65766023785774	0.0280545439675642	0.0110812272516811	L	NTE	660K	2
71	4	AX-116683266	30777415	A	G	0.485719	0.143867	0.0243983	3.71075e-09	8.43053830387752	0.0261129488087694	0.010314319145449	L	NTE	660K	2
72	4	AX-116227958	30791020	C	T	0.485805	0.144798	0.0243926	2.91758e-09	8.53497722677112	0.0264522687584308	0.010448346684003	L	NTE	660K	2
73	4	AX-116727406	30793271	C	A	0.485826	0.142105	0.0243812	5.59374e-09	8.25229772373308	0.0254775436105939	0.0100633412858187	L	NTE	660K	2
74	4	AX-116630594	30795292	A	G	0.485826	0.142105	0.0243812	5.59374e-09	8.25229772373308	0.0254775436105939	0.0100633412858187	L	NTE	660K	2
75	4	AX-116227959	30795864	A	C	0.485826	0.142105	0.0243812	5.59374e-09	8.25229772373308	0.0254775436105939	0.0100633412858187	L	NTE	660K	2
76	4	AX-116227962	30804617	C	T	0.485826	0.142105	0.0243812	5.59374e-09	8.25229772373308	0.0254775436105939	0.0100633412858187	L	NTE	660K	2
77	4	AX-116227963	30805068	C	A	0.485762	0.143045	0.0243829	4.44746e-09	8.35188794922659	0.0258155295735004	0.0101968419147071	L	NTE	660K	2
78	4	AX-116227966	30813132	A	G	0.485312	0.143559	0.024183	2.91398e-09	8.53551343332081	0.0260000325721819	0.010269718510362	L	NTE	660K	2
79	4	AX-116227978	30847751	G	A	0.486126	0.136072	0.0237283	9.77406e-09	8.00992499929711	0.0233609769465998	0.00922732141594782	L	NTE	660K	2
80	4	AX-116227987	30871493	A	G	0.484263	0.137452	0.0234579	4.64268e-09	8.33323124935634	0.0238319552699821	0.00941335252157009	L	NTE	660K	2
81	4	AX-116227989	30878982	T	G	0.486254	0.138032	0.0237371	6.06222e-09	8.21736830698979	0.0240391535867915	0.00949519351094369	L	NTE	660K	2
82	4	AX-116227990	30879637	G	A	0.486212	0.139751	0.0237331	3.89897e-09	8.40905010640847	0.0246415174578837	0.00973312042044873	L	NTE	660K	2
83	7	AX-116628845	95870702	T	C	0.283732	-0.133181	0.0232047	9.50215e-09	8.02217811813297	0.018206077277157	0.00719119440697719	L	NTE	660K	3
84	7	AX-116655970	96068305	G	A	0.31664	-0.185034	0.0204045	1.20887e-19	18.9176203999815	0.0374167770376026	0.0147792033211636	L	NTE	660K	3
85	7	AX-116689870	96077309	G	A	0.312251	-0.24327	0.0231293	7.15107e-26	25.1456289707404	0.0641887452329237	0.0253538276633068	L	NTE	660K	3
86	7	AX-116788326	96077371	A	C	0.313364	-0.24918	0.0227262	5.66449e-28	27.2468391855634	0.067476104962052	0.0266522975389395	L	NTE	660K	3
87	7	AX-116329363	96085705	G	A	0.311737	-0.244977	0.0230132	1.83905e-26	25.7354064630246	0.0650341351331795	0.025687747102947	L	NTE	660K	3
88	7	AX-116329382	96093730	T	C	0.31026	-0.214201	0.0215921	3.39511e-23	22.4691461502144	0.0495909193091917	0.0195878516906309	L	NTE	660K	3
89	7	AX-116329383	96096456	T	C	0.31148	-0.239305	0.0228218	1.00382e-25	24.998344155732	0.06202949451337	0.0245009480747313	L	NTE	660K	3
90	7	AX-116329384	96099197	C	T	0.398728	-0.121683	0.0186535	6.87724e-11	10.162585819506	0.01792897664797	0.00708174279560348	L	NTE	660K	3
91	7	AX-116329386	96113171	A	G	0.311202	-0.237804	0.0228771	2.6173e-25	24.5821464948315	0.0612238361523555	0.0241827221432765	L	NTE	660K	3
92	7	AX-116329387	96117838	A	G	0.312337	-0.238601	0.0226522	6.06957e-26	25.2168420755215	0.0617577665577929	0.0243936186086075	L	NTE	660K	3
93	7	AX-116329391	96130836	T	C	0.400077	-0.119445	0.0184898	1.04661e-10	9.98021512004154	0.0172950976033309	0.00683136774934197	L	NTE	660K	3
94	7	AX-116329393	96135568	G	A	0.399178	-0.118769	0.0185682	1.59096e-10	9.79834073927086	0.0170870304989102	0.00674918359869775	L	NTE	660K	3
95	7	AX-116329394	96138265	G	A	0.311887	-0.236645	0.0227067	1.97107e-25	24.7052979520402	0.0607015347508343	0.0239764190028362	L	NTE	660K	3
96	7	AX-116329395	96140669	A	G	0.315634	-0.225639	0.021876	6.06183e-25	24.2173962472982	0.0555454522799057	0.0219398248006696	L	NTE	660K	3
97	7	AX-116329396	96143940	T	C	0.311288	-0.238631	0.0228749	1.77135e-25	24.7516956183409	0.0616597446758802	0.0243549010749927	L	NTE	660K	3
98	7	AX-116329400	96158635	G	A	0.398814	-0.125672	0.0187021	1.8215e-11	10.7395708244221	0.0191251247938748	0.00755420777121573	L	NTE	660K	3
99	7	AX-116329403	96167646	C	T	0.311545	-0.244417	0.0225477	2.2242e-27	26.6528261635868	0.0647153244510612	0.0255618204928799	L	NTE	660K	3
100	7	AX-116329406	96178095	A	G	0.408063	-0.107952	0.0163906	4.5117e-11	10.3456597859476	0.014217134145108	0.00561560703006697	L	NTE	660K	3
101	7	AX-116329408	96184987	G	A	0.385175	-0.151238	0.0186982	6.0468e-16	15.2184743955966	0.0273576904443491	0.0108059779993386	L	NTE	660K	3
102	7	AX-116329412	96219699	C	G	0.33561	0.109583	0.0182064	1.7559e-09	8.75550022116616	0.0135236001546793	0.00534166895559351	L	NTE	660K	3
103	7	AX-116329416	96228325	T	C	0.336231	0.109561	0.0182355	1.87662e-09	8.72662365951014	0.0135305254791047	0.00534440438033745	L	NTE	660K	3
104	7	AX-116329419	96240453	A	G	0.454674	0.106065	0.0184117	8.37337e-09	8.07709971789143	0.0140879722564479	0.00556458954633407	L	NTE	660K	3
105	7	AX-116329429	96271014	C	T	0.338008	0.106862	0.0181276	3.74725e-09	8.42628733172643	0.0129054837095914	0.00509751995770069	L	NTE	660K	3
106	7	AX-116775345	96289776	T	C	0.297071	-0.287054	0.0231402	2.455e-35	34.609948503541	0.0869054265314146	0.0343266595925527	L	NTE	660K	3
107	7	AX-116329436	96300231	G	A	0.301867	-0.277198	0.0221415	5.84789e-36	35.2330008051409	0.0817865636402265	0.0323047667030074	L	NTE	660K	3
108	7	AX-116329438	96317009	G	A	0.296964	-0.286515	0.0231695	3.98879e-35	34.3991588276265	0.0865613590269879	0.0341907568236151	L	NTE	660K	3
109	7	AX-116329439	96334585	A	G	0.297349	-0.288914	0.0232224	1.56248e-35	34.8061855329888	0.0880828372960752	0.034791723514706	L	NTE	660K	3
110	7	AX-116329442	96344310	G	C	0.378431	-0.135721	0.0181236	6.95734e-14	13.1575567724774	0.0218835675512799	0.0086437614310756	L	NTE	660K	3
111	7	AX-116329443	96344349	A	G	0.292618	-0.245623	0.0210879	2.36089e-31	30.6269242473583	0.0630726496028553	0.0249129825251469	L	NTE	660K	3
112	7	AX-116329445	96359244	G	A	0.38449	-0.1539	0.018895	3.79168e-16	15.4211683222038	0.0283103587083138	0.0111822711781071	L	NTE	660K	3
113	7	AX-116329446	96362260	A	C	0.297349	-0.288914	0.0232224	1.56248e-35	34.8061855329888	0.0880828372960752	0.034791723514706	L	NTE	660K	3
114	7	AX-116329449	96373924	T	C	0.297307	-0.288655	0.0232113	1.66687e-35	34.7780982696886	0.0879178181182627	0.0347265428077111	L	NTE	660K	3
115	7	AX-116329452	96405758	T	G	0.297178	-0.282812	0.0231044	1.88644e-34	33.7243570033881	0.08437341735671	0.033326544634324	L	NTE	660K	3
116	7	AX-116329456	96422641	C	T	0.297178	-0.282812	0.0231044	1.88644e-34	33.7243570033881	0.08437341735671	0.033326544634324	L	NTE	660K	3
117	7	AX-116689874	96435072	A	G	0.296985	-0.282152	0.0230872	2.39794e-34	33.6201616877905	0.083948577742047	0.0331587377962931	L	NTE	660K	3
118	7	AX-116329462	96460417	G	T	0.296022	-0.283694	0.0232256	2.59523e-34	33.5858241471394	0.084709349677337	0.033459234097762	L	NTE	660K	3
119	7	AX-116329463	96462727	G	A	0.299854	-0.284181	0.0225209	1.66874e-36	35.7776113238129	0.0856320823967096	0.0338237030753276	L	NTE	660K	3
120	7	AX-116329465	96479213	G	A	0.295658	-0.264716	0.0227079	2.10282e-31	30.6771979010428	0.0737023906160959	0.0291116098822844	L	NTE	660K	3
121	7	AX-116329466	96481324	G	T	0.296086	-0.285838	0.0232189	7.94378e-35	34.0999727919685	0.086005331682526	0.0339711323175367	L	NTE	660K	3
122	7	AX-116329467	96497962	T	G	0.299897	-0.260464	0.0223215	1.84099e-31	30.7349485705164	0.071941160958531	0.0284159441070559	L	NTE	660K	3
123	7	AX-116329469	96523241	A	G	0.296065	-0.283814	0.0232247	2.42142e-34	33.6159298748035	0.0847881633602433	0.0334903646102321	L	NTE	660K	3
124	7	AX-116757986	96524978	T	A	0.295187	-0.277012	0.0225873	1.41259e-34	33.8499838725293	0.0806336407240761	0.0318493752037799	L	NTE	660K	3
125	7	AX-116329472	96536669	C	G	0.296043	-0.283779	0.0232328	2.59842e-34	33.5852906496679	0.0847636026015316	0.0334806633886021	L	NTE	660K	3
126	7	AX-116329473	96539682	A	G	0.296043	-0.283879	0.0232303	2.42497e-34	33.6152936298102	0.0848233522922365	0.033504263839983	L	NTE	660K	3
127	7	AX-116329474	96542370	A	G	0.294866	-0.283468	0.0229033	3.49333e-35	34.4567603864753	0.0843825030598814	0.0333301333842143	L	NTE	660K	3
128	7	AX-116329475	96545908	A	T	0.296043	-0.283879	0.0232303	2.42497e-34	33.6152936298102	0.0848233522922365	0.033504263839983	L	NTE	660K	3
129	7	AX-116329479	96558928	C	T	0.295786	-0.283932	0.0231921	1.84057e-34	33.7350476609472	0.0848123159654384	0.0334999046158439	L	NTE	660K	3
130	7	AX-116329484	96573921	A	G	0.296086	-0.283996	0.0232358	2.36301e-34	33.626534440477	0.0849004305200147	0.0335347088673253	L	NTE	660K	3
131	7	AX-116689875	96582142	G	A	0.296215	-0.289991	0.0233541	2.10949e-35	34.6758225290425	0.08854500418814	0.0349742742047153	L	NTE	660K	3
132	7	AX-116329487	96588143	A	G	0.304201	-0.242712	0.0210883	1.18403e-30	29.9266372936694	0.0629759758543633	0.0248747974889705	L	NTE	660K	3
133	7	AX-116329488	96591101	G	A	0.296279	-0.293706	0.0227811	4.958e-38	37.3046934775682	0.0908395530998022	0.0358805950474145	L	NTE	660K	3
134	7	AX-116329494	96605090	G	A	0.295637	-0.297201	0.0229799	2.92934e-38	37.5332302180916	0.0928974566947483	0.036693443669157	L	NTE	660K	3
135	7	AX-116329499	96621733	G	A	0.296001	-0.275204	0.0223326	6.81313e-35	34.1666533242935	0.079711810749959	0.0314852628003698	L	NTE	660K	3
136	7	AX-116329500	96629318	G	A	0.29615	-0.268727	0.022293	1.84098e-33	32.7349509295497	0.0760260505231876	0.0300294292386023	L	NTE	660K	3
137	7	AX-116329501	96632217	G	A	0.295744	-0.295419	0.0233618	1.18643e-36	35.9257578802958	0.091806052946722	0.0362623515448581	L	NTE	660K	3
138	7	AX-116329502	96637576	T	C	0.295401	-0.298211	0.0233783	2.89094e-37	36.5389609217985	0.0934865799562501	0.0369261406877755	L	NTE	660K	3
139	7	AX-116329503	96640673	A	G	0.294438	-0.28703	0.0230835	1.69961e-35	34.7696507223154	0.0864433509978291	0.0341441449881084	L	NTE	660K	3
140	7	AX-116329504	96643230	C	T	0.294887	-0.268985	0.02278	3.5504e-32	31.4497227151121	0.0759833511541384	0.0300125634712427	L	NTE	660K	3
141	7	AX-116329505	96647211	A	C	0.295101	-0.280355	0.0229955	3.43955e-34	33.4634983729228	0.082577581238767	0.0326172096990383	L	NTE	660K	3
142	7	AX-116329506	96649925	G	A	0.298955	-0.281945	0.0224522	3.61204e-36	35.4422474489225	0.0841450324758364	0.0332363351920058	L	NTE	660K	3
143	7	AX-116329510	96665560	C	A	0.30283	-0.251113	0.0217005	5.72753e-31	30.2420326273589	0.0672394187634599	0.0265588091701046	L	NTE	660K	3
144	7	AX-116329511	96669858	T	C	0.297606	-0.277287	0.0227045	2.65241e-34	33.5763593433989	0.0811763396264254	0.0320637351261198	L	NTE	660K	3
145	7	AX-116329513	96678786	T	C	0.29538	-0.295446	0.0232727	6.30623e-37	36.2002301937674	0.0917572209502413	0.0362430634590926	L	NTE	660K	3
146	7	AX-116791067	96684879	C	T	0.295679	-0.295123	0.0230977	2.19953e-37	36.6576701101838	0.0916104892490181	0.0361851060983115	L	NTE	660K	3
147	7	AX-116329516	96687998	G	A	0.31178	-0.200745	0.0199208	6.9706e-24	23.1567298380463	0.0436729960530353	0.0172503390033708	L	NTE	660K	3
148	7	AX-116329517	96692047	C	T	0.295444	-0.28888	0.023068	5.59146e-36	35.2524747775958	0.0877351480937889	0.0346543902161165	L	NTE	660K	3
149	7	AX-116329518	96692571	T	C	0.295401	-0.290353	0.0230964	3.03564e-36	35.5177497331994	0.0886246614722699	0.035005737930118	L	NTE	660K	3
150	7	AX-116329519	96694256	A	G	0.295594	-0.288378	0.0230393	6.04408e-36	35.2186697959332	0.0874562562331844	0.034544231088612	L	NTE	660K	3
151	7	AX-116329522	96705212	G	A	0.295508	-0.286405	0.0230199	1.55355e-35	34.8086747646976	0.086249079711299	0.0340674100293436	L	NTE	660K	3
152	7	AX-116329523	96707065	A	G	0.30161	-0.260461	0.0212372	1.40707e-34	33.8516842964121	0.0721733936284152	0.0285076733824712	L	NTE	660K	3
153	7	AX-116329524	96712235	T	C	0.295487	-0.29007	0.0230495	2.56349e-36	35.5911683723735	0.0884669368926066	0.0349434385068073	L	NTE	660K	3
154	7	AX-116329526	96720300	T	C	0.295465	-0.288968	0.0230654	5.23419e-36	35.2811505166113	0.087792231984909	0.0346769377068418	L	NTE	660K	3
155	7	AX-116329531	96797388	C	G	0.295144	-0.281277	0.0230312	2.65333e-34	33.5762087325784	0.0831286586727975	0.032834879046536	L	NTE	660K	3
156	7	AX-116329530	96799892	G	A	0.295144	-0.281277	0.0230312	2.65333e-34	33.5762087325784	0.0831286586727975	0.032834879046536	L	NTE	660K	3
157	7	AX-116791068	96804825	A	C	0.293453	-0.274881	0.0226388	6.32374e-34	33.1990259943512	0.0791256015929503	0.0312537168200345	L	NTE	660K	3
158	7	AX-116329549	96809701	T	C	0.295208	-0.280778	0.0230086	2.99e-34	33.5243288116756	0.0828444103335246	0.0327226041706001	L	NTE	660K	3
159	7	AX-116329550	96812862	A	C	0.295123	-0.281429	0.0230338	2.4886e-34	33.6040449032119	0.0832150852061627	0.0328690165487496	L	NTE	660K	3
160	7	AX-116652772	96880391	A	G	0.453775	0.1005	0.0167569	2.00384e-09	8.6981369583992	0.0126442255043074	0.00499432592441093	L	NTE	660K	3
161	7	AX-116689882	96994146	A	G	0.293645	-0.282167	0.0220096	1.26432e-37	36.8981429919987	0.0834076808824652	0.0329450896604447	L	NTE	660K	3
162	7	AX-116329554	97062319	G	T	0.382777	-0.152676	0.018841	5.34466e-16	15.2720799171756	0.0278148967576535	0.0109865693168979	L	NTE	660K	3
163	7	AX-116329553	97065274	G	A	0.382306	-0.154792	0.0189417	3.03206e-16	15.518262208907	0.0285778459224898	0.0112879255993884	L	NTE	660K	3
164	7	AX-116329588	97074202	A	G	0.33683	0.115783	0.0181764	1.89066e-10	9.72338656391012	0.0151242275795648	0.00597389866714881	L	NTE	660K	3
165	7	AX-116329598	97097592	T	G	0.421273	-0.131188	0.0156356	4.84802e-17	16.3144355972016	0.0211920789203871	0.00837063125046258	L	NTE	660K	3
166	7	AX-116329608	97133343	T	C	0.44187	-0.11495	0.0164848	3.1007e-12	11.5085402507402	0.0164587104642772	0.00650100429845313	L	NTE	660K	3
167	7	AX-116689886	97147161	T	C	0.297092	-0.309013	0.0229494	2.51341e-41	40.5997366613423	0.100714248064915	0.0397809877636874	L	NTE	660K	3
168	7	AX-116329612	97151242	G	A	0.482315	0.111343	0.015773	1.67637e-12	11.7756301198204	0.0156340018065144	0.00617525371545793	L	NTE	660K	3
169	7	AX-116329613	97154596	A	G	0.297114	-0.309416	0.0229493	1.98121e-41	40.7030694886172	0.100981429586773	0.039886521439964	L	NTE	660K	3
170	7	AX-116329614	97158492	T	C	0.385839	-0.164124	0.0186749	1.51578e-18	17.8193638275426	0.0322389222133773	0.0127340092859374	L	NTE	660K	3
171	7	AX-116329615	97159720	C	T	0.297242	-0.298455	0.0226599	1.28807e-39	38.8900605346566	0.0939770182462691	0.037119858259906	L	NTE	660K	3
172	7	AX-116329617	97165566	A	G	0.297221	-0.298493	0.0226574	1.23518e-39	38.9082697490355	0.09399711816659	0.0371277975008744	L	NTE	660K	3
173	7	AX-116329618	97174711	A	G	0.2969	-0.293764	0.0223835	2.39544e-39	38.6206147026999	0.0909855473523552	0.0359382611243199	L	NTE	660K	3
174	7	AX-116329619	97175450	A	G	0.296878	-0.294482	0.0223835	1.56781e-39	38.8047065698093	0.0914269392247253	0.0361126059167511	L	NTE	660K	3
175	7	AX-116329623	97187301	G	T	0.386674	-0.143628	0.016935	2.23029e-17	16.6516386628661	0.0247094195269109	0.00975994096897091	L	NTE	660K	3
176	7	AX-116746029	97202352	G	T	0.296022	-0.26335	0.0217427	9.11081e-34	33.0404430101958	0.0729957695606847	0.0288325025653062	L	NTE	660K	3
177	7	AX-116329628	97204390	T	A	0.295508	-0.25239	0.021336	2.75536e-32	31.5598216506055	0.0669788314012198	0.0264558801122223	L	NTE	660K	3
178	7	AX-116329629	97207948	T	C	0.295829	-0.26133	0.0217346	2.66689e-33	32.5739948970879	0.0718530798717627	0.0283811530749799	L	NTE	660K	3
179	7	AX-116329630	97210428	G	A	0.296022	-0.263349	0.0217425	9.10602e-34	33.0406714001644	0.0729952151985736	0.0288322835985485	L	NTE	660K	3
180	7	AX-116329631	97212663	G	A	0.296001	-0.263335	0.0217403	9.04499e-34	33.0435919089531	0.0729844536670633	0.028828032915437	L	NTE	660K	3
181	7	AX-116329632	97214831	C	T	0.329893	-0.151441	0.0169003	3.22193e-19	18.4918838993432	0.0256066144668881	0.0101143228127977	L	NTE	660K	3
182	7	AX-116329633	97217116	A	G	0.296065	-0.262192	0.0217223	1.51872e-33	32.8185222877988	0.0723613184888201	0.0285819015747667	L	NTE	660K	3
183	7	AX-116329635	97224203	A	G	0.295958	-0.26268	0.0217679	1.5721e-33	32.8035198322999	0.0726157182566998	0.0286823866029286	L	NTE	660K	3
184	7	AX-116329639	97235621	A	G	0.295594	-0.266408	0.0220723	1.52569e-33	32.8165337003039	0.0746381997365646	0.0294812438902404	L	NTE	660K	3
185	7	AX-116329640	97236974	T	C	0.296022	-0.274651	0.0222403	4.91689e-35	34.3083095075787	0.0793950479520592	0.0313601450813841	L	NTE	660K	3
186	7	AX-116329642	97247184	A	G	0.296943	-0.309088	0.0229399	2.23171e-41	40.6513622405509	0.100733955509719	0.0397887719812699	L	NTE	660K	3
187	7	AX-116329643	97248104	C	G	0.296686	-0.308816	0.0228576	1.35779e-41	40.8671673941893	0.100506435988667	0.0396989043462842	L	NTE	660K	3
188	7	AX-116329645	97253306	C	T	0.296429	-0.307877	0.022936	4.41613e-41	40.3549581505299	0.0998460944335547	0.0394380769079773	L	NTE	660K	3
189	7	AX-116329648	97262183	C	T	0.29645	-0.308083	0.0229187	3.41182e-41	40.4670138893066	0.0999838513649918	0.0394924893362995	L	NTE	660K	3
190	7	AX-116329649	97266095	G	A	0.296429	-0.307695	0.0229343	4.84946e-41	40.314306618527	0.0997280822530726	0.0393914634327449	L	NTE	660K	3
191	7	AX-116329650	97272100	C	T	0.296407	-0.309376	0.0229349	1.80852e-41	40.7426766841146	0.100816397898291	0.0398213357913962	L	NTE	660K	3
192	7	AX-116329661	97310693	C	T	0.296878	-0.307342	0.0228904	4.21776e-41	40.3749181362232	0.0995865068144597	0.0393355427373188	L	NTE	660K	3
193	7	AX-116329663	97319123	G	A	0.388066	-0.160553	0.0182649	1.49248e-18	17.8260914799291	0.0309168328775309	0.0122117989661234	L	NTE	660K	3
194	7	AX-116329670	97357746	G	C	0.384918	-0.14129	0.0180544	5.04547e-15	14.2970983717662	0.023871079494481	0.00942880614730786	L	NTE	660K	3
195	7	AX-116329679	97405871	C	T	0.382735	-0.151562	0.0178879	2.39444e-17	16.6207960410584	0.0274093323497353	0.0108263759673097	L	NTE	660K	3
196	7	AX-116329684	97426523	G	A	0.383634	-0.151717	0.0179608	2.98608e-17	16.5248985612817	0.02748984098134	0.0108581759653266	L	NTE	660K	3
197	7	AX-116329697	97442683	C	G	0.383248	-0.159166	0.017963	7.94656e-19	18.0998208331467	0.0302439866950881	0.0119460323415903	L	NTE	660K	3
198	7	AX-116329701	97476988	G	C	0.382264	-0.154346	0.0175513	1.44395e-18	17.8404478449243	0.0284122115500057	0.0112225018974631	L	NTE	660K	3
199	7	AX-116329702	97477081	C	T	0.383784	-0.15474	0.0176486	1.82099e-18	17.7396924391346	0.0286004582040918	0.0112968571946195	L	NTE	660K	3
200	7	AX-116329707	97490390	G	T	0.383441	-0.158308	0.0176165	2.55499e-19	18.5926107953153	0.0299244987874135	0.0118198382350955	L	NTE	660K	3
201	7	AX-116329712	97518756	G	A	0.305079	-0.269369	0.0205047	2.02212e-39	38.6941930753566	0.0776946202859738	0.030688495404429	L	NTE	660K	3
202	7	AX-116329713	97521999	C	A	0.295722	-0.323895	0.0226501	2.19144e-46	45.6592704155077	0.11035301799378	0.0435881927616339	L	NTE	660K	3
203	7	AX-116329716	97528613	G	A	0.29538	-0.323583	0.0226554	2.8016e-46	45.5525938712606	0.110066565959896	0.0434750474512754	L	NTE	660K	3
204	7	AX-116329717	97533727	A	G	0.297949	-0.33236	0.0222499	1.87588e-50	49.7267949468763	0.116701399826159	0.0460957317131267	L	NTE	660K	3
205	7	AX-116329695	97553296	A	G	0.297842	-0.333725	0.022287	1.08659e-50	49.9639342961409	0.117637623309124	0.0464655293895776	L	NTE	660K	3
206	7	AX-116757987	97568284	G	A	0.297499	-0.316354	0.0216763	3.04473e-48	47.5164512136088	0.105639682573816	0.041726478632101	L	NTE	660K	3
207	7	AX-116329718	97569136	C	T	0.292768	-0.19971	0.0186534	9.501e-27	26.0222306819084	0.0417093193337602	0.0164747089307423	L	NTE	660K	3
208	7	AX-116329688	97595573	T	C	0.296129	-0.316659	0.0215606	7.81441e-49	48.1071038063098	0.105561524755334	0.0416956071786534	L	NTE	660K	3
209	7	AX-116329721	97618073	T	C	0.298035	-0.329623	0.0219191	4.12676e-51	50.3843907876543	0.11480629807315	0.0453471879758118	L	NTE	660K	3
210	7	AX-116329724	97632189	A	G	0.297949	-0.323671	0.021843	1.11948e-49	48.9509836608766	0.11067923380677	0.0437170443145595	L	NTE	660K	3
211	7	AX-116329727	97643633	C	A	0.298142	-0.328637	0.0220836	4.34564e-50	49.361946254198	0.114144055865717	0.0450856098013563	L	NTE	660K	3
212	7	AX-116329728	97646252	C	G	0.298142	-0.329414	0.0220776	2.41745e-50	49.6166424996436	0.114684437969302	0.0452990546144135	L	NTE	660K	3
213	7	AX-116329730	97652632	T	C	0.298163	-0.329365	0.0221066	3.3501e-50	49.4749422291423	0.114654967009088	0.0452874139187802	L	NTE	660K	3
214	7	AX-116329751	97725636	C	T	0.265491	-0.172881	0.0195744	1.0279e-18	17.9880491339406	0.0294367207028614	0.0116271714140072	L	NTE	660K	3
215	7	AX-116329752	97727185	G	C	0.265298	-0.174885	0.0196058	4.65997e-19	18.3316168792062	0.0301091358477396	0.0118927677835822	L	NTE	660K	3
216	7	AX-116329753	97730130	A	T	0.265405	-0.175731	0.019604	3.13001e-19	18.5044542749335	0.0304089762574008	0.0120112013507981	L	NTE	660K	3
217	7	AX-116329754	97732109	T	C	0.265105	-0.18169	0.0200502	1.28406e-19	18.8914146826066	0.0324827830561377	0.0128303315579922	L	NTE	660K	3
218	7	AX-116329755	97735817	A	C	0.265105	-0.18169	0.0200502	1.28406e-19	18.8914146826066	0.0324827830561377	0.0128303315579922	L	NTE	660K	3
219	7	AX-116329756	97737546	A	G	0.265876	-0.185716	0.0200129	1.69744e-20	19.7702055679337	0.0340012725354065	0.0134301177109419	L	NTE	660K	3
220	7	AX-116329757	97739457	C	T	0.265105	-0.18169	0.0200502	1.28406e-19	18.8914146826066	0.0324827830561377	0.0128303315579922	L	NTE	660K	3
221	7	AX-116329758	97742559	T	C	0.265405	-0.179411	0.0199943	2.8821e-19	18.5402909545787	0.0316959061641926	0.012519524094188	L	NTE	660K	3
222	7	AX-116329759	97744708	T	C	0.265105	-0.18169	0.0200502	1.28406e-19	18.8914146826066	0.0324827830561377	0.0128303315579922	L	NTE	660K	3
223	7	AX-116329762	97752476	C	T	0.265105	-0.18169	0.0200502	1.28406e-19	18.8914146826066	0.0324827830561377	0.0128303315579922	L	NTE	660K	3
224	7	AX-116329763	97755725	C	A	0.263521	-0.177535	0.0199101	4.79766e-19	18.3189705328075	0.0308952374267677	0.0122032690075618	L	NTE	660K	3
225	7	AX-116329764	97758297	A	G	0.263285	-0.176545	0.0199977	1.06323e-18	17.9733727778792	0.0305340522424495	0.0120606049488625	L	NTE	660K	3
226	7	AX-116329765	97761393	A	G	0.263542	-0.178735	0.0199174	2.86374e-19	18.5430664143289	0.0313159074799025	0.0123694289159942	L	NTE	660K	3
227	7	AX-116329768	97770806	T	C	0.263521	-0.177495	0.0199806	6.48596e-19	18.1880257340215	0.0308813171262255	0.0121977706464443	L	NTE	660K	3
228	7	AX-116329770	97785632	C	T	0.239669	-0.134912	0.0190971	1.61171e-12	11.7927130994602	0.016751885388431	0.00661680507435588	L	NTE	660K	3
229	7	AX-116329772	97794678	G	T	0.237271	-0.143071	0.0190477	5.85972e-14	13.2321231357499	0.0187096694848331	0.00739010762766212	L	NTE	660K	3
230	12	AX-116444731	50363516	C	T	0.448979	-0.119786	0.0193594	6.11295e-10	9.21374915644528	0.0179289260080197	0.00708172279339642	L	NTE	660K	4
231	12	AX-116444732	50368042	A	G	0.4487	-0.120428	0.01949	6.45216e-10	9.19029487155965	0.0181195321611751	0.00715701006597249	L	NTE	660K	4
232	12	AX-116444741	50410090	T	C	0.0610414	-0.20397	0.0337176	1.45413e-09	8.8373967655823	0.012043466027807	0.00475703273260576	L	NTE	660K	4
233	12	AX-116785873	50413961	A	T	0.0609772	-0.197873	0.0337533	4.56383e-09	8.34067054116815	0.0113230822606757	0.00447248930031064	L	NTE	660K	4
234	12	AX-116444751	50447169	C	G	0.155633	0.12821	0.0223718	9.99238e-09	8.00033105854454	0.010909999016369	0.00430932609547239	L	NTE	660K	4
235	12	AX-116738889	50467519	C	T	0.212542	-0.182509	0.0194681	6.93347e-21	20.1590493592289	0.028157150609237	0.0111217557134954	L	NTE	660K	4
236	12	AX-116444758	50471854	T	G	0.120134	-0.223312	0.0219969	3.24799e-24	23.4883853165465	0.0266228512874396	0.0105157248517357	L	NTE	660K	4
237	12	AX-116444759	50477928	G	A	0.121205	0.130196	0.0222853	5.14971e-09	8.28821722706481	0.00911908716327514	0.00360193618905269	L	NTE	660K	4
238	12	AX-116444760	50479707	T	C	0.12416	-0.192639	0.0213573	1.884e-19	18.7249191015431	0.0203818161728301	0.00805058663845137	L	NTE	660K	4
239	12	AX-116773722	50540717	T	C	0.154541	0.14363	0.0238493	1.71854e-09	8.76484035495701	0.0136136493778479	0.00537723737926568	L	NTE	660K	4
240	12	AX-116444775	50545502	C	T	0.118058	0.1482	0.0243018	1.07175e-09	8.96990650781733	0.0115499425611207	0.00456209655062001	L	NTE	660K	4
241	12	AX-116669073	50547263	C	T	0.156875	0.138883	0.023593	3.94204e-09	8.40427897323488	0.0128852204861	0.00508951621382879	L	NTE	660K	4
242	12	AX-116444785	50588239	G	T	0.172719	0.102457	0.0178006	8.62277e-09	8.06435319792616	0.00757572857043991	0.00299232701779634	L	NTE	660K	4
243	12	AX-116444794	50617945	G	A	0.123582	-0.234669	0.0225511	2.32556e-25	24.6334724511072	0.0301249214850773	0.0118990029316158	L	NTE	660K	4
244	12	AX-116787378	50648369	A	G	0.15619	0.140416	0.0238622	3.99334e-09	8.39866371163445	0.0131243878960044	0.00518398463304138	L	NTE	660K	4
245	12	AX-116798102	50655199	G	A	0.156168	0.140755	0.0238615	3.66088e-09	8.4364145066257	0.0131863218528942	0.00520844784483642	L	NTE	660K	4
246	12	AX-116444813	50690482	C	G	0.151073	-0.215214	0.0255516	3.67742e-17	16.4344567663058	0.030001723844805	0.0118503412584727	L	NTE	660K	4
247	12	AX-116669076	50693290	T	G	0.100951	0.211067	0.027382	1.27562e-14	13.8942786802244	0.020421264607374	0.00806616832348641	L	NTE	660K	4
248	12	AX-116444814	50695294	C	T	0.0991736	0.22125	0.0277035	1.39e-15	14.8569851997459	0.0220877619380826	0.00872441590210512	L	NTE	660K	4
249	12	AX-116444815	50699299	T	C	0.153642	-0.210888	0.0254997	1.33732e-16	15.8737646603478	0.0292089376789382	0.0115371996983705	L	NTE	660K	4
250	12	AX-116801108	50699773	A	G	0.15285	-0.222329	0.0257077	5.22622e-18	17.2818123124091	0.0323270412821439	0.0127688153204728	L	NTE	660K	4
251	12	AX-116444817	50707110	C	G	0.15285	-0.222329	0.0257077	5.22622e-18	17.2818123124091	0.0323270412821439	0.0127688153204728	L	NTE	660K	4
252	12	AX-116444818	50708419	G	C	0.151073	-0.215214	0.0255516	3.67742e-17	16.4344567663058	0.030001723844805	0.0118503412584727	L	NTE	660K	4
253	12	AX-116444819	50712041	T	C	0.151073	-0.215214	0.0255516	3.67742e-17	16.4344567663058	0.030001723844805	0.0118503412584727	L	NTE	660K	4
254	12	AX-116444821	50714991	A	G	0.0957265	-0.203522	0.0265515	1.78599e-14	13.7481209771143	0.0181093423154422	0.00715298519227086	L	NTE	660K	4
255	12	AX-116747069	50720492	G	A	0.152978	-0.222609	0.0256448	3.94245e-18	17.4042338058904	0.0324307563295374	0.0128097815899982	L	NTE	660K	4
256	12	AX-116444824	50727249	C	T	0.151115	-0.215657	0.0255592	3.23966e-17	16.4895005662971	0.0301322473856217	0.0119018965793917	L	NTE	660K	4
257	12	AX-116444826	50733129	G	C	0.151758	-0.21436	0.0253321	2.62862e-17	16.5802721920721	0.0298749257041637	0.0118002574284464	L	NTE	660K	4
258	12	AX-116444827	50736558	G	C	0.152893	-0.222788	0.0257159	4.57658e-18	17.3394589416369	0.0324681417046151	0.0128245483899007	L	NTE	660K	4
259	12	AX-116444829	50740407	G	A	0.153492	-0.221511	0.0254992	3.72246e-18	17.4291699602978	0.0321999633627526	0.0127186209810077	L	NTE	660K	4
260	12	AX-116444830	50744799	C	T	0.153214	-0.215782	0.0255768	3.2661e-17	16.4859705223601	0.0305105838723925	0.0120513352083837	L	NTE	660K	4
261	12	AX-116444832	50750340	G	A	0.152914	-0.222521	0.0257169	5.02801e-18	17.298603867235	0.0323940113022566	0.0127952677202258	L	NTE	660K	4
262	12	AX-116801109	50753309	T	G	0.152914	-0.222521	0.0257169	5.02801e-18	17.298603867235	0.0323940113022566	0.0127952677202258	L	NTE	660K	4
263	12	AX-116444833	50755208	G	A	0.152871	-0.160204	0.0217098	1.59031e-13	12.7985182101659	0.0167868549191362	0.0066306176430819	L	NTE	660K	4
264	12	AX-116787379	50758139	T	C	0.152914	-0.222521	0.0257169	5.02801e-18	17.298603867235	0.0323940113022566	0.0127952677202258	L	NTE	660K	4
265	12	AX-116444834	50759397	A	C	0.153042	-0.222398	0.0256381	4.15309e-18	17.3816286573611	0.0323804017027098	0.012789892082484	L	NTE	660K	4
266	12	AX-116444835	50762163	A	G	0.152914	-0.222521	0.0257169	5.02801e-18	17.298603867235	0.0323940113022566	0.0127952677202258	L	NTE	660K	4
267	12	AX-116444836	50764243	C	T	0.164347	-0.162592	0.0220322	1.58575e-13	12.7997652799305	0.018337244442115	0.00724300395214531	L	NTE	660K	4
268	12	AX-116747070	50770798	C	T	0.152935	-0.223072	0.0257043	4.01415e-18	17.396406402911	0.0325582997603708	0.0128601598012126	L	NTE	660K	4
269	12	AX-116444838	50774381	G	T	0.151137	-0.2154	0.0255605	3.54521e-17	16.4503580343483	0.0300640697133947	0.0118749671707258	L	NTE	660K	4
270	12	AX-116744268	50776779	G	A	0.152914	-0.222521	0.0257169	5.02801e-18	17.298603867235	0.0323940113022566	0.0127952677202258	L	NTE	660K	4
271	12	AX-116444841	50784436	T	A	0.152914	-0.222521	0.0257169	5.02801e-18	17.298603867235	0.0323940113022566	0.0127952677202258	L	NTE	660K	4
272	12	AX-116747071	50786437	C	A	0.153749	-0.215725	0.0253711	1.85126e-17	16.7325325825244	0.0305816152669007	0.0120793918050427	L	NTE	660K	4
273	12	AX-116444843	50792821	C	T	0.152914	-0.222521	0.0257169	5.02801e-18	17.298603867235	0.0323940113022566	0.0127952677202258	L	NTE	660K	4
274	12	AX-116444844	50796803	G	T	0.152914	-0.222521	0.0257169	5.02801e-18	17.298603867235	0.0323940113022566	0.0127952677202258	L	NTE	660K	4
275	12	AX-116444847	50808142	C	T	0.111313	0.155881	0.0238665	6.51746e-11	10.1859216255731	0.0121402897355897	0.00479527700100416	L	NTE	660K	4
276	12	AX-116444850	50817260	G	T	0.137862	0.182459	0.0244478	8.44264e-14	13.0735217289486	0.0199848049203052	0.00789377168841013	L	NTE	660K	4
277	12	AX-116444851	50820429	C	T	0.10823	0.142164	0.0236661	1.88888e-09	8.7237956318046	0.00985207605969055	0.00389145850470783	L	NTE	660K	4
278	12	AX-116445174	52290940	A	C	0.133088	-0.187627	0.0290268	1.02025e-10	9.99129339655469	0.0205141039985706	0.00810283883194117	L	NTE	660K	4
279	12	AX-116445185	52326432	T	C	0.287522	0.0934057	0.0162698	9.40977e-09	8.0264209917642	0.0090268716772009	0.0035655121160578	L	NTE	660K	4
280	12	AX-116445188	52337427	G	C	0.187364	-0.16954	0.0222736	2.70462e-14	13.5678937447889	0.0221041864541651	0.0087309034000099	L	NTE	660K	4
281	12	AX-116445189	52340480	C	T	0.19445	-0.129952	0.0207146	3.53148e-10	9.45204324896661	0.0133602429440383	0.00527714470681558	L	NTE	660K	4
282	12	AX-116445191	52350619	C	G	0.333812	-0.113602	0.0185064	8.33003e-10	9.07935343451026	0.014495015208587	0.00572536690415044	L	NTE	660K	4
283	12	AX-116445192	52353983	T	G	0.127949	-0.171421	0.0298034	8.83308e-09	8.05388783619943	0.0165597890185077	0.00654092918302777	L	NTE	660K	4
284	12	AX-116445193	52356973	T	C	0.127949	-0.171421	0.0298034	8.83308e-09	8.05388783619943	0.0165597890185077	0.00654092918302777	L	NTE	660K	4
285	12	AX-116754580	52358073	G	A	0.147604	0.128026	0.0204589	3.9065e-10	9.40821217135441	0.0104155894677057	0.00411403992113736	L	NTE	660K	4
286	12	AX-116445195	52372274	T	A	0.33349	-0.109884	0.0186038	3.49382e-09	8.45669947342877	0.0135552139383958	0.0053541560422506	L	NTE	660K	4
287	12	AX-116445197	52376857	C	T	0.333555	-0.109912	0.0186054	3.47347e-09	8.45923644772981	0.0135634434356514	0.00535740660049748	L	NTE	660K	4
288	12	AX-116793477	52380762	G	A	0.333576	-0.110096	0.018603	3.25455e-09	8.48750905195824	0.0136093216012521	0.00537552795650664	L	NTE	660K	4
289	12	AX-116445198	52381117	A	G	0.333576	-0.110096	0.018603	3.25455e-09	8.48750905195824	0.0136093216012521	0.00537552795650664	L	NTE	660K	4
290	12	AX-116445183	52394076	C	T	0.333897	-0.111563	0.0185794	1.91741e-09	8.717285011953	0.0139811290837959	0.00552238770274621	L	NTE	660K	4
291	12	AX-116445219	52395443	A	G	0.333854	-0.111988	0.0185735	1.64533e-09	8.78374698354643	0.0140869494466857	0.00556418554805758	L	NTE	660K	4
292	12	AX-116445222	52466093	T	C	0.149467	-0.139826	0.022575	5.8721e-10	9.23120655713177	0.0125533698597626	0.00495843897342491	L	NTE	660K	4
293	12	AX-116220426	52551422	G	A	0.0641673	0.199521	0.0289638	5.63337e-12	11.2492317233464	0.0120736109660372	0.00476893964192507	L	NTE	660K	4
294	15	AX-116558111	134624482	G	A	0.40012	-0.0846343	0.014685	8.24686e-09	8.08371137802612	0.00868351235272071	0.00342988907018161	L	NTE	660K	5
295	15	AX-116558115	134637342	C	A	0.398428	-0.0856684	0.014768	6.59456e-09	8.18081417600038	0.00888437225747341	0.00350922645855225	L	NTE	660K	5
296	7	AX-116328759	92827827	C	T	0.193794	-0.189514	0.0320431	3.33196e-09	8.47730022091577	0.0378161650492673	0.0107485165669043	D	NTE	660K	6
297	7	AX-116328765	92847628	C	T	0.193844	-0.190791	0.0320581	2.65859e-09	8.5753486331336	0.0383350256146009	0.0108959926892222	D	NTE	660K	6
298	7	AX-116328766	92849826	A	C	0.193695	-0.19098	0.0320422	2.51819e-09	8.59891150503097	0.0383885825447836	0.0109112152151074	D	NTE	660K	6
299	7	AX-116328767	92852070	A	G	0.193645	-0.189578	0.032032	3.25062e-09	8.4880337968985	0.037819604346072	0.0107494941207794	D	NTE	660K	6
300	7	AX-116763781	92855633	G	A	0.174071	0.170922	0.0293079	5.47833e-09	8.26135181055186	0.0283056809424885	0.00804534463374253	D	NTE	660K	6
301	7	AX-116655985	95951360	T	C	0.455175	0.183943	0.024287	3.62729e-14	13.4404177214074	0.0565471204905617	0.0160724298884271	D	NTE	660K	6
302	7	AX-116695402	95967343	C	T	0.190607	0.187857	0.0268648	2.69668e-12	11.5691705857976	0.0366911725394296	0.0104287591136067	D	NTE	660K	6
303	7	AX-116655979	95973915	G	A	0.455175	0.183943	0.024287	3.62729e-14	13.4404177214074	0.0565471204905617	0.0160724298884271	D	NTE	660K	6
304	7	AX-116695739	95984726	C	T	0.190557	0.188186	0.0268843	2.56253e-12	11.5913310415427	0.0368124173061455	0.0104632206033426	D	NTE	660K	6
305	7	AX-116655972	95999110	C	T	0.455374	0.185218	0.0244029	3.19946e-14	13.4949233150582	0.0573378649182974	0.0162971837620848	D	NTE	660K	6
306	7	AX-116329378	96014402	A	G	0.480177	0.214353	0.0253631	2.87881e-17	16.5407869973916	0.0772902145800179	0.02196825486642	D	NTE	660K	6
307	7	AX-116329376	96026748	A	G	0.480177	0.214353	0.0253631	2.87881e-17	16.5407869973916	0.0772902145800179	0.02196825486642	D	NTE	660K	6
308	7	AX-116329372	96043478	A	G	0.201564	0.192615	0.026838	7.12866e-13	12.1469920983807	0.0402385038268038	0.011437019709597	D	NTE	660K	6
309	7	AX-116329370	96052840	T	C	0.201564	0.192615	0.026838	7.12866e-13	12.1469920983807	0.0402385038268038	0.011437019709597	D	NTE	660K	6
310	7	AX-116752365	96057015	G	A	0.201564	0.192615	0.026838	7.12866e-13	12.1469920983807	0.0402385038268038	0.011437019709597	D	NTE	660K	6
311	7	AX-116329369	96059564	C	G	0.201564	0.192615	0.026838	7.12866e-13	12.1469920983807	0.0402385038268038	0.011437019709597	D	NTE	660K	6
312	7	AX-116329368	96060738	A	G	0.201564	0.192615	0.026838	7.12866e-13	12.1469920983807	0.0402385038268038	0.011437019709597	D	NTE	660K	6
313	7	AX-116329367	96063520	A	G	0.480177	0.214353	0.0253631	2.87881e-17	16.5407869973916	0.0772902145800179	0.02196825486642	D	NTE	660K	6
314	7	AX-116329366	96065852	A	G	0.201564	0.192615	0.026838	7.12866e-13	12.1469920983807	0.0402385038268038	0.011437019709597	D	NTE	660K	6
315	7	AX-116329384	96099197	C	T	0.201614	0.191075	0.026827	1.06008e-12	11.97466135903	0.0396049866260543	0.0112569546469762	D	NTE	660K	6
316	7	AX-116329424	96254563	G	A	0.480327	0.213176	0.0253706	4.37158e-17	16.3593615696053	0.0764455670502753	0.0217281800742034	D	NTE	660K	6
317	7	AX-116329428	96266169	A	G	0.480327	0.213176	0.0253706	4.37158e-17	16.3593615696053	0.0764455670502753	0.0217281800742034	D	NTE	660K	6
318	7	AX-116329429	96271014	C	T	0.480277	0.212978	0.0253682	4.64099e-17	16.3333893673598	0.0763030240413724	0.0216876649693351	D	NTE	660K	6
319	7	AX-116689873	96278617	A	G	0.480227	0.213203	0.0253697	4.32035e-17	16.3644810687148	0.0764637244771448	0.0217333409730747	D	NTE	660K	6
320	7	AX-116329439	96334585	G	A	0.474599	0.213167	0.0252254	2.90046e-17	16.5375331194738	0.0763600485481286	0.0217038730870749	D	NTE	660K	6
321	7	AX-116329442	96344310	C	G	0.474898	0.213713	0.0252409	2.51977e-17	16.5986390990159	0.0767563704305908	0.0218165199489109	D	NTE	660K	6
322	7	AX-116329443	96344349	G	A	0.468025	0.211777	0.0241924	2.06145e-18	17.6858271944486	0.0752534464468626	0.0213893427532102	D	NTE	660K	6
323	7	AX-116743198	96355183	A	G	0.474998	0.212121	0.0252257	4.13787e-17	16.3832231577422	0.0756185953909751	0.0214931293077185	D	NTE	660K	6
324	7	AX-116329445	96359244	A	G	0.474848	0.212377	0.0252146	3.67604e-17	16.4346197715828	0.0757989406378104	0.021544388970639	D	NTE	660K	6
325	7	AX-116329446	96362260	C	A	0.474898	0.210514	0.0252328	7.25103e-17	16.1396002980436	0.0744756865426672	0.0211682794802838	D	NTE	660K	6
326	7	AX-116329449	96373924	C	T	0.475047	0.21326	0.0251902	2.53986e-17	16.5951902215309	0.0764336056075555	0.0217247802644905	D	NTE	660K	6
327	7	AX-116329452	96405758	G	T	0.475197	0.212093	0.0252111	4.00751e-17	16.3971253852709	0.0756016379833098	0.0214883094911934	D	NTE	660K	6
328	7	AX-116329456	96422641	T	C	0.474948	0.21479	0.0251998	1.54841e-17	16.810114032567	0.0775327220978768	0.0220371829576188	D	NTE	660K	6
329	7	AX-116329461	96457374	G	A	0.474848	0.213486	0.0252161	2.53352e-17	16.5962756629718	0.0765926282973378	0.0217699794012463	D	NTE	660K	6
330	7	AX-116329462	96460417	T	G	0.475097	0.214602	0.0252249	1.7763e-17	16.7504836841983	0.0773993669742967	0.0219992793321927	D	NTE	660K	6
331	7	AX-116329463	96462727	A	G	0.474848	0.213734	0.0252423	2.51208e-17	16.5999665341206	0.0767706821720618	0.0218205877857765	D	NTE	660K	6
332	7	AX-116329465	96479213	A	G	0.474948	0.215248	0.0252041	1.34013e-17	16.8728530706321	0.0778637230380001	0.0221312635996919	D	NTE	660K	6
333	7	AX-116329466	96481324	T	G	0.475247	0.21363	0.0252141	2.39881e-17	16.6200041493725	0.0767021134589774	0.021801098449732	D	NTE	660K	6
334	7	AX-116329469	96523241	G	A	0.474898	0.213106	0.0252368	3.05929e-17	16.5143793528845	0.0763209738804371	0.021692766865371	D	NTE	660K	6
335	7	AX-116329471	96535619	C	T	0.476741	0.210269	0.0252026	7.23516e-17	16.1405518603502	0.0743289921548227	0.0211265844259078	D	NTE	660K	6
336	7	AX-116329472	96536669	G	C	0.474948	0.212334	0.0252297	3.89396e-17	16.4096085140046	0.0757697751092529	0.0215360992308816	D	NTE	660K	6
337	7	AX-116329473	96539682	G	A	0.474998	0.21239	0.0252505	4.05426e-17	16.392088403412	0.0758105075550229	0.0215476766440751	D	NTE	660K	6
338	7	AX-116329474	96542370	G	A	0.474948	0.212599	0.025235	3.61513e-17	16.4418760808681	0.0759590196017306	0.0215898883329744	D	NTE	660K	6
339	7	AX-116329475	96545908	T	A	0.474798	0.215877	0.0252161	1.11806e-17	16.9515348896788	0.078317088880863	0.0222601241085915	D	NTE	660K	6
340	7	AX-116329476	96548833	T	A	0.475047	0.214879	0.0252054	1.52693e-17	16.8161808721188	0.07759852849077	0.0220558871573519	D	NTE	660K	6
341	7	AX-116329477	96551090	C	T	0.474948	0.214928	0.0252346	1.63474e-17	16.7865513106149	0.0776323817915755	0.0220655093060833	D	NTE	660K	6
342	7	AX-116329497	96615202	T	C	0.475396	0.209607	0.0250194	5.39407e-17	16.2680834219142	0.0738426409815224	0.0209883484721367	D	NTE	660K	6
343	7	AX-116329498	96619763	C	T	0.0852177	0.245051	0.0350403	2.68275e-12	11.5714197964593	0.0315477982807561	0.0089668540431926	D	NTE	660K	6
344	7	AX-116329499	96621733	A	G	0.474948	0.207389	0.0250808	1.3525e-16	15.8688627262214	0.0722816987785988	0.0205446807150745	D	NTE	660K	6
345	7	AX-116640594	96628179	A	T	0.478783	0.186122	0.0249413	8.4963e-14	13.0707701612762	0.0582587618814095	0.0165589309871545	D	NTE	660K	6
346	7	AX-116329500	96629318	A	G	0.475147	0.210894	0.0251347	4.83872e-17	16.3152695082847	0.0747485305103394	0.0212458301230548	D	NTE	660K	6
347	7	AX-116329501	96632217	A	G	0.0855165	0.24939	0.0350802	1.16752e-12	11.9327356710914	0.0327787507412824	0.00931672857165949	D	NTE	660K	6
348	7	AX-116329502	96637576	C	T	0.0855663	0.249232	0.035052	1.15746e-12	11.936494008586	0.0327545107280519	0.00930983881476718	D	NTE	660K	6
349	7	AX-116329503	96640673	G	A	0.0854667	0.248828	0.0350576	1.26867e-12	11.8966513296916	0.0326139568610388	0.00926988908516967	D	NTE	660K	6
350	7	AX-116329504	96643230	T	C	0.0854667	0.248828	0.0350576	1.26867e-12	11.8966513296916	0.0326139568610388	0.00926988908516967	D	NTE	660K	6
351	7	AX-116329505	96647211	C	A	0.0854667	0.248828	0.0350576	1.26867e-12	11.8966513296916	0.0326139568610388	0.00926988908516967	D	NTE	660K	6
352	7	AX-116329506	96649925	A	G	0.0855663	0.248222	0.0350787	1.48209e-12	11.8291254229987	0.0324895766572966	0.00923453640784831	D	NTE	660K	6
353	7	AX-116329507	96652582	C	G	0.0854667	0.248828	0.0350576	1.26867e-12	11.8966513296916	0.0326139568610388	0.00926988908516967	D	NTE	660K	6
354	7	AX-116329508	96654484	T	C	0.0854667	0.248828	0.0350576	1.26867e-12	11.8966513296916	0.0326139568610388	0.00926988908516967	D	NTE	660K	6
355	7	AX-116329509	96660539	C	T	0.0855165	0.247646	0.0350551	1.61209e-12	11.7926107159973	0.0323219059754383	0.00918687924590738	D	NTE	660K	6
356	7	AX-116689877	96660861	T	C	0.0856659	0.24769	0.0350487	1.58274e-12	11.8005904217386	0.0323845883374759	0.00920469550003933	D	NTE	660K	6
357	7	AX-116329510	96665560	A	C	0.0856659	0.24769	0.0350487	1.58274e-12	11.8005904217386	0.0323845883374759	0.00920469550003933	D	NTE	660K	6
358	7	AX-116329511	96669858	C	T	0.101654	0.226927	0.0303885	8.17137e-14	13.0877051241823	0.0316919520297448	0.00900782696990708	D	NTE	660K	6
359	7	AX-116791066	96671006	C	T	0.0856659	0.24769	0.0350487	1.58274e-12	11.8005904217386	0.0323845883374759	0.00920469550003933	D	NTE	660K	6
360	7	AX-116329512	96675128	A	G	0.0856659	0.24769	0.0350487	1.58274e-12	11.8005904217386	0.0323845883374759	0.00920469550003933	D	NTE	660K	6
361	7	AX-116329513	96678786	C	T	0.0856659	0.24769	0.0350487	1.58274e-12	11.8005904217386	0.0323845883374759	0.00920469550003933	D	NTE	660K	6
362	7	AX-116329514	96679099	C	T	0.0856659	0.24769	0.0350487	1.58274e-12	11.8005904217386	0.0323845883374759	0.00920469550003933	D	NTE	660K	6
363	7	AX-116791067	96684879	T	C	0.0856659	0.24769	0.0350487	1.58274e-12	11.8005904217386	0.0323845883374759	0.00920469550003933	D	NTE	660K	6
364	7	AX-116329516	96687998	A	G	0.0856659	0.24769	0.0350487	1.58274e-12	11.8005904217386	0.0323845883374759	0.00920469550003933	D	NTE	660K	6
365	7	AX-116329517	96692047	T	C	0.0856659	0.24769	0.0350487	1.58274e-12	11.8005904217386	0.0323845883374759	0.00920469550003933	D	NTE	660K	6
366	7	AX-116329518	96692571	C	T	0.0856659	0.24769	0.0350487	1.58274e-12	11.8005904217386	0.0323845883374759	0.00920469550003933	D	NTE	660K	6
367	7	AX-116329519	96694256	G	A	0.0856659	0.24769	0.0350487	1.58274e-12	11.8005904217386	0.0323845883374759	0.00920469550003933	D	NTE	660K	6
368	7	AX-116329522	96705212	A	G	0.0856659	0.24769	0.0350487	1.58274e-12	11.8005904217386	0.0323845883374759	0.00920469550003933	D	NTE	660K	6
369	7	AX-116329523	96707065	G	A	0.0872099	0.229159	0.0345719	3.39174e-11	10.469577446773	0.028172090965944	0.00800737425588454	D	NTE	660K	6
370	7	AX-116329524	96712235	C	T	0.0856659	0.24769	0.0350487	1.58274e-12	11.8005904217386	0.0323845883374759	0.00920469550003933	D	NTE	660K	6
371	7	AX-116329526	96720300	C	T	0.0856659	0.24769	0.0350487	1.58274e-12	11.8005904217386	0.0323845883374759	0.00920469550003933	D	NTE	660K	6
372	7	AX-116329528	96727497	T	C	0.0856659	0.24769	0.0350487	1.58274e-12	11.8005904217386	0.0323845883374759	0.00920469550003933	D	NTE	660K	6
373	7	AX-116329546	96740840	A	G	0.0856659	0.24769	0.0350487	1.58274e-12	11.8005904217386	0.0323845883374759	0.00920469550003933	D	NTE	660K	6
374	7	AX-116689879	96743525	T	G	0.0856659	0.24769	0.0350487	1.58274e-12	11.8005904217386	0.0323845883374759	0.00920469550003933	D	NTE	660K	6
375	7	AX-116329542	96755339	T	A	0.0856659	0.24769	0.0350487	1.58274e-12	11.8005904217386	0.0323845883374759	0.00920469550003933	D	NTE	660K	6
376	7	AX-116689878	96758905	C	T	0.0856659	0.24769	0.0350487	1.58274e-12	11.8005904217386	0.0323845883374759	0.00920469550003933	D	NTE	660K	6
377	7	AX-116329540	96771246	C	T	0.0854169	0.245546	0.035013	2.33267e-12	11.6321466959752	0.031742508231149	0.00902219659643175	D	NTE	660K	6
378	7	AX-116329538	96779401	C	A	0.0854667	0.246062	0.0350234	2.13069e-12	11.6714797323988	0.0318929060846538	0.00906494428959199	D	NTE	660K	6
379	7	AX-116329537	96781183	C	T	0.0854169	0.245546	0.035013	2.33267e-12	11.6321466959752	0.031742508231149	0.00902219659643175	D	NTE	660K	6
380	7	AX-116329536	96784085	T	C	0.0855165	0.246658	0.0350174	1.86979e-12	11.7282071672403	0.0320645196932339	0.00911372215251189	D	NTE	660K	6
381	7	AX-116329533	96792092	G	A	0.0854169	0.245546	0.035013	2.33267e-12	11.6321466959752	0.031742508231149	0.00902219659643175	D	NTE	660K	6
382	7	AX-116329531	96797388	G	C	0.0854169	0.245546	0.035013	2.33267e-12	11.6321466959752	0.031742508231149	0.00902219659643175	D	NTE	660K	6
383	7	AX-116329530	96799892	A	G	0.0854169	0.245546	0.035013	2.33267e-12	11.6321466959752	0.031742508231149	0.00902219659643175	D	NTE	660K	6
384	7	AX-116791068	96804825	C	A	0.0854169	0.245546	0.035013	2.33267e-12	11.6321466959752	0.031742508231149	0.00902219659643175	D	NTE	660K	6
385	7	AX-116329549	96809701	C	T	0.0854169	0.245546	0.035013	2.33267e-12	11.6321466959752	0.031742508231149	0.00902219659643175	D	NTE	660K	6
386	7	AX-116329550	96812862	C	A	0.0854169	0.245546	0.035013	2.33267e-12	11.6321466959752	0.031742508231149	0.00902219659643175	D	NTE	660K	6
387	7	AX-116689883	96940743	T	G	0.0857157	0.247895	0.0350417	1.50234e-12	11.8232317694531	0.0324553060117138	0.00922479563690218	D	NTE	660K	6
388	7	AX-116329573	96972260	G	A	0.0857157	0.247895	0.0350417	1.50234e-12	11.8232317694531	0.0324553060117138	0.00922479563690218	D	NTE	660K	6
389	7	AX-116329569	96982597	T	C	0.0856659	0.24769	0.0350487	1.58274e-12	11.8005904217386	0.0323845883374759	0.00920469550003933	D	NTE	660K	6
390	7	AX-116329565	96999998	C	A	0.0856659	0.24769	0.0350487	1.58274e-12	11.8005904217386	0.0323845883374759	0.00920469550003933	D	NTE	660K	6
391	7	AX-116329562	97026027	G	T	0.0854169	0.246209	0.0349964	1.98883e-12	11.7014023376484	0.0319141558669881	0.00907098413094466	D	NTE	660K	6
392	7	AX-116329559	97040902	C	G	0.0854169	0.246209	0.0349964	1.98883e-12	11.7014023376484	0.0319141558669881	0.00907098413094466	D	NTE	660K	6
393	7	AX-116329558	97044054	T	C	0.0853671	0.246003	0.0350032	2.09495e-12	11.6788263378448	0.0318439321391691	0.00905102438883782	D	NTE	660K	6
394	7	AX-116329552	97068357	C	T	0.0854169	0.246209	0.0349964	1.98883e-12	11.7014023376484	0.0319141558669881	0.00907098413094466	D	NTE	660K	6
395	7	AX-116329587	97070461	C	T	0.472208	0.224138	0.025349	9.39361e-19	18.0271674746365	0.0843792505936176	0.0239831768167629	D	NTE	660K	6
396	7	AX-116329595	97092001	A	G	0.0853671	0.246003	0.0350032	2.09495e-12	11.6788263378448	0.0318439321391691	0.00905102438883782	D	NTE	660K	6
397	7	AX-116329596	97092452	C	T	0.0853671	0.246003	0.0350032	2.09495e-12	11.6788263378448	0.0318439321391691	0.00905102438883782	D	NTE	660K	6
398	7	AX-116329612	97151242	G	A	0.331059	0.324947	0.0225258	3.57595e-47	46.4466085622687	0.157589331455672	0.0447917322581994	D	NTE	660K	6
399	7	AX-116329613	97154596	G	A	0.331059	0.324947	0.0225258	3.57595e-47	46.4466085622687	0.157589331455672	0.0447917322581994	D	NTE	660K	6
400	7	AX-116329614	97158492	C	T	0.331059	0.324947	0.0225258	3.57595e-47	46.4466085622687	0.157589331455672	0.0447917322581994	D	NTE	660K	6
401	7	AX-116329615	97159720	T	C	0.331059	0.324947	0.0225258	3.57595e-47	46.4466085622687	0.157589331455672	0.0447917322581994	D	NTE	660K	6
402	7	AX-116329616	97162934	G	A	0.331059	0.324947	0.0225258	3.57595e-47	46.4466085622687	0.157589331455672	0.0447917322581994	D	NTE	660K	6
403	7	AX-116329617	97165566	G	A	0.331059	0.324947	0.0225258	3.57595e-47	46.4466085622687	0.157589331455672	0.0447917322581994	D	NTE	660K	6
404	7	AX-116329623	97187301	T	G	0.264668	0.31588	0.0250495	1.85417e-36	35.7318504499773	0.130869274775343	0.0371970707814747	D	NTE	660K	6
405	7	AX-116329663	97319123	A	G	0.268104	0.3149	0.02466	2.42218e-37	36.6157935861715	0.131131347491354	0.0372715599034177	D	NTE	660K	6
406	7	AX-116329665	97330015	C	T	0.265564	0.32391	0.0250372	2.77673e-38	37.5564663475493	0.137905124870976	0.0391968756590088	D	NTE	660K	6
407	7	AX-116329667	97347282	C	T	0.265564	0.32391	0.0250372	2.77673e-38	37.5564663475493	0.137905124870976	0.0391968756590088	D	NTE	660K	6
408	7	AX-116329669	97353758	T	C	0.265116	0.322706	0.0250462	5.5081e-38	37.2589981836922	0.136734260620555	0.0388640800469512	D	NTE	660K	6
409	7	AX-116329670	97357746	C	G	0.265315	0.323674	0.0250592	3.63815e-38	37.4391193990523	0.137621771080615	0.0391163378015604	D	NTE	660K	6
410	7	AX-116329671	97361475	C	T	0.265166	0.322262	0.0250526	7.22851e-38	37.1409512138349	0.136374701030502	0.0387618821586821	D	NTE	660K	6
411	7	AX-116329675	97378477	T	G	0.265365	0.323152	0.0250534	4.5885e-38	37.3383292639596	0.137194748801716	0.038994964943334	D	NTE	660K	6
412	7	AX-116329676	97394296	T	G	0.265116	0.321883	0.025056	8.99557e-38	37.045971312584	0.136037720733294	0.0386661019995214	D	NTE	660K	6
413	7	AX-116329679	97405871	T	C	0.265116	0.321883	0.025056	8.99557e-38	37.045971312584	0.136037720733294	0.0386661019995214	D	NTE	660K	6
414	7	AX-116329684	97426523	A	G	0.265116	0.321883	0.025056	8.99557e-38	37.045971312584	0.136037720733294	0.0386661019995214	D	NTE	660K	6
415	7	AX-116329685	97427849	C	T	0.265116	0.321883	0.025056	8.99557e-38	37.045971312584	0.136037720733294	0.0386661019995214	D	NTE	660K	6
416	7	AX-116329697	97442683	G	C	0.265116	0.322038	0.0250501	7.984e-38	37.0977794717207	0.136168767875069	0.0387033496255719	D	NTE	660K	6
417	7	AX-116329698	97446343	G	A	0.265116	0.321883	0.025056	8.99557e-38	37.045971312584	0.136037720733294	0.0386661019995214	D	NTE	660K	6
418	7	AX-116329699	97454637	T	A	0.265116	0.322038	0.0250501	7.984e-38	37.0977794717207	0.136168767875069	0.0387033496255719	D	NTE	660K	6
419	7	AX-116329700	97459298	C	T	0.268752	0.308955	0.0245988	3.51295e-36	35.4543280314999	0.126419884091919	0.0359324171760361	D	NTE	660K	6
420	7	AX-116329701	97476988	C	G	0.265066	0.322444	0.0250518	6.5473e-38	37.1839377590689	0.136495866389913	0.0387963210784208	D	NTE	660K	6
421	7	AX-116329702	97477081	T	C	0.265066	0.322444	0.0250518	6.5473e-38	37.1839377590689	0.136495866389913	0.0387963210784208	D	NTE	660K	6
422	7	AX-116329703	97482101	A	C	0.265166	0.321477	0.0250543	1.09611e-37	36.960145860089	0.135711118272451	0.0385732715404682	D	NTE	660K	6
423	7	AX-116329707	97490390	T	G	0.265166	0.321477	0.0250543	1.09611e-37	36.960145860089	0.135711118272451	0.0385732715404682	D	NTE	660K	6
424	7	AX-116329710	97506297	T	C	0.26671	0.304403	0.02461	3.84238e-35	34.4153996869126	0.122129746018005	0.0347130280576078	D	NTE	660K	6
425	7	AX-116329693	97564617	T	G	0.329166	0.376857	0.0233002	7.69974e-59	58.1135239395641	0.211344886544474	0.0600707134473911	D	NTE	660K	6
426	7	AX-116757987	97568284	A	G	0.329913	0.379298	0.0233351	2.07864e-59	58.682220719688	0.214338537208688	0.0609216009902688	D	NTE	660K	6
427	7	AX-116329718	97569136	T	C	0.329963	0.378927	0.0233322	2.60783e-59	58.5837207229356	0.213935899575955	0.0608071589980612	D	NTE	660K	6
428	7	AX-116329691	97575068	C	T	0.329913	0.379298	0.0233351	2.07864e-59	58.682220719688	0.214338537208688	0.0609216009902688	D	NTE	660K	6
429	7	AX-116329689	97584287	G	T	0.329913	0.379298	0.0233351	2.07864e-59	58.682220719688	0.214338537208688	0.0609216009902688	D	NTE	660K	6
430	7	AX-116329719	97585202	G	A	0.329365	0.378874	0.0233676	4.03749e-59	58.3938885403141	0.213678980999463	0.0607341348410063	D	NTE	660K	6
431	7	AX-116329688	97595573	C	T	0.329465	0.379219	0.0233536	2.70877e-59	58.5672278690796	0.214101371648957	0.0608541912477805	D	NTE	660K	6
432	7	AX-116777212	97614635	G	A	0.329515	0.3803	0.0233783	1.6861e-59	58.7731166716091	0.215340363491153	0.0612063508156467	D	NTE	660K	6
433	7	AX-116329721	97618073	C	T	0.329316	0.379426	0.0233525	2.31607e-59	58.6352483187985	0.214285846932699	0.0609066247941463	D	NTE	660K	6
434	7	AX-116329727	97643633	A	C	0.329266	0.379551	0.023367	2.50157e-59	58.6017873399969	0.214410487836709	0.0609420515704977	D	NTE	660K	6
435	7	AX-116329728	97646252	G	C	0.329216	0.378765	0.0233576	3.8922e-59	58.4098048516861	0.213506866301301	0.0606852145530241	D	NTE	660K	6
436	7	AX-116329730	97652632	C	T	0.329515	0.380315	0.0233971	2.06433e-59	58.6852208759774	0.215357350970271	0.0612111791794029	D	NTE	660K	6
437	7	AX-116640777	97685920	G	A	0.499402	-0.263434	0.0262523	1.07279e-23	22.9694852834088	0.116920745437973	0.0332324699693259	D	NTE	660K	6
438	7	AX-116329742	97706566	G	A	0.490437	0.226555	0.0257008	1.19597e-18	17.9222797141585	0.0864444173251301	0.024570160684592	D	NTE	660K	6
439	7	AX-116329743	97707240	T	C	0.490437	0.226555	0.0257008	1.19597e-18	17.9222797141585	0.0864444173251301	0.024570160684592	D	NTE	660K	6
440	7	AX-116329745	97711906	T	C	0.499353	-0.263029	0.0262607	1.29576e-23	22.8874754308172	0.11656148848168	0.0331303580988742	D	NTE	660K	6
441	7	AX-116329746	97714556	C	G	0.499353	-0.263029	0.0262607	1.29576e-23	22.8874754308172	0.11656148848168	0.0331303580988742	D	NTE	660K	6
442	7	AX-116329747	97715839	A	G	0.499353	-0.263029	0.0262607	1.29576e-23	22.8874754308172	0.11656148848168	0.0331303580988742	D	NTE	660K	6
443	7	AX-116329748	97718663	T	C	0.499353	-0.263029	0.0262607	1.29576e-23	22.8874754308172	0.11656148848168	0.0331303580988742	D	NTE	660K	6
444	7	AX-116329749	97720906	A	G	0.499353	-0.263029	0.0262607	1.29576e-23	22.8874754308172	0.11656148848168	0.0331303580988742	D	NTE	660K	6
445	7	AX-116329750	97723018	A	G	0.499353	-0.263029	0.0262607	1.29576e-23	22.8874754308172	0.11656148848168	0.0331303580988742	D	NTE	660K	6
446	7	AX-116329751	97725636	T	C	0.499353	-0.263029	0.0262607	1.29576e-23	22.8874754308172	0.11656148848168	0.0331303580988742	D	NTE	660K	6
447	7	AX-116329752	97727185	C	G	0.499353	-0.263029	0.0262607	1.29576e-23	22.8874754308172	0.11656148848168	0.0331303580988742	D	NTE	660K	6
448	7	AX-116329753	97730130	T	A	0.499353	-0.263029	0.0262607	1.29576e-23	22.8874754308172	0.11656148848168	0.0331303580988742	D	NTE	660K	6
449	7	AX-116329754	97732109	C	T	0.499353	-0.263029	0.0262607	1.29576e-23	22.8874754308172	0.11656148848168	0.0331303580988742	D	NTE	660K	6
450	7	AX-116329755	97735817	C	A	0.499353	-0.263029	0.0262607	1.29576e-23	22.8874754308172	0.11656148848168	0.0331303580988742	D	NTE	660K	6
451	7	AX-116329756	97737546	G	A	0.499353	-0.263029	0.0262607	1.29576e-23	22.8874754308172	0.11656148848168	0.0331303580988742	D	NTE	660K	6
452	7	AX-116329757	97739457	T	C	0.499353	-0.263029	0.0262607	1.29576e-23	22.8874754308172	0.11656148848168	0.0331303580988742	D	NTE	660K	6
453	7	AX-116329758	97742559	C	T	0.499353	-0.263029	0.0262607	1.29576e-23	22.8874754308172	0.11656148848168	0.0331303580988742	D	NTE	660K	6
454	7	AX-116329759	97744708	C	T	0.499353	-0.263029	0.0262607	1.29576e-23	22.8874754308172	0.11656148848168	0.0331303580988742	D	NTE	660K	6
455	7	AX-116329761	97749198	A	G	0.497609	-0.255944	0.0260812	9.86204e-23	22.006033240322	0.110364276067293	0.0313689198298726	D	NTE	660K	6
456	7	AX-116329762	97752476	T	C	0.499353	-0.263029	0.0262607	1.29576e-23	22.8874754308172	0.11656148848168	0.0331303580988742	D	NTE	660K	6
457	7	AX-116329763	97755725	A	C	0.499353	-0.263029	0.0262607	1.29576e-23	22.8874754308172	0.11656148848168	0.0331303580988742	D	NTE	660K	6
458	7	AX-116329764	97758297	G	A	0.499353	-0.263029	0.0262607	1.29576e-23	22.8874754308172	0.11656148848168	0.0331303580988742	D	NTE	660K	6
459	7	AX-116329765	97761393	G	A	0.499402	-0.262309	0.0262447	1.60713e-23	22.7939489919366	0.11592425314431	0.0329492362275315	D	NTE	660K	6
460	7	AX-116329768	97770806	C	T	0.499402	-0.262309	0.0262447	1.60713e-23	22.7939489919366	0.11592425314431	0.0329492362275315	D	NTE	660K	6
461	7	AX-116329769	97781481	G	A	0.487399	0.201067	0.0254565	2.82421e-15	14.5491030135514	0.0680697592683315	0.0193475180322396	D	NTE	660K	6
462	7	AX-116786782	97782437	C	T	0.487499	0.2162	0.0255772	2.84322e-17	16.5461895345799	0.0787024697503615	0.0223696611982191	D	NTE	660K	6
463	7	AX-116329770	97785632	T	C	0.4999	-0.258624	0.026155	4.68656e-23	22.3291458185178	0.112690206759665	0.0320300208312	D	NTE	660K	6
464	7	AX-116329771	97788535	T	C	0.500349	-0.253409	0.0260757	2.52108e-22	21.5984133728847	0.108191315854057	0.0307512977409919	D	NTE	660K	6
465	7	AX-116329772	97794678	T	G	0.501195	-0.250058	0.0261773	1.26619e-21	20.8975011207324	0.105348309289115	0.0299432278818909	D	NTE	660K	6
466	7	AX-116329774	97798757	G	T	0.485656	0.208741	0.0256164	3.67775e-16	15.4344177958458	0.0733510764256893	0.0208486307147916	D	NTE	660K	6
467	7	AX-116329775	97803499	G	A	0.496165	0.24741	0.0261774	3.34657e-21	20.4754000864544	0.103123464021999	0.0293108584657632	D	NTE	660K	6
468	7	AX-116735905	97813599	C	T	0.499103	-0.246603	0.0260065	2.48586e-21	20.6045233338358	0.10245752429672	0.0291215779250106	D	NTE	660K	6
469	7	AX-116329784	97876355	T	C	0.490786	0.212179	0.0255536	1.01262e-16	15.9945534992246	0.0758238501577529	0.0215514690219194	D	NTE	660K	6
470	7	AX-116329785	97876972	G	T	0.490736	0.211897	0.0255594	1.1288e-16	15.9473829992537	0.0756221546514963	0.0214941409589695	D	NTE	660K	6
471	7	AX-116329786	97880221	G	C	0.490736	0.211897	0.0255594	1.1288e-16	15.9473829992537	0.0756221546514963	0.0214941409589695	D	NTE	660K	6
472	7	AX-116689890	97881096	G	A	0.490736	0.211897	0.0255594	1.1288e-16	15.9473829992537	0.0756221546514963	0.0214941409589695	D	NTE	660K	6
473	7	AX-116329788	97886980	T	C	0.490736	0.211897	0.0255594	1.1288e-16	15.9473829992537	0.0756221546514963	0.0214941409589695	D	NTE	660K	6
474	7	AX-116329789	97892132	G	A	0.490736	0.211897	0.0255594	1.1288e-16	15.9473829992537	0.0756221546514963	0.0214941409589695	D	NTE	660K	6
475	7	AX-116329790	97894091	C	T	0.490736	0.211897	0.0255594	1.1288e-16	15.9473829992537	0.0756221546514963	0.0214941409589695	D	NTE	660K	6
476	7	AX-116329792	97900467	C	A	0.490736	0.211897	0.0255594	1.1288e-16	15.9473829992537	0.0756221546514963	0.0214941409589695	D	NTE	660K	6
477	7	AX-116329793	97904173	A	T	0.491234	0.213127	0.0255377	7.08652e-17	16.1495669828461	0.0765053802067376	0.0217451808119121	D	NTE	660K	6
478	7	AX-116329794	97907050	C	A	0.490089	0.211783	0.0254141	7.86158e-17	16.1044901618076	0.0755370575271686	0.0214699537403702	D	NTE	660K	6
479	7	AX-116329795	97908598	A	G	0.490089	0.211783	0.0254141	7.86158e-17	16.1044901618076	0.0755370575271686	0.0214699537403702	D	NTE	660K	6
480	7	AX-116329796	97911012	A	G	0.490089	0.211783	0.0254141	7.86158e-17	16.1044901618076	0.0755370575271686	0.0214699537403702	D	NTE	660K	6
481	7	AX-116329797	97915296	C	T	0.490089	0.211783	0.0254141	7.86158e-17	16.1044901618076	0.0755370575271686	0.0214699537403702	D	NTE	660K	6
482	7	AX-116329798	97915414	T	C	0.490089	0.211783	0.0254141	7.86158e-17	16.1044901618076	0.0755370575271686	0.0214699537403702	D	NTE	660K	6
483	7	AX-116329800	97920442	C	T	0.490089	0.211783	0.0254141	7.86158e-17	16.1044901618076	0.0755370575271686	0.0214699537403702	D	NTE	660K	6
484	7	AX-116329801	97923616	C	A	0.490089	0.211783	0.0254141	7.86158e-17	16.1044901618076	0.0755370575271686	0.0214699537403702	D	NTE	660K	6
485	7	AX-116329802	97927554	C	G	0.490039	0.212462	0.0254001	6.03256e-17	16.2194983498934	0.0760218922433569	0.0216077586704146	D	NTE	660K	6
486	7	AX-116329803	97929060	C	T	0.490089	0.211783	0.0254141	7.86158e-17	16.1044901618076	0.0755370575271686	0.0214699537403702	D	NTE	660K	6
487	7	AX-116329804	97931107	T	A	0.490089	0.211783	0.0254141	7.86158e-17	16.1044901618076	0.0755370575271686	0.0214699537403702	D	NTE	660K	6
488	7	AX-116329805	97934680	A	G	0.490089	0.211783	0.0254141	7.86158e-17	16.1044901618076	0.0755370575271686	0.0214699537403702	D	NTE	660K	6
489	7	AX-116329820	98010107	G	T	0.498755	-0.243907	0.0261034	9.28825e-21	20.0320661037605	0.100229226914318	0.0284882273116012	D	NTE	660K	6
490	7	AX-116329821	98022168	C	T	0.498755	-0.243907	0.0261034	9.28825e-21	20.0320661037605	0.100229226914318	0.0284882273116012	D	NTE	660K	6
491	7	AX-116329822	98026090	T	G	0.498805	-0.243112	0.0260934	1.19698e-20	19.9219131060365	0.0995769582257269	0.0283028324997196	D	NTE	660K	6
492	7	AX-116329823	98027910	G	A	0.498854	-0.243664	0.0261041	1.01643e-20	19.9929225252016	0.10002970808881	0.0284315179282308	D	NTE	660K	6
493	7	AX-116329826	98049409	A	G	0.498805	-0.244459	0.0261141	7.88336e-21	20.1032886405761	0.100683458499561	0.0286173338910979	D	NTE	660K	6
494	7	AX-116329827	98050684	G	A	0.498705	-0.24431	0.0260925	7.73321e-21	20.1116401961322	0.100560660763876	0.0285824309998431	D	NTE	660K	6
495	7	AX-116329828	98056604	A	G	0.498805	-0.243112	0.0260934	1.19698e-20	19.9219131060365	0.0995769582257269	0.0283028324997196	D	NTE	660K	6
496	7	AX-116329829	98059961	G	A	0.498755	-0.243907	0.0261034	9.28825e-21	20.0320661037605	0.100229226914318	0.0284882273116012	D	NTE	660K	6
497	7	AX-116329830	98066305	A	G	0.498805	-0.244459	0.0261141	7.88336e-21	20.1032886405761	0.100683458499561	0.0286173338910979	D	NTE	660K	6
498	7	AX-116689893	98066911	A	G	0.498805	-0.244459	0.0261141	7.88336e-21	20.1032886405761	0.100683458499561	0.0286173338910979	D	NTE	660K	6
499	7	AX-116329831	98071189	A	G	0.498805	-0.244459	0.0261141	7.88336e-21	20.1032886405761	0.100683458499561	0.0286173338910979	D	NTE	660K	6
500	7	AX-116329832	98072628	A	G	0.498805	-0.244459	0.0261141	7.88336e-21	20.1032886405761	0.100683458499561	0.0286173338910979	D	NTE	660K	6
501	7	AX-116329833	98075853	A	G	0.498805	-0.244459	0.0261141	7.88336e-21	20.1032886405761	0.100683458499561	0.0286173338910979	D	NTE	660K	6
502	7	AX-116329834	98079127	T	C	0.498805	-0.244459	0.0261141	7.88336e-21	20.1032886405761	0.100683458499561	0.0286173338910979	D	NTE	660K	6
503	7	AX-116329835	98080998	G	A	0.498805	-0.244459	0.0261141	7.88336e-21	20.1032886405761	0.100683458499561	0.0286173338910979	D	NTE	660K	6
504	7	AX-116329836	98084792	G	C	0.498805	-0.244459	0.0261141	7.88336e-21	20.1032886405761	0.100683458499561	0.0286173338910979	D	NTE	660K	6
505	7	AX-116329837	98088544	T	C	0.498805	-0.244459	0.0261141	7.88336e-21	20.1032886405761	0.100683458499561	0.0286173338910979	D	NTE	660K	6
506	7	AX-116689894	98089286	G	A	0.498805	-0.244459	0.0261141	7.88336e-21	20.1032886405761	0.100683458499561	0.0286173338910979	D	NTE	660K	6
507	7	AX-116329838	98092140	A	G	0.498805	-0.244459	0.0261141	7.88336e-21	20.1032886405761	0.100683458499561	0.0286173338910979	D	NTE	660K	6
508	7	AX-116329839	98094517	C	T	0.498805	-0.244459	0.0261141	7.88336e-21	20.1032886405761	0.100683458499561	0.0286173338910979	D	NTE	660K	6
509	7	AX-116772854	98101170	T	G	0.498805	-0.244459	0.0261141	7.88336e-21	20.1032886405761	0.100683458499561	0.0286173338910979	D	NTE	660K	6
510	7	AX-116329840	98104080	G	T	0.498805	-0.244459	0.0261141	7.88336e-21	20.1032886405761	0.100683458499561	0.0286173338910979	D	NTE	660K	6
511	7	AX-116329841	98107777	T	C	0.498805	-0.244459	0.0261141	7.88336e-21	20.1032886405761	0.100683458499561	0.0286173338910979	D	NTE	660K	6
512	7	AX-116329842	98108987	G	A	0.498805	-0.244459	0.0261141	7.88336e-21	20.1032886405761	0.100683458499561	0.0286173338910979	D	NTE	660K	6
513	7	AX-116329843	98112317	C	A	0.498805	-0.244459	0.0261141	7.88336e-21	20.1032886405761	0.100683458499561	0.0286173338910979	D	NTE	660K	6
514	7	AX-116689895	98116120	C	T	0.498805	-0.244459	0.0261141	7.88336e-21	20.1032886405761	0.100683458499561	0.0286173338910979	D	NTE	660K	6
515	7	AX-116329844	98121076	G	T	0.498556	-0.244346	0.0260837	7.41026e-21	20.1301665538851	0.100590134723557	0.0285908084052071	D	NTE	660K	6
516	7	AX-116329845	98123638	A	C	0.498506	-0.24571	0.026082	4.48273e-21	20.3484574184042	0.101716247675067	0.0289108843224699	D	NTE	660K	6
517	7	AX-116329851	98151501	A	G	0.47704	0.158147	0.0246125	1.31464e-10	9.88119315775853	0.0420488109752336	0.0119515646495911	D	NTE	660K	6
518	7	AX-116329854	98176747	A	G	0.475047	0.150057	0.0244027	7.78643e-10	9.10866161635499	0.0378423463759716	0.0107559581047614	D	NTE	660K	6
519	7	AX-116329855	98186259	A	G	0.47694	0.156352	0.0246062	2.09529e-10	9.67875585972223	0.0410989450501373	0.0116815835550265	D	NTE	660K	6
520	7	AX-116329857	98192357	G	T	0.47689	0.156702	0.0245871	1.84941e-10	9.73296679841423	0.0412827721345677	0.0117338328632224	D	NTE	660K	6
521	7	AX-116752367	98202839	C	A	0.47704	0.158598	0.0246031	1.14646e-10	9.9406410932082	0.0422889806189235	0.0120198282450854	D	NTE	660K	6
522	7	AX-116329858	98211245	G	A	0.477089	0.158769	0.0245706	1.03502e-10	9.98505125812424	0.0423806033778912	0.0120458702496458	D	NTE	660K	6
523	7	AX-116329881	98341610	T	C	0.478783	0.14729	0.0245195	1.88919e-09	8.72372436192887	0.0364848322473207	0.010370110859738	D	NTE	660K	6
524	7	AX-116329882	98344091	A	G	0.478833	0.148719	0.0245182	1.31416e-09	8.8813517558669	0.0371965302878393	0.0105723973202815	D	NTE	660K	6
525	7	AX-116329911	98477111	T	C	0.445662	0.154175	0.0240057	1.34128e-10	9.87248055118536	0.0395746156155959	0.0112483222722063	D	NTE	660K	6
526	7	AX-116329965	98613560	G	A	0.278265	0.18226	0.0248381	2.16953e-13	12.6636343401214	0.0449601362329478	0.0127790527812782	D	NTE	660K	6
527	7	AX-116775349	98615895	G	T	0.278265	0.18226	0.0248381	2.16953e-13	12.6636343401214	0.0449601362329478	0.0127790527812782	D	NTE	660K	6
528	7	AX-116329955	98648325	T	C	0.219345	-0.171277	0.0258754	3.60921e-11	10.4425878480076	0.0338527157971959	0.00962198245398001	D	NTE	660K	6
529	7	AX-116329953	98654430	A	G	0.256101	-0.160625	0.0249142	1.1401e-10	9.94305705432712	0.0331253187573135	0.00941523385523377	D	NTE	660K	6
530	7	AX-116773566	98672704	T	G	0.219345	-0.170834	0.0258617	3.957e-11	10.402633949734	0.0336778253110743	0.00957227320173241	D	NTE	660K	6
531	7	AX-116329948	98677456	A	G	0.256101	-0.159689	0.0249214	1.47711e-10	9.83058716168591	0.0327403853940081	0.00930582396062251	D	NTE	660K	6
532	7	AX-116329945	98683779	T	C	0.219444	-0.170161	0.0258432	4.569e-11	10.3401788419443	0.0334238421218106	0.00950008337196092	D	NTE	660K	6
533	7	AX-116329944	98686161	C	T	0.219544	-0.1688	0.0258455	6.52793e-11	10.1852245112359	0.0329020847343552	0.00935178388374834	D	NTE	660K	6
534	7	AX-116329926	98721362	G	A	0.254507	-0.157232	0.0250623	3.52733e-10	9.45255390793251	0.0316106709924977	0.00898472440056174	D	NTE	660K	6
535	7	AX-116329931	98741076	A	G	0.254358	-0.15769	0.0250549	3.09794e-10	9.50892699778445	0.0317828330098092	0.00903365813810107	D	NTE	660K	6
536	7	AX-116772855	98758067	T	C	0.254458	-0.157221	0.025031	3.36318e-10	9.47324988828609	0.0316022400657788	0.00898232807202356	D	NTE	660K	6
537	7	AX-116329972	98806348	T	C	0.217701	-0.166339	0.0260406	1.68406e-10	9.77364243943689	0.0317563008102134	0.00902611687138244	D	NTE	660K	6
538	7	AX-116329983	98818798	A	G	0.224226	-0.145507	0.0252173	7.92157e-09	8.10118873573829	0.0248197554866451	0.00705453746267398	D	NTE	660K	6
539	7	AX-116329984	98822042	C	T	0.217651	-0.167254	0.0260465	1.35063e-10	9.86946360802191	0.0321013103465945	0.00912417918713289	D	NTE	660K	6
540	7	AX-116329985	98822709	A	C	0.217701	-0.166966	0.0260509	1.46263e-10	9.83486552300746	0.0319961570959182	0.00909429140090483	D	NTE	660K	6
541	7	AX-116329980	98861998	A	C	0.223976	-0.147987	0.0252261	4.45286e-09	8.35136095907566	0.0256526540989102	0.00729127285138458	D	NTE	660K	6
542	7	AX-116329993	98887162	T	G	0.187668	0.154014	0.0245975	3.81589e-10	9.4184041531193	0.0243698425682285	0.00692665838104407	D	NTE	660K	6
543	7	AX-116689903	98890103	T	C	0.2179	-0.16627	0.0260421	1.71784e-10	9.76501728890584	0.0317508857514765	0.0090245777452318	D	NTE	660K	6
544	7	AX-116329994	98894285	A	T	0.2179	-0.16627	0.0260421	1.71784e-10	9.76501728890584	0.0317508857514765	0.0090245777452318	D	NTE	660K	6
545	7	AX-116329995	98896530	C	G	0.389033	0.189884	0.022598	4.36337e-17	16.3601779586508	0.0577549849169374	0.0164157420878677	D	NTE	660K	6
546	7	AX-116329998	98919193	G	A	0.2179	-0.16627	0.0260421	1.71784e-10	9.76501728890584	0.0317508857514765	0.0090245777452318	D	NTE	660K	6
547	7	AX-116329999	98922840	A	G	0.2179	-0.16627	0.0260421	1.71784e-10	9.76501728890584	0.0317508857514765	0.0090245777452318	D	NTE	660K	6
548	7	AX-116330004	98939867	A	C	0.188216	0.152081	0.0245563	5.89711e-10	9.22936077116276	0.0238152684539403	0.00676903137028725	D	NTE	660K	6
549	7	AX-116791069	99138023	T	C	0.254159	-0.158089	0.0250423	2.73882e-10	9.56243650939464	0.0319274024590583	0.00907474921960808	D	NTE	660K	6
550	7	AX-116849729	99163944	T	C	0.229555	0.160083	0.0265616	1.67171e-09	8.77683905962626	0.0305441020673689	0.00868157272596553	D	NTE	660K	6
551	7	AX-116330040	99164937	C	T	0.229555	0.160083	0.0265616	1.67171e-09	8.77683905962626	0.0305441020673689	0.00868157272596553	D	NTE	660K	6
552	7	AX-116735909	99254361	T	C	0.217303	-0.169191	0.0260475	8.27671e-11	10.082142261378	0.0328112247354107	0.00932595867903362	D	NTE	660K	6
553	7	AX-116330069	99265643	C	T	0.231298	0.163193	0.0264997	7.35361e-10	9.13349940674065	0.0319110780706086	0.00907010932660288	D	NTE	660K	6
554	7	AX-116330080	99303395	T	C	0.263174	-0.157298	0.024539	1.45423e-10	9.83736690033301	0.0323342551184839	0.00919038925197065	D	NTE	660K	6
555	7	AX-116752368	99307355	T	G	0.263174	-0.157298	0.024539	1.45423e-10	9.83736690033301	0.0323342551184839	0.00919038925197065	D	NTE	660K	6
556	7	AX-116330087	99321908	T	C	0.220291	-0.168772	0.0256969	5.1061e-11	10.2919106840435	0.0329714943622098	0.00937151223362005	D	NTE	660K	6
557	10	AX-116410094	47878904	G	T	0.338629	0.127317	0.0220342	7.5536e-09	8.12184601691282	0.0244653044727726	0.00695379158879171	D	NTE	660K	7
558	10	AX-116792655	47889262	C	A	0.338629	0.127317	0.0220342	7.5536e-09	8.12184601691282	0.0244653044727726	0.00695379158879171	D	NTE	660K	7
559	10	AX-116743931	47892618	T	C	0.338629	0.127317	0.0220342	7.5536e-09	8.12184601691282	0.0244653044727726	0.00695379158879171	D	NTE	660K	7
560	10	AX-116749539	47912228	T	C	0.338629	0.127317	0.0220342	7.5536e-09	8.12184601691282	0.0244653044727726	0.00695379158879171	D	NTE	660K	7
561	10	AX-116410099	47915756	A	C	0.338629	0.127317	0.0220342	7.5536e-09	8.12184601691282	0.0244653044727726	0.00695379158879171	D	NTE	660K	7
562	10	AX-116410100	47919430	A	G	0.338629	0.127317	0.0220342	7.5536e-09	8.12184601691282	0.0244653044727726	0.00695379158879171	D	NTE	660K	7
563	10	AX-116410101	47921408	C	A	0.338629	0.127317	0.0220342	7.5536e-09	8.12184601691282	0.0244653044727726	0.00695379158879171	D	NTE	660K	7
564	7	AX-116328993	93751785	C	G	0.455878	0.102389	0.016344	3.73691e-10	9.42748736160288	0.0120517857907465	0.0049515040877885	LW	NTE	660K	8
565	7	AX-116328995	93757116	C	A	0.455878	0.102389	0.016344	3.73691e-10	9.42748736160288	0.0120517857907465	0.0049515040877885	LW	NTE	660K	8
566	7	AX-116329000	93771900	C	T	0.464717	-0.099733	0.0166981	2.3335e-09	8.63199219477883	0.0114669959135291	0.00471124181315013	LW	NTE	660K	8
567	7	AX-116329467	96497962	T	G	0.0925899	0.17757	0.0275083	1.08124e-10	9.96607789614207	0.0122773968604911	0.00504419691800364	LW	NTE	660K	8
568	7	AX-116647648	96873504	A	G	0.211795	0.126489	0.0187164	1.39695e-11	10.8548191379894	0.012378279592401	0.00508564482191698	LW	NTE	660K	8
569	7	AX-116689883	96940743	G	T	0.0354302	0.305685	0.0394181	8.839e-15	14.0535968661009	0.0147997848536046	0.00608052586341852	LW	NTE	660K	8
570	7	AX-116329577	96951991	A	G	0.0349146	0.29628	0.0394571	5.962e-14	13.2246080283034	0.0137081033328016	0.00563200598373648	LW	NTE	660K	8
571	7	AX-116329573	96972260	A	G	0.0364368	0.29702	0.0386059	1.43011e-14	13.8446305565519	0.0143546200803351	0.00589762888592029	LW	NTE	660K	8
572	7	AX-116329571	96976443	C	G	0.0354302	0.306743	0.0393947	6.89381e-15	14.1615406903346	0.0149024085967559	0.00612268906583021	LW	NTE	660K	8
573	7	AX-116329569	96982597	T	C	0.266942	-0.117235	0.018529	2.49786e-10	9.60243190660693	0.0124643519727339	0.00512100785860415	LW	NTE	660K	8
574	7	AX-116329566	96990278	C	T	0.0354056	0.307853	0.0394337	5.86376e-15	14.2318238134025	0.0150004178234957	0.00616295638349327	LW	NTE	660K	8
575	7	AX-116329565	96999998	A	C	0.369525	0.110324	0.0156336	1.70311e-12	11.768757301039	0.0131417008297659	0.00539929820434098	LW	NTE	660K	8
576	7	AX-116329563	97020636	A	G	0.209045	0.139744	0.020223	4.84116e-12	11.3150505637196	0.0149643473964634	0.00614813676505665	LW	NTE	660K	8
577	7	AX-116329562	97026027	T	G	0.370163	0.121333	0.0157854	1.51342e-14	13.8200405310846	0.0159066574558129	0.00653528703405791	LW	NTE	660K	8
578	7	AX-116329561	97028500	A	G	0.372348	0.116092	0.0149775	9.10894e-15	14.0405321585852	0.0145972958410046	0.00599733278390069	LW	NTE	660K	8
579	7	AX-116329560	97031625	T	C	0.0354056	0.307853	0.0394337	5.86376e-15	14.2318238134025	0.0150004178234957	0.00616295638349327	LW	NTE	660K	8
580	7	AX-116329559	97040902	G	C	0.370728	0.119421	0.0157257	3.10211e-14	13.5083428062819	0.0154189600878789	0.00633491544159376	LW	NTE	660K	8
581	7	AX-116329558	97044054	C	T	0.389511	0.108451	0.0150054	4.9211e-13	12.3079378097257	0.0129617778191239	0.00532537641895999	LW	NTE	660K	8
582	7	AX-116329557	97044534	A	G	0.206467	0.135721	0.0199468	1.01639e-11	10.9929396165124	0.013986518445702	0.005746393477305	LW	NTE	660K	8
583	7	AX-116329556	97048514	T	C	0.208972	0.158291	0.0208814	3.44208e-14	13.4631790401227	0.019195184122588	0.00788638582688919	LW	NTE	660K	8
584	7	AX-116329552	97068357	C	T	0.0451532	0.226974	0.0344933	4.69731e-11	10.3281507775117	0.0102937670273972	0.00422921800966916	LW	NTE	660K	8
585	7	AX-116329594	97088014	A	G	0.349342	0.120348	0.0161726	9.95592e-14	13.001918601788	0.0152574238823906	0.00626854791766918	LW	NTE	660K	8
586	7	AX-116329601	97112918	C	G	0.339889	0.113024	0.0161484	2.57574e-12	11.5890979775949	0.013282973520503	0.00545734041632707	LW	NTE	660K	8
587	7	AX-116329602	97116529	C	T	0.381998	0.0983639	0.0158806	5.86681e-10	9.23159797643131	0.0105857669842442	0.00434918686781731	LW	NTE	660K	8
588	7	AX-116329603	97120233	C	T	0.385435	0.0976706	0.0157558	5.68088e-10	9.24558438444009	0.0104724082564296	0.00430261317210895	LW	NTE	660K	8
589	7	AX-116329604	97120797	C	T	0.381089	0.0990549	0.0159646	5.48169e-10	9.26108552828141	0.0107252252898163	0.00440648363545872	LW	NTE	660K	8
590	7	AX-116689885	97126583	G	A	0.381089	0.0990549	0.0159646	5.48169e-10	9.26108552828141	0.0107252252898163	0.00440648363545872	LW	NTE	660K	8
591	7	AX-116329606	97128011	G	A	0.381089	0.0990549	0.0159646	5.48169e-10	9.26108552828141	0.0107252252898163	0.00440648363545872	LW	NTE	660K	8
592	7	AX-116329607	97131713	G	A	0.338612	0.112073	0.0161519	3.95796e-12	11.4025285991814	0.0130364856747915	0.00535607031438353	LW	NTE	660K	8
593	7	AX-116329610	97144698	T	G	0.336967	0.106173	0.0166382	1.75594e-10	9.75549032790264	0.0116721423262528	0.00479552669165972	LW	NTE	660K	8
594	7	AX-116689886	97147161	C	T	0.282165	0.236736	0.0181056	4.55709e-39	38.3413123942577	0.0526085417592222	0.0216143411521129	LW	NTE	660K	8
595	7	AX-116329611	97149365	C	T	0.321278	0.193352	0.016801	1.19696e-30	29.9219203626007	0.0377807115173955	0.0155222927760281	LW	NTE	660K	8
596	7	AX-116329663	97319123	A	G	0.12802	0.170275	0.0221067	1.33505e-14	13.8745024688931	0.0149998185595048	0.00616271017449553	LW	NTE	660K	8
597	7	AX-116329667	97347282	T	C	0.432209	-0.129055	0.0164429	4.20428e-15	14.3763083681896	0.0189422629800716	0.00778247259006251	LW	NTE	660K	8
598	7	AX-116329670	97357746	C	G	0.180957	0.304171	0.0231269	1.65229e-39	38.781913725571	0.0635502967511676	0.0261097865168817	LW	NTE	660K	8
599	7	AX-116329671	97361475	T	C	0.43022	-0.126969	0.0163353	7.68381e-15	14.1144233826146	0.0183144160620878	0.00752452023056328	LW	NTE	660K	8
600	7	AX-116329675	97378477	G	T	0.430613	-0.122358	0.0155218	3.19579e-15	14.4954217665413	0.0170121539607597	0.00698948283195229	LW	NTE	660K	8
601	7	AX-116329676	97394296	G	T	0.432675	-0.130552	0.016511	2.63747e-15	14.5788124715648	0.0193892345392245	0.007966111889723	LW	NTE	660K	8
602	7	AX-116329679	97405871	T	C	0.180687	0.311744	0.0232302	4.63202e-41	40.3342295740926	0.0666765071554771	0.0273941972975737	LW	NTE	660K	8
603	7	AX-116329684	97426523	A	G	0.180662	0.312307	0.0232363	3.50061e-41	40.4558562709209	0.0669103388626334	0.0274902675956973	LW	NTE	660K	8
604	7	AX-116329685	97427849	T	C	0.4327	-0.130572	0.0165128	2.63005e-15	14.5800359950396	0.0193954416165023	0.0079686620817898	LW	NTE	660K	8
605	7	AX-116329697	97442683	G	C	0.205952	0.26873	0.0202874	4.75193e-40	39.3231299655095	0.0547324583566968	0.0224869572023079	LW	NTE	660K	8
606	7	AX-116329698	97446343	A	G	0.433142	-0.129033	0.0163724	3.24437e-15	14.4888696230814	0.0189454989828166	0.00778380210928054	LW	NTE	660K	8
607	7	AX-116329699	97454637	A	T	0.440164	-0.118105	0.0158097	7.99455e-14	13.097205976948	0.0159298538316654	0.00654481731876842	LW	NTE	660K	8
608	7	AX-116329701	97476988	C	G	0.189575	0.319283	0.0223796	3.53053e-46	45.4521600938197	0.0725847468190495	0.0298216112388566	LW	NTE	660K	8
609	7	AX-116329702	97477081	T	C	0.206418	0.277555	0.020631	2.94622e-41	40.5307348266656	0.0584840400888761	0.0240283032405706	LW	NTE	660K	8
610	7	AX-116329703	97482101	C	A	0.432847	-0.128879	0.0165039	5.76465e-15	14.2392270557037	0.0188972601501062	0.00776398307320545	LW	NTE	660K	8
611	7	AX-116329707	97490390	T	G	0.187831	0.335228	0.022894	1.50207e-48	47.8233098277144	0.0794500422527511	0.0326422337585457	LW	NTE	660K	8
612	7	AX-116329710	97506297	T	C	0.184738	0.259475	0.0204739	8.29544e-37	36.081160573533	0.0469942107182786	0.0193076802487325	LW	NTE	660K	8
613	7	AX-116329693	97564617	T	G	0.222648	0.276185	0.0182856	1.52486e-51	50.8167700278048	0.0611838181029382	0.025137513286688	LW	NTE	660K	8
614	7	AX-116757987	97568284	A	G	0.225791	0.382064	0.0208425	4.68359e-75	74.3294211299385	0.118259750952762	0.0485872924088191	LW	NTE	660K	8
615	7	AX-116329718	97569136	T	C	0.259011	0.231837	0.0173397	9.02106e-41	40.0447424286328	0.0478074244397385	0.0196417909884991	LW	NTE	660K	8
616	7	AX-116329691	97575068	C	T	0.235465	0.340509	0.0197701	1.77199e-66	65.7515387333277	0.0967343695103243	0.0397435396194797	LW	NTE	660K	8
617	7	AX-116329719	97585202	G	A	0.313912	0.270725	0.018016	4.88928e-51	50.3107550907843	0.0731550560070963	0.0300559240888315	LW	NTE	660K	8
618	7	AX-116329688	97595573	C	T	0.250123	0.307766	0.0187083	8.28222e-61	60.0818532375481	0.0823350632639351	0.0338275513188032	LW	NTE	660K	8
619	7	AX-116777212	97614635	G	A	0.313887	0.270196	0.0180137	7.39691e-51	50.1309496654324	0.0728662952619652	0.0299372860683145	LW	NTE	660K	8
620	7	AX-116329721	97618073	C	T	0.245507	0.328254	0.0192628	4.08979e-65	64.3882989913038	0.0924994241978081	0.0380036025354182	LW	NTE	660K	8
621	7	AX-116329727	97643633	C	A	0.421847	-0.144534	0.0161381	3.36349e-19	18.4732098591812	0.0236122663530932	0.00970115428528958	LW	NTE	660K	8
622	7	AX-116329728	97646252	C	G	0.421847	-0.144534	0.0161381	3.36349e-19	18.4732098591812	0.0236122663530932	0.00970115428528958	LW	NTE	660K	8
623	7	AX-116329730	97652632	C	T	0.253241	0.286799	0.0185278	4.78019e-54	53.3205548409796	0.0720891046783373	0.0296179755181071	LW	NTE	660K	8
624	7	AX-116329732	97662082	T	C	0.416765	0.157479	0.0165819	2.1593e-21	20.6656870152418	0.027937014653532	0.0114779871348014	LW	NTE	660K	8
625	7	AX-116329733	97672659	A	T	0.289923	0.236954	0.01889	4.29479e-36	35.3670580667736	0.0535693140700156	0.0220090766798536	LW	NTE	660K	8
626	7	AX-116329734	97675087	A	G	0.286879	0.250758	0.0192861	1.1918e-38	37.9237966189112	0.0596171841966291	0.0244938581200725	LW	NTE	660K	8
627	7	AX-116329735	97680355	G	A	0.235415	0.333704	0.0202615	6.04392e-61	60.2186812928089	0.0928929191932803	0.0381652708651109	LW	NTE	660K	8
628	7	AX-116329736	97684071	A	G	0.235415	0.333704	0.0202615	6.04392e-61	60.2186812928089	0.0928929191932803	0.0381652708651109	LW	NTE	660K	8
629	7	AX-116640777	97685920	G	A	0.453447	-0.152865	0.0155567	8.6743e-23	22.0617655618862	0.0268395245224378	0.0110270807741364	LW	NTE	660K	8
630	7	AX-116329738	97690890	G	A	0.300997	0.167714	0.0167603	1.42479e-23	22.8462491416639	0.0274270893846326	0.0112684831577759	LW	NTE	660K	8
631	7	AX-116329745	97711906	C	T	0.343376	-0.104156	0.0177683	4.5755e-09	8.3395614403132	0.0113358778248319	0.00465737164291646	LW	NTE	660K	8
632	7	AX-116329747	97715839	G	A	0.343376	-0.104156	0.0177683	4.5755e-09	8.3395614403132	0.0113358778248319	0.00465737164291646	LW	NTE	660K	8
633	7	AX-116329748	97718663	C	T	0.401444	-0.10691	0.0171044	4.09331e-10	9.38792536354158	0.0127281797555876	0.00522940211385847	LW	NTE	660K	8
634	7	AX-116329749	97720906	G	A	0.401444	-0.10691	0.0171044	4.09331e-10	9.38792536354158	0.0127281797555876	0.00522940211385847	LW	NTE	660K	8
635	7	AX-116329750	97723018	G	A	0.401444	-0.10691	0.0171044	4.09331e-10	9.38792536354158	0.0127281797555876	0.00522940211385847	LW	NTE	660K	8
636	7	AX-116329751	97725636	C	T	0.402303	-0.103691	0.0170289	1.13515e-09	8.94494674651669	0.0119816424077785	0.00492268551653877	LW	NTE	660K	8
637	7	AX-116329752	97727185	G	C	0.401444	-0.10691	0.0171044	4.09331e-10	9.38792536354158	0.0127281797555876	0.00522940211385847	LW	NTE	660K	8
638	7	AX-116329753	97730130	A	T	0.421553	-0.108404	0.0172314	3.15313e-10	9.50125812341043	0.0132802500863369	0.00545622148709615	LW	NTE	660K	8
639	7	AX-116329754	97732109	T	C	0.421553	-0.108404	0.0172314	3.15313e-10	9.50125812341043	0.0132802500863369	0.00545622148709615	LW	NTE	660K	8
640	7	AX-116329755	97735817	A	C	0.421528	-0.10808	0.0172343	3.58191e-10	9.44588533054573	0.0132007717995337	0.00542356764899866	LW	NTE	660K	8
641	7	AX-116329756	97737546	A	G	0.421504	-0.107666	0.01723	4.13697e-10	9.3833176284595	0.0130996320997068	0.00538201416922184	LW	NTE	660K	8
642	7	AX-116329757	97739457	C	T	0.421528	-0.106967	0.0172297	5.35544e-10	9.27120484197089	0.0129302905250276	0.00531243979129847	LW	NTE	660K	8
643	7	AX-116329758	97742559	T	C	0.421528	-0.10786	0.0172288	3.83898e-10	9.41578415042812	0.0131470853814243	0.00540151045985317	LW	NTE	660K	8
644	7	AX-116329759	97744708	T	C	0.421577	-0.107575	0.0172328	4.30841e-10	9.36568297476474	0.0130781120273263	0.00537317259767288	LW	NTE	660K	8
645	7	AX-116329762	97752476	C	T	0.421577	-0.107575	0.0172328	4.30841e-10	9.36568297476474	0.0130781120273263	0.00537317259767288	LW	NTE	660K	8
646	7	AX-116329763	97755725	C	A	0.422412	-0.104584	0.0171612	1.09991e-09	8.95864284948037	0.0123675816551997	0.00508124954965587	LW	NTE	660K	8
647	7	AX-116329764	97758297	A	G	0.429115	-0.112137	0.0169897	4.10422e-11	10.3867693676269	0.0142764449649449	0.00586551045881426	LW	NTE	660K	8
648	7	AX-116329765	97761393	A	G	0.429115	-0.112137	0.0169897	4.10422e-11	10.3867693676269	0.0142764449649449	0.00586551045881426	LW	NTE	660K	8
649	7	AX-116849723	97774496	C	T	0.350545	-0.10942	0.0174902	3.94834e-10	9.40358545636562	0.0126324079870391	0.00519005406107223	LW	NTE	660K	8
650	7	AX-116775347	97778332	T	C	0.350545	-0.10942	0.0174902	3.94834e-10	9.40358545636562	0.0126324079870391	0.00519005406107223	LW	NTE	660K	8
651	7	AX-116329769	97781481	A	G	0.476331	-0.0977691	0.0143889	1.08509e-11	10.9645342388824	0.0110501666534906	0.00453998654684965	LW	NTE	660K	8
652	7	AX-116329774	97798757	T	G	0.502627	0.107299	0.0154749	4.09731e-12	11.3875011763456	0.0133388764521826	0.00548030826520332	LW	NTE	660K	8
653	7	AX-116735905	97813599	T	C	0.288352	0.164619	0.0177826	2.0957e-20	19.678670886607	0.0257719927565214	0.0105884828771477	LW	NTE	660K	8
654	7	AX-116329782	97855717	A	G	0.222721	0.245502	0.0222761	3.03055e-28	27.5184785463199	0.0483557420628767	0.0198670685531285	LW	NTE	660K	8
655	7	AX-116329784	97876355	T	C	0.313863	0.167114	0.0193885	6.7425e-18	17.1711790448751	0.0278725376620836	0.0114514966136233	LW	NTE	660K	8
656	7	AX-116329785	97876972	G	T	0.318184	0.149565	0.01883	1.97441e-15	14.7045626580248	0.022490823500082	0.00924040689338272	LW	NTE	660K	8
657	7	AX-116329786	97880221	G	C	0.302519	0.162962	0.0199635	3.26834e-16	15.4856727708535	0.0259691425800868	0.0106694823384923	LW	NTE	660K	8
658	7	AX-116689890	97881096	G	A	0.385681	0.11136	0.0170836	7.10005e-11	10.1487385928798	0.0136169711634863	0.00559456412103427	LW	NTE	660K	8
659	7	AX-116329788	97886980	T	C	0.222771	0.244823	0.0222688	4.0851e-28	27.3887973078178	0.0480963326705255	0.0197604896038392	LW	NTE	660K	8
660	7	AX-116329789	97892132	G	A	0.311432	0.151411	0.0196049	1.13519e-14	13.9449314432764	0.0227837290465634	0.00936074781512831	LW	NTE	660K	8
661	7	AX-116329790	97894091	C	T	0.311432	0.151411	0.0196049	1.13519e-14	13.9449314432764	0.0227837290465634	0.00936074781512831	LW	NTE	660K	8
662	7	AX-116329792	97900467	C	A	0.302544	0.162331	0.0199619	4.22049e-16	15.3746371244074	0.0257696291309674	0.0105875117761179	LW	NTE	660K	8
663	7	AX-116329793	97904173	A	T	0.316637	0.134837	0.0185149	3.27427e-13	12.4848855110342	0.018231867941657	0.00749060514421433	LW	NTE	660K	8
664	7	AX-116329794	97907050	C	A	0.316785	0.144947	0.0191451	3.70448e-14	13.431272745574	0.0210736782610243	0.0086581694917213	LW	NTE	660K	8
665	7	AX-116329795	97908598	A	G	0.311432	0.151411	0.0196049	1.13519e-14	13.9449314432764	0.0227837290465634	0.00936074781512831	LW	NTE	660K	8
666	7	AX-116329796	97911012	A	G	0.311432	0.151411	0.0196049	1.13519e-14	13.9449314432764	0.0227837290465634	0.00936074781512831	LW	NTE	660K	8
667	7	AX-116329797	97915296	C	T	0.311456	0.151637	0.0196069	1.04317e-14	13.9816449110886	0.0228527594582223	0.00938910911953956	LW	NTE	660K	8
668	7	AX-116329798	97915414	T	C	0.302568	0.162566	0.0199638	3.85537e-16	15.4139339363556	0.0258454551946642	0.0106186650898985	LW	NTE	660K	8
669	7	AX-116329800	97920442	C	T	0.311456	0.151637	0.0196069	1.04317e-14	13.9816449110886	0.0228527594582223	0.00938910911953956	LW	NTE	660K	8
670	7	AX-116329801	97923616	C	A	0.335715	0.133865	0.0197834	1.31904e-11	10.8797420342369	0.0185207750931378	0.00760930331611904	LW	NTE	660K	8
671	7	AX-116329802	97927554	C	G	0.336574	0.13249	0.0196637	1.60799e-11	10.7937166564323	0.0181651560523532	0.00746319641007922	LW	NTE	660K	8
672	7	AX-116329803	97929060	C	T	0.335715	0.133865	0.0197834	1.31904e-11	10.8797420342369	0.0185207750931378	0.00760930331611904	LW	NTE	660K	8
673	7	AX-116329804	97931107	T	A	0.335715	0.133865	0.0197834	1.31904e-11	10.8797420342369	0.0185207750931378	0.00760930331611904	LW	NTE	660K	8
674	7	AX-116329806	97939224	A	T	0.334782	0.132511	0.0191163	4.15459e-12	11.3814718285642	0.0181229893662606	0.007445872129497	LW	NTE	660K	8
675	7	AX-116329807	97943263	A	C	0.33876	0.128693	0.0187285	6.35363e-12	11.1969780796626	0.0171933685410418	0.00706393526170944	LW	NTE	660K	8
676	7	AX-116329808	97946666	G	A	0.335715	0.133865	0.0197834	1.31904e-11	10.8797420342369	0.0185207750931378	0.00760930331611904	LW	NTE	660K	8
677	7	AX-116329810	97951672	A	G	0.336255	0.133253	0.0192656	4.62432e-12	11.334952120646	0.0183663935134454	0.00754587528676317	LW	NTE	660K	8
678	7	AX-116689892	97954258	T	C	0.335568	0.134534	0.019781	1.0376e-11	10.983970036924	0.0187023022327982	0.00768388416162021	LW	NTE	660K	8
679	7	AX-116329811	97962541	T	A	0.335543	0.13434	0.0197807	1.10978e-11	10.9547631061284	0.0186477154331387	0.00766145704863081	LW	NTE	660K	8
680	7	AX-116329812	97966408	A	G	0.335568	0.134534	0.019781	1.0376e-11	10.983970036924	0.0187023022327982	0.00768388416162021	LW	NTE	660K	8
681	7	AX-116329815	97980621	G	A	0.342197	0.113892	0.0181979	3.88639e-10	9.4104536200128	0.0135318871589283	0.00555960716082195	LW	NTE	660K	8
682	7	AX-116329816	97985290	G	A	0.335543	0.13434	0.0197807	1.10978e-11	10.9547631061284	0.0186477154331387	0.00766145704863081	LW	NTE	660K	8
683	7	AX-116329817	97986624	G	A	0.330362	0.132986	0.0193848	6.87108e-12	11.162974994938	0.0181318411266413	0.00744950889573813	LW	NTE	660K	8
684	7	AX-116329818	97988976	A	G	0.33871	0.129588	0.0194737	2.84258e-11	10.5462873039244	0.0174320888070889	0.00716201403556863	LW	NTE	660K	8
685	7	AX-116329820	98010107	T	G	0.337827	0.148662	0.0196789	4.208e-14	13.3759242688543	0.0229121396963957	0.00941350562783754	LW	NTE	660K	8
686	7	AX-116329822	98026090	G	T	0.344407	0.127292	0.0184837	5.71051e-12	11.2433251036114	0.0169554132412638	0.00696617077601251	LW	NTE	660K	8
687	7	AX-116329823	98027910	A	G	0.337998	0.149942	0.0196698	2.47975e-14	13.6055921010662	0.0233141674734423	0.00957867967059055	LW	NTE	660K	8
688	7	AX-116329827	98050684	A	G	0.33569	0.135589	0.0197729	7.01681e-12	11.1538602830648	0.0190001920449304	0.00780627288044524	LW	NTE	660K	8
689	7	AX-116329828	98056604	G	A	0.342148	0.148639	0.0192774	1.25251e-14	13.9022187980535	0.0230466409488903	0.00946876577874822	LW	NTE	660K	8
690	7	AX-116329829	98059961	A	G	0.337998	0.149942	0.0196698	2.47975e-14	13.6055921010662	0.0233141674734423	0.00957867967059055	LW	NTE	660K	8
691	7	AX-116689893	98066911	G	A	0.33574	0.135742	0.0197692	6.58537e-12	11.1814198191162	0.0190444991546877	0.00782447655904445	LW	NTE	660K	8
692	7	AX-116329831	98071189	G	A	0.330632	0.132495	0.0193806	8.11587e-12	11.0906649181117	0.0180056453077565	0.00739766105145019	LW	NTE	660K	8
693	7	AX-116329832	98072628	G	A	0.335862	0.134425	0.0197353	9.66421e-12	11.0148336415489	0.0186800988972468	0.00767476186981597	LW	NTE	660K	8
694	7	AX-116329833	98075853	G	A	0.335813	0.134123	0.0197678	1.16151e-11	10.9349770467969	0.0185949182990388	0.00763976522387899	LW	NTE	660K	8
695	7	AX-116329834	98079127	C	T	0.335789	0.134514	0.0197671	1.01086e-11	10.9953089882642	0.0187028325087339	0.00768410202671579	LW	NTE	660K	8
696	7	AX-116329835	98080998	A	G	0.333382	0.124082	0.0190583	7.48248e-11	10.1259544353165	0.0158575699197538	0.00651511930624761	LW	NTE	660K	8
697	7	AX-116329836	98084792	C	G	0.335715	0.136071	0.0197603	5.73602e-12	11.2413893430665	0.0191362231281808	0.00786216156586294	LW	NTE	660K	8
698	7	AX-116329837	98088544	C	T	0.352829	0.122942	0.0184089	2.41538e-11	10.6170145340965	0.0159949818182578	0.00657157530280834	LW	NTE	660K	8
699	7	AX-116689894	98089286	A	G	0.335961	0.133351	0.0197649	1.51085e-11	10.8207786510852	0.018385476365608	0.00755371552074426	LW	NTE	660K	8
700	7	AX-116329838	98092140	G	A	0.338931	0.114679	0.0186177	7.28887e-10	9.13733979552338	0.0136560708246647	0.00561062830733139	LW	NTE	660K	8
701	7	AX-116329839	98094517	T	C	0.338931	0.114555	0.018618	7.60547e-10	9.11887394241317	0.0136265547443219	0.00559850155740317	LW	NTE	660K	8
702	7	AX-116772854	98101170	G	T	0.338907	0.115226	0.0186109	5.96653e-10	9.22427817138093	0.0137861801912337	0.00566408404174387	LW	NTE	660K	8
703	7	AX-116329840	98104080	T	G	0.338981	0.114891	0.0186071	6.63418e-10	9.1782127492853	0.0137075929488563	0.00563179629131118	LW	NTE	660K	8
704	7	AX-116329841	98107777	C	T	0.339005	0.114289	0.0186085	8.161e-10	9.08825662214407	0.0135647884352609	0.00557312472635811	LW	NTE	660K	8
705	7	AX-116329843	98112317	A	C	0.345585	0.102212	0.0173056	3.49945e-09	8.45600020728822	0.0109499410925339	0.00449880864314358	LW	NTE	660K	8
706	7	AX-116689895	98116120	T	C	0.335838	0.134348	0.0197675	1.07245e-11	10.9696229464442	0.0186580456375886	0.00766570123703985	LW	NTE	660K	8
707	7	AX-116329844	98121076	T	G	0.335838	0.134348	0.0197675	1.07245e-11	10.9696229464442	0.0186580456375886	0.00766570123703985	LW	NTE	660K	8
708	7	AX-116329845	98123638	C	A	0.33817	0.148241	0.0196629	4.73043e-14	13.3250993797401	0.0227938706733434	0.00936491452596516	LW	NTE	660K	8
709	7	AX-116329848	98137146	C	T	0.28295	0.142294	0.0179123	1.9586e-15	14.7080542498299	0.0190384766342333	0.00782200219257575	LW	NTE	660K	8
710	7	AX-116689896	98155866	G	T	0.233672	0.187279	0.0211229	7.57106e-19	18.1208433120557	0.0291071319245342	0.0119587325240041	LW	NTE	660K	8
711	7	AX-116329857	98192357	G	T	0.383544	0.141291	0.017049	1.15786e-16	15.9363439491605	0.0218749040143294	0.00898735494702353	LW	NTE	660K	8
712	7	AX-116752367	98202839	C	A	0.384109	0.142236	0.0170535	7.3931e-17	16.131173419441	0.022180803935537	0.00911303463770276	LW	NTE	660K	8
713	7	AX-116329858	98211245	G	A	0.384109	0.142236	0.0170535	7.3931e-17	16.131173419441	0.022180803935537	0.00911303463770276	LW	NTE	660K	8
714	7	AX-116329862	98241841	T	C	0.434247	0.128902	0.0164902	5.4146e-15	14.2664336210718	0.0189183338424038	0.00777264124846415	LW	NTE	660K	8
715	7	AX-116329863	98242725	A	C	0.439427	0.110649	0.0158773	3.1926e-12	11.4958554906916	0.0139769941008498	0.00574248037817696	LW	NTE	660K	8
716	7	AX-116329864	98246645	G	A	0.434247	0.128902	0.0164902	5.4146e-15	14.2664336210718	0.0189183338424038	0.00777264124846415	LW	NTE	660K	8
717	7	AX-116329865	98247273	T	C	0.434271	0.128081	0.0164915	8.07199e-15	14.0930193847974	0.0186783526659753	0.00767404442665615	LW	NTE	660K	8
718	7	AX-116329867	98255494	A	G	0.251964	0.146108	0.0196877	1.15995e-13	12.9355607307663	0.0186469955207674	0.00766116127096672	LW	NTE	660K	8
719	7	AX-116329868	98264173	G	T	0.251964	0.151959	0.0197653	1.49221e-14	13.8261700539254	0.0201703636634278	0.0082870405984421	LW	NTE	660K	8
720	7	AX-116329872	98283312	A	T	0.240424	0.122926	0.0181443	1.24468e-11	10.9049422888071	0.012788995465972	0.00525438838923695	LW	NTE	660K	8
721	7	AX-116329875	98300120	T	C	0.237159	0.179246	0.0205649	2.87989e-18	17.540624100194	0.0269384413540738	0.0110677209833719	LW	NTE	660K	8
722	7	AX-116329880	98337702	G	T	0.237232	0.185192	0.0206538	3.06167e-19	18.514041621248	0.0287614025211219	0.0118166887983697	LW	NTE	660K	8
723	7	AX-116329886	98373287	T	A	0.212998	-0.104998	0.0173241	1.3542e-09	8.86831719053859	0.00856472249681302	0.00351883606214653	LW	NTE	660K	8
724	7	AX-116329887	98376644	T	C	0.215503	-0.102868	0.0171863	2.1581e-09	8.66592843525924	0.00829096498337777	0.00340636215409896	LW	NTE	660K	8
725	7	AX-116329888	98379961	C	A	0.215527	-0.102815	0.017189	2.21122e-09	8.65536804618978	0.00828309276652296	0.00340312783558274	LW	NTE	660K	8
726	7	AX-116329889	98382319	T	C	0.215527	-0.103106	0.0171903	1.99875e-09	8.69924152324571	0.00833004683112486	0.00342241902170663	LW	NTE	660K	8
727	7	AX-116329893	98394189	C	A	0.473826	0.111974	0.0159464	2.18877e-12	11.6597998725019	0.014487136044985	0.00595207337672474	LW	NTE	660K	8
728	7	AX-116329894	98395931	T	C	0.44397	0.126694	0.0163154	8.14577e-15	14.0890678566047	0.0183638537768517	0.00754483183010505	LW	NTE	660K	8
729	7	AX-116329895	98399498	T	C	0.424425	0.134369	0.0164341	2.92883e-16	15.5333058356262	0.0204409431662305	0.00839820881346529	LW	NTE	660K	8
730	7	AX-116329896	98401765	T	G	0.425285	0.133668	0.0164033	3.67264e-16	15.4350216400391	0.0202389220909797	0.00831520798709051	LW	NTE	660K	8
731	7	AX-116329897	98410772	G	T	0.448709	0.129804	0.0161087	7.75588e-16	15.110368919003	0.0193162009871307	0.00793610588579818	LW	NTE	660K	8
732	7	AX-116329898	98412179	C	T	0.398718	0.139419	0.0165063	3.00323e-17	16.5224114064271	0.0215967227498368	0.0088730635306146	LW	NTE	660K	8
733	7	AX-116329900	98417239	A	G	0.418533	0.106022	0.0145163	2.80125e-13	12.5526481304569	0.0126778802343388	0.0052087364391276	LW	NTE	660K	8
734	7	AX-116329901	98418895	C	T	0.398203	0.141793	0.0165403	1.01194e-17	16.9948452369442	0.0223287293498414	0.00917381013656525	LW	NTE	660K	8
735	7	AX-116746030	98420900	A	G	0.398252	0.141705	0.0165409	1.06289e-17	16.9735116789056	0.0223019506716763	0.00916280805465786	LW	NTE	660K	8
736	7	AX-116329905	98440639	T	C	0.461746	-0.0998629	0.0156206	1.62628e-10	9.78880467892273	0.011486788809619	0.00471937377032228	LW	NTE	660K	8
737	7	AX-116329907	98446009	A	G	0.23296	0.159352	0.0195001	3.03661e-16	15.5176109821101	0.0210287902051229	0.00863972713005412	LW	NTE	660K	8
738	7	AX-116329969	98595714	G	A	0.236127	0.136029	0.0188347	5.1142e-13	12.2912222921098	0.0154678410651331	0.00635499830424099	LW	NTE	660K	8
739	7	AX-116329968	98599222	C	A	0.229498	0.153342	0.0195659	4.60777e-15	14.3365092071508	0.0192696933394345	0.00791699811109329	LW	NTE	660K	8
740	7	AX-116329967	98609033	G	A	0.32695	0.0998995	0.0161237	5.79841e-10	9.23669107934974	0.0101778297170315	0.00418158489735115	LW	NTE	660K	8
741	7	AX-116330009	99047992	A	G	0.223262	0.166455	0.0199202	6.48162e-17	16.1883164340784	0.0222680882919218	0.00914889561755617	LW	NTE	660K	8
742	7	AX-116689906	99049198	G	T	0.317693	0.11484	0.0172394	2.71155e-11	10.5667823829217	0.0132487138860902	0.00544326476622954	LW	NTE	660K	8
743	7	AX-116330010	99069853	T	C	0.225152	0.168359	0.0200828	5.14904e-17	16.2882737343697	0.022917375547565	0.0094156567894096	LW	NTE	660K	8
744	7	AX-116330012	99076545	T	A	0.419441	0.105003	0.0164551	1.75752e-10	9.75509972415154	0.0124428692572315	0.00511218163521505	LW	NTE	660K	8
745	7	AX-116330013	99078044	A	G	0.377824	0.0937332	0.0156802	2.26178e-09	8.64554964053904	0.009571710722621	0.00393255950554456	LW	NTE	660K	8
746	7	AX-116330014	99080364	C	T	0.406919	0.117798	0.0169179	3.33267e-12	11.477207687922	0.0155202136248674	0.00637651569163194	LW	NTE	660K	8
747	7	AX-116330015	99083259	T	G	0.220954	0.161246	0.0206735	6.20892e-15	14.2069839358671	0.0207416237139724	0.00852174411247512	LW	NTE	660K	8
748	7	AX-116330016	99084803	G	T	0.408073	0.112199	0.0168153	2.51543e-11	10.5993877638229	0.0140923643943244	0.00578988053029281	LW	NTE	660K	8
749	7	AX-116735907	99088514	T	G	0.406575	0.117034	0.0169291	4.73893e-12	11.3243197063329	0.0153154755917946	0.0062923985968472	LW	NTE	660K	8
750	7	AX-116330017	99088572	T	C	0.220954	0.161246	0.0206735	6.20892e-15	14.2069839358671	0.0207416237139724	0.00852174411247512	LW	NTE	660K	8
751	7	AX-116330018	99091644	T	C	0.236127	0.121935	0.0186649	6.45182e-11	10.1903177575412	0.0124286356117857	0.00510633370903773	LW	NTE	660K	8
752	7	AX-116330019	99095220	T	C	0.419368	0.0985515	0.0152466	1.02093e-10	9.9910040342656	0.0109603043585874	0.00450306641498898	LW	NTE	660K	8
753	7	AX-116330021	99099510	A	G	0.4066	0.117742	0.0169299	3.53406e-12	11.4517260814711	0.0155016388452122	0.00636888420041648	LW	NTE	660K	8
754	7	AX-116330035	99148419	A	G	0.465527	0.101482	0.0159789	2.13943e-10	9.66970191862668	0.0118754086117805	0.00487903911555898	LW	NTE	660K	8
755	7	AX-116689909	99179475	G	T	0.267654	0.113218	0.0185559	1.05127e-09	8.97828572883302	0.0116445012178514	0.00478417027829352	LW	NTE	660K	8
756	7	AX-116330045	99180589	G	A	0.267973	0.116932	0.0186403	3.54011e-10	9.4509832431576	0.0124303905796734	0.00510705474165654	LW	NTE	660K	8
757	7	AX-116330047	99185212	G	A	0.267654	0.113218	0.0185559	1.05127e-09	8.97828572883302	0.0116445012178514	0.00478417027829352	LW	NTE	660K	8
758	7	AX-116330048	99188990	A	G	0.267654	0.113218	0.0185559	1.05127e-09	8.97828572883302	0.0116445012178514	0.00478417027829352	LW	NTE	660K	8
759	10	AX-116409939	47236670	C	T	0.47584	0.113908	0.0197149	7.56945e-09	8.1209356754065	0.0149979933536659	0.0061619602844519	LW	NTE	660K	9
760	10	AX-116410027	47598501	G	A	0.385337	-0.109274	0.0184198	2.98483e-09	8.52508039892804	0.0131072428450574	0.00538514106156533	LW	NTE	660K	9
761	10	AX-116410055	47709072	C	A	0.442447	0.126163	0.0198457	2.05455e-10	9.68728328518339	0.0181974823829041	0.0074764777578102	LW	NTE	660K	9
762	10	AX-116631091	47717847	G	T	0.404022	-0.112937	0.0192327	4.30176e-09	8.36635382304739	0.0142333660327696	0.00584781137981738	LW	NTE	660K	9
763	10	AX-116809385	47723807	T	C	0.44257	0.126927	0.0199055	1.8121e-10	9.7418178396339	0.0184196011259765	0.00756773575752855	LW	NTE	660K	9
764	10	AX-116410061	47730924	G	T	0.40606	-0.119628	0.0194274	7.38277e-10	9.13178066121139	0.0159955195182121	0.00657179621807918	LW	NTE	660K	9
765	10	AX-116410064	47754403	A	G	0.412738	-0.11958	0.0199095	1.89955e-09	8.72134927044919	0.0160628770243503	0.00659947020538509	LW	NTE	660K	9
766	10	AX-116410065	47757768	G	A	0.441195	0.13097	0.0200757	6.8546e-11	10.1640178833779	0.0195990220487177	0.00805230357358282	LW	NTE	660K	9
767	10	AX-116666578	47805800	G	A	0.413327	-0.116769	0.0198335	3.92204e-09	8.40648798137433	0.0153230380619739	0.00629550565522482	LW	NTE	660K	9
768	10	AX-116792654	47813005	G	A	0.338784	-0.120545	0.0195558	7.08579e-10	9.14961172290217	0.0150856674233602	0.00619798137892054	LW	NTE	660K	9
769	10	AX-116410079	47818310	A	G	0.412124	-0.116366	0.0197214	3.62464e-09	8.44073512116951	0.0152042754852708	0.0062467117756926	LW	NTE	660K	9
770	10	AX-116851263	47875721	C	T	0.444117	0.137017	0.0196742	3.30063e-12	11.4814031572706	0.0214797676874761	0.00882501227253373	LW	NTE	660K	9
771	10	AX-116743931	47892618	C	T	0.284571	-0.118136	0.0201626	4.65268e-09	8.33229681615645	0.0131680535859615	0.00541012529522134	LW	NTE	660K	9
772	12	AX-116851924	50381537	A	G	0.452269	-0.0969272	0.0165223	4.45211e-09	8.3514341139234	0.0107858743744708	0.00443140145227038	LW	NTE	660K	10
773	12	AX-116444752	50451103	T	C	0.423247	-0.107618	0.0173099	5.06315e-10	9.29557920608989	0.0131024787872149	0.00538318373737361	LW	NTE	660K	10
774	12	AX-116444755	50459483	A	C	0.415464	-0.120618	0.0172504	2.70699e-12	11.5675133485711	0.016374527939722	0.00672751270532816	LW	NTE	660K	10
775	12	AX-116444758	50471854	T	G	0.242855	-0.132202	0.0176495	6.86644e-14	13.1632683705215	0.0148936807319955	0.00611910320239145	LW	NTE	660K	10
776	12	AX-116444763	50489612	A	G	0.240768	-0.128212	0.0175143	2.47209e-13	12.6069357221787	0.0139261317770473	0.00572158347471427	LW	NTE	660K	10
777	12	AX-116851925	50496228	G	A	0.451458	-0.125676	0.0171696	2.48577e-13	12.6045390576541	0.0181272456110387	0.00744762081751577	LW	NTE	660K	10
778	12	AX-116444770	50526842	G	A	0.442521	-0.11591	0.0175836	4.34086e-11	10.3624242206593	0.0153604553486573	0.00631087863406659	LW	NTE	660K	10
779	12	AX-116773722	50540717	C	T	0.410921	-0.123011	0.0176037	2.79226e-12	11.554044145036	0.0169753859217707	0.00697437659802853	LW	NTE	660K	10
780	12	AX-116444775	50545502	T	C	0.445566	-0.120287	0.0172494	3.09353e-12	11.5095456679836	0.0165652947102737	0.00680588967456758	LW	NTE	660K	10
781	12	AX-116669073	50547263	T	C	0.434689	-0.130282	0.0175175	1.02811e-13	12.9879604166274	0.0193301311868834	0.00794182914061011	LW	NTE	660K	10
782	12	AX-116444776	50551541	C	T	0.411216	-0.123779	0.0175601	1.80389e-12	11.7437899489723	0.0171917396068047	0.00706326601030771	LW	NTE	660K	10
783	12	AX-116444782	50578698	A	G	0.40218	-0.121795	0.0178747	9.50583e-12	11.0220099567909	0.0165291191609603	0.00679102686639844	LW	NTE	660K	10
784	12	AX-116767869	50584259	C	T	0.405004	-0.115158	0.0175378	5.15835e-11	10.2874891938166	0.0148102185412321	0.0060848125681306	LW	NTE	660K	10
785	12	AX-116444785	50588239	T	G	0.333407	-0.100263	0.0147787	1.16673e-11	10.9330296350231	0.0103542043954344	0.00425404884221856	LW	NTE	660K	10
786	12	AX-116444786	50590837	G	A	0.388602	-0.0993891	0.0156167	1.96217e-10	9.70726336858525	0.0108769327187243	0.00446881298377507	LW	NTE	660K	10
787	12	AX-116758961	50599254	A	G	0.360047	-0.122628	0.015613	4.02343e-15	14.3954035501661	0.0160578148985107	0.00659739041926683	LW	NTE	660K	10
788	12	AX-116444789	50600557	G	T	0.425972	-0.129465	0.0177002	2.58675e-13	12.5872455422409	0.0189941018469996	0.00780377070852869	LW	NTE	660K	10
789	12	AX-116444792	50611723	T	C	0.43982	-0.105727	0.0176794	2.22763e-09	8.65215694200031	0.0127636319689479	0.00524396773777697	LW	NTE	660K	10
790	12	AX-116444793	50613524	A	G	0.422216	-0.12672	0.0173487	2.78774e-13	12.5547477333828	0.0181547556400805	0.00745892337662366	LW	NTE	660K	10
791	12	AX-116444794	50617945	G	A	0.404587	-0.129234	0.0171727	5.2491e-14	13.2799151534589	0.0186459146137467	0.00766071717781534	LW	NTE	660K	10
792	12	AX-116669074	50621292	A	C	0.433215	-0.102079	0.0172549	3.29984e-09	8.48150711733475	0.011857538094454	0.0048716969721514	LW	NTE	660K	10
793	12	AX-116444797	50628566	G	A	0.422338	-0.108581	0.017481	5.253e-10	9.27959259919689	0.0133303488145779	0.00547680466555494	LW	NTE	660K	10
794	12	AX-116669075	50634047	C	T	0.390321	-0.106229	0.0159483	2.72314e-11	10.5649300304689	0.0124454103734247	0.00511322565868481	LW	NTE	660K	10
795	15	AX-116795279	134799145	A	G	0.373232	-0.0858024	0.014725	5.64352e-09	8.24844993152581	0.00798149856426883	0.00327921715950175	LW	NTE	660K	11
796	15	AX-116741180	134802603	G	A	0.374263	-0.0880131	0.0148738	3.27259e-09	8.48510840101375	0.00840742975110365	0.00345421197349426	LW	NTE	660K	11
797	15	AX-116558150	134804039	T	C	0.373674	-0.0882004	0.0149082	3.29417e-09	8.48225399224676	0.0084378987920804	0.0034667302495047	LW	NTE	660K	11
798	15	AX-116810628	134805874	T	C	0.373674	-0.0882004	0.0149082	3.29417e-09	8.48225399224676	0.0084378987920804	0.0034667302495047	LW	NTE	660K	11
799	15	AX-116787799	134810734	C	T	0.373674	-0.0882004	0.0149082	3.29417e-09	8.48225399224676	0.0084378987920804	0.0034667302495047	LW	NTE	660K	11
800	15	AX-116558151	134813850	C	T	0.373674	-0.0882004	0.0149082	3.29417e-09	8.48225399224676	0.0084378987920804	0.0034667302495047	LW	NTE	660K	11
801	15	AX-116558157	134817758	A	G	0.37392	-0.0881585	0.0149156	3.4109e-09	8.46713101295403	0.00843212024199124	0.00346435611882526	LW	NTE	660K	11
802	15	AX-116766011	134825580	C	T	0.37392	-0.0881585	0.0149156	3.4109e-09	8.46713101295403	0.00843212024199124	0.00346435611882526	LW	NTE	660K	11
803	15	AX-116762560	134829575	A	G	0.37392	-0.0881585	0.0149156	3.4109e-09	8.46713101295403	0.00843212024199124	0.00346435611882526	LW	NTE	660K	11
804	15	AX-116750565	134834350	G	A	0.373895	-0.088146	0.0149199	3.46401e-09	8.46042086291954	0.00842950220952832	0.00346328049412804	LW	NTE	660K	11
805	15	AX-116558166	134856143	C	T	0.379984	-0.087554	0.0148402	3.63986e-09	8.4389153203061	0.00836989620528831	0.00343879122931902	LW	NTE	660K	11

## Sheet: Table X2 NVE
	Chr	SNP	bp	A1	A2	Freq	b	se	p	logpval	expl_VG	expl_VP	line	trait	chip	QTL_region
1	7	AX-116328718	92572997	C	T	0.366578	-0.129909	0.0222226	5.04093e-09	8.29748933327496	0.0440237487572256	0.0260810447705486	L	NVE	660K	1
2	7	AX-116778538	92919719	A	C	0.391979	-0.132151	0.0222009	2.64027e-09	8.57835165892021	0.0467596539891704	0.0277018805434363	L	NVE	660K	1
3	7	AX-116328783	92923177	C	T	0.39492	-0.128208	0.0219311	5.03663e-09	8.29785995203298	0.0441266724125544	0.0261420199609483	L	NVE	660K	1
4	7	AX-116328784	92926626	C	T	0.391711	-0.132837	0.022189	2.14233e-09	8.66911363054416	0.0472348836069378	0.0279834214227838	L	NVE	660K	1
5	7	AX-116328785	92930259	A	G	0.391711	-0.132837	0.022189	2.14233e-09	8.66911363054416	0.0472348836069378	0.0279834214227838	L	NVE	660K	1
6	7	AX-116328786	92932545	G	T	0.391444	-0.132438	0.0222086	2.47091e-09	8.6071430729772	0.0469401440337956	0.0278088084872711	L	NVE	660K	1
7	7	AX-116328787	92938454	G	A	0.390107	-0.132054	0.0221867	2.64971e-09	8.57680165522984	0.0466111174619369	0.0276138828620438	L	NVE	660K	1
8	7	AX-116328789	92945114	T	C	0.509893	0.122883	0.0209117	4.1954e-09	8.37722662613179	0.042393821549719	0.0251154249477992	L	NVE	660K	1
9	7	AX-116328790	92946936	T	C	0.391979	-0.131797	0.0221705	2.76954e-09	8.55759235802991	0.0465094743171829	0.0275536662861324	L	NVE	660K	1
10	7	AX-116768961	92952242	G	A	0.391711	-0.132837	0.022189	2.14233e-09	8.66911363054416	0.0472348836069378	0.0279834214227838	L	NVE	660K	1
11	7	AX-116328793	92955550	T	C	0.396257	-0.137171	0.0222438	6.97326e-10	9.15656414169882	0.0505711309782289	0.0299599186433206	L	NVE	660K	1
12	7	AX-116768962	92958578	T	C	0.390374	-0.136591	0.0220543	5.88834e-10	9.23000712124856	0.049881273881338	0.0295512257369416	L	NVE	660K	1
13	7	AX-116328794	92961942	G	A	0.386631	-0.134607	0.0216859	5.39559e-10	9.26796105890796	0.0482728329951493	0.0285983350825176	L	NVE	660K	1
14	7	AX-116757984	92963531	T	G	0.378075	-0.132131	0.0221024	2.25684e-09	8.64649922939375	0.0461184200507377	0.0273219935158938	L	NVE	660K	1
15	7	AX-116328800	92987865	A	G	0.504278	0.122175	0.0209859	5.82268e-09	8.2348770769799	0.0419200615409481	0.0248347547107554	L	NVE	660K	1
16	7	AX-116328803	93008604	G	A	0.398396	-0.136229	0.0220672	6.68554e-10	9.17486350843958	0.049970514737046	0.0296040948091761	L	NVE	660K	1
17	7	AX-116849706	93013593	G	A	0.398396	-0.136229	0.0220672	6.68554e-10	9.17486350843958	0.049970514737046	0.0296040948091761	L	NVE	660K	1
18	7	AX-116328808	93029735	G	A	0.297326	0.133948	0.0225182	2.70702e-09	8.56750853556398	0.042112230108855	0.0249486013768063	L	NVE	660K	1
19	7	AX-116328811	93040443	C	A	0.418984	-0.155649	0.0219897	1.4596e-12	11.8357661453074	0.0662563033571914	0.0392523050165358	L	NVE	660K	1
20	7	AX-116328818	93069075	C	T	0.327807	0.135644	0.0215616	3.15387e-10	9.50115621190953	0.0455472736660439	0.0269836285458436	L	NVE	660K	1
21	7	AX-116791062	93145617	G	A	0.466845	-0.15626	0.0212174	1.77537e-13	12.7507111230524	0.068276435424817	0.040449094394667	L	NVE	660K	1
22	7	AX-116328848	93179199	C	A	0.381283	-0.177275	0.0225094	3.39072e-15	14.4697080720549	0.0832882007755643	0.0493425333963502	L	NVE	660K	1
23	7	AX-116328857	93212356	G	A	0.381551	-0.176777	0.0225019	3.96339e-15	14.4019331907205	0.0828432270272494	0.0490789170397442	L	NVE	660K	1
24	7	AX-116328859	93218550	T	C	0.379947	-0.176116	0.0225094	5.11296e-15	14.2913276048575	0.0820915508275027	0.0486336005646147	L	NVE	660K	1
25	7	AX-116328860	93220406	C	T	0.381551	-0.176777	0.0225019	3.96339e-15	14.4019331907205	0.0828432270272494	0.0490789170397442	L	NVE	660K	1
26	7	AX-116328861	93222572	A	G	0.381551	-0.176777	0.0225019	3.96339e-15	14.4019331907205	0.0828432270272494	0.0490789170397442	L	NVE	660K	1
27	7	AX-116328862	93226065	A	G	0.389305	-0.173825	0.0219813	2.61876e-15	14.581904301289	0.0807026551051984	0.0478107753273819	L	NVE	660K	1
28	7	AX-116328863	93228553	A	G	0.381551	-0.176777	0.0225019	3.96339e-15	14.4019331907205	0.0828432270272494	0.0490789170397442	L	NVE	660K	1
29	7	AX-116328865	93235606	T	C	0.385027	-0.176096	0.0222542	2.51399e-15	14.5996364541574	0.0824888440519905	0.0488689694886027	L	NVE	660K	1
30	7	AX-116328916	93421524	G	A	0.382086	-0.156348	0.0218106	7.5857e-13	12.1200043368139	0.0648369865165381	0.0384114573579503	L	NVE	660K	1
31	7	AX-116328926	93518243	G	A	0.371658	0.12717	0.0215578	3.65627e-09	8.43696174095231	0.0424285235622249	0.0251359835046542	L	NVE	660K	1
32	7	AX-116328929	93529398	G	A	0.464171	-0.12335	0.0200016	6.95894e-10	9.15745690797707	0.0425139568212453	0.0251865968376008	L	NVE	660K	1
33	7	AX-116689846	93530419	G	A	0.350535	-0.239239	0.0239131	1.45621e-23	22.8367759909126	0.146386186584614	0.0867237523809592	L	NVE	660K	1
34	7	AX-116328930	93533622	G	A	0.350535	-0.239239	0.0239131	1.45621e-23	22.8367759909126	0.146386186584614	0.0867237523809592	L	NVE	660K	1
35	7	AX-116328931	93537088	A	C	0.350535	-0.239239	0.0239131	1.45621e-23	22.8367759909126	0.146386186584614	0.0867237523809592	L	NVE	660K	1
36	7	AX-116768963	93542734	T	C	0.350267	-0.237185	0.0239086	3.3915e-23	22.469608178599	0.143832685457799	0.0852109785011751	L	NVE	660K	1
37	7	AX-116629980	93542909	C	A	0.350267	-0.237185	0.0239086	3.3915e-23	22.469608178599	0.143832685457799	0.0852109785011751	L	NVE	660K	1
38	7	AX-116629979	93543719	A	G	0.350267	-0.237185	0.0239086	3.3915e-23	22.469608178599	0.143832685457799	0.0852109785011751	L	NVE	660K	1
39	7	AX-116775340	93546413	T	C	0.350267	-0.237185	0.0239086	3.3915e-23	22.469608178599	0.143832685457799	0.0852109785011751	L	NVE	660K	1
40	7	AX-116849710	93549877	A	G	0.351337	-0.235883	0.0238601	4.78254e-23	22.3203413889522	0.142457494320921	0.0843962722886996	L	NVE	660K	1
41	7	AX-116328933	93551913	C	T	0.329947	-0.167277	0.0226618	1.56614e-13	12.8051694181977	0.0694983995241633	0.0411730241208429	L	NVE	660K	1
42	7	AX-116735895	93554027	T	C	0.42246	-0.165895	0.0216738	1.94544e-14	13.7109821588827	0.075436800086908	0.0446911182249252	L	NVE	660K	1
43	7	AX-116328936	93561962	A	G	0.422727	-0.167932	0.0217011	1.00684e-14	13.9970395390174	0.0773138240533129	0.0458031258909049	L	NVE	660K	1
44	7	AX-116328960	93638952	C	T	0.382086	0.139087	0.0213111	6.73318e-11	10.17177977526	0.0513110900600126	0.0303982935315383	L	NVE	660K	1
45	7	AX-116328966	93661914	A	G	0.370856	0.1416	0.0217509	7.51072e-11	10.124318428237	0.0525570374595306	0.0311364317143582	L	NVE	660K	1
46	7	AX-116328978	93702447	C	A	0.371925	0.13698	0.0217016	2.7545e-10	9.55995722329066	0.0492413786449085	0.0291721317983083	L	NVE	660K	1
47	7	AX-116328979	93704896	A	G	0.371925	0.13698	0.0217016	2.7545e-10	9.55995722329066	0.0492413786449085	0.0291721317983083	L	NVE	660K	1
48	7	AX-116328981	93710029	T	C	0.371925	0.13698	0.0217016	2.7545e-10	9.55995722329066	0.0492413786449085	0.0291721317983083	L	NVE	660K	1
49	7	AX-116328987	93726128	C	T	0.324332	0.145544	0.0219557	3.37992e-11	10.4710935790033	0.0521507748360535	0.0308957490380614	L	NVE	660K	1
50	7	AX-116328990	93744624	G	A	0.324332	0.145544	0.0219557	3.37992e-11	10.4710935790033	0.0521507748360535	0.0308957490380614	L	NVE	660K	1
51	7	AX-116328993	93751785	C	G	0.371658	0.137517	0.0217091	2.38085e-10	9.62326796546214	0.0496136702270654	0.0293926889679277	L	NVE	660K	1
52	7	AX-116328994	93754016	A	G	0.371658	0.137517	0.0217091	2.38085e-10	9.62326796546214	0.0496136702270654	0.0293926889679277	L	NVE	660K	1
53	7	AX-116328995	93757116	C	A	0.373797	0.138614	0.0216813	1.62409e-10	9.78938990771778	0.0505259105666546	0.0299331286580943	L	NVE	660K	1
54	7	AX-116328996	93759834	C	T	0.377005	0.135468	0.0215025	2.97416e-10	9.52663567157466	0.0484232696411101	0.0286874584536342	L	NVE	660K	1
55	7	AX-116328998	93767278	C	A	0.504278	-0.192171	0.0221689	4.37916e-18	17.3586091868363	0.103712933008802	0.061442783166972	L	NVE	660K	1
56	7	AX-116328999	93767736	T	C	0.504278	-0.192171	0.0221689	4.37916e-18	17.3586091868363	0.103712933008802	0.061442783166972	L	NVE	660K	1
57	7	AX-116329000	93771900	T	C	0.371658	0.137517	0.0217091	2.38085e-10	9.62326796546214	0.0496136702270654	0.0293926889679277	L	NVE	660K	1
58	7	AX-116329004	93785804	C	T	0.300267	-0.293459	0.0253776	6.29166e-31	30.2012347545983	0.203274934035722	0.120426424486302	L	NVE	660K	1
59	7	AX-116329005	93789974	G	A	0.310695	-0.27393	0.0245632	6.99951e-29	28.1549323616636	0.180540187513772	0.106957650049216	L	NVE	660K	1
60	7	AX-116329009	93799890	G	T	0.301872	-0.283802	0.0251375	1.47037e-29	28.83257336679	0.190694335810549	0.112973284878396	L	NVE	660K	1
61	7	AX-116329010	93803889	A	G	0.300267	-0.293459	0.0253776	6.29166e-31	30.2012347545983	0.203274934035722	0.120426424486302	L	NVE	660K	1
62	7	AX-116329011	93805980	G	A	0.451872	0.181454	0.0212164	1.20409e-17	16.9193410504183	0.0916177269895294	0.0542772050732647	L	NVE	660K	1
63	7	AX-116329013	93813393	A	G	0.300535	-0.294203	0.0253804	4.53825e-31	30.3431115836759	0.204410989201335	0.121099459074964	L	NVE	660K	1
64	7	AX-116329032	93890106	T	A	0.300802	-0.29338	0.0253507	5.65509e-31	30.247560478945	0.20337188151693	0.120483859204362	L	NVE	660K	1
65	7	AX-116329034	93893941	G	A	0.300267	-0.299188	0.0256681	2.13765e-31	30.6700634008634	0.211289202284768	0.125174327491093	L	NVE	660K	1
66	7	AX-116329049	93899746	G	A	0.300267	-0.299188	0.0256681	2.13765e-31	30.6700634008634	0.211289202284768	0.125174327491093	L	NVE	660K	1
67	7	AX-116329048	93900790	G	A	0.300267	-0.299188	0.0256681	2.13765e-31	30.6700634008634	0.211289202284768	0.125174327491093	L	NVE	660K	1
68	7	AX-116743195	93910017	G	C	0.3	-0.299736	0.0256848	1.81926e-31	30.7401052291959	0.211956193075804	0.125569473683174	L	NVE	660K	1
69	7	AX-116329043	93923270	A	T	0.300267	-0.299188	0.0256681	2.13765e-31	30.6700634008634	0.211289202284768	0.125174327491093	L	NVE	660K	1
70	7	AX-116329042	93925306	T	C	0.297326	-0.284054	0.0254709	6.99265e-29	28.1553582087643	0.189381517571967	0.112195530320398	L	NVE	660K	1
71	7	AX-116329041	93926538	T	G	0.423529	-0.174478	0.0220562	2.56175e-15	14.5914632551214	0.0835008636345729	0.0494685215210195	L	NVE	660K	1
72	7	AX-116329040	93930204	G	A	0.423529	-0.174478	0.0220562	2.56175e-15	14.5914632551214	0.0835008636345729	0.0494685215210195	L	NVE	660K	1
73	7	AX-116329038	93940895	C	T	0.423529	-0.174478	0.0220562	2.56175e-15	14.5914632551214	0.0835008636345729	0.0494685215210195	L	NVE	660K	1
74	7	AX-116329037	93943086	C	T	0.325401	0.134999	0.0217845	5.75417e-10	9.24001731155044	0.0449443061847517	0.026626411763568	L	NVE	660K	1
75	7	AX-116329036	93945414	T	G	0.423529	-0.174478	0.0220562	2.56175e-15	14.5914632551214	0.0835008636345729	0.0494685215210195	L	NVE	660K	1
76	7	AX-116329051	93960160	C	T	0.42861	-0.159378	0.0213507	8.34571e-14	13.0785367103969	0.0698876892708604	0.0414036515344308	L	NVE	660K	1
77	7	AX-116329052	93962225	C	T	0.430214	-0.172124	0.0217541	2.52808e-15	14.5972091871108	0.0815883545855805	0.0483354913829928	L	NVE	660K	1
78	7	AX-116760775	93966302	A	G	0.423529	-0.174478	0.0220562	2.56175e-15	14.5914632551214	0.0835008636345729	0.0494685215210195	L	NVE	660K	1
79	7	AX-116329053	93969506	C	T	0.423529	-0.174478	0.0220562	2.56175e-15	14.5914632551214	0.0835008636345729	0.0494685215210195	L	NVE	660K	1
80	7	AX-116329054	93972305	A	G	0.423529	-0.174478	0.0220562	2.56175e-15	14.5914632551214	0.0835008636345729	0.0494685215210195	L	NVE	660K	1
81	7	AX-116329085	94274619	A	G	0.347326	-0.263333	0.0236094	6.86586e-29	28.163305056408	0.176601009623178	0.104623957943841	L	NVE	660K	1
82	7	AX-116329120	94280136	G	A	0.3	-0.30197	0.0257275	8.21209e-32	31.0855462996462	0.215127481971633	0.127448244346903	L	NVE	660K	1
83	7	AX-116773188	94284862	G	A	0.435561	-0.153677	0.0213195	5.66717e-13	12.2466337594858	0.0652278027112395	0.0386429890870466	L	NVE	660K	1
84	7	AX-116329124	94307466	C	T	0.489305	-0.194796	0.0218593	5.04053e-19	18.2975237960994	0.106524702542089	0.0631085633231903	L	NVE	660K	1
85	7	AX-116329131	94516701	T	C	0.291176	-0.324677	0.0260469	1.15723e-35	34.9365803162394	0.24442523401476	0.144805148388106	L	NVE	660K	1
86	7	AX-116689852	94547959	A	G	0.291711	-0.328241	0.0262747	8.1881e-36	35.0868168620057	0.250090939751439	0.148161689553875	L	NVE	660K	1
87	7	AX-116849712	94556283	G	A	0.307219	-0.304393	0.0252458	1.7781e-33	32.7500438180413	0.221545208958116	0.13125030640624	L	NVE	660K	1
88	7	AX-116778545	94568594	C	T	0.288503	-0.3203	0.0262428	2.91323e-34	33.5356252263961	0.236584498475342	0.14016005158444	L	NVE	660K	1
89	7	AX-116329137	94588138	T	C	0.291176	-0.330175	0.0262653	3.05823e-36	35.5145298557535	0.252773396328733	0.149750860673156	L	NVE	660K	1
90	7	AX-116689853	94593810	T	C	0.291711	-0.328241	0.0262747	8.1881e-36	35.0868168620057	0.250090939751439	0.148161689553875	L	NVE	660K	1
91	7	AX-116689855	94624732	G	A	0.291711	-0.328241	0.0262747	8.1881e-36	35.0868168620057	0.250090939751439	0.148161689553875	L	NVE	660K	1
92	7	AX-116329144	94675064	C	T	0.291979	-0.33008	0.0262795	3.48739e-36	35.4574994821116	0.253037669137992	0.149907424145475	L	NVE	660K	1
93	7	AX-116689857	94687913	C	T	0.290107	-0.319306	0.0261106	2.17608e-34	33.6623251425585	0.235892569859838	0.139750131445687	L	NVE	660K	1
94	7	AX-116329147	94692126	G	C	0.291979	-0.33008	0.0262795	3.48739e-36	35.4574994821116	0.253037669137992	0.149907424145475	L	NVE	660K	1
95	7	AX-116329149	94696359	C	T	0.291979	-0.33008	0.0262795	3.48739e-36	35.4574994821116	0.253037669137992	0.149907424145475	L	NVE	660K	1
96	7	AX-116689858	94714799	A	G	0.291979	-0.33008	0.0262795	3.48739e-36	35.4574994821116	0.253037669137992	0.149907424145475	L	NVE	660K	1
97	7	AX-116748824	94731575	T	C	0.288503	-0.329316	0.026453	1.41418e-35	34.8494953090458	0.250091004729996	0.148161728049203	L	NVE	660K	1
98	7	AX-116748825	94731836	A	G	0.289037	-0.327913	0.0263767	1.75386e-35	34.7560050766793	0.248237112452185	0.147063424318551	L	NVE	660K	1
99	7	AX-116329154	94735230	T	C	0.289305	-0.328946	0.0263576	9.58569e-36	35.0183766201456	0.24994095232351	0.148072832313561	L	NVE	660K	1
100	7	AX-116329156	94739028	C	T	0.288503	-0.329316	0.026453	1.41418e-35	34.8494953090458	0.250091004729996	0.148161728049203	L	NVE	660K	1
101	7	AX-116329158	94748051	G	A	0.289037	-0.327913	0.0263767	1.75386e-35	34.7560050766793	0.248237112452185	0.147063424318551	L	NVE	660K	1
102	7	AX-116329159	94751327	T	C	0.288503	-0.329316	0.026453	1.41418e-35	34.8494953090458	0.250091004729996	0.148161728049203	L	NVE	660K	1
103	7	AX-116329160	94753643	C	G	0.289305	-0.318662	0.0262614	6.95631e-34	33.1576210724011	0.234557193107424	0.138959012519007	L	NVE	660K	1
104	7	AX-116329162	94760642	C	T	0.288503	-0.329316	0.026453	1.41418e-35	34.8494953090458	0.250091004729996	0.148161728049203	L	NVE	660K	1
105	7	AX-116329163	94763840	C	T	0.28877	-0.329723	0.0264594	1.21109e-35	34.9168235818355	0.250847412973877	0.148609847935182	L	NVE	660K	1
106	7	AX-116329169	94779106	A	G	0.289037	-0.327913	0.0263767	1.75386e-35	34.7560050766793	0.248237112452185	0.147063424318551	L	NVE	660K	1
107	7	AX-116329177	94805381	T	C	0.295455	-0.278168	0.0247477	2.58823e-29	28.5869971332226	0.180952012811125	0.107201628227383	L	NVE	660K	1
108	7	AX-116329179	94811280	C	T	0.289037	-0.319086	0.0259526	9.64399e-35	34.0157432486209	0.23505253615152	0.139252469220777	L	NVE	660K	1
109	7	AX-116329184	94823755	A	G	0.289305	-0.319446	0.0259576	8.35976e-35	34.0778061905241	0.235712768946302	0.13964361176465	L	NVE	660K	1
110	7	AX-116775341	94827373	C	A	0.28877	-0.329723	0.0264594	1.21109e-35	34.9168235818355	0.250847412973877	0.148609847935182	L	NVE	660K	1
111	7	AX-116329186	94830700	T	C	0.289305	-0.326794	0.0263417	2.42545e-35	34.6152076738097	0.2466813685729	0.146141753018115	L	NVE	660K	1
112	7	AX-116329187	94834685	T	C	0.289037	-0.327913	0.0263767	1.75386e-35	34.7560050766793	0.248237112452185	0.147063424318551	L	NVE	660K	1
113	7	AX-116746027	94835325	A	T	0.288503	-0.329316	0.026453	1.41418e-35	34.8494953090458	0.250091004729996	0.148161728049203	L	NVE	660K	1
114	7	AX-116760776	94853731	A	G	0.288503	-0.329316	0.026453	1.41418e-35	34.8494953090458	0.250091004729996	0.148161728049203	L	NVE	660K	1
115	7	AX-116329188	94854513	A	G	0.28877	-0.329723	0.0264594	1.21109e-35	34.9168235818355	0.250847412973877	0.148609847935182	L	NVE	660K	1
116	7	AX-116329189	94860194	G	A	0.287968	-0.258699	0.024804	1.81406e-25	24.7413483527566	0.154163741986771	0.0913314192965529	L	NVE	660K	1
117	7	AX-116329190	94861344	C	T	0.28877	-0.329723	0.0264594	1.21109e-35	34.9168235818355	0.250847412973877	0.148609847935182	L	NVE	660K	1
118	7	AX-116329191	94868269	G	A	0.286096	-0.27155	0.0252438	5.48677e-27	26.2606832446197	0.16919994464932	0.10023933572556	L	NVE	660K	1
119	7	AX-116329192	94876543	G	A	0.287701	-0.318082	0.0261435	4.673e-34	33.3304042189757	0.232932932446121	0.137996749735343	L	NVE	660K	1
120	7	AX-116329193	94878594	A	G	0.287701	-0.318082	0.0261435	4.673e-34	33.3304042189757	0.232932932446121	0.137996749735343	L	NVE	660K	1
121	7	AX-116329196	94899392	G	A	0.28877	-0.329723	0.0264594	1.21109e-35	34.9168235818355	0.250847412973877	0.148609847935182	L	NVE	660K	1
122	7	AX-116329197	94901243	G	A	0.28877	-0.329723	0.0264594	1.21109e-35	34.9168235818355	0.250847412973877	0.148609847935182	L	NVE	660K	1
123	7	AX-116849713	94904542	C	T	0.28877	-0.329723	0.0264594	1.21109e-35	34.9168235818355	0.250847412973877	0.148609847935182	L	NVE	660K	1
124	7	AX-116329198	94909858	A	G	0.292246	-0.319232	0.0260515	1.60167e-34	33.7954269588774	0.236806024531102	0.140291290543893	L	NVE	660K	1
125	7	AX-116849715	94912400	G	A	0.293316	-0.336358	0.0262134	1.09172e-37	36.9618887334698	0.2634593018181	0.156081525083834	L	NVE	660K	1
126	7	AX-116329199	94913736	C	A	0.28877	-0.308036	0.0260064	2.29443e-32	31.6393251875128	0.21893444350802	0.12970360735149	L	NVE	660K	1
127	7	AX-116329201	94921146	G	A	0.28877	-0.329723	0.0264594	1.21109e-35	34.9168235818355	0.250847412973877	0.148609847935182	L	NVE	660K	1
128	7	AX-116329202	94922806	C	T	0.289572	-0.25588	0.0243959	9.74028e-26	25.0114285584492	0.151320692774289	0.0896471080807019	L	NVE	660K	1
129	7	AX-116329204	94930114	A	G	0.28877	-0.329723	0.0264594	1.21109e-35	34.9168235818355	0.250847412973877	0.148609847935182	L	NVE	660K	1
130	7	AX-116329206	94934594	C	T	0.289572	-0.331216	0.0264022	4.23451e-36	35.3731968371888	0.253541031487229	0.150205631734262	L	NVE	660K	1
131	7	AX-116849716	94937005	G	T	0.28877	-0.329723	0.0264594	1.21109e-35	34.9168235818355	0.250847412973877	0.148609847935182	L	NVE	660K	1
132	7	AX-116329210	94950511	C	T	0.284759	-0.316457	0.0263303	2.83302e-33	32.5477503595216	0.229143886785869	0.135752000655757	L	NVE	660K	1
133	7	AX-116735898	94955808	C	T	0.288503	-0.326166	0.0264198	5.14932e-35	34.2882501184824	0.24532950535199	0.145340866992197	L	NVE	660K	1
134	7	AX-116329214	94964610	G	A	0.287968	-0.325586	0.0263473	4.43838e-35	34.3527755175979	0.244187926915314	0.144664560245122	L	NVE	660K	1
135	7	AX-116329215	94972123	A	G	0.28877	-0.329723	0.0264594	1.21109e-35	34.9168235818355	0.250847412973877	0.148609847935182	L	NVE	660K	1
136	7	AX-116329217	94977479	G	T	0.499465	-0.12452	0.0209058	2.58083e-09	8.58824060161401	0.0435478518412069	0.02579910856286	L	NVE	660K	1
137	7	AX-116775342	94983483	C	T	0.28877	-0.329723	0.0264594	1.21109e-35	34.9168235818355	0.250847412973877	0.148609847935182	L	NVE	660K	1
138	7	AX-116329219	94984743	A	C	0.304813	-0.254668	0.0244495	2.09359e-25	24.679108364764	0.154394876360166	0.0914683505236905	L	NVE	660K	1
139	7	AX-116329220	94987147	C	T	0.291444	-0.326655	0.026215	1.22435e-35	34.9120944144287	0.247546574143913	0.146654327841258	L	NVE	660K	1
140	7	AX-116329221	94989113	G	T	0.487968	-0.159086	0.0218225	3.09881e-13	12.5088050512151	0.0710397414193543	0.042086163235753	L	NVE	660K	1
141	7	AX-116329222	94991247	C	G	0.28877	-0.329723	0.0264594	1.21109e-35	34.9168235818355	0.250847412973877	0.148609847935182	L	NVE	660K	1
142	7	AX-116329223	94994179	G	A	0.488235	-0.157473	0.0218102	5.19359e-13	12.2845323380655	0.0696082465574546	0.0412381009367447	L	NVE	660K	1
143	7	AX-116797039	95000759	A	T	0.299465	-0.292309	0.0248935	7.72818e-32	31.1119227711557	0.201376730466241	0.119301869361471	L	NVE	660K	1
144	7	AX-116329224	95003365	G	C	0.28877	-0.329723	0.0264594	1.21109e-35	34.9168235818355	0.250847412973877	0.148609847935182	L	NVE	660K	1
145	7	AX-116785380	95005149	G	C	0.28877	-0.329723	0.0264594	1.21109e-35	34.9168235818355	0.250847412973877	0.148609847935182	L	NVE	660K	1
146	7	AX-116329225	95007341	A	G	0.289305	-0.329781	0.0263723	7.02675e-36	35.1532454976584	0.25121146833048	0.148825525707352	L	NVE	660K	1
147	7	AX-116743196	95011024	T	C	0.312032	-0.261287	0.0243664	7.91603e-27	26.1014925685827	0.164646301322845	0.0975416150902318	L	NVE	660K	1
148	7	AX-116329226	95012840	G	A	0.288503	-0.327629	0.0264113	2.45895e-35	34.6092503020644	0.247535265718802	0.146647628376766	L	NVE	660K	1
149	7	AX-116329228	95018602	C	T	0.285561	-0.321767	0.0264308	4.27965e-34	33.3685917471747	0.237299078662979	0.140583391222523	L	NVE	660K	1
150	7	AX-116329229	95021722	C	A	0.28877	-0.329723	0.0264594	1.21109e-35	34.9168235818355	0.250847412973877	0.148609847935182	L	NVE	660K	1
151	7	AX-116689862	95024992	G	A	0.287433	-0.330514	0.0265062	1.09765e-35	34.959536118265	0.251357040891911	0.148911767442762	L	NVE	660K	1
152	7	AX-116329230	95027870	T	G	0.287433	-0.330514	0.0265062	1.09765e-35	34.959536118265	0.251357040891911	0.148911767442762	L	NVE	660K	1
153	7	AX-116329231	95029390	G	A	0.292513	-0.320503	0.0260344	7.92821e-35	34.1008248549111	0.238823377159327	0.141486433295249	L	NVE	660K	1
154	7	AX-116329232	95032738	G	A	0.287433	-0.330514	0.0265062	1.09765e-35	34.959536118265	0.251357040891911	0.148911767442762	L	NVE	660K	1
155	7	AX-116329233	95033970	G	A	0.287433	-0.330514	0.0265062	1.09765e-35	34.959536118265	0.251357040891911	0.148911767442762	L	NVE	660K	1
156	7	AX-116329234	95038795	G	A	0.287433	-0.330514	0.0265062	1.09765e-35	34.959536118265	0.251357040891911	0.148911767442762	L	NVE	660K	1
157	7	AX-116329235	95040224	T	C	0.287968	-0.284266	0.0254621	6.09622e-29	28.214939368594	0.186141230406896	0.11027588292536	L	NVE	660K	1
158	7	AX-116329236	95042454	G	A	0.287433	-0.330514	0.0265062	1.09765e-35	34.959536118265	0.251357040891911	0.148911767442762	L	NVE	660K	1
159	7	AX-116329237	95045788	G	A	0.298128	-0.286283	0.025134	4.6748e-30	29.330236964632	0.192664102783548	0.114140236400258	L	NVE	660K	1
160	7	AX-116329240	95060229	A	T	0.420053	-0.187239	0.0220962	2.37458e-17	16.6244131943813	0.095947579737611	0.0568423451751527	L	NVE	660K	1
161	7	AX-116329244	95073579	G	A	0.420053	-0.180455	0.0219421	1.9661e-16	15.7063943968072	0.0891208331705915	0.0527979671319856	L	NVE	660K	1
162	7	AX-116329245	95078784	A	G	0.287968	-0.32771	0.0264463	2.90519e-35	34.5368254593999	0.24738429845383	0.146558190650362	L	NVE	660K	1
163	7	AX-116329246	95085011	T	C	0.287968	-0.32771	0.0264463	2.90519e-35	34.5368254593999	0.24738429845383	0.146558190650362	L	NVE	660K	1
164	7	AX-116849717	95089083	G	A	0.287433	-0.329745	0.0264398	1.06736e-35	34.9716890766915	0.250188747274078	0.148219633787359	L	NVE	660K	1
165	7	AX-116329249	95096984	G	T	0.289037	-0.328241	0.0263604	1.36294e-35	34.865523262465	0.248733966767641	0.147357776344711	L	NVE	660K	1
166	7	AX-116329250	95099041	G	A	0.487433	-0.155074	0.0217228	9.4175e-13	12.0260643711247	0.0674982557422775	0.039988076427938	L	NVE	660K	1
167	7	AX-116689863	95100983	C	T	0.420588	-0.187104	0.0220764	2.34462e-17	16.6299275347297	0.0958428034318452	0.0567802724167276	L	NVE	660K	1
168	7	AX-116329251	95102822	G	A	0.426471	-0.180226	0.021879	1.75993e-16	15.7545046056053	0.0892542235129043	0.0528769917400217	L	NVE	660K	1
169	7	AX-116329255	95118386	C	T	0.42139	-0.180226	0.0220217	2.74522e-16	15.5614228457649	0.0889721426384223	0.0527098782132557	L	NVE	660K	1
170	7	AX-116329256	95121404	A	G	0.420856	-0.174961	0.0218993	1.35617e-15	14.8676858669333	0.0838207592324746	0.0496580376718768	L	NVE	660K	1
171	7	AX-116329257	95122934	T	C	0.42139	-0.180226	0.0220217	2.74522e-16	15.5614228457649	0.0889721426384223	0.0527098782132557	L	NVE	660K	1
172	7	AX-116329259	95126837	G	A	0.420856	-0.1815	0.0220438	1.81633e-16	15.7408052438331	0.0902032830511165	0.0534392442742738	L	NVE	660K	1
173	7	AX-116329260	95129383	G	A	0.287166	-0.332176	0.0265018	4.85918e-36	35.3134370129438	0.25375051263597	0.150329734914321	L	NVE	660K	1
174	7	AX-116329265	95149543	G	A	0.287433	-0.330514	0.0265062	1.09765e-35	34.959536118265	0.251357040891911	0.148911767442762	L	NVE	660K	1
175	7	AX-116329268	95161282	A	G	0.287433	-0.330514	0.0265062	1.09765e-35	34.959536118265	0.251357040891911	0.148911767442762	L	NVE	660K	1
176	7	AX-116329271	95167612	C	T	0.297059	-0.292368	0.0254693	1.6778e-30	29.7752598099395	0.200525803210266	0.11879775345844	L	NVE	660K	1
177	7	AX-116329281	95205993	G	A	0.418182	-0.187629	0.0221304	2.28458e-17	16.6411936294882	0.0962279906965995	0.0570084693917854	L	NVE	660K	1
178	7	AX-116329283	95211457	G	A	0.418449	-0.187457	0.0221141	2.31398e-17	16.6356403990261	0.0960688666582027	0.0569141993378565	L	NVE	660K	1
179	7	AX-116329284	95215074	G	A	0.422193	-0.183873	0.0218684	4.16418e-17	16.3804705060306	0.0926571104326854	0.0548929683119705	L	NVE	660K	1
180	7	AX-116329287	95224647	T	G	0.286096	-0.333247	0.0264442	2.06143e-36	35.6858314079545	0.254819758191458	0.150963189401743	L	NVE	660K	1
181	7	AX-116767477	95227993	C	T	0.28984	-0.339683	0.0261357	1.27433e-38	37.8947180927065	0.266815560642831	0.158069877714868	L	NVE	660K	1
182	7	AX-116329288	95232682	G	A	0.286096	-0.333247	0.0264442	2.06143e-36	35.6858314079545	0.254819758191458	0.150963189401743	L	NVE	660K	1
183	7	AX-116849718	95239574	G	A	0.287166	-0.304046	0.0259817	1.24018e-31	30.9065152766656	0.21259302647619	0.125946753694434	L	NVE	660K	1
184	7	AX-116329289	95240583	G	T	0.301872	-0.295652	0.0251062	5.18755e-32	31.2850377043291	0.206951478050477	0.122604524074743	L	NVE	660K	1
185	7	AX-116329290	95242441	G	A	0.286096	-0.333247	0.0264442	2.06143e-36	35.6858314079545	0.254819758191458	0.150963189401743	L	NVE	660K	1
186	7	AX-116329291	95246301	C	T	0.286096	-0.333247	0.0264442	2.06143e-36	35.6858314079545	0.254819758191458	0.150963189401743	L	NVE	660K	1
187	7	AX-116788325	95246693	C	A	0.286096	-0.333247	0.0264442	2.06143e-36	35.6858314079545	0.254819758191458	0.150963189401743	L	NVE	660K	1
188	7	AX-116329293	95253374	G	A	0.448396	-0.154375	0.0208111	1.1897e-13	12.9245625384144	0.0662204425794686	0.039231059970948	L	NVE	660K	1
189	7	AX-116785381	95273662	T	C	0.420856	-0.174791	0.0220269	2.09899e-15	14.6779896304768	0.0836579503056063	0.0495615845748424	L	NVE	660K	1
190	7	AX-116329308	95301295	T	C	0.418449	-0.187457	0.0221141	2.31398e-17	16.6356403990261	0.0960688666582027	0.0569141993378565	L	NVE	660K	1
191	7	AX-116763785	95306680	G	A	0.488235	-0.160038	0.0216133	1.31544e-13	12.8809289562162	0.071894343467614	0.042592456200593	L	NVE	660K	1
192	7	AX-116768964	95309068	C	A	0.484492	-0.158128	0.0216771	2.99394e-13	12.5237569073764	0.0701598378960741	0.0415648808862877	L	NVE	660K	1
193	7	AX-116329310	95314509	G	A	0.284759	-0.323335	0.0261957	5.31001e-35	34.2749046610389	0.239212736040699	0.14171710166638	L	NVE	660K	1
194	7	AX-116329311	95317249	A	G	0.284759	-0.323335	0.0261957	5.31001e-35	34.2749046610389	0.239212736040699	0.14171710166638	L	NVE	660K	1
195	7	AX-116329312	95320655	T	G	0.28984	-0.315983	0.0258326	2.09852e-34	33.6780868873778	0.230882472828467	0.136781993368656	L	NVE	660K	1
196	7	AX-116329316	95332523	A	G	0.294385	-0.293565	0.0251715	1.9786e-31	30.7036419952586	0.201113412417335	0.119145871519027	L	NVE	660K	1
197	7	AX-116329317	95333244	T	C	0.283422	-0.327605	0.0263156	1.41473e-35	34.8493264369587	0.244876479569667	0.145072480358969	L	NVE	660K	1
198	7	AX-116329319	95337895	C	T	0.482353	-0.156869	0.0216241	4.03608e-13	12.3940402341065	0.0690274679030623	0.0408940295090588	L	NVE	660K	1
199	7	AX-116329321	95343686	C	T	0.289305	-0.315397	0.0254867	3.57097e-35	34.447213798334	0.229775286853385	0.136126061790801	L	NVE	660K	1
200	7	AX-116329326	95358384	G	A	0.482353	-0.156869	0.0216241	4.03608e-13	12.3940402341065	0.0690274679030623	0.0408940295090588	L	NVE	660K	1
201	7	AX-116329328	95362537	T	G	0.376471	0.127683	0.0220265	6.75934e-09	8.17009570766065	0.0429935535394225	0.0254707249237292	L	NVE	660K	1
202	7	AX-116329331	95369361	C	T	0.289305	-0.328423	0.0262116	5.13569e-36	35.2894011989876	0.249146808596802	0.147602356748095	L	NVE	660K	1
203	7	AX-116329336	95387227	C	A	0.29492	-0.284925	0.0248977	2.52423e-30	29.5978710760602	0.189649951591725	0.11235455902388	L	NVE	660K	1
204	7	AX-116329339	95395958	G	A	0.283957	-0.298917	0.0255131	1.05263e-31	30.9777242567311	0.204099487290295	0.120914915606557	L	NVE	660K	1
205	7	AX-116849719	95411229	C	T	0.28369	-0.30046	0.0255089	5.03043e-32	31.2983948899649	0.20609495863827	0.122097095203571	L	NVE	660K	1
206	7	AX-116329344	95420220	C	T	0.288503	-0.298666	0.0251974	2.07575e-32	31.6828249534047	0.205704588390439	0.12186582766734	L	NVE	660K	1
207	7	AX-116329345	95423975	T	C	0.283422	-0.303327	0.0255102	1.32739e-32	31.8770014584743	0.20992693731689	0.124367279145153	L	NVE	660K	1
208	7	AX-116329346	95425355	C	T	0.325134	-0.247983	0.0230371	5.06217e-27	26.2956632742662	0.151590769064319	0.0898071097164231	L	NVE	660K	1
209	7	AX-116329348	95431010	C	T	0.325401	-0.249483	0.0230749	3.02432e-27	26.5193722585142	0.153495445274821	0.0909354994361044	L	NVE	660K	1
210	7	AX-116329350	95434829	A	C	0.325401	-0.249483	0.0230749	3.02432e-27	26.5193722585142	0.153495445274821	0.0909354994361044	L	NVE	660K	1
211	7	AX-116329351	95438848	C	T	0.31631	-0.262264	0.0234813	5.77934e-29	28.2381217551304	0.167108489072982	0.0990002920715798	L	NVE	660K	1
212	7	AX-116329353	95447120	A	G	0.341444	0.134094	0.022887	4.65689e-09	8.33190402037889	0.0454234262337482	0.026910257455975	L	NVE	660K	1
213	7	AX-116329354	95449686	T	C	0.341444	0.134094	0.022887	4.65689e-09	8.33190402037889	0.0454234262337482	0.026910257455975	L	NVE	660K	1
214	7	AX-116775343	95453296	T	C	0.326471	-0.267946	0.0233818	2.10455e-30	29.6768407518042	0.17735542067337	0.105070894629855	L	NVE	660K	1
215	7	AX-116329355	95457690	G	A	0.277273	-0.303793	0.0257327	3.64522e-32	31.4382762555757	0.207771697241523	0.123090447560299	L	NVE	660K	1
216	7	AX-116329356	95459732	C	T	0.326471	-0.267946	0.0233818	2.10455e-30	29.6768407518042	0.17735542067337	0.105070894629855	L	NVE	660K	1
217	7	AX-116748826	95469533	G	A	0.331283	-0.263558	0.0231055	3.87153e-30	29.412117371094	0.17287927078175	0.102419083527469	L	NVE	660K	1
218	7	AX-116329359	95472972	C	T	0.341444	0.134094	0.022887	4.65689e-09	8.33190402037889	0.0454234262337482	0.026910257455975	L	NVE	660K	1
219	7	AX-116849720	95476529	T	C	0.323797	-0.253887	0.0230027	2.52678e-28	27.5974325692971	0.15855496381293	0.0939329163584468	L	NVE	660K	1
220	7	AX-116775344	95483935	G	A	0.370053	-0.21152	0.0208711	3.87885e-24	23.4112970147882	0.117170914147481	0.06941571183633	L	NVE	660K	1
221	7	AX-116329361	95485640	A	G	0.327005	-0.256689	0.0230075	6.6366e-29	28.1780543572906	0.16290324978622	0.0965089768790969	L	NVE	660K	1
222	7	AX-116329362	95489385	G	A	0.324064	-0.256589	0.0231984	1.94693e-28	27.7106496628406	0.162017316719925	0.0959841224398906	L	NVE	660K	1
223	7	AX-116629265	95556661	A	C	0.339572	0.137861	0.0227984	1.47623e-09	8.83084597317079	0.0478838652767608	0.028367898448565	L	NVE	660K	1
224	7	AX-116629267	95565584	A	C	0.472727	0.152385	0.0207424	2.03386e-13	12.6916789448843	0.0650248532804407	0.0385227555008517	L	NVE	660K	1
225	7	AX-116629268	95568524	C	G	0.472727	0.152385	0.0207424	2.03386e-13	12.6916789448843	0.0650248532804407	0.0385227555008517	L	NVE	660K	1
226	7	AX-116629271	95574632	A	G	0.472727	0.152385	0.0207424	2.03386e-13	12.6916789448843	0.0650248532804407	0.0385227555008517	L	NVE	660K	1
227	7	AX-116629273	95580500	T	C	0.339572	0.137861	0.0227984	1.47623e-09	8.83084597317079	0.0478838652767608	0.028367898448565	L	NVE	660K	1
228	7	AX-116629274	95582243	A	T	0.47861	0.137533	0.0206315	2.62565e-11	10.5807631659843	0.0530282505646096	0.031415593086049	L	NVE	660K	1
229	7	AX-116646992	95587014	G	A	0.472727	0.152385	0.0207424	2.03386e-13	12.6916789448843	0.0650248532804407	0.0385227555008517	L	NVE	660K	1
230	7	AX-116628931	95611315	C	T	0.485294	-0.14926	0.0212835	2.33399e-12	11.6319010090251	0.0625172733931896	0.0370371867987001	L	NVE	660K	1
231	7	AX-116628927	95623010	T	C	0.284759	-0.306833	0.0256962	7.24988e-33	32.139669181811	0.215418498618301	0.127620651704408	L	NVE	660K	1
232	7	AX-116628921	95639622	C	T	0.283957	-0.305317	0.0253698	2.33608e-33	32.6315122887156	0.212932844987462	0.126148072801883	L	NVE	660K	1
233	7	AX-116628920	95641403	A	G	0.484759	-0.147942	0.0212288	3.19427e-12	11.4956283773164	0.0614141248702613	0.0363836471336952	L	NVE	660K	1
234	7	AX-116628917	95648374	T	C	0.286631	-0.295274	0.025067	4.98433e-32	31.3023932118476	0.200279642547624	0.11865192018789	L	NVE	660K	1
235	7	AX-116628909	95672564	A	G	0.466578	-0.145306	0.0211452	6.3374e-12	11.1980888804856	0.0590352323734309	0.0349743168638832	L	NVE	660K	1
236	7	AX-116628908	95674179	T	C	0.482353	-0.141657	0.0212939	2.8818e-11	10.5403361629774	0.0562890302690407	0.0333473809019197	L	NVE	660K	1
237	7	AX-116628890	95733300	T	G	0.416845	-0.179474	0.0215422	7.99799e-17	16.0970191432067	0.0879651577392579	0.0521133088846598	L	NVE	660K	1
238	7	AX-116628887	95741201	A	G	0.284492	-0.298245	0.0253601	6.24315e-32	31.2045962304396	0.20341355817217	0.120508549757572	L	NVE	660K	1
239	7	AX-116628884	95751782	A	G	0.284492	-0.29445	0.0252947	2.55733e-31	30.5922132266347	0.19826984672696	0.117461254325529	L	NVE	660K	1
240	7	AX-116628878	95768476	C	T	0.419251	-0.177434	0.0216022	2.14503e-16	15.668566629473	0.0861162808544287	0.051017976429571	L	NVE	660K	1
241	7	AX-116628870	95788586	G	A	0.416578	-0.183053	0.0213589	1.03192e-17	16.9863539702527	0.0914917290411265	0.0542025599504376	L	NVE	660K	1
242	7	AX-116628868	95793412	C	T	0.419519	-0.181476	0.0215876	4.22452e-17	16.3742226294821	0.0901004669282221	0.0533783327894494	L	NVE	660K	1
243	7	AX-116628866	95799709	T	C	0.418449	-0.182647	0.0215678	2.48569e-17	16.6045530348594	0.0912020140080584	0.0540309237095118	L	NVE	660K	1
244	7	AX-116628858	95827270	C	T	0.416043	0.12572	0.0213369	3.81172e-09	8.41887900911481	0.0431396715293933	0.0255572897880533	L	NVE	660K	1
245	7	AX-116628856	95831545	G	A	0.418182	0.131231	0.0213611	8.07423e-10	9.09289888357221	0.0470732697840927	0.0278876763427269	L	NVE	660K	1
246	7	AX-116628855	95834726	G	A	0.416043	0.125113	0.0212899	4.18616e-09	8.37818417642993	0.0427241041469378	0.0253110946817081	L	NVE	660K	1
247	7	AX-116628850	95855207	A	G	0.41631	0.125313	0.0213165	4.13519e-09	8.38350453107979	0.0428687037242098	0.02539675999089	L	NVE	660K	1
248	7	AX-116628848	95861040	A	G	0.416043	0.125113	0.0212899	4.18616e-09	8.37818417642993	0.0427241041469378	0.0253110946817081	L	NVE	660K	1
249	7	AX-116628847	95863953	A	C	0.411497	0.128107	0.0215015	2.55285e-09	8.59297470265996	0.0446488294675875	0.0264513621208965	L	NVE	660K	1
250	7	AX-116628846	95866744	A	G	0.40615	0.127275	0.020507	5.42015e-10	9.26598869440795	0.0438933199792647	0.0260037746858013	L	NVE	660K	1
251	7	AX-116628845	95870702	T	C	0.285561	-0.30615	0.0256078	6.08907e-33	32.2154490332638	0.214823395528102	0.127268094033226	L	NVE	660K	1
252	7	AX-116628839	95887480	G	T	0.41631	0.124453	0.0213084	5.20199e-09	8.28383048700155	0.0422823227549448	0.0250493695767675	L	NVE	660K	1
253	7	AX-116628838	95888124	C	T	0.285829	-0.307594	0.0255986	2.92595e-33	32.5337330995742	0.216976760921293	0.128543814997764	L	NVE	660K	1
254	7	AX-116656001	95900857	G	A	0.42139	0.125704	0.0213662	4.02158e-09	8.39560328759479	0.043283000192253	0.0256422021678137	L	NVE	660K	1
255	7	AX-116655999	95907428	A	G	0.419786	0.123823	0.0215222	8.75294e-09	8.05784604854133	0.0419534614990059	0.0248545418898583	L	NVE	660K	1
256	7	AX-116655993	95924448	C	T	0.325668	0.141069	0.0223959	2.99809e-10	9.52315533415729	0.0490976870251235	0.0290870043915208	L	NVE	660K	1
257	7	AX-116655992	95930514	A	C	0.437968	0.17429	0.0217415	1.0882e-15	14.9632912784301	0.0840034967468758	0.0497662970870537	L	NVE	660K	1
258	7	AX-116655988	95941930	T	C	0.43877	0.173911	0.0217913	1.45447e-15	14.8372952321129	0.0836721463380718	0.0495699947481863	L	NVE	660K	1
259	7	AX-116655985	95951360	C	T	0.394118	-0.259673	0.0221859	1.20996e-31	30.9172289867632	0.180890980389202	0.107165470713006	L	NVE	660K	1
260	7	AX-116695402	95967343	T	C	0.467647	0.174042	0.0214045	4.2541e-16	15.3711923054681	0.084717862640523	0.0501895097706785	L	NVE	660K	1
261	7	AX-116655979	95973915	G	A	0.440107	0.175924	0.0217995	7.02296e-16	15.1534798051461	0.0856766540035038	0.0507575277421015	L	NVE	660K	1
262	7	AX-116655973	95996482	G	A	0.442513	0.172693	0.0217531	2.04175e-15	14.6899974357395	0.0826531191802353	0.04896629120916	L	NVE	660K	1
263	7	AX-116655972	95999110	C	T	0.442513	0.173479	0.021799	1.74692e-15	14.7577269830274	0.0834072110575199	0.0494130388071674	L	NVE	660K	1
264	7	AX-116329381	96003457	C	T	0.243316	0.145597	0.0245724	3.11929e-09	8.50594424706235	0.0438469181247847	0.0259762847768704	L	NVE	660K	1
265	7	AX-116808579	96006449	G	A	0.443048	0.1741	0.021748	1.19172e-15	14.9238257720617	0.0840262712453444	0.0497797894117865	L	NVE	660K	1
266	7	AX-116329379	96010808	A	G	0.437433	0.169988	0.0215828	3.3779e-15	14.4713532115119	0.0798861195325658	0.0473270341325097	L	NVE	660K	1
267	7	AX-116329378	96014402	A	G	0.44492	0.19139	0.0221206	5.05492e-18	17.2962857132349	0.101630718110402	0.0602092139794287	L	NVE	660K	1
268	7	AX-116329376	96026748	A	G	0.44492	0.179534	0.0218596	2.15668e-16	15.6662142890856	0.0894293189629816	0.0529807237574328	L	NVE	660K	1
269	7	AX-116329372	96043478	A	G	0.367914	0.139488	0.0220243	2.39885e-10	9.61999690760073	0.0508329344713767	0.0301150192155942	L	NVE	660K	1
270	7	AX-116752365	96057015	A	G	0.431283	0.198243	0.0217582	8.14834e-20	19.0889308577962	0.108293720337025	0.0641565847573498	L	NVE	660K	1
271	7	AX-116329369	96059564	G	C	0.424866	0.196763	0.0215914	8.01229e-20	19.0962433400674	0.106281308493071	0.062964369081025	L	NVE	660K	1
272	7	AX-116329368	96060738	G	A	0.431818	0.199119	0.0217115	4.68077e-20	19.3296826983694	0.109285518988479	0.0647441572781406	L	NVE	660K	1
273	7	AX-116655970	96068305	G	A	0.324866	-0.399567	0.0248107	2.366e-58	57.6259852597081	0.393389231860949	0.23305607673252	L	NVE	660K	1
274	7	AX-116329365	96068920	T	C	0.317914	0.111944	0.0187847	2.53298e-09	8.59636823931483	0.0305280758781033	0.0180857863360588	L	NVE	660K	1
275	7	AX-116689870	96077309	G	A	0.325134	-0.420538	0.0251494	9.13054e-63	62.0395035365856	0.435952755397749	0.258272038441673	L	NVE	660K	1
276	7	AX-116788326	96077371	A	C	0.328877	-0.407664	0.0248228	1.3103e-60	59.8826292589791	0.412087412656099	0.244133463466108	L	NVE	660K	1
277	7	AX-116329363	96085705	G	A	0.324866	-0.42027	0.0251484	1.07907e-62	61.9669503814268	0.435211158776423	0.257832693423847	L	NVE	660K	1
278	7	AX-116329382	96093730	T	C	0.322727	-0.384943	0.02428	1.31187e-56	55.8821091993201	0.363865531833566	0.21556531404321	L	NVE	660K	1
279	7	AX-116329383	96096456	T	C	0.325401	-0.409359	0.0250705	6.20833e-60	59.2070252064776	0.413258945937094	0.244827516399226	L	NVE	660K	1
280	7	AX-116329384	96099197	C	T	0.408021	-0.284219	0.0224449	9.48099e-37	36.0231463114923	0.219201757578047	0.129861972561745	L	NVE	660K	1
281	7	AX-116329386	96113171	A	G	0.325134	-0.41237	0.0250734	8.88278e-61	60.0514510939385	0.41918242188378	0.248336768694272	L	NVE	660K	1
282	7	AX-116329387	96117838	A	G	0.326471	-0.40029	0.0248645	2.59954e-58	57.5851034955431	0.395821510699995	0.234497034740104	L	NVE	660K	1
283	7	AX-116329391	96130836	T	C	0.408824	-0.285769	0.0223816	2.47346e-37	36.6066951085138	0.221734060037735	0.131362187688537	L	NVE	660K	1
284	7	AX-116329393	96135568	G	A	0.407487	-0.288209	0.0224654	1.12783e-37	36.9477563574679	0.225307536884348	0.133479227065102	L	NVE	660K	1
285	7	AX-116329394	96138265	G	A	0.324866	-0.414563	0.0250973	2.71083e-61	60.5668977167894	0.423471628437065	0.250877828719924	L	NVE	660K	1
286	7	AX-116329395	96140669	A	G	0.337968	-0.388564	0.024597	3.25039e-56	55.48806452681	0.379514774330309	0.224836414431174	L	NVE	660K	1
287	7	AX-116329396	96143940	T	C	0.324866	-0.414563	0.0250973	2.71083e-61	60.5668977167894	0.423471628437065	0.250877828719924	L	NVE	660K	1
288	7	AX-116329400	96158635	G	A	0.406952	-0.287633	0.0224665	1.58293e-37	36.8005382899929	0.224315588846397	0.132891566043081	L	NVE	660K	1
289	7	AX-116329403	96167646	C	T	0.322727	-0.423094	0.0251613	1.88742e-63	62.7241314472722	0.439563677009675	0.260411261267583	L	NVE	660K	1
290	7	AX-116329405	96174235	A	C	0.352941	0.186738	0.0223697	6.95325e-17	16.1578121555319	0.0894664904840637	0.0530027453283553	L	NVE	660K	1
291	7	AX-116329406	96178095	A	G	0.437433	-0.242833	0.0209927	6.02443e-31	30.2200840374776	0.163023498110238	0.0965802157447281	L	NVE	660K	1
292	7	AX-116329407	96180740	A	G	0.349465	0.190847	0.0220056	4.2209e-18	17.3745949368678	0.0930237900499496	0.0551102007781799	L	NVE	660K	1
293	7	AX-116329408	96184987	G	A	0.390642	-0.319069	0.0225845	2.56021e-45	44.5917244104301	0.27225112032641	0.161290073165332	L	NVE	660K	1
294	7	AX-116329409	96191324	T	C	0.352674	0.188995	0.0223685	2.934e-17	16.5325398904927	0.0916106838843354	0.0542730325176084	L	NVE	660K	1
295	7	AX-116329411	96201037	A	G	0.352674	0.188995	0.0223685	2.934e-17	16.5325398904927	0.0916106838843354	0.0542730325176084	L	NVE	660K	1
296	7	AX-116329412	96219699	C	G	0.342513	0.171432	0.0224665	2.33713e-14	13.6313171298361	0.0743527463941871	0.0440488909341633	L	NVE	660K	1
297	7	AX-116329413	96219852	A	G	0.36738	0.156359	0.0216024	4.55319e-13	12.3416842266455	0.0638341672723152	0.0378173558935435	L	NVE	660K	1
298	7	AX-116329414	96225959	C	T	0.345455	0.173589	0.0224208	9.76103e-15	14.0105043524445	0.0765463340636021	0.0453484408323248	L	NVE	660K	1
299	7	AX-116329415	96226559	A	G	0.352941	0.186738	0.0223697	6.95325e-17	16.1578121555319	0.0894664904840637	0.0530027453283553	L	NVE	660K	1
300	7	AX-116329416	96228325	T	C	0.343048	0.172109	0.0224502	1.77117e-14	13.751739752464	0.0749971387120917	0.0444306490844233	L	NVE	660K	1
301	7	AX-116329417	96234557	A	C	0.352941	0.186738	0.0223697	6.95325e-17	16.1578121555319	0.0894664904840637	0.0530027453283553	L	NVE	660K	1
302	7	AX-116329419	96240453	A	G	0.436096	0.226302	0.0220542	1.05444e-24	23.9769781275511	0.141485868158281	0.083820650580794	L	NVE	660K	1
303	7	AX-116329421	96244481	A	G	0.260695	0.145291	0.0245658	3.33174e-09	8.4773288971125	0.0457070057910291	0.0270782588492739	L	NVE	660K	1
304	7	AX-116329423	96251720	A	T	0.259893	0.150683	0.0245809	8.78361e-10	9.05632695552241	0.0490644134802077	0.0290672921035144	L	NVE	660K	1
305	7	AX-116329429	96271014	C	T	0.34893	0.171488	0.0223866	1.85482e-14	13.7316982298763	0.0750554903786209	0.0444652184355156	L	NVE	660K	1
306	7	AX-116689873	96278617	A	G	0.259893	0.150683	0.0245809	8.78361e-10	9.05632695552241	0.0490644134802077	0.0290672921035144	L	NVE	660K	1
307	7	AX-116775345	96289776	T	C	0.303743	-0.465379	0.0255251	2.86537e-74	73.5428192904215	0.514562837857311	0.304843108328307	L	NVE	660K	1
308	7	AX-116329436	96300231	G	A	0.318984	-0.412086	0.0241626	3.22351e-65	64.4916709781788	0.414429762516365	0.245521144735842	L	NVE	660K	1
309	7	AX-116329438	96317009	G	A	0.303743	-0.465379	0.0255251	2.86537e-74	73.5428192904215	0.514562837857311	0.304843108328307	L	NVE	660K	1
310	7	AX-116329439	96334585	A	G	0.304011	-0.465864	0.0255318	2.21039e-74	73.6555310928738	0.515892218803272	0.305630675151839	L	NVE	660K	1
311	7	AX-116329442	96344310	G	C	0.371925	-0.290229	0.0219347	5.77386e-40	39.2385337507575	0.221053548470337	0.130959031365934	L	NVE	660K	1
312	7	AX-116329443	96344349	A	G	0.293583	-0.413281	0.0241765	1.63648e-65	64.7860892979898	0.397953131616534	0.235759873597028	L	NVE	660K	1
313	7	AX-116329445	96359244	G	A	0.386898	-0.320631	0.0226624	1.91671e-45	44.7174435913093	0.273961312290957	0.162303244338908	L	NVE	660K	1
314	7	AX-116329446	96362260	A	C	0.304011	-0.465864	0.0255318	2.21039e-74	73.6555310928738	0.515892218803272	0.305630675151839	L	NVE	660K	1
315	7	AX-116329449	96373924	T	C	0.304011	-0.465864	0.0255318	2.21039e-74	73.6555310928738	0.515892218803272	0.305630675151839	L	NVE	660K	1
316	7	AX-116329452	96405758	T	G	0.304011	-0.465864	0.0255318	2.21039e-74	73.6555310928738	0.515892218803272	0.305630675151839	L	NVE	660K	1
317	7	AX-116329456	96422641	C	T	0.304011	-0.465864	0.0255318	2.21039e-74	73.6555310928738	0.515892218803272	0.305630675151839	L	NVE	660K	1
318	7	AX-116689874	96435072	A	G	0.303743	-0.465379	0.0255251	2.86537e-74	73.5428192904215	0.514562837857311	0.304843108328307	L	NVE	660K	1
319	7	AX-116329462	96460417	G	T	0.303476	-0.467739	0.0255296	5.5811e-75	74.2532801958924	0.519537144977875	0.307790043343526	L	NVE	660K	1
320	7	AX-116329463	96462727	G	A	0.313369	-0.463159	0.0249768	9.19585e-77	76.0364081214288	0.518547631754896	0.307203824781997	L	NVE	660K	1
321	7	AX-116329465	96479213	G	A	0.302674	-0.454735	0.0250224	8.42521e-74	73.0744192654472	0.490316761873003	0.290478975079589	L	NVE	660K	1
322	7	AX-116329466	96481324	G	T	0.303743	-0.467692	0.0255294	5.75519e-75	74.2399403341385	0.519690450128966	0.30788086610674	L	NVE	660K	1
323	7	AX-116329467	96497962	T	G	0.308556	-0.438914	0.0250877	1.55924e-68	67.8070870325638	0.461741465415642	0.273550076308472	L	NVE	660K	1
324	7	AX-116329469	96523241	A	G	0.303476	-0.467739	0.0255296	5.5811e-75	74.2532801958924	0.519537144977875	0.307790043343526	L	NVE	660K	1
325	7	AX-116757986	96524978	T	A	0.297861	-0.460321	0.0254849	6.28982e-73	72.2013617828735	0.497860094088777	0.294947880858687	L	NVE	660K	1
326	7	AX-116329472	96536669	C	G	0.303476	-0.467739	0.0255296	5.5811e-75	74.2532801958924	0.519537144977875	0.307790043343526	L	NVE	660K	1
327	7	AX-116329473	96539682	A	G	0.303476	-0.467739	0.0255296	5.5811e-75	74.2532801958924	0.519537144977875	0.307790043343526	L	NVE	660K	1
328	7	AX-116329474	96542370	A	G	0.304545	-0.454859	0.0254269	1.43887e-71	70.8419784422226	0.4922923569506	0.291649379352778	L	NVE	660K	1
329	7	AX-116329475	96545908	A	T	0.303476	-0.467739	0.0255296	5.5811e-75	74.2532801958924	0.519537144977875	0.307790043343526	L	NVE	660K	1
330	7	AX-116329479	96558928	C	T	0.302941	-0.469343	0.0255175	1.49516e-75	74.8253123301496	0.522585415089228	0.309595933834255	L	NVE	660K	1
331	7	AX-116329484	96573921	A	G	0.303476	-0.467739	0.0255296	5.5811e-75	74.2532801958924	0.519537144977875	0.307790043343526	L	NVE	660K	1
332	7	AX-116689875	96582142	G	A	0.303476	-0.467739	0.0255296	5.5811e-75	74.2532801958924	0.519537144977875	0.307790043343526	L	NVE	660K	1
333	7	AX-116329487	96588143	A	G	0.312032	-0.436825	0.0248413	3.22891e-69	68.4909440599838	0.460183820321038	0.272627278668657	L	NVE	660K	1
334	7	AX-116329488	96591101	G	A	0.303743	-0.4676	0.0254932	3.8132e-75	74.4187104156499	0.519486012939987	0.307759751126097	L	NVE	660K	1
335	7	AX-116329494	96605090	G	A	0.303743	-0.4676	0.0254932	3.8132e-75	74.4187104156499	0.519486012939987	0.307759751126097	L	NVE	660K	1
336	7	AX-116329497	96615202	C	T	0.308021	0.150986	0.0207504	3.43059e-13	12.4646311826659	0.054587801285036	0.0323395196781638	L	NVE	660K	1
337	7	AX-116329498	96619763	C	T	0.436364	0.212351	0.0218322	2.32432e-22	21.6337040808139	0.124596332924876	0.0738147620090287	L	NVE	660K	1
338	7	AX-116329499	96621733	G	A	0.303743	-0.445447	0.0251573	3.73861e-70	69.4272898367131	0.471429690254174	0.279289683518079	L	NVE	660K	1
339	7	AX-116329500	96629318	G	A	0.303209	-0.446748	0.0251379	1.16762e-70	69.9326984746508	0.473716875045909	0.280644683276976	L	NVE	660K	1
340	7	AX-116329501	96632217	G	A	0.303476	-0.467739	0.0255296	5.5811e-75	74.2532801958924	0.519537144977875	0.307790043343526	L	NVE	660K	1
341	7	AX-116329502	96637576	T	C	0.303476	-0.467739	0.0255296	5.5811e-75	74.2532801958924	0.519537144977875	0.307790043343526	L	NVE	660K	1
342	7	AX-116329503	96640673	A	G	0.30107	-0.457141	0.0251633	9.42523e-74	73.0257080430838	0.494026805165571	0.292676920687259	L	NVE	660K	1
343	7	AX-116329504	96643230	C	T	0.306417	-0.455379	0.0251446	2.63608e-73	72.5790414138689	0.495115241193456	0.293321744210347	L	NVE	660K	1
344	7	AX-116329505	96647211	A	C	0.305348	-0.461413	0.0252959	2.45611e-74	73.6097521866664	0.507330560471628	0.300558481152888	L	NVE	660K	1
345	7	AX-116329506	96649925	G	A	0.308021	-0.448737	0.0251244	2.39059e-71	70.6214949015111	0.482176458524957	0.285656404942797	L	NVE	660K	1
346	7	AX-116329510	96665560	C	A	0.31738	-0.416176	0.0244523	5.85026e-65	64.2328248323698	0.421562167667595	0.249746604477964	L	NVE	660K	1
347	7	AX-116329511	96669858	T	C	0.306417	-0.456066	0.0251638	2.06396e-73	72.6852987236861	0.496610262910048	0.294207441803671	L	NVE	660K	1
348	7	AX-116329513	96678786	T	C	0.303476	-0.467739	0.0255296	5.5811e-75	74.2532801958924	0.519537144977875	0.307790043343526	L	NVE	660K	1
349	7	AX-116791067	96684879	C	T	0.303476	-0.467739	0.0255296	5.5811e-75	74.2532801958924	0.519537144977875	0.307790043343526	L	NVE	660K	1
350	7	AX-116329516	96687998	G	A	0.343048	-0.364159	0.0228141	2.34966e-57	56.6289949763694	0.335752787992926	0.198910445899789	L	NVE	660K	1
351	7	AX-116329517	96692047	C	T	0.303476	-0.467739	0.0255296	5.5811e-75	74.2532801958924	0.519537144977875	0.307790043343526	L	NVE	660K	1
352	7	AX-116329518	96692571	T	C	0.303476	-0.467739	0.0255296	5.5811e-75	74.2532801958924	0.519537144977875	0.307790043343526	L	NVE	660K	1
353	7	AX-116329519	96694256	A	G	0.303476	-0.467739	0.0255296	5.5811e-75	74.2532801958924	0.519537144977875	0.307790043343526	L	NVE	660K	1
354	7	AX-116329522	96705212	G	A	0.303476	-0.467739	0.0255296	5.5811e-75	74.2532801958924	0.519537144977875	0.307790043343526	L	NVE	660K	1
355	7	AX-116329523	96707065	A	G	0.318182	-0.422429	0.0241877	2.66547e-68	67.5742262011179	0.434911129219303	0.257654946536482	L	NVE	660K	1
356	7	AX-116329524	96712235	T	C	0.303476	-0.467739	0.0255296	5.5811e-75	74.2532801958924	0.519537144977875	0.307790043343526	L	NVE	660K	1
357	7	AX-116329526	96720300	T	C	0.303476	-0.467739	0.0255296	5.5811e-75	74.2532801958924	0.519537144977875	0.307790043343526	L	NVE	660K	1
358	7	AX-116329531	96797388	C	G	0.303476	-0.468068	0.025585	9.13673e-75	74.0392092087582	0.520268269962476	0.308223184636454	L	NVE	660K	1
359	7	AX-116329530	96799892	G	A	0.303476	-0.468068	0.025585	9.13673e-75	74.0392092087582	0.520268269962476	0.308223184636454	L	NVE	660K	1
360	7	AX-116791068	96804825	A	C	0.299733	-0.459516	0.0251614	1.63849e-74	73.7855562048511	0.497907305059626	0.294975850113444	L	NVE	660K	1
361	7	AX-116329549	96809701	T	C	0.303476	-0.468068	0.025585	9.13673e-75	74.0392092087582	0.520268269962476	0.308223184636454	L	NVE	660K	1
362	7	AX-116329550	96812862	A	C	0.303476	-0.468068	0.025585	9.13673e-75	74.0392092087582	0.520268269962476	0.308223184636454	L	NVE	660K	1
363	7	AX-116652780	96855398	A	G	0.259091	0.148663	0.0243425	1.01428e-09	8.99384213803155	0.0476619694413399	0.0282364404200831	L	NVE	660K	1
364	7	AX-116652779	96857033	A	G	0.258556	0.153094	0.0243107	3.02706e-10	9.51897897071483	0.0504775557769348	0.0299044817692865	L	NVE	660K	1
365	7	AX-116652777	96863381	T	C	0.436631	0.213971	0.0218578	1.25282e-22	21.9021113221601	0.126522086785803	0.074955638787625	L	NVE	660K	1
366	7	AX-116652776	96866666	A	G	0.259893	0.145279	0.0243117	2.29109e-09	8.63995785025379	0.0456082888968452	0.027019775875663	L	NVE	660K	1
367	7	AX-116652774	96870996	G	A	0.259626	0.149718	0.0242507	6.66878e-10	9.17595360952122	0.0484056856974676	0.0286770411758165	L	NVE	660K	1
368	7	AX-116647647	96872769	C	T	0.259091	0.148663	0.0243425	1.01428e-09	8.99384213803155	0.0476619694413399	0.0282364404200831	L	NVE	660K	1
369	7	AX-116647648	96873504	A	G	0.259091	0.148663	0.0243425	1.01428e-09	8.99384213803155	0.0476619694413399	0.0282364404200831	L	NVE	660K	1
370	7	AX-116652772	96880391	A	G	0.436631	0.205626	0.0216984	2.62848e-21	20.5802953231625	0.116845655230645	0.0692230182876999	L	NVE	660K	1
371	7	AX-116652771	96882236	C	T	0.270053	0.150325	0.0236521	2.07499e-10	9.68298399194239	0.0500439706202608	0.0296476123703304	L	NVE	660K	1
372	7	AX-116329585	96912349	G	A	0.436631	0.213971	0.0218578	1.25282e-22	21.9021113221601	0.126522086785803	0.074955638787625	L	NVE	660K	1
373	7	AX-116329584	96916506	G	A	0.43369	0.204823	0.021693	3.66088e-21	20.4364145066257	0.115755087031055	0.0685769315994513	L	NVE	660K	1
374	7	AX-116689884	96922567	C	A	0.260428	0.151853	0.0245394	6.08821e-10	9.21551037590432	0.0498957884765316	0.0295598246368025	L	NVE	660K	1
375	7	AX-116329583	96926067	C	T	0.260428	0.151853	0.0245394	6.08821e-10	9.21551037590432	0.0498957884765316	0.0295598246368025	L	NVE	660K	1
376	7	AX-116329582	96929437	A	G	0.437701	0.205406	0.0215424	1.49971e-21	20.8239927126617	0.116659497648921	0.0691127327177431	L	NVE	660K	1
377	7	AX-116329581	96931846	A	G	0.434759	0.219543	0.0220405	2.26014e-23	22.6458646584879	0.133067018842326	0.0788330611063766	L	NVE	660K	1
378	7	AX-116329580	96938590	A	G	0.256417	0.143598	0.0246048	5.34034e-09	8.27243109214312	0.0441694560203443	0.0261673663074479	L	NVE	660K	1
379	7	AX-116329576	96954358	G	A	0.26016	0.150645	0.024544	8.36978e-10	9.07728595730443	0.0490723410194801	0.0290719886255626	L	NVE	660K	1
380	7	AX-116329574	96970629	C	T	0.235027	0.135104	0.0233454	7.15664e-09	8.1452908285239	0.0368679746088412	0.0218417405040914	L	NVE	660K	1
381	7	AX-116329572	96972338	A	G	0.256684	0.152406	0.0242163	3.10319e-10	9.50819163291555	0.0497880836537099	0.0294960169333399	L	NVE	660K	1
382	7	AX-116329570	96979874	C	T	0.248396	0.152397	0.0241961	3.00686e-10	9.52188679226626	0.0487119502570392	0.0288584818735151	L	NVE	660K	1
383	7	AX-116329569	96982597	T	C	0.351872	0.185091	0.0224091	1.46116e-16	15.8353022253303	0.0877738399335608	0.0519999662367334	L	NVE	660K	1
384	7	AX-116689882	96994146	A	G	0.304278	-0.467293	0.0251743	6.48159e-77	76.1883184442031	0.519318557098675	0.307660545051703	L	NVE	660K	1
385	7	AX-116329565	96999998	C	A	0.351872	0.185091	0.0224091	1.46116e-16	15.8353022253303	0.0877738399335608	0.0519999662367334	L	NVE	660K	1
386	7	AX-116329563	97020636	A	G	0.260428	0.151853	0.0245394	6.08821e-10	9.21551037590432	0.0498957884765316	0.0295598246368025	L	NVE	660K	1
387	7	AX-116329562	97026027	G	T	0.349733	0.183874	0.0224088	2.29754e-16	15.6387369188415	0.0863809501894582	0.0511747748161501	L	NVE	660K	1
388	7	AX-116329561	97028500	G	A	0.35615	0.182537	0.0223278	2.95089e-16	15.5300469793457	0.0858358015780148	0.0508518117395601	L	NVE	660K	1
389	7	AX-116329559	97040902	C	G	0.351872	0.185091	0.0224091	1.46116e-16	15.8353022253303	0.0877738399335608	0.0519999662367334	L	NVE	660K	1
390	7	AX-116329558	97044054	T	C	0.373797	0.165211	0.0216651	2.4275e-14	13.61484076142	0.0717757726880895	0.0425222111647531	L	NVE	660K	1
391	7	AX-116329556	97048514	T	C	0.260428	0.151853	0.0245394	6.08821e-10	9.21551037590432	0.0498957884765316	0.0295598246368025	L	NVE	660K	1
392	7	AX-116329554	97062319	G	T	0.385829	-0.317717	0.0226762	1.33403e-44	43.8748344037868	0.268728718342848	0.159203292134036	L	NVE	660K	1
393	7	AX-116329553	97065274	G	A	0.385294	-0.3177	0.0226594	1.16462e-44	43.933815756032	0.268561113602583	0.159103997847247	L	NVE	660K	1
394	7	AX-116329588	97074202	A	G	0.343048	0.17114	0.0224226	2.30222e-14	13.6378531775695	0.0741550252894003	0.0439317547717147	L	NVE	660K	1
395	7	AX-116329590	97079145	T	C	0.353743	0.186953	0.0223492	6.00821e-17	16.2212548962024	0.0897649913284763	0.053179586558531	L	NVE	660K	1
396	7	AX-116329591	97082645	C	T	0.353476	0.187691	0.0223823	5.04313e-17	16.2972998366089	0.0904441498003325	0.0535819412650431	L	NVE	660K	1
397	7	AX-116329592	97083157	C	T	0.345455	0.192269	0.0224111	9.55389e-18	17.0198197633319	0.0939071215785969	0.0556335139851704	L	NVE	660K	1
398	7	AX-116329594	97088014	A	G	0.258289	0.152884	0.0246408	5.48718e-10	9.26065079308904	0.0503052956568453	0.0298024294899813	L	NVE	660K	1
399	7	AX-116329598	97097592	T	G	0.433155	-0.241069	0.0202057	8.18197e-33	32.0871421172183	0.160302164322519	0.0949680125508455	L	NVE	660K	1
400	7	AX-116329608	97133343	T	C	0.434225	-0.273753	0.0219178	8.46551e-36	35.0723468729344	0.20683562967332	0.122535891875157	L	NVE	660K	1
401	7	AX-116689886	97147161	T	C	0.302941	-0.476141	0.0253566	1.14844e-78	77.9398916894978	0.537833381932949	0.318629305983092	L	NVE	660K	1
402	7	AX-116329612	97151242	G	A	0.473262	0.22388	0.0202349	1.8742e-28	27.7271840664569	0.140370511620341	0.0831598785061223	L	NVE	660K	1
403	7	AX-116329613	97154596	A	G	0.302941	-0.476141	0.0253566	1.14844e-78	77.9398916894978	0.537833381932949	0.318629305983092	L	NVE	660K	1
404	7	AX-116329614	97158492	T	C	0.386631	-0.333087	0.0225701	2.73732e-49	48.5626744294402	0.295585320900362	0.175113982919367	L	NVE	660K	1
405	7	AX-116329615	97159720	C	T	0.302941	-0.476141	0.0253566	1.14844e-78	77.9398916894978	0.537833381932949	0.318629305983092	L	NVE	660K	1
406	7	AX-116329617	97165566	A	G	0.302941	-0.476141	0.0253566	1.14844e-78	77.9398916894978	0.537833381932949	0.318629305983092	L	NVE	660K	1
407	7	AX-116329618	97174711	A	G	0.302941	-0.475561	0.0253161	1.00309e-78	77.9986600991333	0.536523881729129	0.317853517132597	L	NVE	660K	1
408	7	AX-116329619	97175450	A	G	0.302941	-0.475561	0.0253161	1.00309e-78	77.9986600991333	0.536523881729129	0.317853517132597	L	NVE	660K	1
409	7	AX-116329623	97187301	G	T	0.388235	-0.316794	0.022012	5.82128e-47	46.2349815109143	0.267782510132435	0.158642728815492	L	NVE	660K	1
410	7	AX-116746029	97202352	G	T	0.303209	-0.44393	0.025023	2.02789e-70	69.6929556063844	0.467759494595988	0.277115344894495	L	NVE	660K	1
411	7	AX-116329628	97204390	T	A	0.302941	-0.446451	0.0249988	2.46429e-71	70.6083081853109	0.472850872750016	0.280131636449112	L	NVE	660K	1
412	7	AX-116329629	97207948	T	C	0.302941	-0.441029	0.0249912	1.06565e-69	68.9723854107201	0.461435379469181	0.273368741426763	L	NVE	660K	1
413	7	AX-116329630	97210428	G	A	0.303209	-0.44393	0.025023	2.02789e-70	69.6929556063844	0.467759494595988	0.277115344894495	L	NVE	660K	1
414	7	AX-116329631	97212663	G	A	0.303209	-0.44393	0.025023	2.02789e-70	69.6929556063844	0.467759494595988	0.277115344894495	L	NVE	660K	1
415	7	AX-116329632	97214831	C	T	0.35615	-0.322647	0.0216367	2.75336e-50	49.5601370011777	0.268177237410396	0.158876577592557	L	NVE	660K	1
416	7	AX-116329633	97217116	A	G	0.303209	-0.44393	0.025023	2.02789e-70	69.6929556063844	0.467759494595988	0.277115344894495	L	NVE	660K	1
417	7	AX-116329635	97224203	A	G	0.303209	-0.44393	0.025023	2.02789e-70	69.6929556063844	0.467759494595988	0.277115344894495	L	NVE	660K	1
418	7	AX-116329639	97235621	A	G	0.300802	-0.434116	0.0247702	9.11349e-69	68.0403152786264	0.445288504417727	0.26380282795938	L	NVE	660K	1
419	7	AX-116329640	97236974	T	C	0.302941	-0.44393	0.0250555	3.05331e-70	69.5152290999088	0.46752580270932	0.276976898516556	L	NVE	660K	1
420	7	AX-116329642	97247184	A	G	0.302941	-0.476141	0.0253566	1.14844e-78	77.9398916894978	0.537833381932949	0.318629305983092	L	NVE	660K	1
421	7	AX-116329643	97248104	C	G	0.302674	-0.475785	0.0253535	1.431e-78	77.8443603662402	0.53676163575697	0.317994370049932	L	NVE	660K	1
422	7	AX-116329645	97253306	C	T	0.302674	-0.475785	0.0253535	1.431e-78	77.8443603662402	0.53676163575697	0.317994370049932	L	NVE	660K	1
423	7	AX-116329648	97262183	C	T	0.302674	-0.475785	0.0253535	1.431e-78	77.8443603662402	0.53676163575697	0.317994370049932	L	NVE	660K	1
424	7	AX-116329649	97266095	G	A	0.302674	-0.475785	0.0253535	1.431e-78	77.8443603662402	0.53676163575697	0.317994370049932	L	NVE	660K	1
425	7	AX-116329650	97272100	C	T	0.302674	-0.475785	0.0253535	1.431e-78	77.8443603662402	0.53676163575697	0.317994370049932	L	NVE	660K	1
426	7	AX-116329661	97310693	C	T	0.303209	-0.476033	0.0253175	7.20124e-79	78.1425927148479	0.53785813608619	0.318643971117189	L	NVE	660K	1
427	7	AX-116329663	97319123	G	A	0.392513	-0.329701	0.022413	5.53885e-49	48.2565803960114	0.291192753919938	0.172511688946043	L	NVE	660K	1
428	7	AX-116329669	97353758	C	T	0.431551	-0.242839	0.0205679	3.6056e-32	31.4430224549371	0.162521007876669	0.0962825248245218	L	NVE	660K	1
429	7	AX-116329670	97357746	G	C	0.387166	-0.308218	0.0223032	1.94615e-43	42.7108236894214	0.253224114303895	0.150017880089288	L	NVE	660K	1
430	7	AX-116329679	97405871	C	T	0.385027	-0.314477	0.0222254	1.8829e-45	44.7251727445619	0.263071627196177	0.155851854520645	L	NVE	660K	1
431	7	AX-116329684	97426523	G	A	0.386096	-0.313078	0.022309	9.69181e-45	44.0135951084388	0.261005625729694	0.154627890676937	L	NVE	660K	1
432	7	AX-116329697	97442683	C	G	0.384759	-0.315414	0.0223166	2.35756e-45	44.6275372456374	0.26457267604032	0.156741122772714	L	NVE	660K	1
433	7	AX-116329701	97476988	G	C	0.383155	-0.296347	0.0220014	2.36483e-41	40.6262000738334	0.233185003885278	0.138146084734647	L	NVE	660K	1
434	7	AX-116329702	97477081	C	T	0.385294	-0.299864	0.0220196	3.1286e-42	41.5046499590326	0.239252981891989	0.141740944566609	L	NVE	660K	1
435	7	AX-116329707	97490390	G	T	0.385027	-0.301378	0.0220408	1.45836e-42	41.8361352560491	0.241612460702318	0.143138773561743	L	NVE	660K	1
436	7	AX-116329712	97518756	G	A	0.316043	-0.439231	0.0243021	5.13085e-73	72.2898106817244	0.468500376037929	0.277554266217699	L	NVE	660K	1
437	7	AX-116329713	97521999	C	A	0.301604	-0.485279	0.0253175	6.8839e-82	81.1621654471422	0.557276638737657	0.330148099032847	L	NVE	660K	1
438	7	AX-116329716	97528613	G	A	0.301337	-0.484961	0.0253153	8.49135e-82	81.0710232578195	0.556266408711613	0.329549607189657	L	NVE	660K	1
439	7	AX-116329717	97533727	A	G	0.305882	-0.491835	0.0251742	5.29452e-85	84.2761734068125	0.576999040184231	0.34183226609339	L	NVE	660K	1
440	7	AX-116329695	97553296	A	G	0.305882	-0.491835	0.0251742	5.29452e-85	84.2761734068125	0.576999040184231	0.34183226609339	L	NVE	660K	1
441	7	AX-116757987	97568284	G	A	0.305615	-0.469919	0.0248343	7.48986e-80	79.1255263000303	0.526465610982229	0.311894683160714	L	NVE	660K	1
442	7	AX-116329718	97569136	C	T	0.299198	-0.403077	0.0239289	1.14619e-63	62.9407433848887	0.382718146827216	0.226734192422987	L	NVE	660K	1
443	7	AX-116329688	97595573	T	C	0.304813	-0.46495	0.0248761	5.89853e-78	77.2292562074143	0.514631816988672	0.304883973721737	L	NVE	660K	1
444	7	AX-116329721	97618073	T	C	0.306684	-0.474865	0.0250081	2.12624e-80	79.6723877159214	0.538656202506734	0.319116770609091	L	NVE	660K	1
445	7	AX-116329724	97632189	A	G	0.307219	-0.469023	0.0248806	2.88747e-79	78.5394825192737	0.525994643111813	0.311615667073702	L	NVE	660K	1
446	7	AX-116329727	97643633	C	A	0.307754	-0.479008	0.0249691	5.03305e-82	81.298168755155	0.549159746552756	0.325339398400841	L	NVE	660K	1
447	7	AX-116329728	97646252	C	G	0.307754	-0.479008	0.0249691	5.03305e-82	81.298168755155	0.549159746552756	0.325339398400841	L	NVE	660K	1
448	7	AX-116329730	97652632	T	C	0.307754	-0.479008	0.0249691	5.03305e-82	81.298168755155	0.549159746552756	0.325339398400841	L	NVE	660K	1
449	7	AX-116329731	97657638	G	A	0.27754	0.155018	0.0226513	7.71899e-12	11.1124395217009	0.0541318227183352	0.0320693837231792	L	NVE	660K	1
450	7	AX-116329732	97662082	C	T	0.461765	0.150578	0.0206242	2.85591e-13	12.544255482862	0.0633089335086083	0.0375061909952113	L	NVE	660K	1
451	7	AX-116329733	97672659	A	T	0.274064	0.143689	0.0228157	3.01883e-10	9.52016134280356	0.0461473080467447	0.0273391076676519	L	NVE	660K	1
452	7	AX-116329734	97675087	A	G	0.269519	0.156466	0.0230152	1.05827e-11	10.9754035151454	0.0541486049680232	0.0320793260524406	L	NVE	660K	1
453	7	AX-116329735	97680355	G	A	0.269786	0.150716	0.0231338	7.27036e-11	10.1384440840319	0.0502732873343551	0.0297834667592856	L	NVE	660K	1
454	7	AX-116329736	97684071	A	G	0.269251	0.148546	0.0231126	1.30088e-10	9.88576276319356	0.0487749103015216	0.0288957813717463	L	NVE	660K	1
455	7	AX-116329738	97690890	G	A	0.271925	0.147839	0.0228705	1.01858e-10	9.99200485552575	0.0486129850917945	0.0287998518163678	L	NVE	660K	1
456	7	AX-116329751	97725636	C	T	0.270856	-0.399613	0.0250906	4.12966e-57	56.384085702872	0.354307205160312	0.209902662566812	L	NVE	660K	1
457	7	AX-116329752	97727185	G	C	0.270856	-0.399613	0.0250906	4.12966e-57	56.384085702872	0.354307205160312	0.209902662566812	L	NVE	660K	1
458	7	AX-116329753	97730130	A	T	0.271123	-0.398176	0.0250901	1.02438e-56	55.9895389092884	0.351981443139857	0.208524808451852	L	NVE	660K	1
459	7	AX-116329754	97732109	T	C	0.271123	-0.421717	0.025569	4.09824e-61	60.3874026121565	0.394831528813296	0.233910538527539	L	NVE	660K	1
460	7	AX-116329755	97735817	A	C	0.271123	-0.421717	0.025569	4.09824e-61	60.3874026121565	0.394831528813296	0.233910538527539	L	NVE	660K	1
461	7	AX-116329756	97737546	A	G	0.271658	-0.424189	0.0255402	6.0321e-62	61.2195314673558	0.39996838013256	0.236953769806552	L	NVE	660K	1
462	7	AX-116329757	97739457	C	T	0.271123	-0.421717	0.025569	4.09824e-61	60.3874026121565	0.394831528813296	0.233910538527539	L	NVE	660K	1
463	7	AX-116329758	97742559	T	C	0.27246	-0.417742	0.0254207	1.10795e-60	59.9554798381762	0.388619789818775	0.230230510193004	L	NVE	660K	1
464	7	AX-116329759	97744708	T	C	0.271123	-0.421717	0.025569	4.09824e-61	60.3874026121565	0.394831528813296	0.233910538527539	L	NVE	660K	1
465	7	AX-116329761	97749198	G	A	0.423797	-0.200019	0.0198156	5.8722e-24	23.2311991612975	0.109755147505967	0.0650223798906148	L	NVE	660K	1
466	7	AX-116329762	97752476	C	T	0.271123	-0.421717	0.025569	4.09824e-61	60.3874026121565	0.394831528813296	0.233910538527539	L	NVE	660K	1
467	7	AX-116329763	97755725	C	A	0.269519	-0.411896	0.0255595	1.99546e-58	57.6999569734442	0.375251520844601	0.222310729813943	L	NVE	660K	1
468	7	AX-116329764	97758297	A	G	0.269519	-0.416319	0.0256115	2.05315e-59	58.6875793205795	0.383353802632277	0.22711077478997	L	NVE	660K	1
469	7	AX-116329765	97761393	A	G	0.270053	-0.4182	0.0256466	8.90947e-60	59.0501481301855	0.387308824728681	0.229453853498093	L	NVE	660K	1
470	7	AX-116329768	97770806	T	C	0.270053	-0.4182	0.0256466	8.90947e-60	59.0501481301855	0.387308824728681	0.229453853498093	L	NVE	660K	1
471	7	AX-116329769	97781481	G	A	0.288235	0.150042	0.021964	8.41686e-12	11.0748498965063	0.0518869369998609	0.0307394432573827	L	NVE	660K	1
472	7	AX-116786782	97782437	C	T	0.269786	0.150669	0.0228968	4.69322e-11	10.3285290872649	0.050241937297407	0.0297648940175205	L	NVE	660K	1
473	7	AX-116329770	97785632	C	T	0.244652	-0.370674	0.0257067	3.90964e-47	46.4078632306378	0.285252266912613	0.168992358766977	L	NVE	660K	1
474	7	AX-116329772	97794678	G	T	0.239037	-0.36136	0.0258158	1.61134e-44	43.792812811819	0.266844236301923	0.1580868660716	L	NVE	660K	1
475	7	AX-116329775	97803499	G	A	0.474599	0.151857	0.0205692	1.55098e-13	12.8093938024092	0.0646005695527451	0.0382713965591481	L	NVE	660K	1
476	7	AX-116329803	97929060	C	T	0.388235	-0.16091	0.0212106	3.2919e-14	13.4825533660806	0.0690866895209721	0.0409291142465401	L	NVE	660K	1
477	7	AX-116329805	97934680	A	G	0.387166	-0.165581	0.0212552	6.69265e-15	14.1744018863432	0.0730819399271507	0.0432960254627503	L	NVE	660K	1
478	7	AX-116329806	97939224	A	T	0.387166	-0.165581	0.0212552	6.69265e-15	14.1744018863432	0.0730819399271507	0.0432960254627503	L	NVE	660K	1
479	7	AX-116329807	97943263	A	C	0.387968	-0.160672	0.0212938	4.50679e-14	13.3461326779987	0.0688651402633514	0.0407978615415796	L	NVE	660K	1
480	7	AX-116329808	97946666	G	A	0.387166	-0.165581	0.0212552	6.69265e-15	14.1744018863432	0.0730819399271507	0.0432960254627503	L	NVE	660K	1
481	7	AX-116329809	97949419	T	C	0.387166	-0.165581	0.0212552	6.69265e-15	14.1744018863432	0.0730819399271507	0.0432960254627503	L	NVE	660K	1
482	7	AX-116329810	97951672	A	G	0.379947	-0.1643	0.0211202	7.29255e-15	14.1371205845374	0.0714456778346825	0.0423266526561465	L	NVE	660K	1
483	7	AX-116689892	97954258	T	C	0.386898	-0.164305	0.0212691	1.11816e-14	13.9514960478402	0.0719415479615505	0.0426204216182251	L	NVE	660K	1
484	7	AX-116329811	97962541	T	A	0.386898	-0.164305	0.0212691	1.11816e-14	13.9514960478402	0.0719415479615505	0.0426204216182251	L	NVE	660K	1
485	7	AX-116329812	97966408	A	G	0.386364	-0.16335	0.0212377	1.45373e-14	13.8375162471212	0.0710713823785589	0.042104908328956	L	NVE	660K	1
486	7	AX-116329816	97985290	G	A	0.386898	-0.164305	0.0212691	1.11816e-14	13.9514960478402	0.0719415479615505	0.0426204216182251	L	NVE	660K	1
487	7	AX-116329817	97986624	G	A	0.385561	-0.160254	0.0213333	5.82731e-14	13.2345318777897	0.0683500174604732	0.0404926866924707	L	NVE	660K	1
488	7	AX-116329818	97988976	A	G	0.386898	-0.164305	0.0212691	1.11816e-14	13.9514960478402	0.0719415479615505	0.0426204216182251	L	NVE	660K	1
489	7	AX-116329820	98010107	T	G	0.385561	-0.15854	0.0211143	5.97323e-14	13.2237907623653	0.0668957582286032	0.0396311380691685	L	NVE	660K	1
490	7	AX-116329822	98026090	G	T	0.385294	-0.157751	0.0210816	7.2716e-14	13.1383700190285	0.0662144752080289	0.0392275247135909	L	NVE	660K	1
491	7	AX-116329823	98027910	A	G	0.385027	-0.15972	0.0211112	3.85894e-14	13.4135319739219	0.0678601536259933	0.0402024760457354	L	NVE	660K	1
492	7	AX-116329826	98049409	G	A	0.371925	-0.156384	0.0207316	4.58407e-14	13.3387487591948	0.0641801184990804	0.0380223082133344	L	NVE	660K	1
493	7	AX-116329827	98050684	A	G	0.386364	-0.146428	0.0211587	4.50254e-12	11.3465424202736	0.0571090250814201	0.03383317145854	L	NVE	660K	1
494	7	AX-116329828	98056604	G	A	0.386631	-0.146418	0.021175	4.69055e-12	11.3287762302145	0.0571158227667048	0.0338371986197712	L	NVE	660K	1
495	7	AX-116329829	98059961	A	G	0.386631	-0.146418	0.021175	4.69055e-12	11.3287762302145	0.0571158227667048	0.0338371986197712	L	NVE	660K	1
496	7	AX-116689893	98066911	G	A	0.387166	-0.165581	0.0212552	6.69265e-15	14.1744018863432	0.0730819399271507	0.0432960254627503	L	NVE	660K	1
497	7	AX-116329831	98071189	G	A	0.387701	-0.16787	0.0212502	2.79549e-15	14.5535420569566	0.0751546148387236	0.0445239428639156	L	NVE	660K	1
498	7	AX-116329832	98072628	G	A	0.386631	-0.164614	0.0212232	8.74086e-15	14.0584458356859	0.0721939879868906	0.0427699749795048	L	NVE	660K	1
499	7	AX-116329833	98075853	G	A	0.387166	-0.165581	0.0212552	6.69265e-15	14.1744018863432	0.0730819399271507	0.0432960254627503	L	NVE	660K	1
500	7	AX-116329834	98079127	C	T	0.387166	-0.165581	0.0212552	6.69265e-15	14.1744018863432	0.0730819399271507	0.0432960254627503	L	NVE	660K	1
501	7	AX-116329835	98080998	A	G	0.387701	-0.16787	0.0212502	2.79549e-15	14.5535420569566	0.0751546148387236	0.0445239428639156	L	NVE	660K	1
502	7	AX-116329836	98084792	C	G	0.387166	-0.165581	0.0212552	6.69265e-15	14.1744018863432	0.0730819399271507	0.0432960254627503	L	NVE	660K	1
503	7	AX-116329837	98088544	C	T	0.370053	-0.148014	0.0209071	1.44577e-12	11.8399007911879	0.0573749781746906	0.0339907303836262	L	NVE	660K	1
504	7	AX-116689894	98089286	A	G	0.387166	-0.165581	0.0212552	6.69265e-15	14.1744018863432	0.0730819399271507	0.0432960254627503	L	NVE	660K	1
505	7	AX-116329838	98092140	G	A	0.387166	-0.165581	0.0212552	6.69265e-15	14.1744018863432	0.0730819399271507	0.0432960254627503	L	NVE	660K	1
506	7	AX-116329839	98094517	T	C	0.387166	-0.165581	0.0212552	6.69265e-15	14.1744018863432	0.0730819399271507	0.0432960254627503	L	NVE	660K	1
507	7	AX-116772854	98101170	G	T	0.387166	-0.165581	0.0212552	6.69265e-15	14.1744018863432	0.0730819399271507	0.0432960254627503	L	NVE	660K	1
508	7	AX-116329840	98104080	T	G	0.386898	-0.164305	0.0212691	1.11816e-14	13.9514960478402	0.0719415479615505	0.0426204216182251	L	NVE	660K	1
509	7	AX-116329841	98107777	C	T	0.386898	-0.164305	0.0212691	1.11816e-14	13.9514960478402	0.0719415479615505	0.0426204216182251	L	NVE	660K	1
510	7	AX-116329842	98108987	A	G	0.339305	-0.116555	0.0201432	7.19577e-09	8.14292272655595	0.0342138619155035	0.020269361187583	L	NVE	660K	1
511	7	AX-116329843	98112317	A	C	0.39492	-0.167943	0.0209758	1.18039e-15	14.9279744784022	0.0757172341549529	0.0448572561320853	L	NVE	660K	1
512	7	AX-116689895	98116120	T	C	0.386898	-0.164305	0.0212691	1.11816e-14	13.9514960478402	0.0719415479615505	0.0426204216182251	L	NVE	660K	1
513	7	AX-116329844	98121076	T	G	0.386898	-0.164305	0.0212691	1.11816e-14	13.9514960478402	0.0719415479615505	0.0426204216182251	L	NVE	660K	1
514	7	AX-116329845	98123638	C	A	0.386898	-0.164305	0.0212691	1.11816e-14	13.9514960478402	0.0719415479615505	0.0426204216182251	L	NVE	660K	1
515	7	AX-116329854	98176747	A	G	0.379144	-0.161359	0.0210523	1.79286e-14	13.746453622095	0.0688542035101369	0.0407913822671361	L	NVE	660K	1
516	7	AX-116329855	98186259	A	G	0.452941	-0.151503	0.0206026	1.9295e-13	12.7145552170926	0.0638950579511789	0.037853429434902	L	NVE	660K	1
517	7	AX-116329862	98241841	T	C	0.454011	-0.156804	0.0206383	3.01421e-14	13.5208264936723	0.0684720836442635	0.04056500251505	L	NVE	660K	1
518	7	AX-116329867	98255494	A	G	0.454011	-0.156804	0.0206383	3.01421e-14	13.5208264936723	0.0684720836442635	0.04056500251505	L	NVE	660K	1
519	7	AX-116329868	98264173	G	T	0.454011	-0.156804	0.0206383	3.01421e-14	13.5208264936723	0.0684720836442635	0.04056500251505	L	NVE	660K	1
520	7	AX-116329872	98283312	A	T	0.453743	-0.154964	0.020157	1.49628e-14	13.824987129014	0.0668678855943138	0.0396146254494282	L	NVE	660K	1
521	7	AX-116329880	98337702	G	T	0.387166	-0.159111	0.0211504	5.35986e-14	13.270846553968	0.0674822376951878	0.0399785868361819	L	NVE	660K	1
522	7	AX-116329886	98373287	A	T	0.454545	-0.150944	0.0205245	1.91896e-13	12.7169340778754	0.0634624044268065	0.0375971119640406	L	NVE	660K	1
523	7	AX-116329887	98376644	C	T	0.454545	-0.150944	0.0205245	1.91896e-13	12.7169340778754	0.0634624044268065	0.0375971119640406	L	NVE	660K	1
524	7	AX-116329888	98379961	A	C	0.454545	-0.150944	0.0205245	1.91896e-13	12.7169340778754	0.0634624044268065	0.0375971119640406	L	NVE	660K	1
525	7	AX-116329889	98382319	C	T	0.46123	-0.147753	0.0202157	2.69513e-13	12.5694202817125	0.0609456297843037	0.0361060960014864	L	NVE	660K	1
526	7	AX-116329890	98386042	C	T	0.454545	-0.150944	0.0205245	1.91896e-13	12.7169340778754	0.0634624044268065	0.0375971119640406	L	NVE	660K	1
527	7	AX-116329891	98386283	A	G	0.454545	-0.150944	0.0205245	1.91896e-13	12.7169340778754	0.0634624044268065	0.0375971119640406	L	NVE	660K	1
528	7	AX-116329894	98395931	T	C	0.454011	-0.150012	0.0205153	2.62788e-13	12.5803944703633	0.0626687845978453	0.037126946771974	L	NVE	660K	1
529	7	AX-116329895	98399498	T	C	0.454011	-0.150012	0.0205153	2.62788e-13	12.5803944703633	0.0626687845978453	0.037126946771974	L	NVE	660K	1
530	7	AX-116329896	98401765	T	G	0.454011	-0.150012	0.0205153	2.62788e-13	12.5803944703633	0.0626687845978453	0.037126946771974	L	NVE	660K	1
531	7	AX-116329897	98410772	G	T	0.442781	-0.132835	0.0204189	7.74378e-11	10.1110469937863	0.0489090170552629	0.0289752304043048	L	NVE	660K	1
532	7	AX-116329898	98412179	C	T	0.456417	-0.143146	0.0203187	1.85423e-12	11.7318363966556	0.0571130184025821	0.0338355372268116	L	NVE	660K	1
533	7	AX-116329900	98417239	A	G	0.466043	-0.128547	0.0195742	5.12755e-11	10.2900900960267	0.0461960843922299	0.0273680042992713	L	NVE	660K	1
534	7	AX-116329901	98418895	C	T	0.452674	-0.146136	0.0204546	9.03923e-13	12.0438685629974	0.0594422257629816	0.0352154324688428	L	NVE	660K	1
535	7	AX-116746030	98420900	A	G	0.452674	-0.146136	0.0204546	9.03923e-13	12.0438685629974	0.0594422257629816	0.0352154324688428	L	NVE	660K	1
536	7	AX-116329902	98427807	A	G	0.445722	-0.147869	0.0202991	3.22839e-13	12.4910140065965	0.0606869043695055	0.0359528189790356	L	NVE	660K	1
537	7	AX-116329903	98430309	T	G	0.452674	-0.146136	0.0204546	9.03923e-13	12.0438685629974	0.0594422257629816	0.0352154324688428	L	NVE	660K	1
538	7	AX-116329905	98440639	C	T	0.454545	-0.144145	0.020427	1.70666e-12	11.76785299021	0.0578740637328609	0.0342864042677099	L	NVE	660K	1
539	7	AX-116329919	98505378	A	G	0.464706	-0.189695	0.0212195	3.90303e-19	18.4085981105726	0.100561426257798	0.059575732064148	L	NVE	660K	1
540	7	AX-116329920	98508334	C	T	0.464171	-0.189166	0.0211686	4.02868e-19	18.3948372274623	0.0999860428520791	0.0592348569504104	L	NVE	660K	1
541	7	AX-116635391	98520494	T	C	0.463904	-0.176669	0.0212625	9.657e-17	16.0151577685947	0.0872047992946513	0.0516628487763031	L	NVE	660K	1
542	7	AX-116635390	98523594	A	T	0.398128	-0.190476	0.0217174	1.77617e-18	17.7505154695661	0.0976689205337291	0.0578621212650196	L	NVE	660K	1
543	7	AX-116329962	98625605	T	C	0.318984	0.127366	0.020961	1.22957e-09	8.91024674163177	0.0395897022925911	0.0234541770542948	L	NVE	660K	1
544	7	AX-116773566	98672704	G	T	0.351337	-0.183095	0.0211252	4.43081e-18	17.3535168727896	0.0858311606784023	0.0508490623255737	L	NVE	660K	1
545	7	AX-116329946	98681318	G	C	0.351337	-0.184534	0.0212622	3.99323e-18	17.3986756748159	0.0871856094167079	0.0516514800928104	L	NVE	660K	1
546	7	AX-116329945	98683779	C	T	0.351604	-0.18469	0.0212513	3.59967e-18	17.443737311385	0.0873634745185279	0.0517568529384821	L	NVE	660K	1
547	7	AX-116329944	98686161	T	C	0.352674	-0.184152	0.0212805	4.99227e-18	17.3017019344756	0.0869757886800836	0.0515271757302749	L	NVE	660K	1
548	7	AX-116774237	98700497	G	A	0.198663	-0.262329	0.0269318	2.02528e-22	21.6935149260055	0.123076119248512	0.0729141399113355	L	NVE	660K	1
549	7	AX-116329928	98725467	G	A	0.201337	-0.329154	0.0276532	1.14311e-32	31.9419119759963	0.195719651541962	0.115950438989008	L	NVE	660K	1
550	7	AX-116689899	98729229	A	C	0.200535	-0.328729	0.0277415	2.15859e-32	31.6658298392067	0.194632193060462	0.115306194594953	L	NVE	660K	1
551	7	AX-116760779	98734252	G	T	0.201337	-0.320646	0.027521	2.26861e-31	30.6442401578858	0.1857324607222	0.110033714987636	L	NVE	660K	1
552	7	AX-116329930	98738317	C	T	0.198663	-0.264501	0.0270513	1.403e-22	21.8529423289716	0.12512261809887	0.0741265497956775	L	NVE	660K	1
553	7	AX-116329932	98744472	G	A	0.198663	-0.264501	0.0270513	1.403e-22	21.8529423289716	0.12512261809887	0.0741265497956775	L	NVE	660K	1
554	7	AX-116800024	98745869	G	A	0.198663	-0.264501	0.0270513	1.403e-22	21.8529423289716	0.12512261809887	0.0741265497956775	L	NVE	660K	1
555	7	AX-116763788	98749190	G	T	0.198663	-0.264501	0.0270513	1.403e-22	21.8529423289716	0.12512261809887	0.0741265497956775	L	NVE	660K	1
556	7	AX-116329933	98751341	C	T	0.198663	-0.264501	0.0270513	1.403e-22	21.8529423289716	0.12512261809887	0.0741265497956775	L	NVE	660K	1
557	7	AX-116808581	98753600	A	C	0.198663	-0.264501	0.0270513	1.403e-22	21.8529423289716	0.12512261809887	0.0741265497956775	L	NVE	660K	1
558	7	AX-116329934	98756115	C	T	0.198663	-0.264501	0.0270513	1.403e-22	21.8529423289716	0.12512261809887	0.0741265497956775	L	NVE	660K	1
559	7	AX-116329980	98861998	C	A	0.266043	-0.224951	0.0240795	9.44972e-21	20.024581059666	0.111006219113384	0.0657635538143561	L	NVE	660K	1
560	7	AX-116638208	98936594	A	G	0.312834	0.136748	0.0222004	7.28843e-10	9.13736601293979	0.0451613149476809	0.0267549745375555	L	NVE	660K	1
561	7	AX-116689908	99138052	A	G	0.312567	0.135437	0.0221832	1.02554e-09	8.98904739581196	0.044278933592337	0.0262322242429286	L	NVE	660K	1
562	7	AX-116768970	99224642	T	C	0.204545	-0.315129	0.027459	1.73411e-30	29.760923357334	0.181522401165951	0.107539544116847	L	NVE	660K	1
563	7	AX-116330058	99230469	C	T	0.187166	-0.245144	0.0255493	8.39771e-22	21.0758391270277	0.102711804198835	0.0608496831686545	L	NVE	660K	1
564	7	AX-116330059	99233525	T	C	0.203743	-0.312137	0.0274962	7.24954e-30	29.1396895495393	0.177572400249155	0.105199440112466	L	NVE	660K	1
565	7	AX-116689911	99235855	G	T	0.20508	-0.300819	0.0272745	2.75934e-28	27.5591947833823	0.165731957633643	0.0981847918220336	L	NVE	660K	1
566	7	AX-116330079	99299499	G	A	0.251872	-0.240902	0.025427	2.68607e-21	20.5708826736414	0.122852956497297	0.0727819313223383	L	NVE	660K	1
567	7	AX-116330087	99321908	C	T	0.196524	-0.292735	0.0280405	1.63319e-25	24.7869632879201	0.152015126935548	0.0900585125830731	L	NVE	660K	1
568	7	AX-116849733	99521736	G	A	0.194652	-0.275561	0.027934	5.92024e-23	22.2276606871009	0.133729419776787	0.0792254881239621	L	NVE	660K	1
569	7	AX-116330145	99535764	T	C	0.194652	-0.275561	0.027934	5.92024e-23	22.2276606871009	0.133729419776787	0.0792254881239621	L	NVE	660K	1
570	7	AX-116760782	99589175	C	G	0.23984	-0.207435	0.025294	2.38513e-16	15.6224879450331	0.0881332328949185	0.052212881860232	L	NVE	660K	1
571	7	AX-116330162	99603069	T	C	0.184225	-0.255677	0.028031	7.42621e-20	19.1292327738613	0.110370060861167	0.0653866737819736	L	NVE	660K	1
572	7	AX-116689921	99636432	C	T	0.190374	-0.255878	0.0277752	3.18681e-20	19.4966438287168	0.113372305348667	0.0671652972545545	L	NVE	660K	1
573	7	AX-116330171	99641117	C	T	0.200535	-0.228252	0.0262604	3.56508e-18	17.4479307201827	0.0938356403847496	0.0555911662917182	L	NVE	660K	1
574	7	AX-116330174	99649245	T	C	0.241444	-0.204851	0.0250141	2.62528e-16	15.5808243699838	0.0863434192991743	0.05115254034368	L	NVE	660K	1
575	7	AX-116330185	99694015	A	G	0.231551	-0.182553	0.0250566	3.20112e-13	12.4946980452058	0.0666175506257148	0.0394663191895576	L	NVE	660K	1
576	7	AX-116330190	99725765	C	T	0.174599	-0.189877	0.0275269	5.27849e-12	11.2774902968711	0.0583714479784784	0.0345810702410611	L	NVE	660K	1
577	7	AX-116330236	99990709	A	G	0.169786	-0.166804	0.0284011	4.2755e-09	8.36901308922978	0.0440609495771793	0.0261030836990384	L	NVE	660K	1
578	7	AX-116328678	92411405	G	A	0.13318	0.183921	0.0300326	9.12251e-10	9.03988565189399	0.0337821873838472	0.0209971730135696	D	NVE	660K	2
579	7	AX-116328679	92414930	G	A	0.13297	0.183639	0.0300517	9.91573e-10	9.00367530734861	0.0336337138887952	0.020904889952437	D	NVE	660K	2
580	7	AX-116786781	92418234	C	T	0.13297	0.183639	0.0300517	9.91573e-10	9.00367530734861	0.0336337138887952	0.020904889952437	D	NVE	660K	2
581	7	AX-116328680	92419610	A	G	0.13297	0.183639	0.0300517	9.91573e-10	9.00367530734861	0.0336337138887952	0.020904889952437	D	NVE	660K	2
582	7	AX-116328682	92425130	A	G	0.13297	0.183639	0.0300517	9.91573e-10	9.00367530734861	0.0336337138887952	0.020904889952437	D	NVE	660K	2
583	7	AX-116743193	92436448	T	C	0.13297	0.183639	0.0300517	9.91573e-10	9.00367530734861	0.0336337138887952	0.020904889952437	D	NVE	660K	2
584	7	AX-116328684	92439351	A	G	0.13297	0.183639	0.0300517	9.91573e-10	9.00367530734861	0.0336337138887952	0.020904889952437	D	NVE	660K	2
585	7	AX-116328685	92442237	T	G	0.13297	0.183639	0.0300517	9.91573e-10	9.00367530734861	0.0336337138887952	0.020904889952437	D	NVE	660K	2
586	7	AX-116328710	92538257	T	G	0.236997	-0.273275	0.0297073	3.61656e-20	19.4417043254092	0.116822391817227	0.0726104542898311	D	NVE	660K	2
587	7	AX-116328711	92542920	G	A	0.387164	-0.184734	0.0229545	8.42705e-16	15.0743244292828	0.0700470901917874	0.0435374671018884	D	NVE	660K	2
588	7	AX-116328712	92545849	A	G	0.387164	-0.184734	0.0229545	8.42705e-16	15.0743244292828	0.0700470901917874	0.0435374671018884	D	NVE	660K	2
589	7	AX-116328713	92548761	T	C	0.248112	-0.197275	0.0282019	2.65094e-12	11.5766001017516	0.0628061570644442	0.0390368963150716	D	NVE	660K	2
590	7	AX-116788323	92551759	T	C	0.39828	-0.147025	0.0225558	7.11244e-11	10.1479813842565	0.0448149086090636	0.0278545133552171	D	NVE	660K	2
591	7	AX-116328714	92552945	T	C	0.236997	-0.273275	0.0297073	3.61656e-20	19.4417043254092	0.116822391817227	0.0726104542898311	D	NVE	660K	2
592	7	AX-116328715	92556615	G	A	0.387164	-0.184734	0.0229545	8.42705e-16	15.0743244292828	0.0700470901917874	0.0435374671018884	D	NVE	660K	2
593	7	AX-116328716	92557857	A	G	0.387164	-0.184734	0.0229545	8.42705e-16	15.0743244292828	0.0700470901917874	0.0435374671018884	D	NVE	660K	2
594	7	AX-116328717	92560382	C	T	0.247903	-0.198534	0.0282039	1.93266e-12	11.713844541787	0.0635744509030577	0.0395144260401699	D	NVE	660K	2
595	7	AX-116328719	92569137	G	A	0.299916	0.161661	0.0260009	5.05028e-10	9.29668454285482	0.0474698110422055	0.0295046565235509	D	NVE	660K	2
596	7	AX-116328718	92572997	C	T	0.311661	0.179906	0.0261557	6.05922e-12	11.2175832787213	0.060066638090967	0.0373341601006735	D	NVE	660K	2
597	7	AX-116635304	92641333	T	C	0.16401	0.231874	0.0295396	4.17432e-15	14.3794142613302	0.063772392846977	0.0396374560025548	D	NVE	660K	2
598	7	AX-116696176	92657807	T	G	0.401007	-0.141955	0.0227364	4.27852e-10	9.36870643355447	0.0418728269818099	0.0260258751961313	D	NVE	660K	2
599	7	AX-116645604	92676145	A	G	0.240352	-0.175409	0.0288663	1.22757e-09	8.91095373362703	0.0485983000495859	0.0302060640038495	D	NVE	660K	2
600	7	AX-116645603	92679039	A	G	0.323406	0.167113	0.0247363	1.42077e-11	10.8474762217316	0.0528632524798425	0.0328569268107843	D	NVE	660K	2
601	7	AX-116328757	92820901	C	T	0.381502	-0.187904	0.023286	7.06369e-16	15.1509683686382	0.0720716330621497	0.0447958129999611	D	NVE	660K	2
602	7	AX-116328758	92823836	T	C	0.381292	-0.194145	0.0234278	1.16169e-16	15.9349097490981	0.0769224377454448	0.0478108097505528	D	NVE	660K	2
603	7	AX-116328759	92827827	C	T	0.230705	-0.306903	0.0308048	2.21656e-23	22.6543205083005	0.144613680007727	0.0898840097223284	D	NVE	660K	2
604	7	AX-116328760	92831894	G	A	0.392827	-0.173709	0.0229074	3.37471e-14	13.4717635415918	0.0622609316836567	0.0386980138288162	D	NVE	660K	2
605	7	AX-116328761	92835526	T	C	0.392827	-0.173709	0.0229074	3.37471e-14	13.4717635415918	0.0622609316836567	0.0386980138288162	D	NVE	660K	2
606	7	AX-116328762	92836870	G	A	0.393037	-0.173879	0.0229586	3.63121e-14	13.4399486342587	0.0623946158500273	0.0387811046464286	D	NVE	660K	2
607	7	AX-116328763	92840878	C	T	0.24245	-0.250462	0.0289148	4.63203e-18	17.3342286365016	0.0996722754593979	0.0619508733610846	D	NVE	660K	2
608	7	AX-116328764	92844102	T	A	0.384857	-0.154201	0.0226377	9.64565e-12	11.0156685008452	0.0486975430783816	0.0302677480807962	D	NVE	660K	2
609	7	AX-116328765	92847628	C	T	0.230914	-0.30707	0.0308682	2.57923e-23	22.5885099284022	0.144862888912335	0.0900389044432389	D	NVE	660K	2
610	7	AX-116328766	92849826	A	C	0.230705	-0.308606	0.0308392	1.42088e-23	22.8474425987358	0.146223050987837	0.0908843073208355	D	NVE	660K	2
611	7	AX-116328767	92852070	A	G	0.230705	-0.308606	0.0308392	1.42088e-23	22.8474425987358	0.146223050987837	0.0908843073208355	D	NVE	660K	2
612	7	AX-116763781	92855633	G	A	0.180998	0.332406	0.0294923	1.82646e-29	28.7383898345221	0.141694711263662	0.0880697372762039	D	NVE	660K	2
613	7	AX-116807065	92859397	G	A	0.169253	0.325646	0.0301466	3.36426e-27	26.4731104480103	0.128989347699773	0.0801727732957471	D	NVE	660K	2
614	7	AX-116328768	92859546	G	A	0.332005	0.237776	0.0259007	4.29881e-20	19.3666517495271	0.108470355454091	0.067419282074137	D	NVE	660K	2
615	7	AX-116800022	92861683	T	A	0.332005	0.237776	0.0259007	4.29881e-20	19.3666517495271	0.108470355454091	0.067419282074137	D	NVE	660K	2
616	7	AX-116328769	92867473	G	A	0.331586	0.236771	0.0260094	8.76461e-20	19.0572674039987	0.10748699805551	0.0668080805199694	D	NVE	660K	2
617	7	AX-116328770	92871186	A	G	0.331586	0.236771	0.0260094	8.76461e-20	19.0572674039987	0.10748699805551	0.0668080805199694	D	NVE	660K	2
618	7	AX-116328771	92875017	A	G	0.331795	0.237994	0.0259941	5.40195e-20	19.2674494399236	0.108634749795691	0.0675214606688443	D	NVE	660K	2
619	7	AX-116328772	92880114	T	A	0.331586	0.236771	0.0260094	8.76461e-20	19.0572674039987	0.10748699805551	0.0668080805199694	D	NVE	660K	2
620	7	AX-116328781	92909251	C	T	0.323616	0.238977	0.0262618	9.05118e-20	19.0432947982443	0.108141581053255	0.0672149337618637	D	NVE	660K	2
621	7	AX-116328783	92923177	C	T	0.385696	-0.168991	0.0229356	1.731e-13	12.7617029321246	0.0585346227259296	0.0363819425514181	D	NVE	660K	2
622	7	AX-116328784	92926626	C	T	0.367659	-0.193603	0.023523	1.86634e-16	15.7290092358987	0.0753837785594698	0.0468544627630193	D	NVE	660K	2
623	7	AX-116328785	92930259	A	G	0.38297	-0.169234	0.0228784	1.39155e-13	12.8565011843468	0.0585468410710644	0.0363895368111923	D	NVE	660K	2
624	7	AX-116328786	92932545	G	T	0.38297	-0.169234	0.0228784	1.39155e-13	12.8565011843468	0.0585468410710644	0.0363895368111923	D	NVE	660K	2
625	7	AX-116328789	92945114	C	T	0.38297	-0.169234	0.0228784	1.39155e-13	12.8565011843468	0.0585468410710644	0.0363895368111923	D	NVE	660K	2
626	7	AX-116328790	92946936	T	C	0.38297	-0.169234	0.0228784	1.39155e-13	12.8565011843468	0.0585468410710644	0.0363895368111923	D	NVE	660K	2
627	7	AX-116328791	92949926	A	G	0.38297	-0.169234	0.0228784	1.39155e-13	12.8565011843468	0.0585468410710644	0.0363895368111923	D	NVE	660K	2
628	7	AX-116768961	92952242	G	A	0.38297	-0.169234	0.0228784	1.39155e-13	12.8565011843468	0.0585468410710644	0.0363895368111923	D	NVE	660K	2
629	7	AX-116328795	92966186	C	T	0.173238	0.297318	0.0307106	3.62196e-22	21.4410563502327	0.109527523369785	0.0680763602371936	D	NVE	660K	2
630	7	AX-116752360	93000355	C	A	0.11682	0.194451	0.0326991	2.73651e-09	8.56280296048077	0.0337476847181195	0.0209757280303457	D	NVE	660K	2
631	7	AX-116328803	93008604	G	A	0.318372	0.166715	0.0265028	3.16538e-10	9.49957414599519	0.0521781689877353	0.0324311161180346	D	NVE	660K	2
632	7	AX-116328809	93035025	G	A	0.112626	0.237734	0.0328436	4.54051e-13	12.3428953634984	0.0488635649631491	0.030370938267947	D	NVE	660K	2
633	7	AX-116328810	93037826	A	G	0.112626	0.237734	0.0328436	4.54051e-13	12.3428953634984	0.0488635649631491	0.030370938267947	D	NVE	660K	2
634	7	AX-116783057	93044572	C	A	0.127936	0.233141	0.0307258	3.25433e-14	13.487538410246	0.0524608871126093	0.032606838350423	D	NVE	660K	2
635	7	AX-116735892	93049936	A	G	0.112206	0.236885	0.0328862	5.88272e-13	12.2304218222481	0.04835713944685	0.0300561716702902	D	NVE	660K	2
636	7	AX-116328812	93051831	C	T	0.112206	0.236885	0.0328862	5.88272e-13	12.2304218222481	0.04835713944685	0.0300561716702902	D	NVE	660K	2
637	7	AX-116328824	93088058	G	A	0.0723574	0.25867	0.0414651	4.42506e-10	9.35408083626734	0.0388519621859265	0.024148269698031	D	NVE	660K	2
638	7	AX-116328899	93339805	A	G	0.181208	0.233019	0.0298442	5.81739e-15	14.2352718199612	0.0696932664274113	0.0433175494656352	D	NVE	660K	2
639	7	AX-116752361	93343922	G	A	0.32026	0.160944	0.0264086	1.09874e-09	8.95910506455943	0.0487811800257023	0.0303197322650429	D	NVE	660K	2
640	7	AX-116328901	93345935	G	A	0.32026	0.160944	0.0264086	1.09874e-09	8.95910506455943	0.0487811800257023	0.0303197322650429	D	NVE	660K	2
641	7	AX-116328902	93349868	G	A	0.32026	0.160944	0.0264086	1.09874e-09	8.95910506455943	0.0487811800257023	0.0303197322650429	D	NVE	660K	2
642	7	AX-116328904	93355078	C	A	0.32026	0.160944	0.0264086	1.09874e-09	8.95910506455943	0.0487811800257023	0.0303197322650429	D	NVE	660K	2
643	7	AX-116328923	93475270	A	G	0.354027	-0.178119	0.0241122	1.5008e-13	12.823677178965	0.0627665764473426	0.0390122951530502	D	NVE	660K	2
644	7	AX-116735894	93476978	C	T	0.215604	-0.282871	0.0321943	1.54487e-18	17.8111080603544	0.11706477355623	0.0727611056153757	D	NVE	660K	2
645	7	AX-116328926	93518243	G	A	0.223574	-0.239598	0.031809	4.98246e-14	13.3025561792003	0.0862074775538323	0.0535818862376785	D	NVE	660K	2
646	7	AX-116328929	93529398	A	G	0.122273	0.213645	0.0323676	4.09545e-11	10.3876983718573	0.0423772417791592	0.0263393920400883	D	NVE	660K	2
647	7	AX-116735895	93554027	C	T	0.121644	0.215681	0.0323209	2.50422e-11	10.6013275202743	0.0429974039884697	0.0267248511892373	D	NVE	660K	2
648	7	AX-116328936	93561962	G	A	0.121644	0.215681	0.0323209	2.50422e-11	10.6013275202743	0.0429974039884697	0.0267248511892373	D	NVE	660K	2
649	7	AX-116328966	93661914	G	A	0.223364	-0.244449	0.0318071	1.52594e-14	13.8164625425156	0.0896735617420876	0.055736215930823	D	NVE	660K	2
650	7	AX-116329007	93794896	A	G	0.119337	0.227351	0.0329339	5.08309e-12	11.2938722007129	0.04699328421296	0.02920847332601	D	NVE	660K	2
651	7	AX-116329015	93819959	C	G	0.119337	0.227351	0.0329339	5.08309e-12	11.2938722007129	0.04699328421296	0.02920847332601	D	NVE	660K	2
652	7	AX-116735897	93821535	C	T	0.114933	0.251188	0.0329515	2.47943e-14	13.6056481483299	0.0555233754976735	0.034510314811038	D	NVE	660K	2
653	7	AX-116329017	93826265	T	C	0.131292	0.195448	0.030319	1.14557e-10	9.94097836812024	0.0376904862283872	0.0234263593209897	D	NVE	660K	2
654	7	AX-116329018	93828667	T	C	0.119337	0.227351	0.0329339	5.08309e-12	11.2938722007129	0.04699328421296	0.02920847332601	D	NVE	660K	2
655	7	AX-116329019	93837296	A	G	0.119337	0.227351	0.0329339	5.08309e-12	11.2938722007129	0.04699328421296	0.02920847332601	D	NVE	660K	2
656	7	AX-116329022	93854177	C	T	0.119547	0.229696	0.0329094	2.95898e-12	11.5288579702632	0.0480406547678915	0.0298594619816981	D	NVE	660K	2
657	7	AX-116329023	93856615	C	G	0.119337	0.227351	0.0329339	5.08309e-12	11.2938722007129	0.04699328421296	0.02920847332601	D	NVE	660K	2
658	7	AX-116329024	93861519	A	T	0.119337	0.227351	0.0329339	5.08309e-12	11.2938722007129	0.04699328421296	0.02920847332601	D	NVE	660K	2
659	7	AX-116329026	93868776	A	G	0.119337	0.227351	0.0329339	5.08309e-12	11.2938722007129	0.04699328421296	0.02920847332601	D	NVE	660K	2
660	7	AX-116329031	93885191	T	C	0.119966	0.225166	0.032729	5.99734e-12	11.2220413295284	0.0463042068094456	0.0287801802348334	D	NVE	660K	2
661	7	AX-116329063	94025177	T	C	0.119337	0.234747	0.0328997	9.66219e-13	12.0149244266777	0.0501005117089807	0.0311397571882759	D	NVE	660K	2
662	7	AX-116329068	94068762	G	A	0.226091	-0.235477	0.0311077	3.73991e-14	13.427138848862	0.0839319578897151	0.052167546794813	D	NVE	660K	2
663	7	AX-116329069	94071490	G	T	0.225881	-0.235182	0.0310197	3.41089e-14	13.4671322862107	0.0836667271946693	0.0520026937990875	D	NVE	660K	2
664	7	AX-116329071	94075851	G	A	0.227559	-0.233688	0.0313673	9.33111e-14	13.0300666908514	0.0830403844446825	0.0516133931615108	D	NVE	660K	2
665	7	AX-116329073	94087619	T	C	0.366611	-0.163367	0.0237671	6.25701e-12	11.2036331509292	0.0536119828397763	0.0333222969400009	D	NVE	660K	2
666	7	AX-116329075	94095338	T	C	0.36682	-0.162712	0.0237851	7.86876e-12	11.1040937006253	0.0531957033332066	0.0330635602062858	D	NVE	660K	2
667	7	AX-116329076	94096451	G	T	0.36703	-0.161332	0.0237499	1.09884e-11	10.9590655397656	0.0523097831457833	0.0325129203308929	D	NVE	660K	2
668	7	AX-116329078	94104887	C	A	0.366611	-0.163367	0.0237671	6.25701e-12	11.2036331509292	0.0536119828397763	0.0333222969400009	D	NVE	660K	2
669	7	AX-116329079	94105425	T	C	0.36682	-0.164124	0.0237475	4.80581e-12	11.3182334032331	0.0541229642865298	0.0336398952566019	D	NVE	660K	2
670	7	AX-116329080	94109699	T	G	0.36703	-0.161332	0.0237499	1.09884e-11	10.9590655397656	0.0523097831457833	0.0325129203308929	D	NVE	660K	2
671	7	AX-116329083	94124207	C	T	0.36703	-0.161332	0.0237499	1.09884e-11	10.9590655397656	0.0523097831457833	0.0325129203308929	D	NVE	660K	2
672	7	AX-116329084	94126158	C	T	0.36703	-0.161332	0.0237499	1.09884e-11	10.9590655397656	0.0523097831457833	0.0325129203308929	D	NVE	660K	2
673	7	AX-116329118	94159890	G	A	0.227349	-0.237777	0.0315348	4.69451e-14	13.328409731492	0.0859158516838166	0.0534006274346774	D	NVE	660K	2
674	7	AX-116329115	94168668	C	T	0.36682	-0.164124	0.0237475	4.80581e-12	11.3182334032331	0.0541229642865298	0.0336398952566019	D	NVE	660K	2
675	7	AX-116329114	94170622	G	A	0.227559	-0.237491	0.0314544	4.34156e-14	13.362354192686	0.0857651477327498	0.0533069580432191	D	NVE	660K	2
676	7	AX-116329113	94172828	A	G	0.36703	-0.161203	0.0237772	1.20395e-11	10.9193915489378	0.0522261634768656	0.0324609468859632	D	NVE	660K	2
677	7	AX-116329111	94179659	T	C	0.227139	-0.240048	0.0315798	2.93186e-14	13.5328567716432	0.0875077423610073	0.0543900602262215	D	NVE	660K	2
678	7	AX-116329110	94184946	T	C	0.36703	-0.164186	0.0236782	4.08941e-12	11.388339345349	0.0541768972581918	0.0336734170627613	D	NVE	660K	2
679	7	AX-116329108	94187671	C	A	0.36724	-0.163622	0.0237021	5.08259e-12	11.2939149223491	0.0538182514537504	0.0334505023082819	D	NVE	660K	2
680	7	AX-116329106	94192950	C	T	0.36682	-0.162712	0.0237851	7.86876e-12	11.1040937006253	0.0531957033332066	0.0330635602062858	D	NVE	660K	2
681	7	AX-116329102	94207688	G	A	0.36745	-0.134494	0.0234148	9.24795e-09	8.03395452697532	0.0363710740245675	0.0226062843505613	D	NVE	660K	2
682	7	AX-116329096	94228740	C	A	0.222735	-0.222929	0.0316866	1.98632e-12	11.7019507845219	0.0744299809390711	0.0462616339616191	D	NVE	660K	2
683	7	AX-116329095	94231365	T	C	0.362416	-0.149502	0.0236743	2.70296e-10	9.56816038120021	0.0446782312418068	0.0277695621264905	D	NVE	660K	2
684	7	AX-116752364	94234300	C	G	0.362416	-0.149502	0.0236743	2.70296e-10	9.56816038120021	0.0446782312418068	0.0277695621264905	D	NVE	660K	2
685	7	AX-116329094	94236481	T	C	0.362416	-0.149502	0.0236743	2.70296e-10	9.56816038120021	0.0446782312418068	0.0277695621264905	D	NVE	660K	2
686	7	AX-116773188	94284862	G	A	0.416946	0.213103	0.0228294	1.01384e-20	19.9940305781387	0.0955047367475096	0.0593605576310822	D	NVE	660K	2
687	7	AX-116329123	94304911	T	C	0.416946	0.213103	0.0228294	1.01384e-20	19.9940305781387	0.0955047367475096	0.0593605576310822	D	NVE	660K	2
688	7	AX-116329124	94307466	C	T	0.342282	0.151644	0.0230746	4.96746e-11	10.3038656213191	0.0447848831296666	0.0278358511478665	D	NVE	660K	2
689	7	AX-116329129	94511916	A	G	0.119966	0.221881	0.0325335	9.09888e-12	11.041012062597	0.0449629764286539	0.0279465442705144	D	NVE	660K	2
690	7	AX-116329139	94625272	T	C	0.121015	0.228724	0.0326338	2.40341e-12	11.619172136167	0.0481394736715591	0.0299208824454989	D	NVE	660K	2
691	7	AX-116329147	94692126	G	C	0.338507	0.195896	0.0253399	1.06925e-14	13.9709207410712	0.0743363506661649	0.0462034384689123	D	NVE	660K	2
692	7	AX-116329148	94693136	A	G	0.338507	0.195896	0.0253399	1.06925e-14	13.9709207410712	0.0743363506661649	0.0462034384689123	D	NVE	660K	2
693	7	AX-116329164	94765599	A	G	0.326552	0.197176	0.0235754	6.08032e-17	16.2160735637245	0.0739642253810655	0.0459721456013079	D	NVE	660K	2
694	7	AX-116329177	94805381	C	T	0.32823	0.186249	0.0235442	2.56153e-15	14.5915005534093	0.066167384938766	0.0411260530180776	D	NVE	660K	2
695	7	AX-116746027	94835325	T	A	0.328649	0.190713	0.0236414	7.20854e-16	15.1421526873126	0.0694224193578337	0.0431492056365184	D	NVE	660K	2
696	7	AX-116760776	94853731	G	A	0.328859	0.190457	0.0236549	8.17962e-16	15.0872668718466	0.0692587381360252	0.0430474702783447	D	NVE	660K	2
697	7	AX-116329188	94854513	G	A	0.339555	0.217223	0.0232185	8.31249e-21	20.0802688641487	0.0915409878678766	0.0568969065932636	D	NVE	660K	2
698	7	AX-116329190	94861344	T	C	0.339555	0.217223	0.0232185	8.31249e-21	20.0802688641487	0.0915409878678766	0.0568969065932636	D	NVE	660K	2
699	7	AX-116329191	94868269	A	G	0.339555	0.217223	0.0232185	8.31249e-21	20.0802688641487	0.0915409878678766	0.0568969065932636	D	NVE	660K	2
700	7	AX-116329196	94899392	A	G	0.339765	0.220704	0.0232342	2.1173e-21	20.6742176024842	0.0945267626819631	0.0587527020643678	D	NVE	660K	2
701	7	AX-116329197	94901243	A	G	0.339765	0.220704	0.0232342	2.1173e-21	20.6742176024842	0.0945267626819631	0.0587527020643678	D	NVE	660K	2
702	7	AX-116329199	94913736	C	A	0.22693	-0.200812	0.0303785	3.83398e-11	10.4163501569541	0.0611994120895199	0.038038230898773	D	NVE	660K	2
703	7	AX-116329205	94932637	A	G	0.22672	-0.198103	0.0304483	7.70737e-11	10.1130937917729	0.059520409314477	0.0369946539581425	D	NVE	660K	2
704	7	AX-116329208	94942866	A	G	0.220638	0.15211	0.0253148	1.86976e-09	8.72821413536983	0.0344185258251603	0.0213926864300225	D	NVE	660K	2
705	7	AX-116329273	95172137	T	C	0.223784	0.17587	0.02515	2.69395e-12	11.5696104690902	0.0464785256921765	0.0288885273853197	D	NVE	660K	2
706	7	AX-116735900	95179419	G	A	0.223993	0.172991	0.0251412	5.95284e-12	11.2252757902268	0.0449991486474753	0.0279690269572703	D	NVE	660K	2
707	7	AX-116746028	95183106	G	T	0.224203	0.174313	0.0251215	3.95501e-12	11.402852414078	0.0457200044173228	0.02841707175512	D	NVE	660K	2
708	7	AX-116329275	95189946	T	A	0.223993	0.171621	0.0251502	8.8645e-12	11.0523457556485	0.0442892305583912	0.0275277804277726	D	NVE	660K	2
709	7	AX-116329295	95256546	A	G	0.281879	0.226885	0.0243028	1.0029e-20	19.9987423686878	0.0901423989228199	0.0560276196604624	D	NVE	660K	2
710	7	AX-116329296	95260089	A	G	0.281879	0.226885	0.0243028	1.0029e-20	19.9987423686878	0.0901423989228199	0.0560276196604624	D	NVE	660K	2
711	7	AX-116329297	95262842	G	C	0.281879	0.226885	0.0243028	1.0029e-20	19.9987423686878	0.0901423989228199	0.0560276196604624	D	NVE	660K	2
712	7	AX-116785381	95273662	C	T	0.29677	0.193483	0.0235432	2.06584e-16	15.684903317767	0.0675865386412127	0.0420081218872287	D	NVE	660K	2
713	7	AX-116329308	95301295	C	T	0.282718	0.227708	0.0242415	5.81423e-21	20.2355077923532	0.0909614057936051	0.0565366698522034	D	NVE	660K	2
714	7	AX-116329309	95304291	T	C	0.276846	0.238871	0.0240048	2.49786e-23	22.6024319066069	0.0988218761494679	0.0614223113340515	D	NVE	660K	2
715	7	AX-116763785	95306680	G	A	0.282299	0.227662	0.0242313	5.70265e-21	20.2439232824098	0.0908429394219026	0.0564630375892992	D	NVE	660K	2
716	7	AX-116768964	95309068	C	A	0.282508	0.228128	0.0242373	4.85573e-21	20.3137454699497	0.0912561607140502	0.0567198735030169	D	NVE	660K	2
717	7	AX-116329313	95323250	G	A	0.406669	-0.173737	0.0241134	5.80404e-13	12.2362696031744	0.0630057139721659	0.0391609300512497	D	NVE	660K	2
718	7	AX-116329315	95328992	C	T	0.401636	-0.195907	0.0240857	4.16321e-16	15.3805716819451	0.0797912358789889	0.0495938988698747	D	NVE	660K	2
719	7	AX-116329319	95337895	C	T	0.303482	0.23248	0.0238809	2.13796e-22	21.6700004244508	0.0988311091541165	0.0614280500683093	D	NVE	660K	2
720	7	AX-116329323	95349809	A	G	0.403523	-0.179764	0.0242779	1.31729e-13	12.8803186050417	0.0672859883016716	0.0418213161186464	D	NVE	660K	2
721	7	AX-116329325	95354045	G	A	0.403523	-0.179764	0.0242779	1.31729e-13	12.8803186050417	0.0672859883016716	0.0418213161186464	D	NVE	660K	2
722	7	AX-116329326	95358384	G	A	0.303482	0.23248	0.0238809	2.13796e-22	21.6700004244508	0.0988311091541165	0.0614280500683093	D	NVE	660K	2
723	7	AX-116329328	95362537	T	G	0.403523	-0.179764	0.0242779	1.31729e-13	12.8803186050417	0.0672859883016716	0.0418213161186464	D	NVE	660K	2
724	7	AX-116329333	95374420	A	G	0.303482	0.23248	0.0238809	2.13796e-22	21.6700004244508	0.0988311091541165	0.0614280500683093	D	NVE	660K	2
725	7	AX-116768965	95402109	A	G	0.303482	0.23248	0.0238809	2.13796e-22	21.6700004244508	0.0988311091541165	0.0614280500683093	D	NVE	660K	2
726	7	AX-116329353	95447120	A	G	0.395763	-0.195831	0.0244853	1.26575e-15	14.8976520639411	0.0793345900277766	0.0493100726085706	D	NVE	660K	2
727	7	AX-116329354	95449686	T	C	0.401007	-0.177885	0.0242586	2.25314e-13	12.6472118223292	0.0657520883189795	0.0408679271934077	D	NVE	660K	2
728	7	AX-116329359	95472972	C	T	0.395763	-0.195831	0.0244853	1.26575e-15	14.8976520639411	0.0793345900277766	0.0493100726085706	D	NVE	660K	2
729	7	AX-116329360	95482127	A	G	0.298238	0.224595	0.0237175	2.80943e-21	20.551381784353	0.0913293121920725	0.0567653404889992	D	NVE	660K	2
730	7	AX-116629265	95556661	C	A	0.298238	0.224595	0.0237175	2.80943e-21	20.551381784353	0.0913293121920725	0.0567653404889992	D	NVE	660K	2
731	7	AX-116629267	95565584	C	A	0.298238	0.224595	0.0237175	2.80943e-21	20.551381784353	0.0913293121920725	0.0567653404889992	D	NVE	660K	2
732	7	AX-116629268	95568524	G	C	0.298238	0.224595	0.0237175	2.80943e-21	20.551381784353	0.0913293121920725	0.0567653404889992	D	NVE	660K	2
733	7	AX-116629271	95574632	G	A	0.298238	0.224595	0.0237175	2.80943e-21	20.551381784353	0.0913293121920725	0.0567653404889992	D	NVE	660K	2
734	7	AX-116629273	95580500	T	C	0.405201	-0.176792	0.0241997	2.76095e-13	12.558941458236	0.0651663129411805	0.0405038410312246	D	NVE	660K	2
735	7	AX-116629274	95582243	T	A	0.298238	0.224595	0.0237175	2.80943e-21	20.551381784353	0.0913293121920725	0.0567653404889992	D	NVE	660K	2
736	7	AX-116646992	95587014	A	G	0.298238	0.224595	0.0237175	2.80943e-21	20.551381784353	0.0913293121920725	0.0567653404889992	D	NVE	660K	2
737	7	AX-116628931	95611315	C	T	0.298238	0.224595	0.0237175	2.80943e-21	20.551381784353	0.0913293121920725	0.0567653404889992	D	NVE	660K	2
738	7	AX-116628920	95641403	A	G	0.298238	0.224595	0.0237175	2.80943e-21	20.551381784353	0.0913293121920725	0.0567653404889992	D	NVE	660K	2
739	7	AX-116628911	95665892	G	A	0.298238	0.224595	0.0237175	2.80943e-21	20.551381784353	0.0913293121920725	0.0567653404889992	D	NVE	660K	2
740	7	AX-116628909	95672564	A	G	0.298238	0.224595	0.0237175	2.80943e-21	20.551381784353	0.0913293121920725	0.0567653404889992	D	NVE	660K	2
741	7	AX-116628908	95674179	T	C	0.298238	0.224595	0.0237175	2.80943e-21	20.551381784353	0.0913293121920725	0.0567653404889992	D	NVE	660K	2
742	7	AX-116628906	95680183	C	A	0.29719	0.227202	0.0236083	6.34451e-22	21.1976019137605	0.0932725001262126	0.0579731205769911	D	NVE	660K	2
743	7	AX-116628905	95682905	G	A	0.29719	0.227202	0.0236083	6.34451e-22	21.1976019137605	0.0932725001262126	0.0579731205769911	D	NVE	660K	2
744	7	AX-116628903	95686952	C	A	0.29719	0.227202	0.0236083	6.34451e-22	21.1976019137605	0.0932725001262126	0.0579731205769911	D	NVE	660K	2
745	7	AX-116628901	95692211	T	C	0.29719	0.227202	0.0236083	6.34451e-22	21.1976019137605	0.0932725001262126	0.0579731205769911	D	NVE	660K	2
746	7	AX-116628898	95698659	C	T	0.29719	0.227202	0.0236083	6.34451e-22	21.1976019137605	0.0932725001262126	0.0579731205769911	D	NVE	660K	2
747	7	AX-116628896	95707339	C	A	0.412122	-0.158736	0.023002	5.16558e-12	11.2868809080925	0.0528105955399793	0.0328241981166914	D	NVE	660K	2
748	7	AX-116628895	95711687	T	C	0.29719	0.227202	0.0236083	6.34451e-22	21.1976019137605	0.0932725001262126	0.0579731205769911	D	NVE	660K	2
749	7	AX-116628893	95719073	T	C	0.29719	0.227202	0.0236083	6.34451e-22	21.1976019137605	0.0932725001262126	0.0579731205769911	D	NVE	660K	2
750	7	AX-116628892	95721895	A	G	0.29719	0.227202	0.0236083	6.34451e-22	21.1976019137605	0.0932725001262126	0.0579731205769911	D	NVE	660K	2
751	7	AX-116628863	95809558	C	T	0.308096	0.24568	0.0234898	1.33247e-25	24.8753425601484	0.111308595234711	0.0691833777808636	D	NVE	660K	2
752	7	AX-116628858	95827270	T	C	0.308096	0.24568	0.0234898	1.33247e-25	24.8753425601484	0.111308595234711	0.0691833777808636	D	NVE	660K	2
753	7	AX-116628846	95866744	A	G	0.392617	-0.194416	0.0238465	3.55524e-16	15.4491310764652	0.077974560094311	0.0484647518632874	D	NVE	660K	2
754	7	AX-116628845	95870702	C	T	0.392617	-0.194416	0.0238465	3.55524e-16	15.4491310764652	0.077974560094311	0.0484647518632874	D	NVE	660K	2
755	7	AX-116628843	95875092	T	G	0.392617	-0.194416	0.0238465	3.55524e-16	15.4491310764652	0.077974560094311	0.0484647518632874	D	NVE	660K	2
756	7	AX-116628841	95881200	T	C	0.392617	-0.194416	0.0238465	3.55524e-16	15.4491310764652	0.077974560094311	0.0484647518632874	D	NVE	660K	2
757	7	AX-116628840	95884398	C	G	0.392617	-0.194416	0.0238465	3.55524e-16	15.4491310764652	0.077974560094311	0.0484647518632874	D	NVE	660K	2
758	7	AX-116628838	95888124	T	C	0.392617	-0.194416	0.0238465	3.55524e-16	15.4491310764652	0.077974560094311	0.0484647518632874	D	NVE	660K	2
759	7	AX-116656003	95893513	C	A	0.392617	-0.194416	0.0238465	3.55524e-16	15.4491310764652	0.077974560094311	0.0484647518632874	D	NVE	660K	2
760	7	AX-116655985	95951360	T	C	0.485529	0.30045	0.0245525	1.97064e-34	33.7053927061586	0.195064250979683	0.121241344737232	D	NVE	660K	2
761	7	AX-116695402	95967343	C	T	0.192114	0.340378	0.0270208	2.19643e-36	35.6582826330989	0.155556891008539	0.0966857153696638	D	NVE	660K	2
762	7	AX-116655979	95973915	G	A	0.485529	0.30045	0.0245525	1.97064e-34	33.7053927061586	0.195064250979683	0.121241344737232	D	NVE	660K	2
763	7	AX-116695739	95984726	C	T	0.192114	0.340378	0.0270208	2.19643e-36	35.6582826330989	0.155556891008539	0.0966857153696638	D	NVE	660K	2
764	7	AX-116655972	95999110	C	T	0.486577	0.302672	0.0246212	9.85887e-35	34.0061728599967	0.197983311069147	0.123055673958695	D	NVE	660K	2
765	7	AX-116329378	96014402	A	G	0.502936	0.341643	0.0251774	6.07812e-42	41.2162307299186	0.252422045098159	0.156891834538203	D	NVE	660K	2
766	7	AX-116329376	96026748	A	G	0.502936	0.341643	0.0251774	6.07812e-42	41.2162307299186	0.252422045098159	0.156891834538203	D	NVE	660K	2
767	7	AX-116329372	96043478	A	G	0.196938	0.367314	0.0270316	4.69493e-42	41.3283708785502	0.184591099242433	0.114731802399853	D	NVE	660K	2
768	7	AX-116329370	96052840	T	C	0.196938	0.367314	0.0270316	4.69493e-42	41.3283708785502	0.184591099242433	0.114731802399853	D	NVE	660K	2
769	7	AX-116752365	96057015	G	A	0.196938	0.367314	0.0270316	4.69493e-42	41.3283708785502	0.184591099242433	0.114731802399853	D	NVE	660K	2
770	7	AX-116329369	96059564	C	G	0.196938	0.367314	0.0270316	4.69493e-42	41.3283708785502	0.184591099242433	0.114731802399853	D	NVE	660K	2
771	7	AX-116329368	96060738	A	G	0.196938	0.367314	0.0270316	4.69493e-42	41.3283708785502	0.184591099242433	0.114731802399853	D	NVE	660K	2
772	7	AX-116329367	96063520	A	G	0.502936	0.341643	0.0251774	6.07812e-42	41.2162307299186	0.252422045098159	0.156891834538203	D	NVE	660K	2
773	7	AX-116329366	96065852	A	G	0.196938	0.367314	0.0270316	4.69493e-42	41.3283708785502	0.184591099242433	0.114731802399853	D	NVE	660K	2
774	7	AX-116329384	96099197	C	T	0.19568	0.37388	0.0270927	2.54778e-43	42.5938380759093	0.19032549556733	0.118295991728215	D	NVE	660K	2
775	7	AX-116329424	96254563	G	A	0.503146	0.34398	0.0252233	2.39932e-42	41.619911825827	0.255885921895195	0.159044792236846	D	NVE	660K	2
776	7	AX-116329428	96266169	A	G	0.500629	0.325777	0.0245812	4.33043e-40	39.3634689772367	0.229528888911485	0.142662691948457	D	NVE	660K	2
777	7	AX-116329429	96271014	C	T	0.500419	0.323311	0.0245602	1.41358e-39	38.8496796080621	0.226067358116701	0.140511192397406	D	NVE	660K	2
778	7	AX-116689873	96278617	A	G	0.496225	0.341883	0.0247978	3.05998e-43	42.5142814120537	0.252771123156523	0.157108802501332	D	NVE	660K	2
779	7	AX-116329439	96334585	G	A	0.497273	0.350184	0.0250027	1.43527e-44	43.8430663926721	0.265202053108419	0.164835193452686	D	NVE	660K	2
780	7	AX-116329442	96344310	C	G	0.497273	0.350184	0.0250027	1.43527e-44	43.8430663926721	0.265202053108419	0.164835193452686	D	NVE	660K	2
781	7	AX-116329443	96344349	G	A	0.484899	0.364608	0.0244338	2.36e-50	49.6270879970299	0.28724551871314	0.178536214522219	D	NVE	660K	2
782	7	AX-116743198	96355183	A	G	0.497273	0.350184	0.0250027	1.43527e-44	43.8430663926721	0.265202053108419	0.164835193452686	D	NVE	660K	2
783	7	AX-116329445	96359244	A	G	0.497273	0.350184	0.0250027	1.43527e-44	43.8430663926721	0.265202053108419	0.164835193452686	D	NVE	660K	2
784	7	AX-116329446	96362260	C	A	0.497273	0.350184	0.0250027	1.43527e-44	43.8430663926721	0.265202053108419	0.164835193452686	D	NVE	660K	2
785	7	AX-116329449	96373924	C	T	0.497273	0.350184	0.0250027	1.43527e-44	43.8430663926721	0.265202053108419	0.164835193452686	D	NVE	660K	2
786	7	AX-116329452	96405758	G	T	0.497273	0.350184	0.0250027	1.43527e-44	43.8430663926721	0.265202053108419	0.164835193452686	D	NVE	660K	2
787	7	AX-116329456	96422641	T	C	0.497273	0.350184	0.0250027	1.43527e-44	43.8430663926721	0.265202053108419	0.164835193452686	D	NVE	660K	2
788	7	AX-116329461	96457374	G	A	0.497273	0.350184	0.0250027	1.43527e-44	43.8430663926721	0.265202053108419	0.164835193452686	D	NVE	660K	2
789	7	AX-116329462	96460417	T	G	0.497273	0.350184	0.0250027	1.43527e-44	43.8430663926721	0.265202053108419	0.164835193452686	D	NVE	660K	2
790	7	AX-116329463	96462727	A	G	0.497273	0.350184	0.0250027	1.43527e-44	43.8430663926721	0.265202053108419	0.164835193452686	D	NVE	660K	2
791	7	AX-116329465	96479213	A	G	0.497273	0.350184	0.0250027	1.43527e-44	43.8430663926721	0.265202053108419	0.164835193452686	D	NVE	660K	2
792	7	AX-116329466	96481324	T	G	0.497273	0.350184	0.0250027	1.43527e-44	43.8430663926721	0.265202053108419	0.164835193452686	D	NVE	660K	2
793	7	AX-116329469	96523241	G	A	0.497273	0.350184	0.0250027	1.43527e-44	43.8430663926721	0.265202053108419	0.164835193452686	D	NVE	660K	2
794	7	AX-116329471	96535619	C	T	0.498951	0.349988	0.0251117	3.7623e-44	43.4245465774327	0.264911980052257	0.164654899794446	D	NVE	660K	2
795	7	AX-116329472	96536669	G	C	0.497273	0.350184	0.0250027	1.43527e-44	43.8430663926721	0.265202053108419	0.164835193452686	D	NVE	660K	2
796	7	AX-116329473	96539682	G	A	0.497273	0.350184	0.0250027	1.43527e-44	43.8430663926721	0.265202053108419	0.164835193452686	D	NVE	660K	2
797	7	AX-116329474	96542370	G	A	0.497273	0.350184	0.0250027	1.43527e-44	43.8430663926721	0.265202053108419	0.164835193452686	D	NVE	660K	2
798	7	AX-116329475	96545908	T	A	0.497273	0.350184	0.0250027	1.43527e-44	43.8430663926721	0.265202053108419	0.164835193452686	D	NVE	660K	2
799	7	AX-116329476	96548833	T	A	0.497273	0.350184	0.0250027	1.43527e-44	43.8430663926721	0.265202053108419	0.164835193452686	D	NVE	660K	2
800	7	AX-116329477	96551090	C	T	0.497273	0.350184	0.0250027	1.43527e-44	43.8430663926721	0.265202053108419	0.164835193452686	D	NVE	660K	2
801	7	AX-116735902	96553620	G	A	0.41422	0.145647	0.0251832	7.3173e-09	8.13564913907981	0.0445272511141012	0.0276757210786323	D	NVE	660K	2
802	7	AX-116329479	96558928	T	C	0.41422	0.145647	0.0251832	7.3173e-09	8.13564913907981	0.0445272511141012	0.0276757210786323	D	NVE	660K	2
803	7	AX-116329480	96561435	A	G	0.41422	0.145647	0.0251832	7.3173e-09	8.13564913907981	0.0445272511141012	0.0276757210786323	D	NVE	660K	2
804	7	AX-116735903	96563688	C	T	0.41422	0.145647	0.0251832	7.3173e-09	8.13564913907981	0.0445272511141012	0.0276757210786323	D	NVE	660K	2
805	7	AX-116329481	96566472	G	A	0.41422	0.145647	0.0251832	7.3173e-09	8.13564913907981	0.0445272511141012	0.0276757210786323	D	NVE	660K	2
806	7	AX-116329482	96569080	A	G	0.41401	0.145802	0.0251485	6.72546e-09	8.17227800595314	0.0446154412280815	0.0277305352639983	D	NVE	660K	2
807	7	AX-116329483	96570447	C	A	0.41422	0.145647	0.0251832	7.3173e-09	8.13564913907981	0.0445272511141012	0.0276757210786323	D	NVE	660K	2
808	7	AX-116329484	96573921	G	A	0.41422	0.145647	0.0251832	7.3173e-09	8.13564913907981	0.0445272511141012	0.0276757210786323	D	NVE	660K	2
809	7	AX-116329485	96576213	A	G	0.41422	0.145647	0.0251832	7.3173e-09	8.13564913907981	0.0445272511141012	0.0276757210786323	D	NVE	660K	2
810	7	AX-116791065	96578869	C	T	0.41422	0.145647	0.0251832	7.3173e-09	8.13564913907981	0.0445272511141012	0.0276757210786323	D	NVE	660K	2
811	7	AX-116689875	96582142	A	G	0.41422	0.145647	0.0251832	7.3173e-09	8.13564913907981	0.0445272511141012	0.0276757210786323	D	NVE	660K	2
812	7	AX-116329486	96582877	C	T	0.410445	0.153084	0.0250246	9.51474e-10	9.02160307475563	0.0490564473177561	0.0304908234643947	D	NVE	660K	2
813	7	AX-116752366	96584957	C	G	0.410025	0.144819	0.0249249	6.23825e-09	8.20493722473039	0.043888650621306	0.027278801693827	D	NVE	660K	2
814	7	AX-116329487	96588143	G	A	0.410235	0.143263	0.024998	9.9845e-09	8.00067367868291	0.0429573005127737	0.0266999250467094	D	NVE	660K	2
815	7	AX-116329488	96591101	A	G	0.410864	0.150855	0.024913	1.40169e-09	8.85334802501125	0.0476530018455187	0.0296185179780493	D	NVE	660K	2
816	7	AX-116329491	96597113	C	T	0.409606	0.155323	0.0250817	5.91466e-10	9.22807021542622	0.0504704269824355	0.0313696764326646	D	NVE	660K	2
817	7	AX-116329492	96599319	T	C	0.409606	0.14746	0.0250311	3.8371e-09	8.41599688235439	0.0454897864113883	0.028273980745455	D	NVE	660K	2
818	7	AX-116329493	96602822	C	T	0.411074	0.149952	0.0250343	2.10026e-09	8.67772693880142	0.0470914925894703	0.0292695143192866	D	NVE	660K	2
819	7	AX-116329494	96605090	A	G	0.411284	0.144068	0.0251224	9.77129e-09	8.01004809719231	0.0434750311512739	0.0270217182943608	D	NVE	660K	2
820	7	AX-116329495	96609957	G	A	0.410445	0.146712	0.0250826	4.94142e-09	8.30614823133009	0.0450575699011967	0.0280053384358054	D	NVE	660K	2
821	7	AX-116329497	96615202	T	C	0.494337	0.338223	0.0244872	2.15039e-43	42.6674827682296	0.247370418010926	0.153752017487712	D	NVE	660K	2
822	7	AX-116329498	96619763	C	T	0.082844	0.397063	0.0350468	9.37498e-30	29.0280296500961	0.103628760673569	0.0644100096989315	D	NVE	660K	2
823	7	AX-116329499	96621733	A	G	0.494337	0.336135	0.0245138	8.60039e-43	42.0654818544532	0.244325591891176	0.151859518932004	D	NVE	660K	2
824	7	AX-116640594	96628179	A	T	0.498322	0.307497	0.0244321	2.52777e-36	35.597262444739	0.204490942739582	0.127100464384494	D	NVE	660K	2
825	7	AX-116329500	96629318	A	G	0.493918	0.33438	0.024616	4.99376e-42	41.3015723336668	0.241776187478171	0.150274947603534	D	NVE	660K	2
826	7	AX-116329501	96632217	A	G	0.0885067	0.390771	0.0352385	1.41375e-28	27.8496273820665	0.106569143446274	0.0662375919422924	D	NVE	660K	2
827	7	AX-116329502	96637576	C	T	0.0885067	0.390771	0.0352385	1.41375e-28	27.8496273820665	0.106569143446274	0.0662375919422924	D	NVE	660K	2
828	7	AX-116329503	96640673	G	A	0.0885067	0.390771	0.0352385	1.41375e-28	27.8496273820665	0.106569143446274	0.0662375919422924	D	NVE	660K	2
829	7	AX-116329504	96643230	T	C	0.0885067	0.390771	0.0352385	1.41375e-28	27.8496273820665	0.106569143446274	0.0662375919422924	D	NVE	660K	2
830	7	AX-116329505	96647211	C	A	0.0885067	0.390771	0.0352385	1.41375e-28	27.8496273820665	0.106569143446274	0.0662375919422924	D	NVE	660K	2
831	7	AX-116329506	96649925	A	G	0.0885067	0.390771	0.0352385	1.41375e-28	27.8496273820665	0.106569143446274	0.0662375919422924	D	NVE	660K	2
832	7	AX-116329507	96652582	C	G	0.0885067	0.390771	0.0352385	1.41375e-28	27.8496273820665	0.106569143446274	0.0662375919422924	D	NVE	660K	2
833	7	AX-116329508	96654484	T	C	0.0885067	0.390771	0.0352385	1.41375e-28	27.8496273820665	0.106569143446274	0.0662375919422924	D	NVE	660K	2
834	7	AX-116329509	96660539	C	T	0.0885067	0.390771	0.0352385	1.41375e-28	27.8496273820665	0.106569143446274	0.0662375919422924	D	NVE	660K	2
835	7	AX-116689877	96660861	T	C	0.0885067	0.390771	0.0352385	1.41375e-28	27.8496273820665	0.106569143446274	0.0662375919422924	D	NVE	660K	2
836	7	AX-116329510	96665560	A	C	0.0885067	0.390771	0.0352385	1.41375e-28	27.8496273820665	0.106569143446274	0.0662375919422924	D	NVE	660K	2
837	7	AX-116329511	96669858	C	T	0.0983641	0.378827	0.0320204	2.70522e-32	31.5677974104462	0.11010495437474	0.0684352599903882	D	NVE	660K	2
838	7	AX-116791066	96671006	C	T	0.0885067	0.390771	0.0352385	1.41375e-28	27.8496273820665	0.106569143446274	0.0662375919422924	D	NVE	660K	2
839	7	AX-116329512	96675128	A	G	0.0885067	0.390771	0.0352385	1.41375e-28	27.8496273820665	0.106569143446274	0.0662375919422924	D	NVE	660K	2
840	7	AX-116329513	96678786	C	T	0.0885067	0.390771	0.0352385	1.41375e-28	27.8496273820665	0.106569143446274	0.0662375919422924	D	NVE	660K	2
841	7	AX-116329514	96679099	C	T	0.0885067	0.390771	0.0352385	1.41375e-28	27.8496273820665	0.106569143446274	0.0662375919422924	D	NVE	660K	2
842	7	AX-116791067	96684879	T	C	0.0885067	0.390771	0.0352385	1.41375e-28	27.8496273820665	0.106569143446274	0.0662375919422924	D	NVE	660K	2
843	7	AX-116329516	96687998	A	G	0.0885067	0.390771	0.0352385	1.41375e-28	27.8496273820665	0.106569143446274	0.0662375919422924	D	NVE	660K	2
844	7	AX-116329517	96692047	T	C	0.0885067	0.390771	0.0352385	1.41375e-28	27.8496273820665	0.106569143446274	0.0662375919422924	D	NVE	660K	2
845	7	AX-116329518	96692571	C	T	0.0885067	0.390771	0.0352385	1.41375e-28	27.8496273820665	0.106569143446274	0.0662375919422924	D	NVE	660K	2
846	7	AX-116329519	96694256	G	A	0.0885067	0.390771	0.0352385	1.41375e-28	27.8496273820665	0.106569143446274	0.0662375919422924	D	NVE	660K	2
847	7	AX-116329521	96701390	T	C	0.401636	0.174601	0.0257179	1.12844e-11	10.9475215277352	0.0633794895368969	0.0393932486430486	D	NVE	660K	2
848	7	AX-116329522	96705212	A	G	0.0885067	0.390771	0.0352385	1.41375e-28	27.8496273820665	0.106569143446274	0.0662375919422924	D	NVE	660K	2
849	7	AX-116329523	96707065	G	A	0.0893456	0.379894	0.0349596	1.66185e-27	26.7794081785737	0.101580143611112	0.0631367005904895	D	NVE	660K	2
850	7	AX-116329524	96712235	C	T	0.0885067	0.390771	0.0352385	1.41375e-28	27.8496273820665	0.106569143446274	0.0662375919422924	D	NVE	660K	2
851	7	AX-116783058	96715409	G	A	0.401636	0.174601	0.0257179	1.12844e-11	10.9475215277352	0.0633794895368969	0.0393932486430486	D	NVE	660K	2
852	7	AX-116329525	96716556	A	G	0.401636	0.174601	0.0257179	1.12844e-11	10.9475215277352	0.0633794895368969	0.0393932486430486	D	NVE	660K	2
853	7	AX-116329526	96720300	C	T	0.0885067	0.390771	0.0352385	1.41375e-28	27.8496273820665	0.106569143446274	0.0662375919422924	D	NVE	660K	2
854	7	AX-116329527	96721840	C	T	0.401636	0.174601	0.0257179	1.12844e-11	10.9475215277352	0.0633794895368969	0.0393932486430486	D	NVE	660K	2
855	7	AX-116329528	96727497	T	C	0.0885067	0.390771	0.0352385	1.41375e-28	27.8496273820665	0.106569143446274	0.0662375919422924	D	NVE	660K	2
856	7	AX-116329529	96728663	C	T	0.401636	0.174601	0.0257179	1.12844e-11	10.9475215277352	0.0633794895368969	0.0393932486430486	D	NVE	660K	2
857	7	AX-116329548	96734453	T	C	0.401636	0.174601	0.0257179	1.12844e-11	10.9475215277352	0.0633794895368969	0.0393932486430486	D	NVE	660K	2
858	7	AX-116329547	96737398	G	A	0.408557	0.194185	0.0253108	1.69305e-14	13.7713302158997	0.0788232076914619	0.0489922251207902	D	NVE	660K	2
859	7	AX-116329546	96740840	A	G	0.0885067	0.390771	0.0352385	1.41375e-28	27.8496273820665	0.106569143446274	0.0662375919422924	D	NVE	660K	2
860	7	AX-116689879	96743525	T	G	0.0885067	0.390771	0.0352385	1.41375e-28	27.8496273820665	0.106569143446274	0.0662375919422924	D	NVE	660K	2
861	7	AX-116329545	96747245	A	T	0.401846	0.176532	0.0256728	6.14704e-12	11.2113339608302	0.0648002584068951	0.0402763214126322	D	NVE	660K	2
862	7	AX-116329543	96751585	A	C	0.401846	0.176532	0.0256728	6.14704e-12	11.2113339608302	0.0648002584068951	0.0402763214126322	D	NVE	660K	2
863	7	AX-116329542	96755339	T	A	0.0885067	0.390771	0.0352385	1.41375e-28	27.8496273820665	0.106569143446274	0.0662375919422924	D	NVE	660K	2
864	7	AX-116689878	96758905	C	T	0.0885067	0.390771	0.0352385	1.41375e-28	27.8496273820665	0.106569143446274	0.0662375919422924	D	NVE	660K	2
865	7	AX-116735904	96761976	G	A	0.401846	0.176532	0.0256728	6.14704e-12	11.2113339608302	0.0648002584068951	0.0402763214126322	D	NVE	660K	2
866	7	AX-116329540	96771246	C	T	0.0885067	0.390771	0.0352385	1.41375e-28	27.8496273820665	0.106569143446274	0.0662375919422924	D	NVE	660K	2
867	7	AX-116329538	96779401	C	A	0.0885067	0.390771	0.0352385	1.41375e-28	27.8496273820665	0.106569143446274	0.0662375919422924	D	NVE	660K	2
868	7	AX-116329537	96781183	C	T	0.0885067	0.390771	0.0352385	1.41375e-28	27.8496273820665	0.106569143446274	0.0662375919422924	D	NVE	660K	2
869	7	AX-116329536	96784085	T	C	0.0885067	0.390771	0.0352385	1.41375e-28	27.8496273820665	0.106569143446274	0.0662375919422924	D	NVE	660K	2
870	7	AX-116329535	96786714	C	T	0.401846	0.176532	0.0256728	6.14704e-12	11.2113339608302	0.0648002584068951	0.0402763214126322	D	NVE	660K	2
871	7	AX-116329533	96792092	G	A	0.0889262	0.384097	0.0352655	1.26426e-27	26.8981636025144	0.103400423137239	0.0642680874870476	D	NVE	660K	2
872	7	AX-116329532	96795257	G	T	0.403943	0.169361	0.0254754	2.97042e-11	10.5271821396436	0.0597436691906025	0.0371334201722047	D	NVE	660K	2
873	7	AX-116329531	96797388	G	C	0.0885067	0.390771	0.0352385	1.41375e-28	27.8496273820665	0.106569143446274	0.0662375919422924	D	NVE	660K	2
874	7	AX-116329530	96799892	A	G	0.0885067	0.390771	0.0352385	1.41375e-28	27.8496273820665	0.106569143446274	0.0662375919422924	D	NVE	660K	2
875	7	AX-116791068	96804825	C	A	0.0885067	0.390771	0.0352385	1.41375e-28	27.8496273820665	0.106569143446274	0.0662375919422924	D	NVE	660K	2
876	7	AX-116689881	96806775	A	G	0.403104	0.173345	0.02556	1.18601e-11	10.925911649145	0.0625454337202316	0.038874844843836	D	NVE	660K	2
877	7	AX-116329549	96809701	C	T	0.0864094	0.397257	0.0348623	4.42653e-30	29.3539365880827	0.107773732220326	0.0669862989046804	D	NVE	660K	2
878	7	AX-116329550	96812862	C	A	0.0859899	0.404199	0.034781	3.21291e-31	30.4931014397304	0.111082616757774	0.0690429218321802	D	NVE	660K	2
879	7	AX-116689883	96940743	T	G	0.0897651	0.391409	0.0354086	2.09488e-28	27.6788408494664	0.108287869891277	0.0673058589588324	D	NVE	660K	2
880	7	AX-116329577	96951991	A	G	0.403314	0.173451	0.0254374	9.18442e-12	11.0369482643721	0.0626325300650823	0.0389289792017123	D	NVE	660K	2
881	7	AX-116329573	96972260	G	A	0.0885067	0.390771	0.0352385	1.41375e-28	27.8496273820665	0.106569143446274	0.0662375919422924	D	NVE	660K	2
882	7	AX-116329571	96976443	C	G	0.403733	0.176024	0.0253675	3.95015e-12	11.4033864124912	0.0645261849051994	0.0401059722085338	D	NVE	660K	2
883	7	AX-116329569	96982597	T	C	0.0889262	0.392167	0.0352507	9.46972e-29	28.0236628619949	0.107791019024907	0.0669970434435853	D	NVE	660K	2
884	7	AX-116329566	96990278	C	T	0.403104	0.17404	0.0254727	8.34918e-12	11.0783561758892	0.0630479716383613	0.0391871951216009	D	NVE	660K	2
885	7	AX-116329565	96999998	C	A	0.0887164	0.388259	0.0352277	3.01389e-28	27.5208726024742	0.105428425781314	0.0655285837925641	D	NVE	660K	2
886	7	AX-116329562	97026027	G	T	0.0853607	0.382913	0.0353565	2.47942e-27	26.6056498999234	0.0990296494370678	0.0615514519257415	D	NVE	660K	2
887	7	AX-116329561	97028500	A	G	0.405621	0.180045	0.0253909	1.33235e-12	11.8753816737379	0.0676087976195953	0.0420219568593368	D	NVE	660K	2
888	7	AX-116329560	97031625	T	C	0.406669	0.180562	0.0254314	1.24797e-12	11.9037958545503	0.0680531158321178	0.0422981209299284	D	NVE	660K	2
889	7	AX-116329559	97040902	C	G	0.0855705	0.379439	0.0353014	6.02064e-27	26.2203573403543	0.0974575356963602	0.0605743114038571	D	NVE	660K	2
890	7	AX-116329558	97044054	T	C	0.0853607	0.382913	0.0353565	2.47942e-27	26.6056498999234	0.0990296494370678	0.0615514519257415	D	NVE	660K	2
891	7	AX-116329552	97068357	C	T	0.0853607	0.382913	0.0353565	2.47942e-27	26.6056498999234	0.0990296494370678	0.0615514519257415	D	NVE	660K	2
892	7	AX-116329587	97070461	C	T	0.49224	0.375869	0.0253185	7.42316e-50	49.1294111784924	0.305467913231904	0.189862265321848	D	NVE	660K	2
893	7	AX-116329595	97092001	A	G	0.0855705	0.376952	0.0353124	1.33569e-26	25.8742943254768	0.096184168582669	0.0597828555608069	D	NVE	660K	2
894	7	AX-116329596	97092452	C	T	0.0853607	0.382913	0.0353565	2.47942e-27	26.6056498999234	0.0990296494370678	0.0615514519257415	D	NVE	660K	2
895	7	AX-116329600	97109772	T	C	0.404153	0.192255	0.0256969	7.34017e-14	13.1342938816089	0.0770004111931952	0.0478592738110435	D	NVE	660K	2
896	7	AX-116329601	97112918	C	G	0.404153	0.192255	0.0256969	7.34017e-14	13.1342938816089	0.0770004111931952	0.0478592738110435	D	NVE	660K	2
897	7	AX-116329602	97116529	C	T	0.404153	0.192255	0.0256969	7.34017e-14	13.1342938816089	0.0770004111931952	0.0478592738110435	D	NVE	660K	2
898	7	AX-116329603	97120233	C	T	0.404153	0.192255	0.0256969	7.34017e-14	13.1342938816089	0.0770004111931952	0.0478592738110435	D	NVE	660K	2
899	7	AX-116329604	97120797	C	T	0.404153	0.192255	0.0256969	7.34017e-14	13.1342938816089	0.0770004111931952	0.0478592738110435	D	NVE	660K	2
900	7	AX-116689885	97126583	G	A	0.404153	0.192255	0.0256969	7.34017e-14	13.1342938816089	0.0770004111931952	0.0478592738110435	D	NVE	660K	2
901	7	AX-116329606	97128011	G	A	0.403104	0.186456	0.025502	2.64278e-13	12.5779389885001	0.0723645217447092	0.0449778566986577	D	NVE	660K	2
902	7	AX-116329607	97131713	G	A	0.402265	0.184711	0.02547	4.10333e-13	12.3868635545866	0.0709681765353547	0.0441099643501147	D	NVE	660K	2
903	7	AX-116329608	97133343	C	T	0.402055	0.185528	0.0255529	3.85539e-13	12.4139316834286	0.0715851312457362	0.0444934298921243	D	NVE	660K	2
904	7	AX-116329612	97151242	G	A	0.313339	0.602369	0.0232299	3.00149e-148	147.522663099235	0.675366096709868	0.419770887509101	D	NVE	660K	2
905	7	AX-116329613	97154596	G	A	0.314388	0.605709	0.0233054	6.41889e-149	148.192540066721	0.684115796103072	0.425209225467752	D	NVE	660K	2
906	7	AX-116329614	97158492	C	T	0.313968	0.600746	0.0231646	2.76766e-148	147.557887262912	0.672463520051988	0.417966803493518	D	NVE	660K	2
907	7	AX-116329615	97159720	T	C	0.31271	0.59752	0.0231592	8.73539e-147	146.058717700748	0.663810138363909	0.41258833138949	D	NVE	660K	2
908	7	AX-116329616	97162934	G	A	0.313968	0.602308	0.0232251	2.7891e-148	147.554535914321	0.675965011782433	0.420143140591952	D	NVE	660K	2
909	7	AX-116329617	97165566	G	A	0.313968	0.599685	0.023198	2.38537e-147	146.622444247024	0.670090291634137	0.416491733595759	D	NVE	660K	2
910	7	AX-116329623	97187301	T	G	0.251678	0.583417	0.0247017	2.49111e-123	122.603607094889	0.554560739963166	0.344684838528467	D	NVE	660K	2
911	7	AX-116329663	97319123	A	G	0.256921	0.570181	0.0244052	1.01441e-120	119.993786478189	0.536929502941461	0.333726219124058	D	NVE	660K	2
912	7	AX-116329665	97330015	C	T	0.253985	0.592114	0.0247497	1.72102e-126	125.7642140827	0.574676557419759	0.357187738197049	D	NVE	660K	2
913	7	AX-116329667	97347282	C	T	0.253985	0.592114	0.0247497	1.72102e-126	125.7642140827	0.574676557419759	0.357187738197049	D	NVE	660K	2
914	7	AX-116329669	97353758	T	C	0.253146	0.59335	0.024785	1.17732e-126	125.929105478239	0.575818836723417	0.357897716976582	D	NVE	660K	2
915	7	AX-116329670	97357746	C	G	0.253565	0.597286	0.0248114	4.78658e-128	127.319974678155	0.584121465682825	0.363058180233366	D	NVE	660K	2
916	7	AX-116329671	97361475	C	T	0.253356	0.596348	0.0247917	7.52958e-128	127.123229248072	0.581971210440694	0.361721698352269	D	NVE	660K	2
917	7	AX-116329675	97378477	T	G	0.253775	0.594231	0.0247938	6.15724e-127	126.21061391793	0.578477449424746	0.359550166246121	D	NVE	660K	2
918	7	AX-116329676	97394296	T	G	0.253356	0.594265	0.0248042	7.58133e-127	126.120254598986	0.577912744954326	0.359199176615633	D	NVE	660K	2
919	7	AX-116329679	97405871	T	C	0.253356	0.594265	0.0248042	7.58133e-127	126.120254598986	0.577912744954326	0.359199176615633	D	NVE	660K	2
920	7	AX-116329684	97426523	A	G	0.253356	0.594265	0.0248042	7.58133e-127	126.120254598986	0.577912744954326	0.359199176615633	D	NVE	660K	2
921	7	AX-116329685	97427849	C	T	0.253356	0.594265	0.0248042	7.58133e-127	126.120254598986	0.577912744954326	0.359199176615633	D	NVE	660K	2
922	7	AX-116329697	97442683	G	C	0.255243	0.570204	0.0246557	2.49614e-118	117.602731060207	0.534670406693303	0.33232208758462	D	NVE	660K	2
923	7	AX-116329698	97446343	G	A	0.254404	0.580753	0.0246911	2.5006e-122	121.601955773158	0.553436276019139	0.343985932808953	D	NVE	660K	2
924	7	AX-116329699	97454637	T	A	0.254404	0.573643	0.0245947	2.54262e-120	119.594718541214	0.53996808980118	0.335614839694578	D	NVE	660K	2
925	7	AX-116329700	97459298	C	T	0.25755	0.558857	0.0243374	1.09592e-116	115.960221147336	0.516639193405326	0.321114864655259	D	NVE	660K	2
926	7	AX-116329701	97476988	C	G	0.253985	0.585271	0.0247296	7.91282e-124	123.101668713446	0.561470357708605	0.348979481667176	D	NVE	660K	2
927	7	AX-116329702	97477081	T	C	0.253775	0.581187	0.0246224	3.50737e-123	122.455018417043	0.553359802461307	0.343938400998579	D	NVE	660K	2
928	7	AX-116329703	97482101	A	C	0.25797	0.574369	0.0247458	3.5402e-119	118.450972202256	0.54629829533631	0.339549351670441	D	NVE	660K	2
929	7	AX-116329707	97490390	T	G	0.25797	0.574369	0.0247458	3.5402e-119	118.450972202256	0.54629829533631	0.339549351670441	D	NVE	660K	2
930	7	AX-116329710	97506297	T	C	0.261535	0.546572	0.0243464	1.2859e-111	110.89079280368	0.499127715835637	0.310230681222252	D	NVE	660K	2
931	7	AX-116329693	97564617	T	G	0.306418	0.666637	0.0233183	9.31802e-180	179.030676361726	0.81704901316089	0.507833293770328	D	NVE	660K	2
932	7	AX-116757987	97568284	A	G	0.307676	0.672019	0.0233434	2.99334e-182	181.523843950805	0.832191557507176	0.517245076965179	D	NVE	660K	2
933	7	AX-116329718	97569136	T	C	0.307676	0.672019	0.0233434	2.99334e-182	181.523843950805	0.832191557507176	0.517245076965179	D	NVE	660K	2
934	7	AX-116329691	97575068	C	T	0.307676	0.672019	0.0233434	2.99334e-182	181.523843950805	0.832191557507176	0.517245076965179	D	NVE	660K	2
935	7	AX-116329689	97584287	G	T	0.307676	0.672019	0.0233434	2.99334e-182	181.523843950805	0.832191557507176	0.517245076965179	D	NVE	660K	2
936	7	AX-116329719	97585202	G	A	0.307257	0.676706	0.0233452	9.59024e-185	184.018170524282	0.843201130034615	0.524088029333463	D	NVE	660K	2
937	7	AX-116329688	97595573	C	T	0.307466	0.676017	0.0233729	6.1108e-184	183.213901930045	0.841803304748396	0.523219217049522	D	NVE	660K	2
938	7	AX-116777212	97614635	G	A	0.307466	0.676017	0.0233729	6.1108e-184	183.213901930045	0.841803304748396	0.523219217049522	D	NVE	660K	2
939	7	AX-116329721	97618073	C	T	0.307466	0.676017	0.0233729	6.1108e-184	183.213901930045	0.841803304748396	0.523219217049522	D	NVE	660K	2
940	7	AX-116329727	97643633	A	C	0.307047	0.676026	0.0233497	2.63391e-184	183.579399068847	0.841187150331896	0.522836248926726	D	NVE	660K	2
941	7	AX-116329728	97646252	G	C	0.307047	0.676026	0.0233497	2.63391e-184	183.579399068847	0.841187150331896	0.522836248926726	D	NVE	660K	2
942	7	AX-116329730	97652632	C	T	0.307257	0.67535	0.0233777	1.66044e-183	182.779776813013	0.839825261739618	0.521989772940066	D	NVE	660K	2
943	7	AX-116640777	97685920	G	A	0.477349	-0.411489	0.0257278	1.40739e-57	56.8515855391124	0.365444522300467	0.227140468271548	D	NVE	660K	2
944	7	AX-116329742	97706566	G	A	0.506502	0.338024	0.0247658	2.05142e-42	41.6879454147127	0.247069324875331	0.153564874346582	D	NVE	660K	2
945	7	AX-116329743	97707240	T	C	0.506502	0.338024	0.0247658	2.05142e-42	41.6879454147127	0.247069324875331	0.153564874346582	D	NVE	660K	2
946	7	AX-116329745	97711906	T	C	0.477349	-0.411489	0.0257278	1.40739e-57	56.8515855391124	0.365444522300467	0.227140468271548	D	NVE	660K	2
947	7	AX-116329746	97714556	C	G	0.477349	-0.411489	0.0257278	1.40739e-57	56.8515855391124	0.365444522300467	0.227140468271548	D	NVE	660K	2
948	7	AX-116329747	97715839	A	G	0.477349	-0.411489	0.0257278	1.40739e-57	56.8515855391124	0.365444522300467	0.227140468271548	D	NVE	660K	2
949	7	AX-116329748	97718663	T	C	0.477349	-0.411489	0.0257278	1.40739e-57	56.8515855391124	0.365444522300467	0.227140468271548	D	NVE	660K	2
950	7	AX-116329749	97720906	A	G	0.477349	-0.411489	0.0257278	1.40739e-57	56.8515855391124	0.365444522300467	0.227140468271548	D	NVE	660K	2
951	7	AX-116329750	97723018	A	G	0.477349	-0.411489	0.0257278	1.40739e-57	56.8515855391124	0.365444522300467	0.227140468271548	D	NVE	660K	2
952	7	AX-116329751	97725636	T	C	0.477349	-0.411489	0.0257278	1.40739e-57	56.8515855391124	0.365444522300467	0.227140468271548	D	NVE	660K	2
953	7	AX-116329752	97727185	C	G	0.477349	-0.411489	0.0257278	1.40739e-57	56.8515855391124	0.365444522300467	0.227140468271548	D	NVE	660K	2
954	7	AX-116329753	97730130	T	A	0.477349	-0.411489	0.0257278	1.40739e-57	56.8515855391124	0.365444522300467	0.227140468271548	D	NVE	660K	2
955	7	AX-116329754	97732109	C	T	0.477349	-0.411489	0.0257278	1.40739e-57	56.8515855391124	0.365444522300467	0.227140468271548	D	NVE	660K	2
956	7	AX-116329755	97735817	C	A	0.477349	-0.411489	0.0257278	1.40739e-57	56.8515855391124	0.365444522300467	0.227140468271548	D	NVE	660K	2
957	7	AX-116329756	97737546	G	A	0.477349	-0.411489	0.0257278	1.40739e-57	56.8515855391124	0.365444522300467	0.227140468271548	D	NVE	660K	2
958	7	AX-116329757	97739457	T	C	0.477349	-0.411489	0.0257278	1.40739e-57	56.8515855391124	0.365444522300467	0.227140468271548	D	NVE	660K	2
959	7	AX-116329758	97742559	C	T	0.477349	-0.411489	0.0257278	1.40739e-57	56.8515855391124	0.365444522300467	0.227140468271548	D	NVE	660K	2
960	7	AX-116329759	97744708	C	T	0.477349	-0.411489	0.0257278	1.40739e-57	56.8515855391124	0.365444522300467	0.227140468271548	D	NVE	660K	2
961	7	AX-116329761	97749198	A	G	0.4763	-0.409929	0.0256751	2.20509e-57	56.6565736802525	0.362608211962441	0.225377571801552	D	NVE	660K	2
962	7	AX-116329762	97752476	T	C	0.477349	-0.411489	0.0257278	1.40739e-57	56.8515855391124	0.365444522300467	0.227140468271548	D	NVE	660K	2
963	7	AX-116329763	97755725	A	C	0.477349	-0.411489	0.0257278	1.40739e-57	56.8515855391124	0.365444522300467	0.227140468271548	D	NVE	660K	2
964	7	AX-116329764	97758297	G	A	0.477349	-0.411489	0.0257278	1.40739e-57	56.8515855391124	0.365444522300467	0.227140468271548	D	NVE	660K	2
965	7	AX-116329765	97761393	G	A	0.477349	-0.411489	0.0257278	1.40739e-57	56.8515855391124	0.365444522300467	0.227140468271548	D	NVE	660K	2
966	7	AX-116329768	97770806	C	T	0.477349	-0.411489	0.0257278	1.40739e-57	56.8515855391124	0.365444522300467	0.227140468271548	D	NVE	660K	2
967	7	AX-116329769	97781481	G	A	0.503146	0.32957	0.0247242	1.55156e-40	39.8092314252586	0.234895854651682	0.145998506380021	D	NVE	660K	2
968	7	AX-116786782	97782437	C	T	0.504614	0.322921	0.0245063	1.18896e-39	38.9248327560386	0.225503244808783	0.140160570201424	D	NVE	660K	2
969	7	AX-116329770	97785632	T	C	0.477559	-0.409376	0.0256298	1.98251e-57	56.7027846133754	0.361714764563873	0.224822253420504	D	NVE	660K	2
970	7	AX-116329771	97788535	T	C	0.478817	-0.396983	0.0254172	5.43385e-55	54.2648923543376	0.340220763685544	0.211462749784221	D	NVE	660K	2
971	7	AX-116329772	97794678	T	G	0.480285	-0.404769	0.0255388	1.42456e-56	55.8463192543079	0.353782181976219	0.219891790891691	D	NVE	660K	2
972	7	AX-116329774	97798757	G	T	0.501258	0.329082	0.0247208	1.97248e-40	39.7049873916337	0.234208530548554	0.145571303045145	D	NVE	660K	2
973	7	AX-116329775	97803499	G	A	0.514052	0.380215	0.0252831	4.11919e-51	50.3851881754996	0.312401088666672	0.194171550640858	D	NVE	660K	2
974	7	AX-116735905	97813599	C	T	0.478188	-0.401061	0.0254281	4.82162e-56	55.3168070200901	0.347208856117053	0.215806168525938	D	NVE	660K	2
975	7	AX-116329784	97876355	T	C	0.504824	0.332098	0.024675	2.73053e-41	40.5637530475617	0.238500500591966	0.148238958533128	D	NVE	660K	2
976	7	AX-116329785	97876972	G	T	0.504824	0.332098	0.024675	2.73053e-41	40.5637530475617	0.238500500591966	0.148238958533128	D	NVE	660K	2
977	7	AX-116329786	97880221	G	C	0.504824	0.332098	0.024675	2.73053e-41	40.5637530475617	0.238500500591966	0.148238958533128	D	NVE	660K	2
978	7	AX-116689890	97881096	G	A	0.504824	0.332098	0.024675	2.73053e-41	40.5637530475617	0.238500500591966	0.148238958533128	D	NVE	660K	2
979	7	AX-116329788	97886980	T	C	0.502097	0.334126	0.0245338	3.0866e-42	41.5105196481494	0.241440491379033	0.150066297139504	D	NVE	660K	2
980	7	AX-116329789	97892132	G	A	0.501888	0.340754	0.0246621	2.01455e-43	42.6958219491966	0.251115161753643	0.156079546826292	D	NVE	660K	2
981	7	AX-116329790	97894091	C	T	0.501258	0.33551	0.0245217	1.29719e-42	41.8869964079497	0.243447540404351	0.151313769813564	D	NVE	660K	2
982	7	AX-116329792	97900467	C	A	0.502727	0.338678	0.0245779	3.37309e-43	42.4719720709122	0.248060866555876	0.15418116280594	D	NVE	660K	2
983	7	AX-116329793	97904173	A	T	0.502097	0.340229	0.0246234	2.00446e-43	42.6980026058902	0.250341137104869	0.155598455140831	D	NVE	660K	2
984	7	AX-116329794	97907050	C	A	0.5	0.340231	0.0245952	1.60609e-43	42.7942301219414	0.250348483859736	0.155603021484664	D	NVE	660K	2
985	7	AX-116329795	97908598	A	G	0.500629	0.329119	0.0244309	2.30337e-41	40.6376362938849	0.234262311712234	0.145604730495708	D	NVE	660K	2
986	7	AX-116329796	97911012	A	G	0.500419	0.338346	0.0245521	3.32752e-43	42.4778793255262	0.247581956392307	0.15388349825722	D	NVE	660K	2
987	7	AX-116329797	97915296	C	T	0.501258	0.325484	0.0243457	9.13996e-41	40.0390557049026	0.229115115639227	0.142405512953881	D	NVE	660K	2
988	7	AX-116329798	97915414	T	C	0.500419	0.337223	0.0245469	6.01676e-43	42.2206373115521	0.245941191456165	0.152863687880606	D	NVE	660K	2
989	7	AX-116329800	97920442	C	T	0.501468	0.327933	0.0243906	3.29098e-41	40.4826747569995	0.232575360487006	0.144556213230111	D	NVE	660K	2
990	7	AX-116329801	97923616	C	A	0.500839	0.334385	0.0244476	1.38146e-42	41.8596616855074	0.241818517496282	0.150301257643906	D	NVE	660K	2
991	7	AX-116329802	97927554	C	G	0.501049	0.326587	0.0243617	5.59661e-41	40.2520749558678	0.230671042030038	0.143372592298182	D	NVE	660K	2
992	7	AX-116329803	97929060	C	T	0.500629	0.33189	0.0244091	4.1714e-42	41.3797181631958	0.238223636153148	0.148066874634086	D	NVE	660K	2
993	7	AX-116329804	97931107	T	A	0.501258	0.332796	0.0245485	7.23382e-42	41.140632302041	0.239524889529121	0.148875663063306	D	NVE	660K	2
994	7	AX-116329805	97934680	A	G	0.500839	0.33305	0.0243917	1.90509e-42	41.7200845026235	0.239891497495259	0.149103526665082	D	NVE	660K	2
995	7	AX-116329820	98010107	G	T	0.481544	-0.400092	0.0252428	1.41135e-56	55.8503652724118	0.345720243031206	0.21488092747631	D	NVE	660K	2
996	7	AX-116329821	98022168	C	T	0.478817	-0.397832	0.0254824	6.02796e-55	54.2198296382149	0.341677532853729	0.212368198384031	D	NVE	660K	2
997	7	AX-116329822	98026090	T	G	0.481753	-0.395675	0.025128	7.27566e-56	55.1381276042174	0.338139293004317	0.210169020650586	D	NVE	660K	2
998	7	AX-116329823	98027910	G	A	0.481334	-0.393321	0.0250794	1.97497e-55	54.7044394969658	0.334107159970928	0.207662865736642	D	NVE	660K	2
999	7	AX-116329826	98049409	A	G	0.480705	-0.398318	0.0252561	4.9159e-56	55.3083969601814	0.342617734753818	0.212952576824052	D	NVE	660K	2
1000	7	AX-116329827	98050684	G	A	0.482383	-0.397279	0.0251544	3.44204e-56	55.4631840870363	0.340917219116214	0.211895628656387	D	NVE	660K	2
1001	7	AX-116329828	98056604	A	G	0.481544	-0.389768	0.02507	1.66146e-54	53.7795101099907	0.3281084654859	0.203934403025613	D	NVE	660K	2
1002	7	AX-116329829	98059961	G	A	0.480914	-0.397217	0.0252126	6.37778e-56	55.1953304657193	0.340737226290583	0.211783754891139	D	NVE	660K	2
1003	7	AX-116329830	98066305	A	G	0.481963	-0.39727	0.0251706	4.06933e-56	55.3904770898548	0.340881327981598	0.211873320676308	D	NVE	660K	2
1004	7	AX-116689893	98066911	A	G	0.483641	-0.40875	0.0252312	5.02847e-59	58.2985641365416	0.360950449119827	0.224347196449408	D	NVE	660K	2
1005	7	AX-116329831	98071189	A	G	0.483641	-0.40875	0.0252312	5.02847e-59	58.2985641365416	0.360950449119827	0.224347196449408	D	NVE	660K	2
1006	7	AX-116329832	98072628	A	G	0.483641	-0.40875	0.0252312	5.02847e-59	58.2985641365416	0.360950449119827	0.224347196449408	D	NVE	660K	2
1007	7	AX-116329833	98075853	A	G	0.483641	-0.40875	0.0252312	5.02847e-59	58.2985641365416	0.360950449119827	0.224347196449408	D	NVE	660K	2
1008	7	AX-116329834	98079127	T	C	0.483641	-0.40875	0.0252312	5.02847e-59	58.2985641365416	0.360950449119827	0.224347196449408	D	NVE	660K	2
1009	7	AX-116329835	98080998	G	A	0.483641	-0.40875	0.0252312	5.02847e-59	58.2985641365416	0.360950449119827	0.224347196449408	D	NVE	660K	2
1010	7	AX-116329836	98084792	G	C	0.483641	-0.40875	0.0252312	5.02847e-59	58.2985641365416	0.360950449119827	0.224347196449408	D	NVE	660K	2
1011	7	AX-116329837	98088544	T	C	0.483641	-0.40875	0.0252312	5.02847e-59	58.2985641365416	0.360950449119827	0.224347196449408	D	NVE	660K	2
1012	7	AX-116689894	98089286	G	A	0.483641	-0.40875	0.0252312	5.02847e-59	58.2985641365416	0.360950449119827	0.224347196449408	D	NVE	660K	2
1013	7	AX-116329838	98092140	A	G	0.481963	-0.399363	0.0251394	7.93412e-57	56.1005012353033	0.344482627089905	0.21411169262042	D	NVE	660K	2
1014	7	AX-116329839	98094517	C	T	0.481334	-0.393339	0.0251202	2.91619e-55	54.5351841836245	0.334137740928927	0.207681873199325	D	NVE	660K	2
1015	7	AX-116772854	98101170	T	G	0.481963	-0.392828	0.0250021	1.25619e-55	54.9009446681538	0.333300944282981	0.207161765849482	D	NVE	660K	2
1016	7	AX-116329840	98104080	G	T	0.480076	-0.396212	0.0252701	2.10208e-55	54.6773507598123	0.338970811973493	0.210685847683172	D	NVE	660K	2
1017	7	AX-116329841	98107777	T	C	0.481544	-0.390608	0.0250617	9.08565e-55	54.041643997215	0.329524221010438	0.204814359771927	D	NVE	660K	2
1018	7	AX-116329842	98108987	G	A	0.480285	-0.389531	0.0251754	5.30621e-54	53.2752155662579	0.327646490170927	0.203647264259072	D	NVE	660K	2
1019	7	AX-116329843	98112317	C	A	0.481334	-0.399535	0.0252824	2.9724e-56	55.5268927473665	0.344747538530986	0.214276347185219	D	NVE	660K	2
1020	7	AX-116689895	98116120	C	T	0.478817	-0.397832	0.0254824	6.02796e-55	54.2198296382149	0.341677532853729	0.212368198384031	D	NVE	660K	2
1021	7	AX-116329844	98121076	G	T	0.478398	-0.394804	0.0253948	1.67725e-54	53.7754021994521	0.336471965607966	0.209132700491277	D	NVE	660K	2
1022	7	AX-116329845	98123638	A	C	0.478398	-0.395599	0.0254398	1.58134e-54	53.8009747434462	0.337828408473372	0.209975791709863	D	NVE	660K	2
1023	7	AX-116329851	98151501	A	G	0.487836	0.287924	0.0240729	5.72173e-33	32.2424726397633	0.179182595296751	0.111370170075643	D	NVE	660K	2
1024	7	AX-116329852	98162393	G	T	0.397441	-0.153524	0.0242603	2.47994e-10	9.60555882642545	0.048829467994164	0.0303497454437854	D	NVE	660K	2
1025	7	AX-116329853	98166159	T	C	0.397232	-0.154037	0.0242925	2.28364e-10	9.64137235854189	0.0491475318024318	0.0305474366333958	D	NVE	660K	2
1026	7	AX-116329854	98176747	A	G	0.487836	0.286852	0.0240025	6.42116e-33	32.1923865083655	0.177850812196982	0.110542406028139	D	NVE	660K	2
1027	7	AX-116329855	98186259	A	G	0.487836	0.287924	0.0240729	5.72173e-33	32.2424726397633	0.179182595296751	0.111370170075643	D	NVE	660K	2
1028	7	AX-116329856	98187697	A	G	0.397441	-0.155232	0.0243143	1.72052e-10	9.76434027460414	0.0499219963318941	0.031028801724804	D	NVE	660K	2
1029	7	AX-116329857	98192357	G	T	0.487836	0.288266	0.0240453	4.08542e-33	32.3887632893626	0.179608519099293	0.111634901179966	D	NVE	660K	2
1030	7	AX-116752367	98202839	C	A	0.487626	0.289226	0.0240896	3.29432e-33	32.4822342171018	0.180803067310974	0.112377367474074	D	NVE	660K	2
1031	7	AX-116329858	98211245	G	A	0.488045	0.286961	0.0240283	7.09508e-33	32.1490427033266	0.177989590774835	0.110628663255258	D	NVE	660K	2
1032	7	AX-116329859	98214735	A	G	0.397232	-0.154929	0.0242823	1.76715e-10	9.75272658495424	0.0497183885693435	0.0309022501972606	D	NVE	660K	2
1033	7	AX-116329862	98241841	T	C	0.48448	0.271079	0.0238857	7.5011e-30	29.1248750447549	0.158770683951967	0.0986832345266144	D	NVE	660K	2
1034	7	AX-116329863	98242725	A	C	0.484899	0.268997	0.0238283	1.48811e-29	28.8273649648739	0.156349230538429	0.097178190590571	D	NVE	660K	2
1035	7	AX-116329864	98246645	G	A	0.48448	0.271079	0.0238857	7.5011e-30	29.1248750447549	0.158770683951967	0.0986832345266144	D	NVE	660K	2
1036	7	AX-116329865	98247273	T	C	0.48448	0.269241	0.0238481	1.47304e-29	28.8317854598489	0.1566249537395	0.0973495651582081	D	NVE	660K	2
1037	7	AX-116329867	98255494	A	G	0.484899	0.267121	0.0237886	2.94017e-29	28.5316275580479	0.154176058552481	0.0958274649060935	D	NVE	660K	2
1038	7	AX-116329868	98264173	G	T	0.48469	0.26981	0.0238688	1.25556e-29	28.901162528633	0.15729173665082	0.0977640012038195	D	NVE	660K	2
1039	7	AX-116329869	98268357	A	G	0.479027	0.24651	0.0236833	2.26538e-25	24.6448589379951	0.131190227726382	0.0815407207935137	D	NVE	660K	2
1040	7	AX-116329870	98273712	G	T	0.48448	0.269241	0.0238481	1.47304e-29	28.8317854598489	0.1566249537395	0.0973495651582081	D	NVE	660K	2
1041	7	AX-116329871	98280202	C	T	0.397651	-0.154711	0.0242816	1.87145e-10	9.72782177154938	0.0495963656086175	0.0308264073517729	D	NVE	660K	2
1042	7	AX-116329872	98283312	A	T	0.493498	0.25553	0.0232731	4.78829e-28	27.3198195546763	0.141191172607709	0.0877567649941564	D	NVE	660K	2
1043	7	AX-116329873	98290431	A	G	0.395763	-0.154834	0.0241391	1.41522e-10	9.8491760425713	0.0495943686179171	0.0308251661308074	D	NVE	660K	2
1044	7	AX-116329874	98296141	T	C	0.121644	-0.202444	0.0301514	1.89041e-11	10.7234439940136	0.0378815968632316	0.0235451433126527	D	NVE	660K	2
1045	7	AX-116763787	98301647	C	T	0.122064	-0.204433	0.0301301	1.16084e-11	10.9352276354773	0.0387444635994208	0.0240814544147598	D	NVE	660K	2
1046	7	AX-116329877	98317580	T	C	0.119547	-0.237766	0.0307833	1.12849e-14	13.9475022850258	0.0514756164826888	0.0319944476355599	D	NVE	660K	2
1047	7	AX-116329878	98325335	G	A	0.395134	-0.154829	0.0242248	1.64452e-10	9.78396084043197	0.04956389010258	0.0308062223409201	D	NVE	660K	2
1048	7	AX-116329881	98341610	T	C	0.490982	0.272445	0.0238526	3.24508e-30	29.4887745921979	0.160477292504642	0.0997439697193892	D	NVE	660K	2
1049	7	AX-116329882	98344091	A	G	0.492659	0.275079	0.0239009	1.18648e-30	29.9257395781064	0.163613241512512	0.101693105313595	D	NVE	660K	2
1050	7	AX-116329883	98356809	C	T	0.395134	-0.156591	0.0243063	1.17587e-10	9.92964068965737	0.0506984127564292	0.0315113800081847	D	NVE	660K	2
1051	7	AX-116329885	98369758	A	C	0.394715	-0.153473	0.0242349	2.40856e-10	9.61824253043971	0.0486815840202754	0.0302578287969919	D	NVE	660K	2
1052	7	AX-116329886	98373287	T	A	0.395763	-0.153076	0.024111	2.16972e-10	9.6635963077648	0.0484745637192253	0.0301291562208476	D	NVE	660K	2
1053	7	AX-116689898	98374939	C	T	0.39807	-0.154072	0.0242713	2.18295e-10	9.66095621159859	0.0492050946734479	0.0305832145878589	D	NVE	660K	2
1054	7	AX-116329887	98376644	T	C	0.39807	-0.154072	0.0242713	2.18295e-10	9.66095621159859	0.0492050946734479	0.0305832145878589	D	NVE	660K	2
1055	7	AX-116329888	98379961	C	A	0.39807	-0.154072	0.0242713	2.18295e-10	9.66095621159859	0.0492050946734479	0.0305832145878589	D	NVE	660K	2
1056	7	AX-116329889	98382319	T	C	0.39807	-0.154072	0.0242713	2.18295e-10	9.66095621159859	0.0492050946734479	0.0305832145878589	D	NVE	660K	2
1057	7	AX-116329892	98390455	T	C	0.122064	-0.236453	0.0310074	2.42688e-14	13.6149516973501	0.0518319211156266	0.0322159072449785	D	NVE	660K	2
1058	7	AX-116329893	98394189	C	A	0.122064	-0.236453	0.0310074	2.42688e-14	13.6149516973501	0.0518319211156266	0.0322159072449785	D	NVE	660K	2
1059	7	AX-116329894	98395931	T	C	0.122064	-0.236453	0.0310074	2.42688e-14	13.6149516973501	0.0518319211156266	0.0322159072449785	D	NVE	660K	2
1060	7	AX-116329897	98410772	G	T	0.122064	-0.236453	0.0310074	2.42688e-14	13.6149516973501	0.0518319211156266	0.0322159072449785	D	NVE	660K	2
1061	7	AX-116329898	98412179	C	T	0.122064	-0.236453	0.0310074	2.42688e-14	13.6149516973501	0.0518319211156266	0.0322159072449785	D	NVE	660K	2
1062	7	AX-116329900	98417239	A	G	0.122064	-0.236453	0.0310074	2.42688e-14	13.6149516973501	0.0518319211156266	0.0322159072449785	D	NVE	660K	2
1063	7	AX-116329901	98418895	C	T	0.122064	-0.236453	0.0310074	2.42688e-14	13.6149516973501	0.0518319211156266	0.0322159072449785	D	NVE	660K	2
1064	7	AX-116746030	98420900	A	G	0.122064	-0.236453	0.0310074	2.42688e-14	13.6149516973501	0.0518319211156266	0.0322159072449785	D	NVE	660K	2
1065	7	AX-116329902	98427807	G	A	0.122064	-0.236453	0.0310074	2.42688e-14	13.6149516973501	0.0518319211156266	0.0322159072449785	D	NVE	660K	2
1066	7	AX-116329903	98430309	G	T	0.122064	-0.236453	0.0310074	2.42688e-14	13.6149516973501	0.0518319211156266	0.0322159072449785	D	NVE	660K	2
1067	7	AX-116329905	98440639	T	C	0.122064	-0.236453	0.0310074	2.42688e-14	13.6149516973501	0.0518319211156266	0.0322159072449785	D	NVE	660K	2
1068	7	AX-116329909	98469335	G	A	0.122064	-0.236453	0.0310074	2.42688e-14	13.6149516973501	0.0518319211156266	0.0322159072449785	D	NVE	660K	2
1069	7	AX-116329910	98472993	G	A	0.122064	-0.236453	0.0310074	2.42688e-14	13.6149516973501	0.0518319211156266	0.0322159072449785	D	NVE	660K	2
1070	7	AX-116329911	98477111	T	C	0.452601	0.297753	0.0234666	6.85898e-37	36.1637404634926	0.190015484919471	0.118103305945759	D	NVE	660K	2
1071	7	AX-116329912	98481218	T	C	0.106334	-0.197325	0.0325228	1.30095e-09	8.885739394554	0.0320087565299614	0.0198949047073898	D	NVE	660K	2
1072	7	AX-116329913	98483627	A	C	0.152894	-0.226994	0.0287643	2.98534e-15	14.5250061999735	0.0577316739321579	0.0358828731882565	D	NVE	660K	2
1073	7	AX-116329914	98485727	T	C	0.495386	0.224902	0.0233007	4.81351e-22	21.3175381216071	0.109382250114344	0.0679860662712031	D	NVE	660K	2
1074	7	AX-116329915	98487957	A	G	0.152894	-0.226994	0.0287643	2.98534e-15	14.5250061999735	0.0577316739321579	0.0358828731882565	D	NVE	660K	2
1075	7	AX-116635390	98523594	T	A	0.435612	-0.158844	0.0227923	3.18734e-12	11.496571606985	0.0536631830788997	0.0333541202280253	D	NVE	660K	2
1076	7	AX-116329966	98609789	C	A	0.334522	-0.211104	0.0221908	1.84977e-21	20.7328822683216	0.0858239513843803	0.053343507199527	D	NVE	660K	2
1077	7	AX-116329965	98613560	G	A	0.270134	0.380014	0.0240568	3.28619e-56	55.48330733026	0.246308142681891	0.153091764833899	D	NVE	660K	2
1078	7	AX-116775349	98615895	G	T	0.270134	0.380014	0.0240568	3.28619e-56	55.48330733026	0.246308142681891	0.153091764833899	D	NVE	660K	2
1079	7	AX-116329963	98621998	G	A	0.166527	0.190811	0.0279468	8.63246e-12	11.0638654253526	0.0437159784010864	0.0271714780193298	D	NVE	660K	2
1080	7	AX-116329959	98635594	G	A	0.166527	0.190811	0.0279468	8.63246e-12	11.0638654253526	0.0437159784010864	0.0271714780193298	D	NVE	660K	2
1081	7	AX-116768967	98638254	T	C	0.166527	0.190811	0.0279468	8.63246e-12	11.0638654253526	0.0437159784010864	0.0271714780193298	D	NVE	660K	2
1082	7	AX-116329956	98645874	A	G	0.200294	-0.24623	0.0242512	3.20404e-24	23.494302070718	0.0840112444773946	0.0522168270317688	D	NVE	660K	2
1083	7	AX-116329955	98648325	T	C	0.233851	-0.30167	0.0246859	2.41997e-34	33.6161900178688	0.141050266389735	0.087669185341487	D	NVE	660K	2
1084	7	AX-116329953	98654430	A	G	0.268037	-0.306762	0.023835	6.62259e-38	37.1789721309941	0.159714443191328	0.0992698240155323	D	NVE	660K	2
1085	7	AX-116329952	98661361	A	G	0.17156	0.165608	0.0277607	2.43781e-09	8.61300014579191	0.0337207259697856	0.020958971936474	D	NVE	660K	2
1086	7	AX-116329950	98667164	T	C	0.105914	-0.204587	0.0325923	3.44817e-10	9.46241133094421	0.0342882978607498	0.021311743799847	D	NVE	660K	2
1087	7	AX-116775348	98669876	T	C	0.17156	0.165608	0.0277607	2.43781e-09	8.61300014579191	0.0337207259697856	0.020958971936474	D	NVE	660K	2
1088	7	AX-116773566	98672704	T	G	0.233851	-0.30167	0.0246859	2.41997e-34	33.6161900178688	0.141050266389735	0.087669185341487	D	NVE	660K	2
1089	7	AX-116329948	98677456	A	G	0.268037	-0.306762	0.023835	6.62259e-38	37.1789721309941	0.159714443191328	0.0992698240155323	D	NVE	660K	2
1090	7	AX-116329947	98678942	T	C	0.17156	0.165608	0.0277607	2.43781e-09	8.61300014579191	0.0337207259697856	0.020958971936474	D	NVE	660K	2
1091	7	AX-116329946	98681318	C	G	0.127936	-0.296127	0.0312911	2.97447e-21	20.5265904069374	0.0846358449274193	0.052605044750311	D	NVE	660K	2
1092	7	AX-116329945	98683779	T	C	0.233851	-0.30167	0.0246859	2.41997e-34	33.6161900178688	0.141050266389735	0.087669185341487	D	NVE	660K	2
1093	7	AX-116329944	98686161	C	T	0.233851	-0.30167	0.0246859	2.41997e-34	33.6161900178688	0.141050266389735	0.087669185341487	D	NVE	660K	2
1094	7	AX-116689901	98696805	T	C	0.17156	0.165608	0.0277607	2.43781e-09	8.61300014579191	0.0337207259697856	0.020958971936474	D	NVE	660K	2
1095	7	AX-116849725	98705881	T	C	0.17156	0.165608	0.0277607	2.43781e-09	8.61300014579191	0.0337207259697856	0.020958971936474	D	NVE	660K	2
1096	7	AX-116329926	98721362	G	A	0.262374	-0.3023	0.024191	7.81606e-36	35.107012115414	0.152999672354564	0.0950962871333877	D	NVE	660K	2
1097	7	AX-116329928	98725467	G	A	0.17156	0.165608	0.0277607	2.43781e-09	8.61300014579191	0.0337207259697856	0.020958971936474	D	NVE	660K	2
1098	7	AX-116329931	98741076	A	G	0.262374	-0.3023	0.024191	7.81606e-36	35.107012115414	0.152999672354564	0.0950962871333877	D	NVE	660K	2
1099	7	AX-116772855	98758067	T	C	0.262374	-0.3023	0.024191	7.81606e-36	35.107012115414	0.152999672354564	0.0950962871333877	D	NVE	660K	2
1100	7	AX-116329972	98806348	T	C	0.228188	-0.29822	0.0251458	1.91855e-32	31.7170268780184	0.135498676730271	0.0842186187083791	D	NVE	660K	2
1101	7	AX-116329983	98818798	A	G	0.233012	-0.275295	0.0246941	7.30787e-29	28.1362091869332	0.117171151436183	0.0728272243283179	D	NVE	660K	2
1102	7	AX-116329984	98822042	C	T	0.228188	-0.29822	0.0251458	1.91855e-32	31.7170268780184	0.135498676730271	0.0842186187083791	D	NVE	660K	2
1103	7	AX-116329985	98822709	A	C	0.228188	-0.29822	0.0251458	1.91855e-32	31.7170268780184	0.135498676730271	0.0842186187083791	D	NVE	660K	2
1104	7	AX-116329980	98861998	A	C	0.232592	-0.277211	0.0247239	3.55037e-29	28.4497263848083	0.118658596738872	0.0737517395473565	D	NVE	660K	2
1105	7	AX-116329993	98887162	T	G	0.175126	0.341918	0.0254189	3.02366e-41	40.5194670453221	0.146096349945421	0.0908055568338296	D	NVE	660K	2
1106	7	AX-116689903	98890103	T	C	0.228188	-0.29822	0.0251458	1.91855e-32	31.7170268780184	0.135498676730271	0.0842186187083791	D	NVE	660K	2
1107	7	AX-116329994	98894285	A	T	0.228188	-0.29822	0.0251458	1.91855e-32	31.7170268780184	0.135498676730271	0.0842186187083791	D	NVE	660K	2
1108	7	AX-116329995	98896530	C	G	0.378146	0.346071	0.0223621	5.05342e-54	53.2964146051653	0.243632685567494	0.151428845991994	D	NVE	660K	2
1109	7	AX-116638211	98908819	T	G	0.104027	-0.195644	0.0329809	2.99228e-09	8.52399777017745	0.0308625109741683	0.0191824607209317	D	NVE	660K	2
1110	7	AX-116329998	98919193	G	A	0.228188	-0.29822	0.0251458	1.91855e-32	31.7170268780184	0.135498676730271	0.0842186187083791	D	NVE	660K	2
1111	7	AX-116329999	98922840	A	G	0.227559	-0.300123	0.0251951	1.02558e-32	31.989030456989	0.136966729450463	0.0851310805513221	D	NVE	660K	2
1112	7	AX-116330001	98926141	G	A	0.166317	0.18552	0.0279009	2.94593e-11	10.530777576901	0.041283475643392	0.025659566411033	D	NVE	660K	2
1113	7	AX-116849726	98929903	A	G	0.166317	0.18552	0.0279009	2.94593e-11	10.530777576901	0.041283475643392	0.025659566411033	D	NVE	660K	2
1114	7	AX-116330004	98939867	A	C	0.175755	0.344299	0.0253541	5.29179e-42	41.2763973987345	0.14855686524202	0.0923348795149871	D	NVE	660K	2
1115	7	AX-116638204	98967863	C	T	0.166317	0.18552	0.0279009	2.94593e-11	10.530777576901	0.041283475643392	0.025659566411033	D	NVE	660K	2
1116	7	AX-116638200	98993462	T	C	0.172399	0.183871	0.0268213	7.11034e-12	11.1481096318169	0.0417291385077949	0.0259365662442074	D	NVE	660K	2
1117	7	AX-116638199	98994813	C	T	0.166317	0.18552	0.0279009	2.94593e-11	10.530777576901	0.041283475643392	0.025659566411033	D	NVE	660K	2
1118	7	AX-116849728	99109462	A	G	0.166527	0.182365	0.0278619	5.93726e-11	10.226413932362	0.0399315685013096	0.024819294351736	D	NVE	660K	2
1119	7	AX-116330024	99114806	T	C	0.165898	0.178953	0.0278796	1.37365e-10	9.86212390951219	0.0383350005071896	0.0238269543940074	D	NVE	660K	2
1120	7	AX-116735908	99122836	G	A	0.166737	0.182557	0.0278427	5.4999e-11	10.2596452068408	0.0400560624416811	0.0248966730239759	D	NVE	660K	2
1121	7	AX-116330027	99124524	A	G	0.166527	0.182365	0.0278619	5.93726e-11	10.226413932362	0.0399315685013096	0.024819294351736	D	NVE	660K	2
1122	7	AX-116330028	99126216	A	C	0.166527	0.182365	0.0278619	5.93726e-11	10.226413932362	0.0399315685013096	0.024819294351736	D	NVE	660K	2
1123	7	AX-116330029	99128890	C	T	0.166527	0.182365	0.0278619	5.93726e-11	10.226413932362	0.0399315685013096	0.024819294351736	D	NVE	660K	2
1124	7	AX-116791069	99138023	T	C	0.266149	-0.310937	0.0238939	1.02887e-38	37.9876394958394	0.163355864715362	0.101533133874267	D	NVE	660K	2
1125	7	AX-116330031	99139748	T	G	0.166527	0.182365	0.0278619	5.93726e-11	10.226413932362	0.0399315685013096	0.024819294351736	D	NVE	660K	2
1126	7	AX-116330032	99142553	C	T	0.17177	0.190861	0.0270462	1.70322e-12	11.7687292518524	0.0448321799287656	0.0278652482695622	D	NVE	660K	2
1127	7	AX-116330033	99144101	T	G	0.166527	0.182365	0.0278619	5.93726e-11	10.226413932362	0.0399315685013096	0.024819294351736	D	NVE	660K	2
1128	7	AX-116330034	99147971	T	C	0.166737	0.182557	0.0278427	5.4999e-11	10.2596452068408	0.0400560624416811	0.0248966730239759	D	NVE	660K	2
1129	7	AX-116330036	99151138	G	T	0.166527	0.182365	0.0278619	5.93726e-11	10.226413932362	0.0399315685013096	0.024819294351736	D	NVE	660K	2
1130	7	AX-116330037	99153062	C	A	0.166737	0.182557	0.0278427	5.4999e-11	10.2596452068408	0.0400560624416811	0.0248966730239759	D	NVE	660K	2
1131	7	AX-116330038	99156939	C	A	0.176384	0.156027	0.0262979	2.97308e-09	8.52679340458884	0.0305943106514167	0.0190157619659008	D	NVE	660K	2
1132	7	AX-116330039	99156991	T	C	0.166527	0.182365	0.0278619	5.93726e-11	10.226413932362	0.0399315685013096	0.024819294351736	D	NVE	660K	2
1133	7	AX-116849729	99163944	T	C	0.225671	0.328341	0.0257401	2.88629e-37	36.5396600353103	0.162970389979969	0.10129354371335	D	NVE	660K	2
1134	7	AX-116330040	99164937	C	T	0.225671	0.328341	0.0257401	2.88629e-37	36.5396600353103	0.162970389979969	0.10129354371335	D	NVE	660K	2
1135	7	AX-116330041	99168377	T	G	0.147651	-0.200403	0.0296324	1.35197e-11	10.8690329452132	0.0437239591035392	0.0271764383905535	D	NVE	660K	2
1136	7	AX-116330042	99169254	T	G	0.103817	-0.194868	0.033094	3.90161e-09	8.40875614429899	0.030563523884928	0.0189966265838384	D	NVE	660K	2
1137	7	AX-116330043	99172743	C	T	0.143247	-0.222315	0.0297165	7.36368e-14	13.1329050926903	0.0524730001235134	0.0326143671401599	D	NVE	660K	2
1138	7	AX-116330044	99176392	T	C	0.103817	-0.194868	0.033094	3.90161e-09	8.40875614429899	0.030563523884928	0.0189966265838384	D	NVE	660K	2
1139	7	AX-116689909	99179475	T	G	0.356544	-0.129873	0.0221584	4.59794e-09	8.33743670027834	0.0334754887278557	0.0208065457853884	D	NVE	660K	2
1140	7	AX-116330045	99180589	A	G	0.356963	-0.129384	0.0221411	5.10816e-09	8.29173550803571	0.0332412622272796	0.02066096331315	D	NVE	660K	2
1141	7	AX-116330046	99183635	C	T	0.357383	-0.128657	0.0221268	6.08047e-09	8.21606284991847	0.0328859305205461	0.0204401084218218	D	NVE	660K	2
1142	7	AX-116330047	99185212	A	G	0.356753	-0.129876	0.0221709	4.68628e-09	8.32917176635321	0.0334857789444441	0.0208129416251722	D	NVE	660K	2
1143	7	AX-116330053	99203788	T	C	0.142617	-0.224062	0.0298414	5.98372e-14	13.2230287368849	0.0531055333512932	0.0330075154425364	D	NVE	660K	2
1144	7	AX-116330062	99246514	T	C	0.103817	-0.194868	0.033094	3.90161e-09	8.40875614429899	0.030563523884928	0.0189966265838384	D	NVE	660K	2
1145	7	AX-116330063	99247668	C	A	0.103817	-0.194868	0.033094	3.90161e-09	8.40875614429899	0.030563523884928	0.0189966265838384	D	NVE	660K	2
1146	7	AX-116735909	99254361	T	C	0.22693	-0.299871	0.0252108	1.26324e-32	31.8985141310173	0.136469896722932	0.0848222763101925	D	NVE	660K	2
1147	7	AX-116330067	99260120	G	A	0.128775	0.199892	0.0312338	1.55511e-10	9.80823888592757	0.0387801878026444	0.0241036586393511	D	NVE	660K	2
1148	7	AX-116330069	99265643	C	T	0.231124	0.342388	0.0256646	1.33917e-40	39.8731642882788	0.180216941093934	0.112013063249271	D	NVE	660K	2
1149	7	AX-116330070	99267917	T	C	0.176384	-0.250305	0.0264997	3.53396e-21	20.4517383704709	0.0787372433508464	0.0489387943552689	D	NVE	660K	2
1150	7	AX-116330077	99295435	A	G	0.171141	-0.233859	0.0266312	1.6144e-18	17.7919888511072	0.0671119863481782	0.0417131659541622	D	NVE	660K	2
1151	7	AX-116330079	99299499	A	G	0.171141	-0.231224	0.0265722	3.26935e-18	17.4855385835701	0.0656081416077199	0.0407784577352371	D	NVE	660K	2
1152	7	AX-116330080	99303395	T	C	0.279362	-0.284386	0.0234035	5.63692e-34	33.2489581287074	0.140850408085953	0.0875449642738863	D	NVE	660K	2
1153	7	AX-116330081	99304800	A	C	0.490562	-0.135976	0.0197003	5.11939e-12	11.2907817842227	0.039973019642766	0.0248450581301107	D	NVE	660K	2
1154	7	AX-116752368	99307355	T	G	0.278943	-0.28241	0.0233401	1.05886e-33	32.9751614575004	0.138772176555511	0.0862532484204661	D	NVE	660K	2
1155	7	AX-116748828	99310525	G	A	0.316485	0.171865	0.0228479	5.38817e-14	13.2685587104811	0.055275573781525	0.0343562947220512	D	NVE	660K	2
1156	7	AX-116330087	99321908	T	C	0.230914	-0.301533	0.0247616	4.09837e-34	33.3873888361484	0.139685736194672	0.0868210674779983	D	NVE	660K	2
1157	7	AX-116803152	99383194	C	T	0.107383	-0.205037	0.0324524	2.64814e-10	9.57705905865068	0.0348595966707949	0.0216668321137167	D	NVE	660K	2
1158	7	AX-116330121	99445784	A	C	0.104237	-0.224921	0.0327387	6.41151e-12	11.193039676029	0.0408631863740652	0.0253983374265528	D	NVE	660K	2
1159	7	AX-116803153	99554996	A	G	0.114723	0.23458	0.0334018	2.17184e-12	11.6631721724886	0.048346922440702	0.0300498213341402	D	NVE	660K	2
1160	7	AX-116330150	99558711	G	A	0.121225	-0.190186	0.0323097	3.9483e-09	8.40358985615573	0.0333337495929607	0.0207184484367955	D	NVE	660K	2
1161	7	AX-116330151	99561174	A	G	0.121225	-0.190186	0.0323097	3.9483e-09	8.40358985615573	0.0333337495929607	0.0207184484367955	D	NVE	660K	2
1162	7	AX-116743199	99564980	T	C	0.364933	0.130279	0.0218032	2.29797e-09	8.6386556453255	0.034028179082762	0.0211500680941435	D	NVE	660K	2
1163	7	AX-116330152	99566783	T	G	0.121225	-0.190186	0.0323097	3.9483e-09	8.40358985615573	0.0333337495929607	0.0207184484367955	D	NVE	660K	2
1164	7	AX-116330155	99573638	T	C	0.364933	0.130279	0.0218032	2.29797e-09	8.6386556453255	0.034028179082762	0.0211500680941435	D	NVE	660K	2
1165	7	AX-116330162	99603069	T	C	0.326342	0.192141	0.0232058	1.2331e-16	15.9090017022468	0.0702117389415307	0.0436398038228812	D	NVE	660K	2
1166	7	AX-116330164	99609736	C	T	0.322777	0.175568	0.023016	2.3831e-14	13.6228577333409	0.0582884084879384	0.0362289091526401	D	NVE	660K	2
1167	7	AX-116330188	99712338	T	C	0.167995	-0.175485	0.0280575	3.9891e-10	9.3991250765245	0.0372356968639813	0.0231436869510612	D	NVE	660K	2
1168	7	AX-116330199	99756378	G	A	0.120386	0.201295	0.0332696	1.44473e-09	8.84021330893963	0.0371185742501666	0.0230708898950823	D	NVE	660K	2
1169	7	AX-116330202	99774131	T	C	0.285864	0.161231	0.0227756	1.45083e-12	11.8383834727361	0.0459086669032197	0.0285343341103528	D	NVE	660K	2
1170	7	AX-116689925	99800243	T	C	0.111787	0.219179	0.0341241	1.33623e-10	9.87411878202986	0.0412632567779754	0.0256469994623489	D	NVE	660K	2
1171	7	AX-116330203	99802802	A	G	0.111787	0.219179	0.0341241	1.33623e-10	9.87411878202986	0.0412632567779754	0.0256469994623489	D	NVE	660K	2
1172	7	AX-116330222	99903359	T	C	0.286913	0.159725	0.0226852	1.90942e-12	11.7190985327797	0.0451539484547187	0.0280652421104877	D	NVE	660K	2
1173	7	AX-116330223	99909788	T	C	0.290688	0.173049	0.0228003	3.20486e-14	13.4941909373013	0.0534145769039478	0.0331996001311353	D	NVE	660K	2
1174	7	AX-116330231	99956934	A	G	0.111577	0.226597	0.0342716	3.79682e-11	10.4205799914459	0.0440311449614291	0.0273673684369755	D	NVE	660K	2
1175	7	AX-116330237	99991269	G	T	0.135277	0.231904	0.0324795	9.33297e-13	12.0299801301703	0.0544220186668669	0.0338257712181864	D	NVE	660K	2
1176	7	AX-116808583	100003085	A	G	0.134648	0.226527	0.0326395	3.91373e-12	11.4074091387073	0.0517237315876791	0.0321486625100311	D	NVE	660K	2
1177	7	AX-116768973	100004098	A	G	0.134857	0.227511	0.0325977	2.96552e-12	11.5278991426607	0.0522424318390497	0.0324710584163844	D	NVE	660K	2
1178	7	AX-116803154	100114136	A	G	0.256292	0.202418	0.0241908	5.88192e-17	16.2304808866285	0.0675605157010629	0.0419919474409017	D	NVE	660K	2
1179	7	AX-116330267	100114233	G	T	0.255663	0.200983	0.0241755	9.29161e-17	16.0319090272836	0.0664987269242171	0.0413319972015055	D	NVE	660K	2
1180	7	AX-116330272	100130331	C	T	0.255872	0.200591	0.0241818	1.08493e-16	15.9645982817182	0.0662751151208554	0.041193012248586	D	NVE	660K	2
1181	7	AX-116330273	100137205	A	G	0.191904	0.304308	0.0278742	9.54388e-28	27.0202750299062	0.124231267821232	0.0772154092480336	D	NVE	660K	2
1182	7	AX-116330274	100141122	C	T	0.191904	0.303503	0.0278881	1.39075e-27	26.8567509313871	0.123574867758623	0.076807426617302	D	NVE	660K	2
1183	7	AX-116746033	100141169	T	C	0.191904	0.303283	0.0278933	1.55088e-27	26.8094218046068	0.12339578143929	0.0766961162871373	D	NVE	660K	2
1184	7	AX-116330276	100146028	C	T	0.192114	0.303667	0.0278562	1.13698e-27	26.9442471746843	0.123811643452217	0.0769545935294773	D	NVE	660K	2
1185	7	AX-116330277	100147980	A	G	0.192114	0.304666	0.0278437	7.25737e-28	27.1392207348677	0.124627611503869	0.0774617549562791	D	NVE	660K	2
1186	7	AX-116330278	100149959	G	A	0.192114	0.303469	0.0278545	1.22067e-27	26.9134017288067	0.123650238273244	0.0768542728359213	D	NVE	660K	2
1187	7	AX-116330279	100153624	T	C	0.0547399	0.3357	0.0436445	1.45211e-14	13.838000483785	0.0504446603597497	0.031353661299353	D	NVE	660K	2
1188	7	AX-116752370	100265951	A	G	0.0847315	0.239311	0.0370639	1.07006e-10	9.97059187003596	0.0384216425614377	0.023880806389517	D	NVE	660K	2
1189	7	AX-116330310	100273995	C	T	0.129195	0.226144	0.0294428	1.58095e-14	13.8010818650883	0.0497730154923231	0.0309362033258715	D	NVE	660K	2
1190	7	AX-116689933	100276800	C	T	0.129195	0.226144	0.0294428	1.58095e-14	13.8010818650883	0.0497730154923231	0.0309362033258715	D	NVE	660K	2
1191	7	AX-116791071	100278135	G	A	0.129195	0.226144	0.0294428	1.58095e-14	13.8010818650883	0.0497730154923231	0.0309362033258715	D	NVE	660K	2
1192	7	AX-116752371	100281212	A	T	0.129195	0.226144	0.0294428	1.58095e-14	13.8010818650883	0.0497730154923231	0.0309362033258715	D	NVE	660K	2
1193	7	AX-116330312	100299616	T	C	0.0547399	0.335347	0.0435898	1.43457e-14	13.8432782554542	0.0503386275757675	0.0312877570793247	D	NVE	660K	2
1194	7	AX-116330346	100387809	A	G	0.39807	0.148934	0.0206852	6.02096e-13	12.2203342580008	0.0459780278413336	0.0285774451025871	D	NVE	660K	2
1195	7	AX-116330343	100414795	G	C	0.397861	0.147061	0.020697	1.19938e-12	11.9210431974209	0.0448208770104557	0.0278582229893868	D	NVE	660K	2
1196	7	AX-116768976	100442953	G	A	0.451971	-0.159418	0.0203143	4.24195e-15	14.3724344548322	0.0544560350125939	0.0338469139313093	D	NVE	660K	2
1197	7	AX-116330340	100445364	A	G	0.451762	-0.16127	0.020307	1.99651e-15	14.6997285101959	0.0557241172618584	0.0346350849896456	D	NVE	660K	2
1198	7	AX-116330338	100454151	T	C	0.0545302	0.328477	0.0437357	5.89059e-14	13.2298412042092	0.0481229094869014	0.0299105870478938	D	NVE	660K	2
1199	7	AX-116760783	100467421	G	A	0.372903	0.145581	0.0206324	1.71403e-12	11.765981581059	0.0428743146180011	0.0266483455213688	D	NVE	660K	2
1200	7	AX-116330335	100473178	A	G	0.39807	0.148934	0.0206852	6.02096e-13	12.2203342580008	0.0459780278413336	0.0285774451025871	D	NVE	660K	2
1201	7	AX-116330323	100501856	A	T	0.372693	0.14367	0.0206409	3.39132e-12	11.4696312288957	0.0417465650199065	0.025947397617726	D	NVE	660K	2
1202	7	AX-116330322	100503197	T	C	0.372693	0.14367	0.0206409	3.39132e-12	11.4696312288957	0.0417465650199065	0.025947397617726	D	NVE	660K	2
1203	7	AX-116330321	100506268	T	C	0.372693	0.14367	0.0206409	3.39132e-12	11.4696312288957	0.0417465650199065	0.025947397617726	D	NVE	660K	2
1204	7	AX-116689936	100517460	C	G	0.139471	0.191485	0.0281061	9.5612e-12	11.0194875971933	0.0380694092337833	0.0236618772823556	D	NVE	660K	2
1205	7	AX-116330374	100532194	A	G	0.47672	-0.149932	0.0198353	4.06675e-14	13.390752524659	0.0485113511319193	0.0301520212787043	D	NVE	660K	2
1206	7	AX-116330372	100543148	G	T	0.251258	0.134482	0.0230804	5.65359e-09	8.24767568986736	0.0294332084264997	0.0182940838807605	D	NVE	660K	2
1207	7	AX-116330355	100640783	G	A	0.243289	0.136688	0.0221865	7.23586e-10	9.14050984449543	0.0297557219747917	0.0184945407871107	D	NVE	660K	2
1208	7	AX-116653142	100690190	G	A	0.488255	0.190918	0.0208508	5.36691e-20	19.2702756875211	0.0787863994308228	0.048969347104983	D	NVE	660K	2
1209	7	AX-116330414	100928668	A	G	0.232383	0.135279	0.0221931	1.09061e-09	8.96233052450642	0.0282401435787947	0.0175525395651414	D	NVE	660K	2
1210	7	AX-116330419	100947511	T	C	0.442324	-0.19465	0.0218473	5.12249e-19	18.290518880745	0.0808515720916122	0.050252946274237	D	NVE	660K	2
1211	7	AX-116735910	101042127	G	A	0.369337	0.189328	0.0211771	3.88321e-19	18.4108091226203	0.0722282441862356	0.0448931539693576	D	NVE	660K	2
1212	7	AX-116330447	101045543	C	T	0.369337	0.189328	0.0211771	3.88321e-19	18.4108091226203	0.0722282441862356	0.0448931539693576	D	NVE	660K	2
1213	7	AX-116330460	101088180	A	G	0.311451	0.215128	0.0215333	1.67733e-23	22.7753814853487	0.0858569891687396	0.053364041692048	D	NVE	660K	2
1214	7	AX-116330462	101117961	T	C	0.503356	-0.190076	0.020483	1.69941e-20	19.7697018305151	0.0781325870609496	0.0485629728435222	D	NVE	660K	2
1215	7	AX-116330464	101124224	A	G	0.378775	0.265292	0.021738	2.95629e-34	33.5292529656689	0.143263558046433	0.0890448472344587	D	NVE	660K	2
1216	7	AX-116330466	101129337	T	C	0.500629	-0.191597	0.0206219	1.52934e-20	19.815495952319	0.079391484813507	0.0493454353175029	D	NVE	660K	2
1217	7	AX-116330467	101135632	C	G	0.442743	-0.194837	0.0218328	4.49431e-19	18.3473369749418	0.0810228093341164	0.050359378044518	D	NVE	660K	2
1218	7	AX-116743200	101142871	G	A	0.442743	-0.194837	0.0218328	4.49431e-19	18.3473369749418	0.0810228093341164	0.050359378044518	D	NVE	660K	2
1219	7	AX-116330469	101144074	G	A	0.442743	-0.194837	0.0218328	4.49431e-19	18.3473369749418	0.0810228093341164	0.050359378044518	D	NVE	660K	2
1220	7	AX-116330470	101148236	C	T	0.442743	-0.194837	0.0218328	4.49431e-19	18.3473369749418	0.0810228093341164	0.050359378044518	D	NVE	660K	2
1221	7	AX-116330485	101199156	A	C	0.378565	0.265284	0.0217358	2.92502e-34	33.533871160057	0.143223893893313	0.089020194150985	D	NVE	660K	2
1222	7	AX-116330487	101208126	T	C	0.378775	0.264401	0.0217026	3.83214e-34	33.4165586331747	0.142302854568346	0.0884477261269668	D	NVE	660K	2
1223	7	AX-116330488	101210453	T	A	0.378775	0.264401	0.0217026	3.83214e-34	33.4165586331747	0.142302854568346	0.0884477261269668	D	NVE	660K	2
1224	7	AX-116757988	101214499	A	G	0.378775	0.264401	0.0217026	3.83214e-34	33.4165586331747	0.142302854568346	0.0884477261269668	D	NVE	660K	2
1225	7	AX-116330489	101215235	T	C	0.500629	-0.191329	0.0206088	1.63494e-20	19.7864981807083	0.0791695394053815	0.0492074861053626	D	NVE	660K	2
1226	7	AX-116330490	101217808	A	C	0.500629	-0.191329	0.0206088	1.63494e-20	19.7864981807083	0.0791695394053815	0.0492074861053626	D	NVE	660K	2
1227	7	AX-116330506	101281413	A	G	0.249371	0.226701	0.0244796	2.02814e-20	19.6929020694921	0.0832214639596016	0.0517259423538046	D	NVE	660K	2
1228	7	AX-116330511	101297163	A	G	0.368708	0.129783	0.0219352	3.28493e-09	8.48347388057533	0.0339160805458133	0.0210803937314939	D	NVE	660K	2
1229	7	AX-116330513	101302514	T	C	0.183096	0.221762	0.0257256	6.67861e-18	17.1753139165881	0.0636328437531062	0.0395507198645245	D	NVE	660K	2
1230	7	AX-116330517	101336410	C	T	0.203859	0.145273	0.0246468	3.76549e-09	8.4241785014156	0.0296310392273463	0.0184170447626475	D	NVE	660K	2
1231	7	AX-116330522	101357079	T	C	0.444421	-0.193134	0.0216323	4.33668e-19	18.3628426228965	0.079673713239125	0.0495208531794285	D	NVE	660K	2
1232	7	AX-116330529	101398669	G	A	0.500419	-0.193261	0.0206488	8.01519e-21	20.0960861782414	0.0807765577795017	0.0502063214517535	D	NVE	660K	2
1233	7	AX-116330532	101405993	C	A	0.371644	0.135049	0.0219264	7.31272e-10	9.13592105515266	0.0368445139070841	0.0229005488696634	D	NVE	660K	2
1234	7	AX-116330534	101412300	G	A	0.371644	0.135049	0.0219264	7.31272e-10	9.13592105515266	0.0368445139070841	0.0229005488696634	D	NVE	660K	2
1235	7	AX-116330535	101413163	T	C	0.371854	0.134621	0.0218977	7.86126e-10	9.1045078398141	0.0366197920945994	0.0227608739953561	D	NVE	660K	2
1236	7	AX-116330536	101416921	T	C	0.371854	0.134621	0.0218977	7.86126e-10	9.1045078398141	0.0366197920945994	0.0227608739953561	D	NVE	660K	2
1237	7	AX-116785382	101417187	A	G	0.371435	0.13491	0.0219091	7.38046e-10	9.13191656917481	0.0367602534944892	0.0228481771732617	D	NVE	660K	2
1238	7	AX-116330537	101420220	T	C	0.371435	0.135827	0.0219142	5.71337e-10	9.24310764995397	0.0372616798542724	0.0231598365667256	D	NVE	660K	2
1239	7	AX-116330538	101422794	T	C	0.371435	0.13491	0.0219091	7.38046e-10	9.13191656917481	0.0367602534944892	0.0228481771732617	D	NVE	660K	2
1240	7	AX-116330539	101426021	G	A	0.371435	0.135827	0.0219142	5.71337e-10	9.24310764995397	0.0372616798542724	0.0231598365667256	D	NVE	660K	2
1241	7	AX-116330540	101429667	T	C	0.371854	0.133763	0.0218974	1.00492e-09	8.99786851032454	0.0361544909092214	0.0224716680483939	D	NVE	660K	2
1242	7	AX-116330541	101429969	A	G	0.371644	0.135049	0.0219264	7.31272e-10	9.13592105515266	0.0368445139070841	0.0229005488696634	D	NVE	660K	2
1243	7	AX-116330543	101436520	G	A	0.0559983	0.303797	0.0428032	1.27002e-12	11.8961894398147	0.0422057648269396	0.0262328112792666	D	NVE	660K	2
1244	7	AX-116330544	101438109	G	A	0.0562081	0.297912	0.0426362	2.80201e-12	11.5525303191084	0.0407294306039642	0.0253152021039504	D	NVE	660K	2
1245	7	AX-116330545	101440406	C	A	0.0559983	0.303797	0.0428032	1.27002e-12	11.8961894398147	0.0422057648269396	0.0262328112792666	D	NVE	660K	2
1246	7	AX-116330546	101443216	C	T	0.0559983	0.303797	0.0428032	1.27002e-12	11.8961894398147	0.0422057648269396	0.0262328112792666	D	NVE	660K	2
1247	7	AX-116330547	101445170	T	C	0.0559983	0.303797	0.0428032	1.27002e-12	11.8961894398147	0.0422057648269396	0.0262328112792666	D	NVE	660K	2
1248	7	AX-116330549	101452489	G	T	0.0559983	0.303797	0.0428032	1.27002e-12	11.8961894398147	0.0422057648269396	0.0262328112792666	D	NVE	660K	2
1249	7	AX-116803155	101455382	T	C	0.0559983	0.303797	0.0428032	1.27002e-12	11.8961894398147	0.0422057648269396	0.0262328112792666	D	NVE	660K	2
1250	7	AX-116752372	101457539	T	C	0.0559983	0.303797	0.0428032	1.27002e-12	11.8961894398147	0.0422057648269396	0.0262328112792666	D	NVE	660K	2
1251	7	AX-116746035	101463520	T	C	0.0562081	0.301531	0.0426632	1.57519e-12	11.8026670539539	0.0417249937712426	0.0259339901010615	D	NVE	660K	2
1252	7	AX-116330554	101481382	A	G	0.0559983	0.303797	0.0428032	1.27002e-12	11.8961894398147	0.0422057648269396	0.0262328112792666	D	NVE	660K	2
1253	7	AX-116330555	101482714	A	G	0.0562081	0.301531	0.0426632	1.57519e-12	11.8026670539539	0.0417249937712426	0.0259339901010615	D	NVE	660K	2
1254	7	AX-116330571	101534126	A	G	0.324455	0.195984	0.0212227	2.5914e-20	19.5864655455689	0.072829475689865	0.0452668468199559	D	NVE	660K	2
1255	7	AX-116330572	101537001	T	C	0.357592	0.237421	0.0212897	7.00941e-29	28.1543185361743	0.112019644040587	0.069625327102511	D	NVE	660K	2
1256	7	AX-116330573	101540717	G	A	0.357802	0.237609	0.0212702	5.65502e-29	28.2475658547749	0.112226308893653	0.0697537787514927	D	NVE	660K	2
1257	7	AX-116330574	101540918	C	T	0.357802	0.238523	0.0213155	4.55907e-29	28.3411237395856	0.113091361407526	0.0702914484143013	D	NVE	660K	2
1258	7	AX-116330575	101543498	T	C	0.358012	0.23984	0.0213142	2.24868e-29	28.6480723427512	0.114373370271213	0.0710882754998271	D	NVE	660K	2
1259	7	AX-116330590	101606824	C	G	0.478398	-0.178113	0.0223975	1.82975e-15	14.7376082441698	0.0684820944442326	0.0425647507379794	D	NVE	660K	2
1260	7	AX-116330591	101608450	C	T	0.478398	-0.178113	0.0223975	1.82975e-15	14.7376082441698	0.0684820944442326	0.0425647507379794	D	NVE	660K	2
1261	7	AX-116773567	101615041	T	C	0.196938	0.169071	0.0246762	7.30316e-12	11.1364891845898	0.0391087590439446	0.0243078806786902	D	NVE	660K	2
1262	7	AX-116330593	101618001	C	T	0.196938	0.169071	0.0246762	7.30316e-12	11.1364891845898	0.0391087590439446	0.0243078806786902	D	NVE	660K	2
1263	7	AX-116330594	101619438	G	A	0.196938	0.169071	0.0246762	7.30316e-12	11.1364891845898	0.0391087590439446	0.0243078806786902	D	NVE	660K	2
1264	7	AX-116808590	101627319	T	G	0.196938	0.169071	0.0246762	7.30316e-12	11.1364891845898	0.0391087590439446	0.0243078806786902	D	NVE	660K	2
1265	7	AX-116330596	101629950	G	A	0.197567	0.168731	0.0246548	7.71516e-12	11.1126550629389	0.0390454237475442	0.0242685148981007	D	NVE	660K	2
1266	7	AX-116330597	101633090	T	G	0.197567	0.168731	0.0246548	7.71516e-12	11.1126550629389	0.0390454237475442	0.0242685148981007	D	NVE	660K	2
1267	7	AX-116803156	101635043	A	G	0.197567	0.168731	0.0246548	7.71516e-12	11.1126550629389	0.0390454237475442	0.0242685148981007	D	NVE	660K	2
1268	7	AX-116785383	101649697	G	A	0.263213	0.171429	0.0229569	8.17763e-14	13.0873725431573	0.0493031953404547	0.0306441886347578	D	NVE	660K	2
1269	7	AX-116330601	101651485	A	G	0.263213	0.171429	0.0229569	8.17763e-14	13.0873725431573	0.0493031953404547	0.0306441886347578	D	NVE	660K	2
1270	7	AX-116330602	101655540	T	C	0.263213	0.171429	0.0229569	8.17763e-14	13.0873725431573	0.0493031953404547	0.0306441886347578	D	NVE	660K	2
1271	7	AX-116330603	101659367	C	T	0.245805	0.190532	0.0234812	4.88951e-16	15.3107346613179	0.0582193574298182	0.0361859907649807	D	NVE	660K	2
1272	7	AX-116689954	101659941	A	G	0.247064	0.185641	0.0234788	2.64179e-15	14.5781017080939	0.0554590623870946	0.034470341274259	D	NVE	660K	2
1273	7	AX-116330604	101663444	T	A	0.247064	0.185641	0.0234788	2.64179e-15	14.5781017080939	0.0554590623870946	0.034470341274259	D	NVE	660K	2
1274	7	AX-116330605	101667445	G	C	0.247064	0.185641	0.0234788	2.64179e-15	14.5781017080939	0.0554590623870946	0.034470341274259	D	NVE	660K	2
1275	7	AX-116330606	101667940	A	G	0.247064	0.185641	0.0234788	2.64179e-15	14.5781017080939	0.0554590623870946	0.034470341274259	D	NVE	660K	2
1276	7	AX-116330613	101684716	C	T	0.464975	0.133099	0.0223356	2.53736e-09	8.59561791081461	0.0381250531261465	0.0236964625039051	D	NVE	660K	2
1277	7	AX-116743201	101686817	T	G	0.464765	0.13259	0.022305	2.77499e-09	8.55673857756928	0.037831769515708	0.0235141733394869	D	NVE	660K	2
1278	7	AX-116330614	101689029	T	G	0.464975	0.131342	0.0223395	4.11843e-09	8.3852683112202	0.0371251419450129	0.0230749720175163	D	NVE	660K	2
1279	7	AX-116330616	101694843	G	C	0.465185	0.131232	0.0223178	4.0987e-09	8.38735386824427	0.0370651678089901	0.0230376953516776	D	NVE	660K	2
1280	7	AX-116330621	101708356	T	G	0.200713	-0.148635	0.0250535	2.98024e-09	8.52574876059533	0.0306603861544954	0.0190568309101446	D	NVE	660K	2
1281	7	AX-116330622	101710260	T	C	0.446099	0.13476	0.022429	1.87494e-09	8.72701262558205	0.038818843907436	0.0241276851747296	D	NVE	660K	2
1282	7	AX-116330623	101712735	A	G	0.233851	0.185881	0.0244932	3.22123e-14	13.4919782648839	0.0535524894804688	0.0332853190988581	D	NVE	660K	2
1283	7	AX-116330625	101718809	G	A	0.229866	0.196503	0.0246159	1.431e-15	14.8443603662402	0.0591339104850348	0.0367544272759822	D	NVE	660K	2
1284	7	AX-116330626	101720161	A	C	0.23448	0.185587	0.0244768	3.39896e-14	13.4686539462971	0.0534828625242518	0.033242042764218	D	NVE	660K	2
1285	7	AX-116330628	101726861	A	C	0.229237	0.196827	0.0246333	1.34611e-15	14.8709194494426	0.0592150519402873	0.0368048603978861	D	NVE	660K	2
1286	7	AX-116330629	101728012	C	A	0.233851	0.185881	0.0244932	3.22123e-14	13.4919782648839	0.0535524894804688	0.0332853190988581	D	NVE	660K	2
1287	7	AX-116330630	101730992	C	T	0.233851	0.185881	0.0244932	3.22123e-14	13.4919782648839	0.0535524894804688	0.0332853190988581	D	NVE	660K	2
1288	7	AX-116330634	101744227	T	C	0.192324	0.153104	0.0260247	4.02853e-09	8.39485339786679	0.031499301921051	0.0195782553902717	D	NVE	660K	2
1289	7	AX-116748833	101760925	A	G	0.191065	0.22744	0.0251636	1.58914e-19	18.7988378406472	0.06916488386129	0.0429891355582662	D	NVE	660K	2
1290	7	AX-116330637	101764346	C	G	0.147232	-0.213913	0.0278798	1.6844e-14	13.7735547672518	0.0497009462576662	0.0308914090035901	D	NVE	660K	2
1291	7	AX-116330638	101766730	A	G	0.142617	-0.209968	0.0283806	1.37946e-13	12.8602908881758	0.0466347423257546	0.0289856231608409	D	NVE	660K	2
1292	7	AX-116330640	101773809	C	T	0.147232	-0.213913	0.0278798	1.6844e-14	13.7735547672518	0.0497009462576662	0.0308914090035901	D	NVE	660K	2
1293	7	AX-116330642	101778805	T	C	0.303272	0.269979	0.0225839	6.15082e-33	32.2110669821537	0.133233286848703	0.0828105753882118	D	NVE	660K	2
1294	7	AX-116330643	101793654	A	G	0.142617	-0.209968	0.0283806	1.37946e-13	12.8602908881758	0.0466347423257546	0.0289856231608409	D	NVE	660K	2
1295	7	AX-116330644	101796026	A	G	0.303482	0.2705	0.0225779	4.48126e-33	32.3485998578523	0.13380027755616	0.0831629860194796	D	NVE	660K	2
1296	7	AX-116330646	101803255	A	G	0.450713	0.128953	0.0224685	9.5081e-09	8.02190625929348	0.0356138970811796	0.0221356642837918	D	NVE	660K	2
1297	7	AX-116791073	101806949	G	A	0.195889	0.216385	0.0250089	5.04691e-18	17.2969744398377	0.0638024784692654	0.0396561555914604	D	NVE	660K	2
1298	7	AX-116330648	101811898	C	T	0.315017	0.258813	0.0224758	1.10598e-30	29.9562527265288	0.125038326329201	0.0777170329863474	D	NVE	660K	2
1299	7	AX-116330649	101815395	C	T	0.142198	-0.2157	0.0282939	2.46798e-14	13.6076583640573	0.049095086153931	0.0305148392665389	D	NVE	660K	2
1300	7	AX-116757989	101858055	T	C	0.17177	0.22482	0.0259224	4.21538e-18	17.3751632693276	0.0622050084855062	0.038663255005958	D	NVE	660K	2
1301	7	AX-116330681	101927810	G	A	0.171351	0.20558	0.0257928	1.58108e-15	14.8010461549384	0.0519130052555763	0.0322663047428029	D	NVE	660K	2
1302	7	AX-116775363	101931771	T	G	0.17177	0.206006	0.0257669	1.29605e-15	14.8873782436003	0.0522294203244318	0.0324629711655354	D	NVE	660K	2
1303	7	AX-116330688	101958210	T	G	0.481334	-0.182331	0.0222603	2.59351e-16	15.5861120731239	0.0717980321440368	0.0446257575281524	D	NVE	660K	2
1304	7	AX-116330691	101967702	C	T	0.134648	0.195043	0.0319939	1.08574e-09	8.96427416193333	0.0383451674836928	0.0238332736344473	D	NVE	660K	2
1305	7	AX-116689958	101973026	A	G	0.168205	0.226914	0.0262288	5.0906e-18	17.2932310268318	0.0623210818159024	0.038735399884349	D	NVE	660K	2
1306	7	AX-116330693	101975946	T	C	0.172609	0.208483	0.0257733	6.01095e-16	15.2210568845442	0.0536998061829764	0.0333768831605689	D	NVE	660K	2
1307	7	AX-116330695	101981901	T	G	0.459312	0.154231	0.0216403	1.02565e-12	11.9890008156384	0.0511040201302852	0.0317634835237938	D	NVE	660K	2
1308	7	AX-116330696	101984268	C	T	0.4612	0.152873	0.0217288	1.98538e-12	11.70215635736	0.0502383833992356	0.0312254507433161	D	NVE	660K	2
1309	7	AX-116330698	101989778	T	G	0.204698	0.262274	0.0247456	3.0178e-26	25.5203095457979	0.0968753639981786	0.0602124650932133	D	NVE	660K	2
1310	7	AX-116330699	101991860	G	A	0.212668	0.253699	0.0240437	4.99464e-26	25.3014958090692	0.0932298003844327	0.0579465807364651	D	NVE	660K	2
1311	7	AX-116689959	102031354	A	C	0.17198	0.217543	0.0262925	1.29588e-16	15.8874352127793	0.0582996827938972	0.036235916648932	D	NVE	660K	2
1312	7	AX-116330712	102032915	A	G	0.457424	0.155527	0.0218667	1.13938e-12	11.9433314081599	0.0519335858413054	0.0322790965171887	D	NVE	660K	2
1313	7	AX-116330721	102171379	A	G	0.502517	0.1416	0.0230334	7.86775e-10	9.10414944836447	0.0433623393016003	0.0269516751607434	D	NVE	660K	2
1314	7	AX-116330723	102177111	C	T	0.502517	0.1416	0.0230334	7.86775e-10	9.10414944836447	0.0433623393016003	0.0269516751607434	D	NVE	660K	2
1315	7	AX-116330724	102180393	C	T	0.502517	0.1416	0.0230334	7.86775e-10	9.10414944836447	0.0433623393016003	0.0269516751607434	D	NVE	660K	2
1316	7	AX-116791075	102204122	G	A	0.239094	0.23744	0.0253047	6.39696e-21	20.1940263649044	0.0887288080251411	0.0551490083286467	D	NVE	660K	2
1317	7	AX-116330731	102204728	G	A	0.240562	0.238666	0.0252569	3.40359e-21	20.4680627610028	0.0900238645716099	0.0559539451451882	D	NVE	660K	2
1318	7	AX-116330732	102208696	C	T	0.243708	0.225555	0.0251609	3.11724e-19	18.5062297595893	0.0811187786864397	0.0504190273819583	D	NVE	660K	2
1319	7	AX-116330733	102210726	A	C	0.239094	0.23744	0.0253047	6.39696e-21	20.1940263649044	0.0887288080251411	0.0551490083286467	D	NVE	660K	2
1320	7	AX-116330734	102213508	A	T	0.239094	0.23744	0.0253047	6.39696e-21	20.1940263649044	0.0887288080251411	0.0551490083286467	D	NVE	660K	2
1321	7	AX-116788330	102215503	G	C	0.239094	0.23744	0.0253047	6.39696e-21	20.1940263649044	0.0887288080251411	0.0551490083286467	D	NVE	660K	2
1322	7	AX-116330735	102218507	T	C	0.243708	0.225555	0.0251609	3.11724e-19	18.5062297595893	0.0811187786864397	0.0504190273819583	D	NVE	660K	2
1323	7	AX-116330736	102221150	T	C	0.239094	0.23744	0.0253047	6.39696e-21	20.1940263649044	0.0887288080251411	0.0551490083286467	D	NVE	660K	2
1324	7	AX-116330737	102223896	A	G	0.239094	0.23744	0.0253047	6.39696e-21	20.1940263649044	0.0887288080251411	0.0551490083286467	D	NVE	660K	2
1325	7	AX-116330738	102225878	A	G	0.239094	0.23744	0.0253047	6.39696e-21	20.1940263649044	0.0887288080251411	0.0551490083286467	D	NVE	660K	2
1326	7	AX-116330739	102227782	G	T	0.216443	0.19875	0.0256562	9.43394e-15	14.025306890201	0.0579542924410911	0.0360212407633037	D	NVE	660K	2
1327	7	AX-116735912	102230278	G	A	0.216443	0.19875	0.0256562	9.43394e-15	14.025306890201	0.0579542924410911	0.0360212407633037	D	NVE	660K	2
1328	7	AX-116330740	102234066	C	T	0.216443	0.19875	0.0256562	9.43394e-15	14.025306890201	0.0579542924410911	0.0360212407633037	D	NVE	660K	2
1329	7	AX-116689962	102238236	A	G	0.221057	0.186307	0.02546	2.52401e-13	12.5979089287717	0.0517041603448384	0.0321364980883687	D	NVE	660K	2
1330	7	AX-116330741	102241805	G	A	0.221057	0.186307	0.02546	2.52401e-13	12.5979089287717	0.0517041603448384	0.0321364980883687	D	NVE	660K	2
1331	7	AX-116330742	102246939	T	C	0.215185	0.192333	0.0256721	6.78832e-14	13.1682376933198	0.0540435780704869	0.033590553096066	D	NVE	660K	2
1332	7	AX-116791077	102326782	A	G	0.494128	0.164105	0.0227486	5.44021e-13	12.2643843355811	0.0582345771822326	0.0361954505365177	D	NVE	660K	2
1333	7	AX-116330781	102402990	A	G	0.424497	-0.176525	0.0239095	1.54701e-13	12.8105068789763	0.0658554696414312	0.040932183408946	D	NVE	660K	2
1334	7	AX-116330827	102584950	G	A	0.217282	0.16788	0.0253965	3.83465e-11	10.4162742692653	0.0414652402656568	0.0257725414288457	D	NVE	660K	2
1335	7	AX-116330828	102588264	T	C	0.217282	0.16788	0.0253965	3.83465e-11	10.4162742692653	0.0414652402656568	0.0257725414288457	D	NVE	660K	2
1336	7	AX-116330829	102599152	C	G	0.224413	0.15507	0.0250596	6.09089e-10	9.21531924368104	0.0362068964541288	0.0225042404890351	D	NVE	660K	2
1337	7	AX-116330831	102603781	T	C	0.217492	0.166601	0.0253647	5.09206e-11	10.2931064876744	0.0408643386454899	0.0253990536158922	D	NVE	660K	2
1338	7	AX-116330832	102606761	G	A	0.217492	0.167487	0.0253771	4.11293e-11	10.3858486819016	0.0413001352733443	0.0256699211322498	D	NVE	660K	2
1339	7	AX-116330833	102608272	T	C	0.115772	0.23891	0.0348942	7.55727e-12	11.1216350613848	0.0505467979908994	0.0314171445039211	D	NVE	660K	2
1340	7	AX-116638641	102635498	A	G	0.217282	0.16788	0.0253965	3.83465e-11	10.4162742692653	0.0414652402656568	0.0257725414288457	D	NVE	660K	2
1341	7	AX-116330810	102645837	A	G	0.258389	0.211741	0.0242941	2.88871e-18	17.5392960551518	0.0743219844893866	0.0461945092336342	D	NVE	660K	2
1342	7	AX-116330811	102645880	G	A	0.221896	0.156428	0.0252291	5.6356e-10	9.24905983954381	0.036548814983885	0.0227167584780054	D	NVE	660K	2
1343	7	AX-116638642	102646511	G	A	0.258389	0.211741	0.0242941	2.88871e-18	17.5392960551518	0.0743219844893866	0.0461945092336342	D	NVE	660K	2
1344	7	AX-116735913	102656787	G	A	0.236577	0.197866	0.0241626	2.63483e-16	15.5792474003541	0.061169834082694	0.0380198468160709	D	NVE	660K	2
1345	7	AX-116312534	102658747	T	C	0.0939597	0.240577	0.0369334	7.32754e-11	10.1350418021312	0.0426240330774813	0.0264927841082287	D	NVE	660K	2
1346	7	AX-116688695	102658822	C	G	0.236577	0.197866	0.0241626	2.63483e-16	15.5792474003541	0.061169834082694	0.0380198468160709	D	NVE	660K	2
1347	7	AX-116638645	102666446	C	T	0.260067	0.203543	0.0241434	3.44014e-17	16.4634238830127	0.068967928328152	0.0428667186952523	D	NVE	660K	2
1348	7	AX-116330820	102671485	A	C	0.133599	0.240618	0.0304818	2.93057e-15	14.5330479005405	0.0579743077062376	0.0360336811651172	D	NVE	660K	2
1349	7	AX-116330821	102673324	G	T	0.145973	0.186191	0.0280577	3.22363e-11	10.4916548112155	0.0373868346554318	0.0232376259941408	D	NVE	660K	2
1350	7	AX-116330822	102675779	C	T	0.128985	0.266276	0.0312028	1.417e-17	16.8486301497525	0.0689106084503446	0.0428310917721711	D	NVE	660K	2
1351	7	AX-116330816	102705045	T	C	0.11724	0.218369	0.034342	2.03532e-10	9.69136729980061	0.0426930930594684	0.026535708042479	D	NVE	660K	2
1352	7	AX-116638656	102736660	A	G	0.424706	-0.164594	0.0240501	7.71189e-12	11.1128391737024	0.0572615940983475	0.0355906970929505	D	NVE	660K	2
1353	7	AX-116638661	102749460	C	A	0.42932	-0.172513	0.0240166	6.81484e-13	12.1665443361511	0.0630775217703889	0.0392055618788421	D	NVE	660K	2
1354	7	AX-116638663	102754385	T	A	0.42932	-0.172513	0.0240166	6.81484e-13	12.1665443361511	0.0630775217703889	0.0392055618788421	D	NVE	660K	2
1355	7	AX-116638664	102758376	G	A	0.427852	-0.159109	0.0237056	1.92173e-11	10.7163076300635	0.0536103492741498	0.0333212816043242	D	NVE	660K	2
1356	7	AX-116638666	102764146	C	T	0.255453	0.214	0.0242565	1.12074e-18	17.9504951275139	0.0753507996848389	0.0468339648855861	D	NVE	660K	2
1357	7	AX-116638667	102767455	C	T	0.260067	0.203543	0.0241434	3.44014e-17	16.4634238830127	0.068967928328152	0.0428667186952523	D	NVE	660K	2
1358	7	AX-116638668	102770684	A	G	0.255453	0.214	0.0242565	1.12074e-18	17.9504951275139	0.0753507996848389	0.0468339648855861	D	NVE	660K	2
1359	7	AX-116638670	102775740	C	T	0.260067	0.203543	0.0241434	3.44014e-17	16.4634238830127	0.068967928328152	0.0428667186952523	D	NVE	660K	2
1360	7	AX-116638672	102782826	A	G	0.255453	0.214	0.0242565	1.12074e-18	17.9504951275139	0.0753507996848389	0.0468339648855861	D	NVE	660K	2
1361	7	AX-116638673	102784441	G	A	0.260067	0.203543	0.0241434	3.44014e-17	16.4634238830127	0.068967928328152	0.0428667186952523	D	NVE	660K	2
1362	7	AX-116330838	102867707	C	A	0.0941695	0.235962	0.0368635	1.54394e-10	9.81136958105678	0.0410864420973684	0.0255371010594462	D	NVE	660K	2
1363	7	AX-116330842	102876812	G	A	0.155411	0.248025	0.0300736	1.62036e-16	15.7903884862942	0.0698514275277752	0.0434158538161092	D	NVE	660K	2
1364	7	AX-116689969	102879845	T	C	0.120176	0.206932	0.0343258	1.65524e-09	8.78113902719408	0.0391675181487478	0.0243444021471096	D	NVE	660K	2
1365	7	AX-116330843	102881321	A	C	0.155621	0.246941	0.030068	2.16159e-16	15.665226677461	0.0693185108167479	0.0430846217305097	D	NVE	660K	2
1366	7	AX-116330844	102883209	C	T	0.0941695	0.235962	0.0368635	1.54394e-10	9.81136958105678	0.0410864420973684	0.0255371010594462	D	NVE	660K	2
1367	7	AX-116330845	102885252	A	C	0.155621	0.246941	0.030068	2.16159e-16	15.665226677461	0.0693185108167479	0.0430846217305097	D	NVE	660K	2
1368	7	AX-116330846	102887328	A	T	0.155621	0.246941	0.030068	2.16159e-16	15.665226677461	0.0693185108167479	0.0430846217305097	D	NVE	660K	2
1369	7	AX-116735914	102890101	G	A	0.155621	0.246941	0.030068	2.16159e-16	15.665226677461	0.0693185108167479	0.0430846217305097	D	NVE	660K	2
1370	7	AX-116330847	102895413	C	T	0.120176	0.206932	0.0343258	1.65524e-09	8.78113902719408	0.0391675181487478	0.0243444021471096	D	NVE	660K	2
1371	7	AX-116330848	102897416	A	G	0.155621	0.246941	0.030068	2.16159e-16	15.665226677461	0.0693185108167479	0.0430846217305097	D	NVE	660K	2
1372	7	AX-116330940	103199583	C	T	0.465604	-0.167953	0.0226967	1.36302e-13	12.8654977715858	0.060717324536015	0.0377385914570277	D	NVE	660K	2
1373	7	AX-116330941	103200803	A	C	0.465604	-0.167953	0.0226967	1.36302e-13	12.8654977715858	0.060717324536015	0.0377385914570277	D	NVE	660K	2
1374	7	AX-116330942	103205183	G	A	0.440227	-0.171715	0.0231697	1.25167e-13	12.9025101568045	0.0628582497510014	0.0390692742999532	D	NVE	660K	2
1375	7	AX-116330943	103207504	C	T	0.440227	-0.171715	0.0231697	1.25167e-13	12.9025101568045	0.0628582497510014	0.0390692742999532	D	NVE	660K	2
1376	7	AX-116330945	103213275	C	T	0.465604	-0.167953	0.0226967	1.36302e-13	12.8654977715858	0.060717324536015	0.0377385914570277	D	NVE	660K	2
1377	7	AX-116330946	103215654	C	T	0.399539	-0.143145	0.0231049	5.8129e-10	9.23560714819822	0.0425259028691983	0.0264317917000769	D	NVE	660K	2
1378	7	AX-116330947	103218862	C	T	0.440436	-0.172978	0.0231687	8.26643e-14	13.0826820075022	0.0637927776183157	0.03965012606935	D	NVE	660K	2
1379	7	AX-116689974	103222685	A	G	0.440227	-0.171715	0.0231697	1.25167e-13	12.9025101568045	0.0628582497510014	0.0390692742999532	D	NVE	660K	2
1380	7	AX-116735920	103224792	G	A	0.440227	-0.171715	0.0231697	1.25167e-13	12.9025101568045	0.0628582497510014	0.0390692742999532	D	NVE	660K	2
1381	7	AX-116330948	103228210	A	G	0.425755	-0.140286	0.0224333	4.01367e-10	9.39645833764588	0.0416239065282248	0.025871159760711	D	NVE	660K	2
1382	7	AX-116330949	103230571	G	A	0.400168	-0.144946	0.0230948	3.47114e-10	9.45952786976238	0.0436256239038918	0.0271153185709024	D	NVE	660K	2
1383	7	AX-116330950	103232444	C	G	0.400168	-0.144946	0.0230948	3.47114e-10	9.45952786976238	0.0436256239038918	0.0271153185709024	D	NVE	660K	2
1384	7	AX-116735921	103235457	C	G	0.400168	-0.144946	0.0230948	3.47114e-10	9.45952786976238	0.0436256239038918	0.0271153185709024	D	NVE	660K	2
1385	7	AX-116330951	103237466	T	C	0.400168	-0.144946	0.0230948	3.47114e-10	9.45952786976238	0.0436256239038918	0.0271153185709024	D	NVE	660K	2
1386	7	AX-116330952	103240743	A	C	0.400168	-0.144946	0.0230948	3.47114e-10	9.45952786976238	0.0436256239038918	0.0271153185709024	D	NVE	660K	2
1387	7	AX-116330954	103244139	A	C	0.425755	-0.140286	0.0224333	4.01367e-10	9.39645833764588	0.0416239065282248	0.025871159760711	D	NVE	660K	2
1388	7	AX-116330955	103246875	C	A	0.425755	-0.140286	0.0224333	4.01367e-10	9.39645833764588	0.0416239065282248	0.025871159760711	D	NVE	660K	2
1389	7	AX-116330957	103253140	C	T	0.426804	-0.141394	0.0223559	2.5375e-10	9.59559394907873	0.0423107561817694	0.0262980682034923	D	NVE	660K	2
1390	7	AX-116330958	103256115	G	T	0.426804	-0.141394	0.0223559	2.5375e-10	9.59559394907873	0.0423107561817694	0.0262980682034923	D	NVE	660K	2
1391	7	AX-116330959	103259033	C	T	0.426804	-0.141394	0.0223559	2.5375e-10	9.59559394907873	0.0423107561817694	0.0262980682034923	D	NVE	660K	2
1392	7	AX-116330960	103260815	G	T	0.426804	-0.141394	0.0223559	2.5375e-10	9.59559394907873	0.0423107561817694	0.0262980682034923	D	NVE	660K	2
1393	7	AX-116330962	103266086	C	T	0.426804	-0.141394	0.0223559	2.5375e-10	9.59559394907873	0.0423107561817694	0.0262980682034923	D	NVE	660K	2
1394	7	AX-116330963	103269254	A	G	0.426804	-0.141394	0.0223559	2.5375e-10	9.59559394907873	0.0423107561817694	0.0262980682034923	D	NVE	660K	2
1395	7	AX-116330964	103270455	T	C	0.401216	-0.145909	0.0229965	2.22687e-10	9.65230513542693	0.0442455692116582	0.0275006429058312	D	NVE	660K	2
1396	7	AX-116330965	103276683	A	T	0.426804	-0.141394	0.0223559	2.5375e-10	9.59559394907873	0.0423107561817694	0.0262980682034923	D	NVE	660K	2
1397	7	AX-116330966	103277263	T	A	0.425545	-0.140088	0.0224258	4.19132e-10	9.37764918027118	0.0415011918957583	0.0257948870096331	D	NVE	660K	2
1398	7	AX-116330971	103292635	C	G	0.441275	-0.172751	0.0230902	7.34526e-14	13.1339928268898	0.0636510777448461	0.039562053123527	D	NVE	660K	2
1399	7	AX-116330972	103297686	A	G	0.231334	0.194332	0.0239733	5.22316e-16	15.2820666703045	0.0580928887826921	0.0361073847222658	D	NVE	660K	2
1400	7	AX-116330975	103305203	A	G	0.231334	0.194332	0.0239733	5.22316e-16	15.2820666703045	0.0580928887826921	0.0361073847222658	D	NVE	660K	2
1401	7	AX-116330976	103310328	A	G	0.441275	-0.172751	0.0230902	7.34526e-14	13.1339928268898	0.0636510777448461	0.039562053123527	D	NVE	660K	2
1402	7	AX-116330977	103313238	C	G	0.441275	-0.172751	0.0230902	7.34526e-14	13.1339928268898	0.0636510777448461	0.039562053123527	D	NVE	660K	2
1403	7	AX-116330978	103314855	C	G	0.441275	-0.172751	0.0230902	7.34526e-14	13.1339928268898	0.0636510777448461	0.039562053123527	D	NVE	660K	2
1404	7	AX-116330979	103318488	A	G	0.441275	-0.172751	0.0230902	7.34526e-14	13.1339928268898	0.0636510777448461	0.039562053123527	D	NVE	660K	2
1405	7	AX-116808593	103327175	T	C	0.231334	0.194332	0.0239733	5.22316e-16	15.2820666703045	0.0580928887826921	0.0361073847222658	D	NVE	660K	2
1406	7	AX-116330988	103353141	G	A	0.441275	-0.172751	0.0230902	7.34526e-14	13.1339928268898	0.0636510777448461	0.039562053123527	D	NVE	660K	2
1407	7	AX-116330989	103354961	A	C	0.466862	-0.16932	0.0226166	7.07173e-14	13.1504743291246	0.0617307961142862	0.0383685103498306	D	NVE	660K	2
1408	7	AX-116330990	103357972	A	G	0.466862	-0.16932	0.0226166	7.07173e-14	13.1504743291246	0.0617307961142862	0.0383685103498306	D	NVE	660K	2
1409	7	AX-116647958	103366679	C	T	0.441275	-0.172751	0.0230902	7.34526e-14	13.1339928268898	0.0636510777448461	0.039562053123527	D	NVE	660K	2
1410	7	AX-116647959	103368708	C	T	0.256921	0.186964	0.0237618	3.5965e-15	14.4441199353632	0.0577308254710548	0.0358823458309135	D	NVE	660K	2
1411	7	AX-116647960	103370675	A	G	0.256921	0.186964	0.0237618	3.5965e-15	14.4441199353632	0.0577308254710548	0.0358823458309135	D	NVE	660K	2
1412	7	AX-116647961	103373645	T	C	0.231334	0.194332	0.0239733	5.22316e-16	15.2820666703045	0.0580928887826921	0.0361073847222658	D	NVE	660K	2
1413	7	AX-116695508	103380850	A	G	0.441275	-0.172751	0.0230902	7.34526e-14	13.1339928268898	0.0636510777448461	0.039562053123527	D	NVE	660K	2
1414	7	AX-116647965	103386461	C	T	0.441275	-0.172751	0.0230902	7.34526e-14	13.1339928268898	0.0636510777448461	0.039562053123527	D	NVE	660K	2
1415	7	AX-116647967	103390449	A	G	0.465814	-0.169648	0.0225514	5.36438e-14	13.2704804653361	0.0619526261471352	0.038506387850965	D	NVE	660K	2
1416	7	AX-116752383	105270306	C	G	0.0859899	0.243943	0.0384896	2.32919e-10	9.63279508313302	0.0404606032162154	0.0251481135993722	D	NVE	660K	2
1417	7	AX-116331466	105282150	G	A	0.0859899	0.243943	0.0384896	2.32919e-10	9.63279508313302	0.0404606032162154	0.0251481135993722	D	NVE	660K	2
1418	7	AX-116331467	105283113	G	A	0.0859899	0.243943	0.0384896	2.32919e-10	9.63279508313302	0.0404606032162154	0.0251481135993722	D	NVE	660K	2
1419	7	AX-116808600	105295416	T	G	0.0859899	0.243943	0.0384896	2.32919e-10	9.63279508313302	0.0404606032162154	0.0251481135993722	D	NVE	660K	2
1420	7	AX-116331470	105297076	T	C	0.0861997	0.242847	0.0384142	2.58554e-10	9.58744873901939	0.0401864580364279	0.0249777198440647	D	NVE	660K	2

## Sheet: Table X3 RIB
	Chr	SNP	bp	A1	A2	Freq	b	se	p	logpval	expl_VG	expl_VP	line	trait	chip	QTL_region
1	7	AX-116757984	92963531	T	G	0.375556	-0.170784	0.0289792	3.78505e-09	8.42192837915449	0.114194876009474	0.0269997445351139	L	RIGHT_RIB	660K	1
2	7	AX-116791062	93145617	G	A	0.4625	-0.159527	0.0277797	9.32463e-09	8.03036839192103	0.105619146850607	0.0249721360768103	L	RIGHT_RIB	660K	1
3	7	AX-116328848	93179199	C	A	0.378333	-0.181074	0.0290915	4.83729e-10	9.31539787547605	0.128744380725612	0.0304397667513084	L	RIGHT_RIB	660K	1
4	7	AX-116328857	93212356	G	A	0.378611	-0.180838	0.0290673	4.92832e-10	9.30730110081882	0.128445895926421	0.0303691942912524	L	RIGHT_RIB	660K	1
5	7	AX-116328859	93218550	T	C	0.376944	-0.186418	0.0291018	1.49645e-10	9.82493778940639	0.136258517435653	0.0322163768643242	L	RIGHT_RIB	660K	1
6	7	AX-116328860	93220406	C	T	0.378611	-0.180838	0.0290673	4.92832e-10	9.30730110081882	0.128445895926421	0.0303691942912524	L	RIGHT_RIB	660K	1
7	7	AX-116328861	93222572	A	G	0.378611	-0.180838	0.0290673	4.92832e-10	9.30730110081882	0.128445895926421	0.0303691942912524	L	RIGHT_RIB	660K	1
8	7	AX-116328862	93226065	A	G	0.386944	-0.172042	0.0286461	1.90422e-09	8.72028287776534	0.117219882720979	0.0277149640903315	L	RIGHT_RIB	660K	1
9	7	AX-116328863	93228553	A	G	0.378611	-0.180838	0.0290673	4.92832e-10	9.30730110081882	0.128445895926421	0.0303691942912524	L	RIGHT_RIB	660K	1
10	7	AX-116328865	93235606	T	C	0.382222	-0.17349	0.0288314	1.77236e-09	8.75144806002573	0.118653640120977	0.0280539555133973	L	RIGHT_RIB	660K	1
11	7	AX-116328929	93529398	G	A	0.461944	-0.168071	0.0266462	2.83587e-10	9.54731368166129	0.117215874144176	0.0277140163197011	L	RIGHT_RIB	660K	1
12	7	AX-116689846	93530419	G	A	0.349722	-0.252005	0.0301745	6.73542e-17	16.1716353178333	0.241115085584439	0.0570082121180452	L	RIGHT_RIB	660K	1
13	7	AX-116328930	93533622	G	A	0.349722	-0.252005	0.0301745	6.73542e-17	16.1716353178333	0.241115085584439	0.0570082121180452	L	RIGHT_RIB	660K	1
14	7	AX-116328931	93537088	A	C	0.349722	-0.252005	0.0301745	6.73542e-17	16.1716353178333	0.241115085584439	0.0570082121180452	L	RIGHT_RIB	660K	1
15	7	AX-116768963	93542734	T	C	0.349444	-0.253606	0.0301653	4.19887e-17	16.3768675712198	0.244098649289352	0.0577136330673198	L	RIGHT_RIB	660K	1
16	7	AX-116629980	93542909	C	A	0.349444	-0.253606	0.0301653	4.19887e-17	16.3768675712198	0.244098649289352	0.0577136330673198	L	RIGHT_RIB	660K	1
17	7	AX-116629979	93543719	A	G	0.349444	-0.253606	0.0301653	4.19887e-17	16.3768675712198	0.244098649289352	0.0577136330673198	L	RIGHT_RIB	660K	1
18	7	AX-116775340	93546413	T	C	0.349444	-0.253606	0.0301653	4.19887e-17	16.3768675712198	0.244098649289352	0.0577136330673198	L	RIGHT_RIB	660K	1
19	7	AX-116849710	93549877	A	G	0.350556	-0.255779	0.030156	2.21641e-17	16.6543498990576	0.248664012386753	0.0587930478506034	L	RIGHT_RIB	660K	1
20	7	AX-116328933	93551913	C	T	0.330278	-0.208285	0.029902	3.27033e-12	11.4854084216676	0.160204331482626	0.0378780219796441	L	RIGHT_RIB	660K	1
21	7	AX-116735895	93554027	T	C	0.420278	-0.195287	0.0279753	2.93745e-12	11.5320295170296	0.15512691636715	0.0366775398231137	L	RIGHT_RIB	660K	1
22	7	AX-116328936	93561962	A	G	0.420556	-0.194135	0.0280011	4.11665e-12	11.3854560554048	0.153329965135611	0.0362526764151482	L	RIGHT_RIB	660K	1
23	7	AX-116328960	93638952	C	T	0.383611	0.161139	0.0280177	8.85396e-09	8.05286244438772	0.102501757840006	0.0242350740487747	L	RIGHT_RIB	660K	1
24	7	AX-116328978	93702447	C	A	0.373056	0.164979	0.0283042	5.58315e-09	8.25312070399675	0.106278194221645	0.0251279583980595	L	RIGHT_RIB	660K	1
25	7	AX-116328979	93704896	A	G	0.373056	0.164979	0.0283042	5.58315e-09	8.25312070399675	0.106278194221645	0.0251279583980595	L	RIGHT_RIB	660K	1
26	7	AX-116328981	93710029	T	C	0.373056	0.164979	0.0283042	5.58315e-09	8.25312070399675	0.106278194221645	0.0251279583980595	L	RIGHT_RIB	660K	1
27	7	AX-116328993	93751785	C	G	0.372778	0.165187	0.0283084	5.37085e-09	8.26995697666601	0.106514158833189	0.0251837488542835	L	RIGHT_RIB	660K	1
28	7	AX-116328994	93754016	A	G	0.372778	0.165187	0.0283084	5.37085e-09	8.26995697666601	0.106514158833189	0.0251837488542835	L	RIGHT_RIB	660K	1
29	7	AX-116328995	93757116	C	A	0.374722	0.167829	0.0283221	3.10914e-09	8.50735972187493	0.110179400981555	0.0260503429180751	L	RIGHT_RIB	660K	1
30	7	AX-116328996	93759834	C	T	0.378333	0.163637	0.0281182	5.8979e-09	8.22930259526614	0.105142696171094	0.0248594861306835	L	RIGHT_RIB	660K	1
31	7	AX-116328998	93767278	C	A	0.505	-0.205536	0.0281063	2.61657e-13	12.5822676422707	0.17630167195869	0.0416840078148792	L	RIGHT_RIB	660K	1
32	7	AX-116328999	93767736	T	C	0.505	-0.205536	0.0281063	2.61657e-13	12.5822676422707	0.17630167195869	0.0416840078148792	L	RIGHT_RIB	660K	1
33	7	AX-116329000	93771900	T	C	0.372778	0.165187	0.0283084	5.37085e-09	8.26995697666601	0.106514158833189	0.0251837488542835	L	RIGHT_RIB	660K	1
34	7	AX-116329004	93785804	C	T	0.299722	-0.30425	0.0312599	2.1821e-22	21.6611253506986	0.324365257935004	0.0766915242290281	L	RIGHT_RIB	660K	1
35	7	AX-116329005	93789974	G	A	0.309722	-0.285971	0.0306001	9.1522e-21	20.0384744979537	0.291893301322691	0.0690139946959603	L	RIGHT_RIB	660K	1
36	7	AX-116329009	93799890	G	T	0.301389	-0.297603	0.0310519	9.33084e-22	21.0300792575457	0.31133036438316	0.0736096101516135	L	RIGHT_RIB	660K	1
37	7	AX-116329010	93803889	A	G	0.299722	-0.30425	0.0312599	2.1821e-22	21.6611253506986	0.324365257935004	0.0766915242290281	L	RIGHT_RIB	660K	1
38	7	AX-116329011	93805980	G	A	0.452222	0.160594	0.0274859	5.13432e-09	8.28951706712089	0.106659355850226	0.0252180786114868	L	RIGHT_RIB	660K	1
39	7	AX-116329013	93813393	A	G	0.3	-0.305919	0.0312654	1.31139e-22	21.882268132368	0.328107569602077	0.077576340277809	L	RIGHT_RIB	660K	1
40	7	AX-116329032	93890106	T	A	0.3	-0.316157	0.0312756	5.05289e-24	23.2964601561281	0.350436191495447	0.082855623447153	L	RIGHT_RIB	660K	1
41	7	AX-116329034	93893941	G	A	0.299722	-0.309262	0.0314544	8.19088e-23	22.0866694366262	0.335140009911353	0.0792390601689636	L	RIGHT_RIB	660K	1
42	7	AX-116329049	93899746	G	A	0.299722	-0.309262	0.0314544	8.19088e-23	22.0866694366262	0.335140009911353	0.0792390601689636	L	RIGHT_RIB	660K	1
43	7	AX-116329048	93900790	G	A	0.299722	-0.309262	0.0314544	8.19088e-23	22.0866694366262	0.335140009911353	0.0792390601689636	L	RIGHT_RIB	660K	1
44	7	AX-116743195	93910017	G	C	0.299444	-0.310133	0.0314696	6.5228e-23	22.1855659374714	0.336851500424644	0.0796437176128695	L	RIGHT_RIB	660K	1
45	7	AX-116329043	93923270	A	T	0.299722	-0.309262	0.0314544	8.19088e-23	22.0866694366262	0.335140009911353	0.0792390601689636	L	RIGHT_RIB	660K	1
46	7	AX-116329042	93925306	T	C	0.296667	-0.307577	0.0314479	1.36503e-22	21.8648578037944	0.329550519962714	0.0779175052448854	L	RIGHT_RIB	660K	1
47	7	AX-116329041	93926538	T	G	0.421111	-0.206602	0.0282008	2.36981e-13	12.6252864722428	0.173718063362306	0.041073150528469	L	RIGHT_RIB	660K	1
48	7	AX-116329040	93930204	G	A	0.421111	-0.206602	0.0282008	2.36981e-13	12.6252864722428	0.173718063362306	0.041073150528469	L	RIGHT_RIB	660K	1
49	7	AX-116329038	93940895	C	T	0.421111	-0.206602	0.0282008	2.36981e-13	12.6252864722428	0.173718063362306	0.041073150528469	L	RIGHT_RIB	660K	1
50	7	AX-116329036	93945414	T	G	0.421111	-0.206602	0.0282008	2.36981e-13	12.6252864722428	0.173718063362306	0.041073150528469	L	RIGHT_RIB	660K	1
51	7	AX-116329051	93960160	C	T	0.425833	-0.195257	0.0276954	1.78688e-12	11.747904612065	0.155623371586804	0.0367949195565324	L	RIGHT_RIB	660K	1
52	7	AX-116329052	93962225	C	T	0.4275	-0.204298	0.0279832	2.86211e-13	12.5433136789358	0.170539071234238	0.0403215233247242	L	RIGHT_RIB	660K	1
53	7	AX-116760775	93966302	A	G	0.421111	-0.206602	0.0282008	2.36981e-13	12.6252864722428	0.173718063362306	0.041073150528469	L	RIGHT_RIB	660K	1
54	7	AX-116329053	93969506	C	T	0.421111	-0.206602	0.0282008	2.36981e-13	12.6252864722428	0.173718063362306	0.041073150528469	L	RIGHT_RIB	660K	1
55	7	AX-116329054	93972305	A	G	0.421111	-0.206602	0.0282008	2.36981e-13	12.6252864722428	0.173718063362306	0.041073150528469	L	RIGHT_RIB	660K	1
56	7	AX-116329085	94274619	A	G	0.345833	-0.236798	0.0298219	2.01511e-15	14.6957012417863	0.211784990260918	0.0500735307330425	L	RIGHT_RIB	660K	1
57	7	AX-116329120	94280136	G	A	0.299444	-0.311947	0.0314826	3.82049e-23	22.41788093273	0.340803583337916	0.0805781310714127	L	RIGHT_RIB	660K	1
58	7	AX-116773188	94284862	G	A	0.433889	-0.2009	0.027555	3.07926e-13	12.5115536395158	0.165509970162297	0.0391324643325117	L	RIGHT_RIB	660K	1
59	7	AX-116329124	94307466	C	T	0.489444	-0.220509	0.027993	3.3462e-15	14.4754481051248	0.202853771221802	0.0479618717788941	L	RIGHT_RIB	660K	1
60	7	AX-116329131	94516701	T	C	0.290278	-0.334983	0.0317452	4.96134e-26	25.3044010097983	0.385950829274953	0.0912525514076004	L	RIGHT_RIB	660K	1
61	7	AX-116689852	94547959	A	G	0.290833	-0.335994	0.03189	5.89517e-26	25.2295036665659	0.388722159453987	0.0919077927763127	L	RIGHT_RIB	660K	1
62	7	AX-116849712	94556283	G	A	0.306111	-0.340902	0.0313132	1.33205e-27	26.8754794731263	0.412108991767637	0.0974372746586845	L	RIGHT_RIB	660K	1
63	7	AX-116778545	94568594	C	T	0.2875	-0.339013	0.0319495	2.65142e-26	25.5765214721029	0.393042465523863	0.0929292673317074	L	RIGHT_RIB	660K	1
64	7	AX-116329137	94588138	T	C	0.290278	-0.338606	0.0318978	2.52811e-26	25.5972040334934	0.394344458160453	0.0932371048617523	L	RIGHT_RIB	660K	1
65	7	AX-116689853	94593810	T	C	0.290833	-0.335994	0.03189	5.89517e-26	25.2295036665659	0.388722159453987	0.0919077927763127	L	RIGHT_RIB	660K	1
66	7	AX-116689855	94624732	G	A	0.290833	-0.335994	0.03189	5.89517e-26	25.2295036665659	0.388722159453987	0.0919077927763127	L	RIGHT_RIB	660K	1
67	7	AX-116329144	94675064	C	T	0.291111	-0.33689	0.0318908	4.38256e-26	25.3582721294291	0.391018356945588	0.0924506958192674	L	RIGHT_RIB	660K	1
68	7	AX-116689857	94687913	C	T	0.289167	-0.333723	0.0317616	8.01167e-26	25.0962769475625	0.382184123720153	0.0903619677730933	L	RIGHT_RIB	660K	1
69	7	AX-116329147	94692126	G	C	0.291111	-0.33689	0.0318908	4.38256e-26	25.3582721294291	0.391018356945588	0.0924506958192674	L	RIGHT_RIB	660K	1
70	7	AX-116329149	94696359	C	T	0.291111	-0.33689	0.0318908	4.38256e-26	25.3582721294291	0.391018356945588	0.0924506958192674	L	RIGHT_RIB	660K	1
71	7	AX-116689858	94714799	A	G	0.291111	-0.33689	0.0318908	4.38256e-26	25.3582721294291	0.391018356945588	0.0924506958192674	L	RIGHT_RIB	660K	1
72	7	AX-116748824	94731575	T	C	0.2875	-0.344118	0.0319967	5.62609e-27	26.2497933247498	0.40496878698539	0.0957490753997871	L	RIGHT_RIB	660K	1
73	7	AX-116748825	94731836	A	G	0.288056	-0.341243	0.0319355	1.19166e-26	25.9238476382088	0.398689057360282	0.094264323180139	L	RIGHT_RIB	660K	1
74	7	AX-116329154	94735230	T	C	0.288333	-0.342664	0.031926	7.11815e-27	26.1476328643954	0.402246424453867	0.0951054117307011	L	RIGHT_RIB	660K	1
75	7	AX-116329156	94739028	C	T	0.2875	-0.344118	0.0319967	5.62609e-27	26.2497933247498	0.40496878698539	0.0957490753997871	L	RIGHT_RIB	660K	1
76	7	AX-116329158	94748051	G	A	0.288056	-0.341243	0.0319355	1.19166e-26	25.9238476382088	0.398689057360282	0.094264323180139	L	RIGHT_RIB	660K	1
77	7	AX-116329159	94751327	T	C	0.2875	-0.344118	0.0319967	5.62609e-27	26.2497933247498	0.40496878698539	0.0957490753997871	L	RIGHT_RIB	660K	1
78	7	AX-116329160	94753643	C	G	0.288333	-0.339331	0.0319898	2.75052e-26	25.5605851927945	0.394459396454058	0.0932642803767411	L	RIGHT_RIB	660K	1
79	7	AX-116329162	94760642	C	T	0.2875	-0.344118	0.0319967	5.62609e-27	26.2497933247498	0.40496878698539	0.0957490753997871	L	RIGHT_RIB	660K	1
80	7	AX-116329163	94763840	C	T	0.287778	-0.343427	0.032001	7.22066e-27	26.1414231041952	0.403576528264188	0.0954198957455607	L	RIGHT_RIB	660K	1
81	7	AX-116329169	94779106	A	G	0.288056	-0.341243	0.0319355	1.19166e-26	25.9238476382088	0.398689057360282	0.094264323180139	L	RIGHT_RIB	660K	1
82	7	AX-116329177	94805381	T	C	0.295556	-0.31743	0.0308362	7.49402e-25	24.1252851521979	0.350240404785115	0.0828093324808061	L	RIGHT_RIB	660K	1
83	7	AX-116329179	94811280	C	T	0.288611	-0.334022	0.0316788	5.41364e-26	25.266510627622	0.382431998087649	0.0904205741207078	L	RIGHT_RIB	660K	1
84	7	AX-116329184	94823755	A	G	0.288889	-0.333356	0.0316836	6.88571e-26	25.1620512720833	0.381126378421145	0.0901118790313352	L	RIGHT_RIB	660K	1
85	7	AX-116775341	94827373	C	A	0.287778	-0.343427	0.032001	7.22066e-27	26.1414231041952	0.403576528264188	0.0954198957455607	L	RIGHT_RIB	660K	1
86	7	AX-116329186	94830700	T	C	0.288333	-0.342035	0.0319178	8.55209e-27	26.0679277373716	0.400771038749806	0.0947565778907562	L	RIGHT_RIB	660K	1
87	7	AX-116329187	94834685	T	C	0.288056	-0.341243	0.0319355	1.19166e-26	25.9238476382088	0.398689057360282	0.094264323180139	L	RIGHT_RIB	660K	1
88	7	AX-116746027	94835325	A	T	0.2875	-0.344118	0.0319967	5.62609e-27	26.2497933247498	0.40496878698539	0.0957490753997871	L	RIGHT_RIB	660K	1
89	7	AX-116760776	94853731	A	G	0.2875	-0.344118	0.0319967	5.62609e-27	26.2497933247498	0.40496878698539	0.0957490753997871	L	RIGHT_RIB	660K	1
90	7	AX-116329188	94854513	A	G	0.287778	-0.343427	0.032001	7.22066e-27	26.1414231041952	0.403576528264188	0.0954198957455607	L	RIGHT_RIB	660K	1
91	7	AX-116329189	94860194	G	A	0.286111	-0.305074	0.0312317	1.54331e-22	21.8115468297586	0.317365483551927	0.07503652772874	L	RIGHT_RIB	660K	1
92	7	AX-116329190	94861344	C	T	0.287778	-0.343427	0.032001	7.22066e-27	26.1414231041952	0.403576528264188	0.0954198957455607	L	RIGHT_RIB	660K	1
93	7	AX-116329191	94868269	G	A	0.284444	-0.313649	0.0312813	1.16306e-23	22.9343978802872	0.334281446395256	0.079036065109887	L	RIGHT_RIB	660K	1
94	7	AX-116329192	94876543	G	A	0.286667	-0.337636	0.0317931	2.41132e-26	25.6177451517078	0.38918094067919	0.0920162650327819	L	RIGHT_RIB	660K	1
95	7	AX-116329193	94878594	A	G	0.286667	-0.337636	0.0317931	2.41132e-26	25.6177451517078	0.38918094067919	0.0920162650327819	L	RIGHT_RIB	660K	1
96	7	AX-116329196	94899392	G	A	0.287778	-0.343427	0.032001	7.22066e-27	26.1414231041952	0.403576528264188	0.0954198957455607	L	RIGHT_RIB	660K	1
97	7	AX-116329197	94901243	G	A	0.287778	-0.343427	0.032001	7.22066e-27	26.1414231041952	0.403576528264188	0.0954198957455607	L	RIGHT_RIB	660K	1
98	7	AX-116849713	94904542	C	T	0.287778	-0.343427	0.032001	7.22066e-27	26.1414231041952	0.403576528264188	0.0954198957455607	L	RIGHT_RIB	660K	1
99	7	AX-116329198	94909858	A	G	0.291111	-0.33549	0.0317214	3.84401e-26	25.4152154912066	0.387775231638076	0.0916839052428591	L	RIGHT_RIB	660K	1
100	7	AX-116849715	94912400	G	A	0.2925	-0.3532	0.0318323	1.31684e-28	27.8804669899117	0.431000483801765	0.101903897651176	L	RIGHT_RIB	660K	1
101	7	AX-116329199	94913736	C	A	0.287222	-0.336578	0.0317366	2.81418e-26	25.5506481277589	0.387192996096702	0.0915462439797123	L	RIGHT_RIB	660K	1
102	7	AX-116329201	94921146	G	A	0.287778	-0.343427	0.032001	7.22066e-27	26.1414231041952	0.403576528264188	0.0954198957455607	L	RIGHT_RIB	660K	1
103	7	AX-116329202	94922806	C	T	0.288056	-0.293072	0.0309703	2.99266e-21	20.5239426211189	0.294073214871715	0.0695294040644805	L	RIGHT_RIB	660K	1
104	7	AX-116329204	94930114	A	G	0.287778	-0.343427	0.032001	7.22066e-27	26.1414231041952	0.403576528264188	0.0954198957455607	L	RIGHT_RIB	660K	1
105	7	AX-116329206	94934594	C	T	0.288611	-0.34195	0.031986	1.12616e-26	25.9483999023971	0.400801459659992	0.0947637704797083	L	RIGHT_RIB	660K	1
106	7	AX-116849716	94937005	G	T	0.287778	-0.343427	0.032001	7.22066e-27	26.1414231041952	0.403576528264188	0.0954198957455607	L	RIGHT_RIB	660K	1
107	7	AX-116329210	94950511	C	T	0.283889	-0.346017	0.0319974	2.95846e-27	26.5289342982466	0.406357084746086	0.0960773185415754	L	RIGHT_RIB	660K	1
108	7	AX-116735898	94955808	C	T	0.2875	-0.342948	0.0319802	7.87371e-27	26.1038205849381	0.402219683487859	0.0950990892118975	L	RIGHT_RIB	660K	1
109	7	AX-116329214	94964610	G	A	0.286944	-0.337837	0.0319474	3.90101e-26	25.4088229363995	0.389869502332052	0.0921790655836789	L	RIGHT_RIB	660K	1
110	7	AX-116329215	94972123	A	G	0.287778	-0.343427	0.032001	7.22066e-27	26.1414231041952	0.403576528264188	0.0954198957455607	L	RIGHT_RIB	660K	1
111	7	AX-116775342	94983483	C	T	0.287778	-0.343427	0.032001	7.22066e-27	26.1414231041952	0.403576528264188	0.0954198957455607	L	RIGHT_RIB	660K	1
112	7	AX-116329219	94984743	A	C	0.303333	-0.290062	0.0309365	6.84914e-21	20.1643639564933	0.296831937647079	0.0701816645929812	L	RIGHT_RIB	660K	1
113	7	AX-116329220	94987147	C	T	0.290556	-0.338267	0.031876	2.6211e-26	25.5815164095686	0.393777851406505	0.093103138801776	L	RIGHT_RIB	660K	1
114	7	AX-116329221	94989113	G	T	0.488611	-0.18531	0.0278276	2.75313e-11	10.5601732811785	0.143250579452984	0.0338695498860801	L	RIGHT_RIB	660K	1
115	7	AX-116329222	94991247	C	G	0.287778	-0.343427	0.032001	7.22066e-27	26.1414231041952	0.403576528264188	0.0954198957455607	L	RIGHT_RIB	660K	1
116	7	AX-116329223	94994179	G	A	0.488889	-0.185423	0.0278124	2.612e-11	10.583026827397	0.14342892834025	0.0339117179286627	L	RIGHT_RIB	660K	1
117	7	AX-116797039	95000759	A	T	0.298611	-0.323978	0.0308739	9.24481e-26	25.0341020100645	0.367011646226648	0.0867746525571688	L	RIGHT_RIB	660K	1
118	7	AX-116329224	95003365	G	C	0.287778	-0.343427	0.032001	7.22066e-27	26.1414231041952	0.403576528264188	0.0954198957455607	L	RIGHT_RIB	660K	1
119	7	AX-116785380	95005149	G	C	0.287778	-0.343427	0.032001	7.22066e-27	26.1414231041952	0.403576528264188	0.0954198957455607	L	RIGHT_RIB	660K	1
120	7	AX-116329225	95007341	A	G	0.288333	-0.341772	0.0319458	1.0347e-26	25.985185550913	0.400154948234741	0.0946109121034764	L	RIGHT_RIB	660K	1
121	7	AX-116743196	95011024	T	C	0.310556	-0.314639	0.0306099	8.76399e-25	24.0572981266553	0.353873531541401	0.0836683333196467	L	RIGHT_RIB	660K	1
122	7	AX-116329226	95012840	G	A	0.2875	-0.342372	0.0319672	9.12658e-27	26.0396919349941	0.400869718016269	0.0947799091914111	L	RIGHT_RIB	660K	1
123	7	AX-116329228	95018602	C	T	0.284444	-0.346604	0.0320661	3.11869e-27	26.5060277922773	0.408217481496926	0.0965171827348031	L	RIGHT_RIB	660K	1
124	7	AX-116329229	95021722	C	A	0.287778	-0.343427	0.032001	7.22066e-27	26.1414231041952	0.403576528264188	0.0954198957455607	L	RIGHT_RIB	660K	1
125	7	AX-116689862	95024992	G	A	0.286389	-0.345823	0.032055	3.9042e-27	26.4084679428825	0.408046512193758	0.0964767594892934	L	RIGHT_RIB	660K	1
126	7	AX-116329230	95027870	T	G	0.286389	-0.345823	0.032055	3.9042e-27	26.4084679428825	0.408046512193758	0.0964767594892934	L	RIGHT_RIB	660K	1
127	7	AX-116329231	95029390	G	A	0.291389	-0.333128	0.0316286	6.11965e-26	25.2132734156674	0.382549264139222	0.0904483000007626	L	RIGHT_RIB	660K	1
128	7	AX-116329232	95032738	G	A	0.286389	-0.345823	0.032055	3.9042e-27	26.4084679428825	0.408046512193758	0.0964767594892934	L	RIGHT_RIB	660K	1
129	7	AX-116329233	95033970	G	A	0.286389	-0.345823	0.032055	3.9042e-27	26.4084679428825	0.408046512193758	0.0964767594892934	L	RIGHT_RIB	660K	1
130	7	AX-116329234	95038795	G	A	0.286389	-0.345823	0.032055	3.9042e-27	26.4084679428825	0.408046512193758	0.0964767594892934	L	RIGHT_RIB	660K	1
131	7	AX-116329235	95040224	T	C	0.286944	-0.320402	0.0315453	3.08745e-24	23.5104000668982	0.350667305775729	0.0829102671119486	L	RIGHT_RIB	660K	1
132	7	AX-116329236	95042454	G	A	0.286389	-0.345823	0.032055	3.9042e-27	26.4084679428825	0.408046512193758	0.0964767594892934	L	RIGHT_RIB	660K	1
133	7	AX-116329237	95045788	G	A	0.297222	-0.310263	0.0310152	1.47009e-23	22.8326560766077	0.335693659214352	0.079369962625058	L	RIGHT_RIB	660K	1
134	7	AX-116329240	95060229	A	T	0.416667	-0.214991	0.0281539	2.23598e-14	13.650532085369	0.187555698691595	0.0443448614135517	L	RIGHT_RIB	660K	1
135	7	AX-116329244	95073579	G	A	0.416667	-0.214232	0.0280744	2.33153e-14	13.6323589920685	0.186233750404859	0.0440323056555549	L	RIGHT_RIB	660K	1
136	7	AX-116329245	95078784	A	G	0.286944	-0.343424	0.0320293	8.00985e-27	26.0963756168474	0.402871109466554	0.0952531095639739	L	RIGHT_RIB	660K	1
137	7	AX-116329246	95085011	T	C	0.286944	-0.343424	0.0320293	8.00985e-27	26.0963756168474	0.402871109466554	0.0952531095639739	L	RIGHT_RIB	660K	1
138	7	AX-116849717	95089083	G	A	0.286389	-0.346099	0.0320388	3.3501e-27	26.4749422291423	0.408698092791307	0.0966308163987854	L	RIGHT_RIB	660K	1
139	7	AX-116329249	95096984	G	T	0.288056	-0.342818	0.0320002	8.84465e-27	26.0533193482914	0.402377832669662	0.0951364813231404	L	RIGHT_RIB	660K	1
140	7	AX-116329250	95099041	G	A	0.488056	-0.184157	0.0277518	3.22624e-11	10.491303328578	0.141466181102214	0.0334476544271657	L	RIGHT_RIB	660K	1
141	7	AX-116689863	95100983	C	T	0.417222	-0.214168	0.0281668	2.88045e-14	13.5405396590289	0.186193092237569	0.0440226926136351	L	RIGHT_RIB	660K	1
142	7	AX-116329251	95102822	G	A	0.423333	-0.222533	0.0281736	2.82036e-15	14.5496954533704	0.201827398574184	0.0477192006516779	L	RIGHT_RIB	660K	1
143	7	AX-116329255	95118386	C	T	0.418056	-0.215217	0.028153	2.09693e-14	13.6784160669696	0.188127747468145	0.044480114161908	L	RIGHT_RIB	660K	1
144	7	AX-116329256	95121404	A	G	0.4175	-0.216017	0.0280828	1.44671e-14	13.8396185165811	0.189457727408583	0.044794568889506	L	RIGHT_RIB	660K	1
145	7	AX-116329257	95122934	T	C	0.418056	-0.215217	0.028153	2.09693e-14	13.6784160669696	0.188127747468145	0.044480114161908	L	RIGHT_RIB	660K	1
146	7	AX-116329259	95126837	G	A	0.4175	-0.216721	0.0281581	1.39761e-14	13.8546140006058	0.190694626172311	0.0450870159046741	L	RIGHT_RIB	660K	1
147	7	AX-116329260	95129383	G	A	0.286389	-0.345823	0.032055	3.9042e-27	26.4084679428825	0.408046512193758	0.0964767594892934	L	RIGHT_RIB	660K	1
148	7	AX-116329265	95149543	G	A	0.286389	-0.345823	0.032055	3.9042e-27	26.4084679428825	0.408046512193758	0.0964767594892934	L	RIGHT_RIB	660K	1
149	7	AX-116329268	95161282	A	G	0.286389	-0.345823	0.032055	3.9042e-27	26.4084679428825	0.408046512193758	0.0964767594892934	L	RIGHT_RIB	660K	1
150	7	AX-116329271	95167612	C	T	0.295833	-0.323488	0.0313578	5.96387e-25	24.2244718318351	0.363934048857539	0.0860469986934265	L	RIGHT_RIB	660K	1
151	7	AX-116329281	95205993	G	A	0.415	-0.220197	0.0281962	5.74372e-15	14.2408067396256	0.196521835419167	0.0464647761555343	L	RIGHT_RIB	660K	1
152	7	AX-116329283	95211457	G	A	0.415278	-0.218661	0.0281703	8.35312e-15	14.0781512795227	0.193827356065279	0.0458277050648481	L	RIGHT_RIB	660K	1
153	7	AX-116329284	95215074	G	A	0.418889	-0.21162	0.0279763	3.90091e-14	13.408834069415	0.181993352701573	0.0430297242901134	L	RIGHT_RIB	660K	1
154	7	AX-116329287	95224647	T	G	0.285278	-0.347108	0.0319834	1.935e-27	26.7133190306451	0.410127349385466	0.0969687436707081	L	RIGHT_RIB	660K	1
155	7	AX-116767477	95227993	C	T	0.289167	-0.357609	0.0317936	2.37316e-29	28.6246729803774	0.438851153789154	0.103760076242511	L	RIGHT_RIB	660K	1
156	7	AX-116329288	95232682	G	A	0.285278	-0.347108	0.0319834	1.935e-27	26.7133190306451	0.410127349385466	0.0969687436707081	L	RIGHT_RIB	660K	1
157	7	AX-116849718	95239574	G	A	0.286389	-0.337882	0.0316889	1.5247e-26	25.8168155997018	0.389522038662888	0.0920969127706063	L	RIGHT_RIB	660K	1
158	7	AX-116329289	95240583	G	T	0.299722	-0.312908	0.0310715	7.45526e-24	23.1275372060545	0.343088760836136	0.0811184285946064	L	RIGHT_RIB	660K	1
159	7	AX-116329290	95242441	G	A	0.285278	-0.347108	0.0319834	1.935e-27	26.7133190306451	0.410127349385466	0.0969687436707081	L	RIGHT_RIB	660K	1
160	7	AX-116329291	95246301	C	T	0.285278	-0.347108	0.0319834	1.935e-27	26.7133190306451	0.410127349385466	0.0969687436707081	L	RIGHT_RIB	660K	1
161	7	AX-116788325	95246693	C	A	0.285278	-0.347108	0.0319834	1.935e-27	26.7133190306451	0.410127349385466	0.0969687436707081	L	RIGHT_RIB	660K	1
162	7	AX-116329293	95253374	G	A	0.448611	-0.207465	0.0273585	3.37154e-14	13.4721716834807	0.177746783368675	0.0420256837311535	L	RIGHT_RIB	660K	1
163	7	AX-116785381	95273662	T	C	0.417778	-0.214153	0.028124	2.64526e-14	13.577531635154	0.186237252859948	0.0440331337609477	L	RIGHT_RIB	660K	1
164	7	AX-116329308	95301295	T	C	0.415278	-0.218661	0.0281703	8.35312e-15	14.0781512795227	0.193827356065279	0.0458277050648481	L	RIGHT_RIB	660K	1
165	7	AX-116763785	95306680	G	A	0.489444	-0.182166	0.0276295	4.3056e-11	10.3659663195803	0.138441115791455	0.0327324210169929	L	RIGHT_RIB	660K	1
166	7	AX-116768964	95309068	C	A	0.485556	-0.186291	0.0277045	1.76555e-11	10.7531199787995	0.144725557976791	0.0342182874540796	L	RIGHT_RIB	660K	1
167	7	AX-116329310	95314509	G	A	0.283889	-0.342513	0.031814	4.97695e-27	26.3030367222926	0.398168668179077	0.0941412846039581	L	RIGHT_RIB	660K	1
168	7	AX-116329311	95317249	A	G	0.283889	-0.342513	0.031814	4.97695e-27	26.3030367222926	0.398168668179077	0.0941412846039581	L	RIGHT_RIB	660K	1
169	7	AX-116329312	95320655	T	G	0.289167	-0.326422	0.0316951	7.13334e-25	24.146707075488	0.365644636122123	0.086451442577099	L	RIGHT_RIB	660K	1
170	7	AX-116329316	95332523	A	G	0.292778	-0.319753	0.0311706	1.08744e-24	23.9635946961092	0.353433336612953	0.0835642555271128	L	RIGHT_RIB	660K	1
171	7	AX-116329317	95333244	T	C	0.2825	-0.346355	0.0318908	1.77492e-27	26.7508212168858	0.405945128277083	0.095979917328742	L	RIGHT_RIB	660K	1
172	7	AX-116329319	95337895	C	T	0.483333	-0.185302	0.0276826	2.17453e-11	10.6626345963939	0.143153324554172	0.0338465553567764	L	RIGHT_RIB	660K	1
173	7	AX-116329321	95343686	C	T	0.288611	-0.352136	0.0314459	4.16332e-29	28.3805602072028	0.425035232620779	0.100493499360091	L	RIGHT_RIB	660K	1
174	7	AX-116329326	95358384	G	A	0.483333	-0.185302	0.0276826	2.17453e-11	10.6626345963939	0.143153324554172	0.0338465553567764	L	RIGHT_RIB	660K	1
175	7	AX-116329331	95369361	C	T	0.288611	-0.354259	0.0318622	1.02009e-28	27.9913615098272	0.430175689129169	0.101708886751981	L	RIGHT_RIB	660K	1
176	7	AX-116329336	95387227	C	A	0.294167	-0.315063	0.0308387	1.67322e-24	23.7764469529381	0.34409215553966	0.0813556669157092	L	RIGHT_RIB	660K	1
177	7	AX-116329339	95395958	G	A	0.283056	-0.320674	0.0314653	2.16721e-24	23.6640990040367	0.348392783934339	0.0823724889663516	L	RIGHT_RIB	660K	1
178	7	AX-116849719	95411229	C	T	0.283056	-0.320674	0.0314653	2.16721e-24	23.6640990040367	0.348392783934339	0.0823724889663516	L	RIGHT_RIB	660K	1
179	7	AX-116329344	95420220	C	T	0.288056	-0.316397	0.0312802	4.74379e-24	23.3238745447407	0.34274531504846	0.0810372257521239	L	RIGHT_RIB	660K	1
180	7	AX-116329345	95423975	T	C	0.282778	-0.321439	0.0314685	1.70556e-24	23.7681329979156	0.349848818035388	0.0827167473966463	L	RIGHT_RIB	660K	1
181	7	AX-116329346	95425355	C	T	0.325833	-0.249342	0.0294505	2.52935e-17	16.5969910707934	0.22800138647353	0.0539076655937377	L	RIGHT_RIB	660K	1
182	7	AX-116329348	95431010	C	T	0.326111	-0.250177	0.0294832	2.14976e-17	16.6676100221744	0.229632116937287	0.0542932284794439	L	RIGHT_RIB	660K	1
183	7	AX-116329350	95434829	A	C	0.326111	-0.250177	0.0294832	2.14976e-17	16.6676100221744	0.229632116937287	0.0542932284794439	L	RIGHT_RIB	660K	1
184	7	AX-116329351	95438848	C	T	0.316667	-0.270077	0.0298108	1.30822e-19	18.8833192156816	0.26350839583703	0.0623027899243677	L	RIGHT_RIB	660K	1
185	7	AX-116775343	95453296	T	C	0.326111	-0.25573	0.0297024	7.32305e-18	17.1353080005962	0.239939210795632	0.0567301933486178	L	RIGHT_RIB	660K	1
186	7	AX-116329355	95457690	G	A	0.276389	-0.335766	0.031808	4.76336e-26	25.3220865946158	0.37642928418563	0.0890013183052503	L	RIGHT_RIB	660K	1
187	7	AX-116329356	95459732	C	T	0.326111	-0.25573	0.0297024	7.32305e-18	17.1353080005962	0.239939210795632	0.0567301933486178	L	RIGHT_RIB	660K	1
188	7	AX-116748826	95469533	G	A	0.330833	-0.248408	0.0294153	3.04444e-17	16.5164925806259	0.228064951162313	0.0539226945549186	L	RIGHT_RIB	660K	1
189	7	AX-116849720	95476529	T	C	0.323611	-0.239372	0.0294574	4.43522e-16	15.3530848330101	0.209387408419914	0.049506656811276	L	RIGHT_RIB	660K	1
190	7	AX-116775344	95483935	G	A	0.369167	-0.208237	0.0277629	6.35566e-14	13.1968393436977	0.168592063523943	0.0398611812093609	L	RIGHT_RIB	660K	1
191	7	AX-116329361	95485640	A	G	0.326944	-0.252009	0.0294238	1.08261e-17	16.9655279656758	0.233313961173049	0.055163747869258	L	RIGHT_RIB	660K	1
192	7	AX-116329362	95489385	G	A	0.323889	-0.253533	0.0295666	9.91161e-18	17.0038557948261	0.234999665645911	0.0555623085728503	L	RIGHT_RIB	660K	1
193	7	AX-116628931	95611315	C	T	0.486389	-0.16535	0.0275514	1.95492e-09	8.70887101027294	0.114027738922343	0.0269602273622547	L	RIGHT_RIB	660K	1
194	7	AX-116628927	95623010	T	C	0.283889	-0.32856	0.0316615	3.14645e-25	24.5021791652026	0.366388929402128	0.0866274200738273	L	RIGHT_RIB	660K	1
195	7	AX-116628921	95639622	C	T	0.283611	-0.318934	0.0314275	3.37374e-24	23.4718883897126	0.34503064703314	0.0815775598014306	L	RIGHT_RIB	660K	1
196	7	AX-116628920	95641403	A	G	0.485833	-0.163931	0.0275099	2.53838e-09	8.59544336271818	0.112072081935713	0.0264978402492557	L	RIGHT_RIB	660K	1
197	7	AX-116628917	95648374	T	C	0.286389	-0.306555	0.031198	8.68987e-23	22.0609867205254	0.320640760635209	0.0758109201325023	L	RIGHT_RIB	660K	1
198	7	AX-116628909	95672564	A	G	0.468056	-0.170097	0.0275163	6.34236e-10	9.19774911053091	0.120265508755568	0.0284350587894717	L	RIGHT_RIB	660K	1
199	7	AX-116628908	95674179	T	C	0.483333	-0.168708	0.0275167	8.72791e-10	9.05908974073146	0.118662249981353	0.0280559911916936	L	RIGHT_RIB	660K	1
200	7	AX-116628890	95733300	T	G	0.414167	-0.215972	0.027917	1.02424e-14	13.9895982675174	0.188941899628316	0.0446726087913124	L	RIGHT_RIB	660K	1
201	7	AX-116628887	95741201	A	G	0.284167	-0.318923	0.0315027	4.33939e-24	23.362571316168	0.34541491986453	0.0816684156142471	L	RIGHT_RIB	660K	1
202	7	AX-116628884	95751782	A	G	0.284167	-0.318598	0.0314365	3.87829e-24	23.4113597195763	0.344711285134583	0.0815020512499386	L	RIGHT_RIB	660K	1
203	7	AX-116628878	95768476	C	T	0.416667	-0.213207	0.0279749	2.51006e-14	13.6003158971016	0.184455930700833	0.0436119656235361	L	RIGHT_RIB	660K	1
204	7	AX-116628870	95788586	G	A	0.414167	-0.224509	0.027792	6.57461e-16	15.1821300040354	0.204174212051164	0.0482740711201635	L	RIGHT_RIB	660K	1
205	7	AX-116628868	95793412	C	T	0.416944	-0.218386	0.0279371	5.40741e-15	14.2670107001512	0.19356268515723	0.0457651274155446	L	RIGHT_RIB	660K	1
206	7	AX-116628866	95799709	T	C	0.416111	-0.218421	0.0279299	5.26874e-15	14.2782932323157	0.193513971309866	0.0457536097233317	L	RIGHT_RIB	660K	1
207	7	AX-116628858	95827270	C	T	0.415556	0.163144	0.0280383	5.93391e-09	8.22665904494196	0.107919202514527	0.0255159513294073	L	RIGHT_RIB	660K	1
208	7	AX-116628856	95831545	G	A	0.417778	0.164099	0.028095	5.19264e-09	8.28461178551837	0.109352848557332	0.0258549164236582	L	RIGHT_RIB	660K	1
209	7	AX-116628855	95834726	G	A	0.415556	0.160798	0.0280062	9.38229e-09	8.02769114744372	0.104837776236293	0.0247873921748862	L	RIGHT_RIB	660K	1
210	7	AX-116628850	95855207	A	G	0.415833	0.161994	0.0280162	7.37522e-09	8.1322250203178	0.106423584607647	0.0251623338745878	L	RIGHT_RIB	660K	1
211	7	AX-116628848	95861040	A	G	0.415556	0.160798	0.0280062	9.38229e-09	8.02769114744372	0.104837776236293	0.0247873921748862	L	RIGHT_RIB	660K	1
212	7	AX-116628846	95866744	A	G	0.405833	0.157164	0.027327	8.85868e-09	8.05263098594865	0.0994365587986547	0.0235103515922358	L	RIGHT_RIB	660K	1
213	7	AX-116628845	95870702	T	C	0.285278	-0.335842	0.0315591	1.90636e-26	25.7197950831047	0.383936586965176	0.0907763126331803	L	RIGHT_RIB	660K	1
214	7	AX-116628839	95887480	G	T	0.415833	0.162265	0.028036	7.13415e-09	8.14665776358648	0.106779954785923	0.0252465925043058	L	RIGHT_RIB	660K	1
215	7	AX-116628838	95888124	C	T	0.285556	-0.336134	0.0315333	1.57187e-26	25.8035833747198	0.38482955951772	0.0909874432166013	L	RIGHT_RIB	660K	1
216	7	AX-116655999	95907428	A	G	0.42	0.162684	0.0281813	7.79835e-09	8.10799727701446	0.107634381951495	0.0254486095824836	L	RIGHT_RIB	660K	1
217	7	AX-116655993	95924448	C	T	0.327222	0.180856	0.0292964	6.68694e-10	9.17477257358279	0.12021652556822	0.0284234774156735	L	RIGHT_RIB	660K	1
218	7	AX-116655992	95930514	A	C	0.438333	0.180932	0.0282045	1.40835e-10	9.8512894018847	0.134554397839395	0.031813462168288	L	RIGHT_RIB	660K	1
219	7	AX-116655988	95941930	T	C	0.438889	0.177979	0.0281936	2.74104e-10	9.56208462675436	0.130234203010503	0.0307920139142321	L	RIGHT_RIB	660K	1
220	7	AX-116695096	95949725	G	T	0.292778	0.202382	0.0309365	6.07662e-11	10.2163379213066	0.14158655728961	0.0334761156543361	L	RIGHT_RIB	660K	1
221	7	AX-116655985	95951360	C	T	0.393611	-0.26424	0.0286363	2.7717e-20	19.5572537781711	0.278227283828656	0.0657828603925197	L	RIGHT_RIB	660K	1
222	7	AX-116695402	95967343	T	C	0.466111	0.19039	0.0278922	8.73678e-12	11.0586486000773	0.150595725868229	0.0356062046618001	L	RIGHT_RIB	660K	1
223	7	AX-116655979	95973915	G	A	0.440278	0.182365	0.0281993	9.99647e-11	10.000153333017	0.136825296354675	0.032350383630269	L	RIGHT_RIB	660K	1
224	7	AX-116655973	95996482	G	A	0.4425	0.180545	0.0281397	1.39888e-10	9.85421953895568	0.134249640441098	0.0317414066419216	L	RIGHT_RIB	660K	1
225	7	AX-116655972	95999110	C	T	0.4425	0.182952	0.0281718	8.35046e-11	10.0782895999704	0.13785309559225	0.0325933920542687	L	RIGHT_RIB	660K	1
226	7	AX-116808579	96006449	G	A	0.443056	0.182341	0.0281312	9.06279e-11	10.0427380832199	0.136969184371504	0.032384403893102	L	RIGHT_RIB	660K	1
227	7	AX-116329380	96007449	A	G	0.2875	0.173668	0.0300465	7.47079e-09	8.12663347121005	0.103144571670367	0.0243870581816002	L	RIGHT_RIB	660K	1
228	7	AX-116329379	96010808	A	G	0.4375	0.177538	0.0280171	2.3462e-10	9.62963496954608	0.129499259096378	0.0306182469412957	L	RIGHT_RIB	660K	1
229	7	AX-116329378	96014402	A	G	0.445278	0.19495	0.028362	6.2587e-12	11.2035158651054	0.156724596625737	0.0370552884606889	L	RIGHT_RIB	660K	1
230	7	AX-116329376	96026748	A	G	0.444722	0.185605	0.0282234	4.82433e-11	10.3165629926844	0.142024241147527	0.0335795997401713	L	RIGHT_RIB	660K	1
231	7	AX-116752365	96057015	A	G	0.431111	0.224013	0.0282222	2.06361e-15	14.685372376256	0.205469393127937	0.0485802981543492	L	RIGHT_RIB	660K	1
232	7	AX-116329369	96059564	G	C	0.424722	0.217121	0.0281248	1.16434e-14	13.9339201824331	0.192295994333984	0.0454656364941675	L	RIGHT_RIB	660K	1
233	7	AX-116329368	96060738	G	A	0.431667	0.225392	0.028181	1.26436e-15	14.8981292521982	0.208071582723471	0.0491955486521519	L	RIGHT_RIB	660K	1
234	7	AX-116655970	96068305	G	A	0.325	-0.422034	0.0306993	5.28269e-43	42.2771448739316	0.65232807062944	0.154233638807203	L	RIGHT_RIB	660K	1
235	7	AX-116689870	96077309	G	A	0.324722	-0.436073	0.0308467	2.25314e-45	44.6472118223292	0.696140278516203	0.164592408498094	L	RIGHT_RIB	660K	1
236	7	AX-116788326	96077371	A	C	0.328333	-0.433793	0.0306289	1.55572e-45	44.8080685650567	0.692815632910262	0.163806343613512	L	RIGHT_RIB	660K	1
237	7	AX-116329363	96085705	G	A	0.324444	-0.434984	0.0308465	3.71329e-45	44.43024113198	0.692359604380505	0.163698522192495	L	RIGHT_RIB	660K	1
238	7	AX-116329382	96093730	T	C	0.322222	-0.411172	0.0304351	1.36948e-41	40.8634443058365	0.616415818302677	0.145742700576116	L	RIGHT_RIB	660K	1
239	7	AX-116329383	96096456	T	C	0.325	-0.430308	0.0307688	1.91935e-44	43.7168458229672	0.678156654353448	0.160340437874039	L	RIGHT_RIB	660K	1
240	7	AX-116329384	96099197	C	T	0.4075	-0.321628	0.0287185	4.10742e-29	28.386430886541	0.416972795489902	0.0985872514576365	L	RIGHT_RIB	660K	1
241	7	AX-116329386	96113171	A	G	0.324722	-0.429736	0.0307705	2.52027e-44	43.5985529301594	0.676054708072826	0.159843462750578	L	RIGHT_RIB	660K	1
242	7	AX-116329387	96117838	A	G	0.326111	-0.422315	0.0305827	2.25108e-43	42.647609070552	0.654351169821097	0.15471197166462	L	RIGHT_RIB	660K	1
243	7	AX-116329391	96130836	T	C	0.407778	-0.322159	0.0287004	3.07749e-29	28.5118033495914	0.418439735014752	0.0989340883193546	L	RIGHT_RIB	660K	1
244	7	AX-116329393	96135568	G	A	0.406944	-0.32261	0.0287359	3.01425e-29	28.5208207304163	0.419343636700748	0.0991478029400063	L	RIGHT_RIB	660K	1
245	7	AX-116329394	96138265	G	A	0.324444	-0.431817	0.0307984	1.16405e-44	43.9340283648255	0.682314542350786	0.161323511000055	L	RIGHT_RIB	660K	1
246	7	AX-116329395	96140669	A	G	0.3375	-0.410226	0.0305004	3.08496e-41	40.510750462714	0.628188638931265	0.148526215568533	L	RIGHT_RIB	660K	1
247	7	AX-116329396	96143940	T	C	0.324444	-0.431817	0.0307984	1.16405e-44	43.9340283648255	0.682314542350786	0.161323511000055	L	RIGHT_RIB	660K	1
248	7	AX-116329400	96158635	G	A	0.406389	-0.32442	0.0287656	1.68421e-29	28.77360375835	0.423880245659302	0.100220419218573	L	RIGHT_RIB	660K	1
249	7	AX-116329403	96167646	C	T	0.322222	-0.437142	0.0309682	3.03392e-45	44.5179958751039	0.696741661686405	0.164734596944113	L	RIGHT_RIB	660K	1
250	7	AX-116329405	96174235	A	C	0.353611	0.203381	0.0290695	2.62674e-12	11.5805829124265	0.157842711773282	0.0373196507893633	L	RIGHT_RIB	660K	1
251	7	AX-116329406	96178095	A	G	0.439167	-0.275055	0.0280182	9.51323e-23	22.0216720032508	0.31109025017187	0.073552838581902	L	RIGHT_RIB	660K	1
252	7	AX-116329407	96180740	A	G	0.350278	0.203923	0.0287998	1.43416e-12	11.8434023945254	0.157999935721665	0.0373568241424023	L	RIGHT_RIB	660K	1
253	7	AX-116329408	96184987	G	A	0.391111	-0.339838	0.0289223	7.06063e-32	31.1511565463538	0.459162160337701	0.10856232313156	L	RIGHT_RIB	660K	1
254	7	AX-116329409	96191324	T	C	0.353333	0.202151	0.0290569	3.47386e-12	11.4591876880342	0.155883712822176	0.0368564735166806	L	RIGHT_RIB	660K	1
255	7	AX-116329411	96201037	A	G	0.353333	0.202151	0.0290569	3.47386e-12	11.4591876880342	0.155883712822176	0.0368564735166806	L	RIGHT_RIB	660K	1
256	7	AX-116329412	96219699	C	G	0.341111	0.198502	0.0291274	9.42976e-12	11.0254993604972	0.147850163337934	0.0349570556849494	L	RIGHT_RIB	660K	1
257	7	AX-116329413	96219852	A	G	0.366111	0.192659	0.0284199	1.20999e-11	10.917218218909	0.1438098554812	0.0340017827008447	L	RIGHT_RIB	660K	1
258	7	AX-116329414	96225959	C	T	0.345833	0.195944	0.0292592	2.12998e-11	10.6716244744629	0.145011704134038	0.034285942618789	L	RIGHT_RIB	660K	1
259	7	AX-116329415	96226559	A	G	0.353611	0.203381	0.0290695	2.62674e-12	11.5805829124265	0.157842711773282	0.0373196507893633	L	RIGHT_RIB	660K	1
260	7	AX-116329416	96228325	T	C	0.341389	0.199245	0.0291522	8.22127e-12	11.0850610886171	0.149017550401594	0.035233067653208	L	RIGHT_RIB	660K	1
261	7	AX-116329417	96234557	A	C	0.353611	0.203381	0.0290695	2.62674e-12	11.5805829124265	0.157842711773282	0.0373196507893633	L	RIGHT_RIB	660K	1
262	7	AX-116329419	96240453	A	G	0.436389	0.246302	0.0283348	3.5437e-18	17.450543051418	0.24909968909126	0.0588960573737331	L	RIGHT_RIB	660K	1
263	7	AX-116329429	96271014	C	T	0.346944	0.201545	0.0291178	4.46235e-12	11.350436369259	0.153651893086541	0.0363287916730087	L	RIGHT_RIB	660K	1
264	7	AX-116775345	96289776	T	C	0.304722	-0.466114	0.0313591	5.66479e-50	49.2468161852766	0.768476596398797	0.181695295875271	L	RIGHT_RIB	660K	1
265	7	AX-116329436	96300231	G	A	0.320278	-0.438378	0.0301561	7.06794e-48	47.1507071458913	0.698457507172881	0.165140284059118	L	RIGHT_RIB	660K	1
266	7	AX-116329438	96317009	G	A	0.304722	-0.466114	0.0313591	5.66479e-50	49.2468161852766	0.768476596398797	0.181695295875271	L	RIGHT_RIB	660K	1
267	7	AX-116329439	96334585	A	G	0.305	-0.46729	0.031361	3.27796e-50	49.4843963503034	0.77275472926029	0.182706799178958	L	RIGHT_RIB	660K	1
268	7	AX-116329442	96344310	G	C	0.372222	-0.334772	0.0284896	7.00764e-32	31.1544282170611	0.437210353068296	0.103372132388598	L	RIGHT_RIB	660K	1
269	7	AX-116329443	96344349	A	G	0.295	-0.445049	0.0307622	1.94722e-47	46.7105849784294	0.687718718567209	0.162601251143615	L	RIGHT_RIB	660K	1
270	7	AX-116329445	96359244	G	A	0.387778	-0.343325	0.0289721	2.14644e-32	31.6682812469624	0.467182976029475	0.110458730240257	L	RIGHT_RIB	660K	1
271	7	AX-116329446	96362260	A	C	0.305	-0.46729	0.031361	3.27796e-50	49.4843963503034	0.77275472926029	0.182706799178958	L	RIGHT_RIB	660K	1
272	7	AX-116329449	96373924	T	C	0.305	-0.46729	0.031361	3.27796e-50	49.4843963503034	0.77275472926029	0.182706799178958	L	RIGHT_RIB	660K	1
273	7	AX-116329452	96405758	T	G	0.305	-0.46729	0.031361	3.27796e-50	49.4843963503034	0.77275472926029	0.182706799178958	L	RIGHT_RIB	660K	1
274	7	AX-116329456	96422641	C	T	0.305	-0.46729	0.031361	3.27796e-50	49.4843963503034	0.77275472926029	0.182706799178958	L	RIGHT_RIB	660K	1
275	7	AX-116689874	96435072	A	G	0.304722	-0.466114	0.0313591	5.66479e-50	49.2468161852766	0.768476596398797	0.181695295875271	L	RIGHT_RIB	660K	1
276	7	AX-116329462	96460417	G	T	0.304444	-0.466629	0.0313479	4.09476e-50	49.3877715478059	0.769780712767548	0.182003635531399	L	RIGHT_RIB	660K	1
277	7	AX-116329463	96462727	G	A	0.314444	-0.463923	0.0309105	6.45026e-51	50.1904227792733	0.774572564135364	0.183136600225634	L	RIGHT_RIB	660K	1
278	7	AX-116329465	96479213	G	A	0.303333	-0.458324	0.0310451	2.5307e-49	48.5967593349155	0.741095458467974	0.17522141758014	L	RIGHT_RIB	660K	1
279	7	AX-116329466	96481324	G	T	0.304722	-0.465811	0.0313535	6.28772e-50	49.201506806212	0.767477816158312	0.18145914857793	L	RIGHT_RIB	660K	1
280	7	AX-116329467	96497962	T	G	0.309722	-0.451404	0.0310662	7.77452e-48	47.1093264148782	0.727295577357375	0.17195863313988	L	RIGHT_RIB	660K	1
281	7	AX-116329469	96523241	A	G	0.304444	-0.466629	0.0313479	4.09476e-50	49.3877715478059	0.769780712767548	0.182003635531399	L	RIGHT_RIB	660K	1
282	7	AX-116757986	96524978	T	A	0.298333	-0.469156	0.0315195	4.14851e-50	49.3821078587028	0.769220677548221	0.181871223216759	L	RIGHT_RIB	660K	1
283	7	AX-116329472	96536669	C	G	0.304444	-0.466629	0.0313479	4.09476e-50	49.3877715478059	0.769780712767548	0.182003635531399	L	RIGHT_RIB	660K	1
284	7	AX-116329473	96539682	A	G	0.304444	-0.466629	0.0313479	4.09476e-50	49.3877715478059	0.769780712767548	0.182003635531399	L	RIGHT_RIB	660K	1
285	7	AX-116329474	96542370	A	G	0.305278	-0.458434	0.0313548	2.06866e-48	47.6843108830693	0.744122185180694	0.175937043805036	L	RIGHT_RIB	660K	1
286	7	AX-116329475	96545908	A	T	0.304444	-0.466629	0.0313479	4.09476e-50	49.3877715478059	0.769780712767548	0.182003635531399	L	RIGHT_RIB	660K	1
287	7	AX-116329479	96558928	C	T	0.303889	-0.468931	0.0313458	1.3414e-50	49.8724416979954	0.776596479967041	0.183615126165899	L	RIGHT_RIB	660K	1
288	7	AX-116329484	96573921	A	G	0.304444	-0.466629	0.0313479	4.09476e-50	49.3877715478059	0.769780712767548	0.182003635531399	L	RIGHT_RIB	660K	1
289	7	AX-116689875	96582142	G	A	0.304444	-0.466629	0.0313479	4.09476e-50	49.3877715478059	0.769780712767548	0.182003635531399	L	RIGHT_RIB	660K	1
290	7	AX-116329487	96588143	A	G	0.312222	-0.443198	0.0309273	1.41535e-46	45.8491361507596	0.704192537286991	0.166496249872937	L	RIGHT_RIB	660K	1
291	7	AX-116329488	96591101	G	A	0.304722	-0.466584	0.0313109	3.21514e-50	49.4928001114167	0.770027144538977	0.182061900797815	L	RIGHT_RIB	660K	1
292	7	AX-116329494	96605090	G	A	0.304722	-0.466584	0.0313109	3.21514e-50	49.4928001114167	0.770027144538977	0.182061900797815	L	RIGHT_RIB	660K	1
293	7	AX-116329497	96615202	C	T	0.309167	0.184689	0.0286481	1.14233e-10	9.94220841756472	0.121627651096293	0.0287571178564389	L	RIGHT_RIB	660K	1
294	7	AX-116329498	96619763	C	T	0.436667	0.238836	0.0282552	2.84342e-17	16.546158986173	0.234260570562236	0.0553875601152685	L	RIGHT_RIB	660K	1
295	7	AX-116329499	96621733	G	A	0.304444	-0.461057	0.0310993	1.00507e-49	48.99780368993	0.751506625934935	0.177682989164989	L	RIGHT_RIB	660K	1
296	7	AX-116329500	96629318	G	A	0.303889	-0.463221	0.0310938	3.419e-50	49.4661008992034	0.757798967835016	0.179170723376598	L	RIGHT_RIB	660K	1
297	7	AX-116329501	96632217	G	A	0.304444	-0.466629	0.0313479	4.09476e-50	49.3877715478059	0.769780712767548	0.182003635531399	L	RIGHT_RIB	660K	1
298	7	AX-116329502	96637576	T	C	0.304444	-0.466629	0.0313479	4.09476e-50	49.3877715478059	0.769780712767548	0.182003635531399	L	RIGHT_RIB	660K	1
299	7	AX-116329503	96640673	A	G	0.301944	-0.460877	0.0311226	1.29164e-49	48.8888585140495	0.747430459138482	0.176719237847656	L	RIGHT_RIB	660K	1
300	7	AX-116329504	96643230	C	T	0.307222	-0.455669	0.0310441	8.89876e-49	48.0506705060154	0.737784319062742	0.17443854604347	L	RIGHT_RIB	660K	1
301	7	AX-116329505	96647211	A	C	0.306389	-0.463184	0.0312456	1.02482e-49	48.9893524076536	0.761167597396732	0.179967187638202	L	RIGHT_RIB	660K	1
302	7	AX-116329506	96649925	G	A	0.309167	-0.447383	0.0309902	3.05949e-47	46.5143509619646	0.713689347986963	0.168741634882824	L	RIGHT_RIB	660K	1
303	7	AX-116329510	96665560	C	A	0.318611	-0.435876	0.0305721	4.03848e-46	45.3937820635592	0.68859814857122	0.162809179785202	L	RIGHT_RIB	660K	1
304	7	AX-116329511	96669858	T	C	0.307222	-0.462023	0.0310787	5.46089e-50	49.2627365714729	0.758503596664282	0.179337322781467	L	RIGHT_RIB	660K	1
305	7	AX-116329513	96678786	T	C	0.304444	-0.466629	0.0313479	4.09476e-50	49.3877715478059	0.769780712767548	0.182003635531399	L	RIGHT_RIB	660K	1
306	7	AX-116791067	96684879	C	T	0.304444	-0.466629	0.0313479	4.09476e-50	49.3877715478059	0.769780712767548	0.182003635531399	L	RIGHT_RIB	660K	1
307	7	AX-116329516	96687998	G	A	0.344167	-0.41822	0.0293163	3.57698e-46	45.4464834881188	0.659107328360389	0.155836497300242	L	RIGHT_RIB	660K	1
308	7	AX-116329517	96692047	C	T	0.304444	-0.466629	0.0313479	4.09476e-50	49.3877715478059	0.769780712767548	0.182003635531399	L	RIGHT_RIB	660K	1
309	7	AX-116329518	96692571	T	C	0.304444	-0.466629	0.0313479	4.09476e-50	49.3877715478059	0.769780712767548	0.182003635531399	L	RIGHT_RIB	660K	1
310	7	AX-116329519	96694256	A	G	0.304444	-0.466629	0.0313479	4.09476e-50	49.3877715478059	0.769780712767548	0.182003635531399	L	RIGHT_RIB	660K	1
311	7	AX-116329522	96705212	G	A	0.304444	-0.466629	0.0313479	4.09476e-50	49.3877715478059	0.769780712767548	0.182003635531399	L	RIGHT_RIB	660K	1
312	7	AX-116329523	96707065	A	G	0.319444	-0.453678	0.0303274	1.35393e-50	49.8684037886786	0.747030089888416	0.176624576266951	L	RIGHT_RIB	660K	1
313	7	AX-116329524	96712235	T	C	0.304444	-0.466629	0.0313479	4.09476e-50	49.3877715478059	0.769780712767548	0.182003635531399	L	RIGHT_RIB	660K	1
314	7	AX-116329526	96720300	T	C	0.304444	-0.466629	0.0313479	4.09476e-50	49.3877715478059	0.769780712767548	0.182003635531399	L	RIGHT_RIB	660K	1
315	7	AX-116329531	96797388	C	G	0.304167	-0.467185	0.0313954	4.4006e-50	49.3564881055765	0.771221182864002	0.182344214075497	L	RIGHT_RIB	660K	1
316	7	AX-116329530	96799892	G	A	0.304167	-0.467185	0.0313954	4.4006e-50	49.3564881055765	0.771221182864002	0.182344214075497	L	RIGHT_RIB	660K	1
317	7	AX-116791068	96804825	A	C	0.300278	-0.46449	0.0311409	2.60452e-50	49.5842723032893	0.756808208113157	0.178936472416129	L	RIGHT_RIB	660K	1
318	7	AX-116329549	96809701	T	C	0.304167	-0.467185	0.0313954	4.4006e-50	49.3564881055765	0.771221182864002	0.182344214075497	L	RIGHT_RIB	660K	1
319	7	AX-116329550	96812862	A	C	0.304167	-0.467185	0.0313954	4.4006e-50	49.3564881055765	0.771221182864002	0.182344214075497	L	RIGHT_RIB	660K	1
320	7	AX-116652777	96863381	T	C	0.437222	0.236087	0.0283061	7.3979e-17	16.1308915434913	0.228964060629444	0.0541352761239867	L	RIGHT_RIB	660K	1
321	7	AX-116652772	96880391	A	G	0.437778	0.226852	0.0282173	9.02324e-16	15.0446374911207	0.211461372561093	0.0499970159582323	L	RIGHT_RIB	660K	1
322	7	AX-116652771	96882236	C	T	0.268611	0.184248	0.0312301	3.64163e-09	8.4387041818583	0.111342722395267	0.0263253936215745	L	RIGHT_RIB	660K	1
323	7	AX-116329585	96912349	G	A	0.437222	0.236087	0.0283061	7.3979e-17	16.1308915434913	0.228964060629444	0.0541352761239867	L	RIGHT_RIB	660K	1
324	7	AX-116329584	96916506	G	A	0.433056	0.227711	0.0282973	8.47955e-16	15.0716271946422	0.212537857287695	0.050251535369522	L	RIGHT_RIB	660K	1
325	7	AX-116329582	96929437	A	G	0.438056	0.240034	0.0281889	1.66327e-17	16.7790372456739	0.236783943797018	0.0559841756122739	L	RIGHT_RIB	660K	1
326	7	AX-116329581	96931846	A	G	0.435278	0.239767	0.0283799	2.95142e-17	16.5299689840943	0.235919748374738	0.0557798489695615	L	RIGHT_RIB	660K	1
327	7	AX-116329569	96982597	T	C	0.352222	0.20037	0.0291795	6.56557e-12	11.1827275639982	0.152929800747157	0.0361580632710398	L	RIGHT_RIB	660K	1
328	7	AX-116689882	96994146	A	G	0.305	-0.472885	0.0311526	4.82567e-52	51.3164423803301	0.791370348474826	0.187108195990437	L	RIGHT_RIB	660K	1
329	7	AX-116329565	96999998	C	A	0.352222	0.20037	0.0291795	6.56557e-12	11.1827275639982	0.152929800747157	0.0361580632710398	L	RIGHT_RIB	660K	1
330	7	AX-116329562	97026027	G	T	0.350278	0.202155	0.0291946	4.37831e-12	11.3586934920776	0.155272112581475	0.0367118693905272	L	RIGHT_RIB	660K	1
331	7	AX-116329561	97028500	G	A	0.356944	0.197523	0.0291101	1.15771e-11	10.9364002153692	0.14950932484205	0.0353493406833579	L	RIGHT_RIB	660K	1
332	7	AX-116329559	97040902	C	G	0.352222	0.20037	0.0291795	6.56557e-12	11.1827275639982	0.152929800747157	0.0361580632710398	L	RIGHT_RIB	660K	1
333	7	AX-116329558	97044054	T	C	0.375833	0.194162	0.0288177	1.61014e-11	10.7931363608724	0.147641429406832	0.0349077035335	L	RIGHT_RIB	660K	1
334	7	AX-116329554	97062319	G	T	0.386389	-0.343335	0.0290177	2.66951e-32	31.5735684479334	0.466592872322804	0.110319208662003	L	RIGHT_RIB	660K	1
335	7	AX-116329553	97065274	G	A	0.385833	-0.342265	0.0289882	3.58917e-32	31.4450059709469	0.463441457665653	0.109574101756679	L	RIGHT_RIB	660K	1
336	7	AX-116329588	97074202	A	G	0.341667	0.198989	0.0291079	8.13017e-12	11.0899003733124	0.148693112372413	0.035156358923259	L	RIGHT_RIB	660K	1
337	7	AX-116329590	97079145	T	C	0.354444	0.200926	0.0290568	4.68052e-12	11.3297058946641	0.15421899945412	0.0364628758594795	L	RIGHT_RIB	660K	1
338	7	AX-116329591	97082645	C	T	0.354167	0.202364	0.0290911	3.49545e-12	11.4564969057734	0.15637916461493	0.0369736160041659	L	RIGHT_RIB	660K	1
339	7	AX-116329592	97083157	C	T	0.346389	0.199045	0.0292037	9.37626e-12	11.0279703583439	0.149751107533231	0.0354065067412672	L	RIGHT_RIB	660K	1
340	7	AX-116329598	97097592	T	G	0.432222	-0.300093	0.0269973	1.05294e-28	27.9775963756439	0.368961637265061	0.0872357000377805	L	RIGHT_RIB	660K	1
341	7	AX-116329608	97133343	T	C	0.435833	-0.308798	0.02863	4.01616e-27	26.3961889936387	0.391436032496636	0.0925494492272217	L	RIGHT_RIB	660K	1
342	7	AX-116689886	97147161	T	C	0.303889	-0.469904	0.0312644	4.66965e-51	50.3307156694906	0.779822593462655	0.184377894542789	L	RIGHT_RIB	660K	1
343	7	AX-116329612	97151242	G	A	0.473889	0.252076	0.0269686	9.01555e-21	20.0450077736916	0.264485008697623	0.0625336960619035	L	RIGHT_RIB	660K	1
344	7	AX-116329613	97154596	A	G	0.303889	-0.469904	0.0312644	4.66965e-51	50.3307156694906	0.779822593462655	0.184377894542789	L	RIGHT_RIB	660K	1
345	7	AX-116329614	97158492	T	C	0.3875	-0.341025	0.0289055	3.9996e-32	31.3979834402918	0.46082315004595	0.108955040382678	L	RIGHT_RIB	660K	1
346	7	AX-116329615	97159720	C	T	0.303889	-0.469904	0.0312644	4.66965e-51	50.3307156694906	0.779822593462655	0.184377894542789	L	RIGHT_RIB	660K	1
347	7	AX-116329617	97165566	A	G	0.303889	-0.469904	0.0312644	4.66965e-51	50.3307156694906	0.779822593462655	0.184377894542789	L	RIGHT_RIB	660K	1
348	7	AX-116329618	97174711	A	G	0.303889	-0.468659	0.0312249	6.39718e-51	50.1940114291938	0.775695823025566	0.183402178718663	L	RIGHT_RIB	660K	1
349	7	AX-116329619	97175450	A	G	0.303889	-0.468659	0.0312249	6.39718e-51	50.1940114291938	0.775695823025566	0.183402178718663	L	RIGHT_RIB	660K	1
350	7	AX-116329623	97187301	G	T	0.388333	-0.343154	0.02879	9.39758e-33	32.0269839685234	0.466961991963863	0.110406481719777	L	RIGHT_RIB	660K	1
351	7	AX-116746029	97202352	G	T	0.303611	-0.451364	0.0312484	2.71977e-47	46.565467820949	0.719129811983069	0.170027954752685	L	RIGHT_RIB	660K	1
352	7	AX-116329628	97204390	T	A	0.303056	-0.462402	0.0313081	2.30789e-49	48.6367848946201	0.75395292644996	0.178261381920162	L	RIGHT_RIB	660K	1
353	7	AX-116329629	97207948	T	C	0.303333	-0.448159	0.031227	1.04075e-46	45.9826535804412	0.708587028175396	0.167535264367238	L	RIGHT_RIB	660K	1
354	7	AX-116329630	97210428	G	A	0.303611	-0.451364	0.0312484	2.71977e-47	46.565467820949	0.719129811983069	0.170027954752685	L	RIGHT_RIB	660K	1
355	7	AX-116329631	97212663	G	A	0.303611	-0.451364	0.0312484	2.71977e-47	46.565467820949	0.719129811983069	0.170027954752685	L	RIGHT_RIB	660K	1
356	7	AX-116329632	97214831	C	T	0.3575	-0.380211	0.0284973	1.3184e-40	39.879952805647	0.554348129184294	0.131067683546962	L	RIGHT_RIB	660K	1
357	7	AX-116329633	97217116	A	G	0.303611	-0.451364	0.0312484	2.71977e-47	46.565467820949	0.719129811983069	0.170027954752685	L	RIGHT_RIB	660K	1
358	7	AX-116329635	97224203	A	G	0.303611	-0.451364	0.0312484	2.71977e-47	46.565467820949	0.719129811983069	0.170027954752685	L	RIGHT_RIB	660K	1
359	7	AX-116329639	97235621	A	G	0.301111	-0.448567	0.0311451	4.99062e-47	46.301845497292	0.706925292652523	0.167142370778924	L	RIGHT_RIB	660K	1
360	7	AX-116329640	97236974	T	C	0.303333	-0.451357	0.0312847	3.47805e-47	46.4586641789268	0.718735865818088	0.169934811818547	L	RIGHT_RIB	660K	1
361	7	AX-116329642	97247184	A	G	0.303889	-0.469904	0.0312644	4.66965e-51	50.3307156694906	0.779822593462655	0.184377894542789	L	RIGHT_RIB	660K	1
362	7	AX-116329643	97248104	C	G	0.303611	-0.468772	0.0312637	8.02322e-51	50.0956512991005	0.775669623794271	0.183395984285282	L	RIGHT_RIB	660K	1
363	7	AX-116329645	97253306	C	T	0.303611	-0.468772	0.0312637	8.02322e-51	50.0956512991005	0.775669623794271	0.183395984285282	L	RIGHT_RIB	660K	1
364	7	AX-116329648	97262183	C	T	0.303611	-0.468772	0.0312637	8.02322e-51	50.0956512991005	0.775669623794271	0.183395984285282	L	RIGHT_RIB	660K	1
365	7	AX-116329649	97266095	G	A	0.303611	-0.468772	0.0312637	8.02322e-51	50.0956512991005	0.775669623794271	0.183395984285282	L	RIGHT_RIB	660K	1
366	7	AX-116329650	97272100	C	T	0.303611	-0.468772	0.0312637	8.02322e-51	50.0956512991005	0.775669623794271	0.183395984285282	L	RIGHT_RIB	660K	1
367	7	AX-116329661	97310693	C	T	0.304167	-0.468984	0.031219	5.23974e-51	50.2806902625138	0.777172136795692	0.183751231986551	L	RIGHT_RIB	660K	1
368	7	AX-116329663	97319123	G	A	0.393333	-0.335434	0.0287917	2.28473e-31	30.6411651156985	0.448238309864954	0.105979534985448	L	RIGHT_RIB	660K	1
369	7	AX-116329669	97353758	C	T	0.431944	-0.270116	0.0274723	8.17212e-23	22.0876652647812	0.29888441516966	0.0706669435364002	L	RIGHT_RIB	660K	1
370	7	AX-116329670	97357746	G	C	0.387222	-0.324458	0.0288995	3.0004e-29	28.5228208432095	0.417027039942509	0.0986000767823272	L	RIGHT_RIB	660K	1
371	7	AX-116329679	97405871	C	T	0.385278	-0.32669	0.0288504	1.0026e-29	28.998872299723	0.42199635718001	0.099775000742272	L	RIGHT_RIB	660K	1
372	7	AX-116329684	97426523	G	A	0.386389	-0.326192	0.0289274	1.71975e-29	28.7645346818784	0.421161394458846	0.0995775857534778	L	RIGHT_RIB	660K	1
373	7	AX-116329697	97442683	C	G	0.385	-0.329413	0.0289386	5.07204e-30	29.2948173301045	0.428944760132975	0.101417851202931	L	RIGHT_RIB	660K	1
374	7	AX-116329701	97476988	G	C	0.383056	-0.324049	0.028663	1.23288e-29	28.9090791925641	0.414298574130639	0.0979549700799286	L	RIGHT_RIB	660K	1
375	7	AX-116329702	97477081	C	T	0.385278	-0.325402	0.0286666	7.3086e-30	29.1361658064217	0.418675411626548	0.0989898106821588	L	RIGHT_RIB	660K	1
376	7	AX-116329707	97490390	G	T	0.385	-0.325177	0.0286897	8.87471e-30	29.0518458295357	0.417983885350618	0.0988263091885552	L	RIGHT_RIB	660K	1
377	7	AX-116329712	97518756	G	A	0.317222	-0.439981	0.0304385	2.34044e-47	46.6307024880563	0.699994642643438	0.165503717747836	L	RIGHT_RIB	660K	1
378	7	AX-116329713	97521999	C	A	0.302778	-0.474335	0.0312274	4.13755e-52	51.3832567449763	0.79295728637327	0.187483404750658	L	RIGHT_RIB	660K	1
379	7	AX-116329716	97528613	G	A	0.3025	-0.473231	0.0312276	7.10154e-52	51.1486474624106	0.788860147963638	0.186514694995451	L	RIGHT_RIB	660K	1
380	7	AX-116329717	97533727	A	G	0.307222	-0.486454	0.031181	7.16743e-55	54.1446365398551	0.84084125292581	0.198804883519454	L	RIGHT_RIB	660K	1
381	7	AX-116329695	97553296	A	G	0.307222	-0.486454	0.031181	7.16743e-55	54.1446365398551	0.84084125292581	0.198804883519454	L	RIGHT_RIB	660K	1
382	7	AX-116757987	97568284	G	A	0.306667	-0.48067	0.0309418	2.02107e-54	53.6944186443831	0.820138130977944	0.193909926554613	L	RIGHT_RIB	660K	1
383	7	AX-116329718	97569136	C	T	0.3	-0.421353	0.0308197	1.5017e-42	41.8234168192345	0.622437183366695	0.147166366191968	L	RIGHT_RIB	660K	1
384	7	AX-116329688	97595573	T	C	0.305833	-0.468965	0.0309528	7.46884e-52	51.1267468440639	0.77949480462226	0.184300393561472	L	RIGHT_RIB	660K	1
385	7	AX-116329721	97618073	T	C	0.307778	-0.472475	0.0310371	2.49194e-52	51.6034624186672	0.794007658932093	0.187731750313488	L	RIGHT_RIB	660K	1
386	7	AX-116329724	97632189	A	G	0.307778	-0.469504	0.0310448	1.13506e-51	50.9449811807791	0.784053354995731	0.185378197573658	L	RIGHT_RIB	660K	1
387	7	AX-116329727	97643633	C	A	0.308333	-0.482507	0.0310931	2.61499e-54	53.5825299675819	0.828911860769535	0.195984349429536	L	RIGHT_RIB	660K	1
388	7	AX-116329728	97646252	C	G	0.308333	-0.482507	0.0310931	2.61499e-54	53.5825299675819	0.828911860769535	0.195984349429536	L	RIGHT_RIB	660K	1
389	7	AX-116329730	97652632	T	C	0.308333	-0.482507	0.0310931	2.61499e-54	53.5825299675819	0.828911860769535	0.195984349429536	L	RIGHT_RIB	660K	1
390	7	AX-116329732	97662082	C	T	0.463333	0.172136	0.0274394	3.53463e-10	9.45165604081145	0.123005800343715	0.0290829615274682	L	RIGHT_RIB	660K	1
391	7	AX-116329751	97725636	C	T	0.270833	-0.413362	0.0315786	3.75994e-39	38.4248190853587	0.563344085169062	0.133194648625655	L	RIGHT_RIB	660K	1
392	7	AX-116329752	97727185	G	C	0.270833	-0.413362	0.0315786	3.75994e-39	38.4248190853587	0.563344085169062	0.133194648625655	L	RIGHT_RIB	660K	1
393	7	AX-116329753	97730130	A	T	0.271111	-0.41223	0.0315788	6.02896e-39	38.2197575975141	0.560624117762192	0.132551551249523	L	RIGHT_RIB	660K	1
394	7	AX-116329754	97732109	T	C	0.271389	-0.417346	0.0318784	3.669e-39	38.4354522882441	0.57499560932234	0.135949484801992	L	RIGHT_RIB	660K	1
395	7	AX-116329755	97735817	A	C	0.271389	-0.417346	0.0318784	3.669e-39	38.4354522882441	0.57499560932234	0.135949484801992	L	RIGHT_RIB	660K	1
396	7	AX-116329756	97737546	A	G	0.271944	-0.41729	0.0318712	3.60962e-39	38.4425385157092	0.575578117532867	0.136087210533858	L	RIGHT_RIB	660K	1
397	7	AX-116329757	97739457	C	T	0.271389	-0.417346	0.0318784	3.669e-39	38.4354522882441	0.57499560932234	0.135949484801992	L	RIGHT_RIB	660K	1
398	7	AX-116329758	97742559	T	C	0.272778	-0.415178	0.0317512	4.51588e-39	38.3452576070549	0.570859283066571	0.134971509641264	L	RIGHT_RIB	660K	1
399	7	AX-116329759	97744708	T	C	0.271389	-0.417346	0.0318784	3.669e-39	38.4354522882441	0.57499560932234	0.135949484801992	L	RIGHT_RIB	660K	1
400	7	AX-116329761	97749198	G	A	0.423333	-0.203539	0.0273312	9.53806e-14	13.0205399499262	0.168844356755568	0.0399208323341736	L	RIGHT_RIB	660K	1
401	7	AX-116329762	97752476	C	T	0.271389	-0.417346	0.0318784	3.669e-39	38.4354522882441	0.57499560932234	0.135949484801992	L	RIGHT_RIB	660K	1
402	7	AX-116329763	97755725	C	A	0.269722	-0.415617	0.0319456	1.07122e-38	37.9701213275116	0.568035199456554	0.13430379547859	L	RIGHT_RIB	660K	1
403	7	AX-116329764	97758297	A	G	0.269722	-0.417345	0.0319624	5.76719e-39	38.2390357405273	0.57276842903062	0.135422899888452	L	RIGHT_RIB	660K	1
404	7	AX-116329765	97761393	A	G	0.270278	-0.418464	0.0319868	4.15137e-39	38.3818085574436	0.576591709603615	0.136326859876538	L	RIGHT_RIB	660K	1
405	7	AX-116329768	97770806	T	C	0.270278	-0.418464	0.0319868	4.15137e-39	38.3818085574436	0.576591709603615	0.136326859876538	L	RIGHT_RIB	660K	1
406	7	AX-116329769	97781481	G	A	0.286667	0.168406	0.0292428	8.46667e-09	8.07228736711768	0.0968209169995715	0.0228919205133776	L	RIGHT_RIB	660K	1
407	7	AX-116329770	97785632	C	T	0.245556	-0.376403	0.032546	6.17904e-31	30.2090789933721	0.438195350237985	0.103605020876058	L	RIGHT_RIB	660K	1
408	7	AX-116329772	97794678	G	T	0.239722	-0.374422	0.0327707	3.11882e-30	29.5060096894502	0.426566835076015	0.100855624846503	L	RIGHT_RIB	660K	1
409	7	AX-116329775	97803499	G	A	0.476111	0.180926	0.0274513	4.37476e-11	10.3590457674496	0.136311818565177	0.0322289791537689	L	RIGHT_RIB	660K	1
410	7	AX-116329803	97929060	C	T	0.39	-0.171839	0.0275522	4.46507e-10	9.35017172818071	0.117279462974964	0.0277290509889137	L	RIGHT_RIB	660K	1
411	7	AX-116329805	97934680	A	G	0.388889	-0.174965	0.0275904	2.27539e-10	9.642944154905	0.121459692009172	0.0287174063334434	L	RIGHT_RIB	660K	1
412	7	AX-116329806	97939224	A	T	0.388889	-0.174965	0.0275904	2.27539e-10	9.642944154905	0.121459692009172	0.0287174063334434	L	RIGHT_RIB	660K	1
413	7	AX-116329807	97943263	A	C	0.389722	-0.173462	0.027645	3.50523e-10	9.455283479993	0.119474546048427	0.0282480469744423	L	RIGHT_RIB	660K	1
414	7	AX-116329808	97946666	G	A	0.388889	-0.174965	0.0275904	2.27539e-10	9.642944154905	0.121459692009172	0.0287174063334434	L	RIGHT_RIB	660K	1
415	7	AX-116329809	97949419	T	C	0.388889	-0.174965	0.0275904	2.27539e-10	9.642944154905	0.121459692009172	0.0287174063334434	L	RIGHT_RIB	660K	1
416	7	AX-116329810	97951672	A	G	0.381389	-0.18179	0.0274334	3.43461e-11	10.4641225699476	0.130169678970695	0.0307767581282279	L	RIGHT_RIB	660K	1
417	7	AX-116689892	97954258	T	C	0.388611	-0.174917	0.027605	2.35152e-10	9.62865132316808	0.121361463174617	0.0286941815309686	L	RIGHT_RIB	660K	1
418	7	AX-116329811	97962541	T	A	0.388611	-0.174917	0.027605	2.35152e-10	9.62865132316808	0.121361463174617	0.0286941815309686	L	RIGHT_RIB	660K	1
419	7	AX-116329812	97966408	A	G	0.388056	-0.173414	0.02757	3.17597e-10	9.49812360854217	0.119222561572397	0.0281884688504722	L	RIGHT_RIB	660K	1
420	7	AX-116329816	97985290	G	A	0.388611	-0.174917	0.027605	2.35152e-10	9.62865132316808	0.121361463174617	0.0286941815309686	L	RIGHT_RIB	660K	1
421	7	AX-116329817	97986624	G	A	0.387222	-0.173657	0.0277112	3.6887e-10	9.43312666427511	0.119462563558429	0.0282452138861273	L	RIGHT_RIB	660K	1
422	7	AX-116329818	97988976	A	G	0.388611	-0.174917	0.027605	2.35152e-10	9.62865132316808	0.121361463174617	0.0286941815309686	L	RIGHT_RIB	660K	1
423	7	AX-116329820	98010107	T	G	0.387222	-0.172394	0.0274842	3.55364e-10	9.44932657032152	0.117731190317803	0.0278358554558249	L	RIGHT_RIB	660K	1
424	7	AX-116329822	98026090	G	T	0.386944	-0.171875	0.0274583	3.86207e-10	9.41317985889991	0.116992424084076	0.0276611847501081	L	RIGHT_RIB	660K	1
425	7	AX-116329823	98027910	A	G	0.386667	-0.172548	0.0274835	3.42409e-10	9.46545482869416	0.117879247258353	0.027870861401023	L	RIGHT_RIB	660K	1
426	7	AX-116329826	98049409	G	A	0.373333	-0.17023	0.0272233	4.0239e-10	9.39535282069264	0.113185151701515	0.0267610096696062	L	RIGHT_RIB	660K	1
427	7	AX-116329827	98050684	A	G	0.387222	-0.16013	0.0276295	6.80699e-09	8.16704488740745	0.101576360781748	0.024016277154907	L	RIGHT_RIB	660K	1
428	7	AX-116329828	98056604	G	A	0.3875	-0.159782	0.027646	7.48886e-09	8.1255842882272	0.101162035435351	0.0239183158549076	L	RIGHT_RIB	660K	1
429	7	AX-116329829	98059961	A	G	0.3875	-0.159782	0.027646	7.48886e-09	8.1255842882272	0.101162035435351	0.0239183158549076	L	RIGHT_RIB	660K	1
430	7	AX-116689893	98066911	G	A	0.388889	-0.174965	0.0275904	2.27539e-10	9.642944154905	0.121459692009172	0.0287174063334434	L	RIGHT_RIB	660K	1
431	7	AX-116329831	98071189	G	A	0.389444	-0.175222	0.0276027	2.18132e-10	9.66128061867626	0.121879830096682	0.0288167419729102	L	RIGHT_RIB	660K	1
432	7	AX-116329832	98072628	G	A	0.388333	-0.173461	0.0275554	3.07413e-10	9.51227777083469	0.119318309912712	0.028211107175575	L	RIGHT_RIB	660K	1
433	7	AX-116329833	98075853	G	A	0.388889	-0.174965	0.0275904	2.27539e-10	9.642944154905	0.121459692009172	0.0287174063334434	L	RIGHT_RIB	660K	1
434	7	AX-116329834	98079127	C	T	0.388889	-0.174965	0.0275904	2.27539e-10	9.642944154905	0.121459692009172	0.0287174063334434	L	RIGHT_RIB	660K	1
435	7	AX-116329835	98080998	A	G	0.389444	-0.175222	0.0276027	2.18132e-10	9.66128061867626	0.121879830096682	0.0288167419729102	L	RIGHT_RIB	660K	1
436	7	AX-116329836	98084792	C	G	0.388889	-0.174965	0.0275904	2.27539e-10	9.642944154905	0.121459692009172	0.0287174063334434	L	RIGHT_RIB	660K	1
437	7	AX-116689894	98089286	A	G	0.388889	-0.174965	0.0275904	2.27539e-10	9.642944154905	0.121459692009172	0.0287174063334434	L	RIGHT_RIB	660K	1
438	7	AX-116329838	98092140	G	A	0.388889	-0.174965	0.0275904	2.27539e-10	9.642944154905	0.121459692009172	0.0287174063334434	L	RIGHT_RIB	660K	1
439	7	AX-116329839	98094517	T	C	0.388889	-0.174965	0.0275904	2.27539e-10	9.642944154905	0.121459692009172	0.0287174063334434	L	RIGHT_RIB	660K	1
440	7	AX-116772854	98101170	G	T	0.388889	-0.174965	0.0275904	2.27539e-10	9.642944154905	0.121459692009172	0.0287174063334434	L	RIGHT_RIB	660K	1
441	7	AX-116329840	98104080	T	G	0.388611	-0.174917	0.027605	2.35152e-10	9.62865132316808	0.121361463174617	0.0286941815309686	L	RIGHT_RIB	660K	1
442	7	AX-116329841	98107777	C	T	0.388611	-0.174917	0.027605	2.35152e-10	9.62865132316808	0.121361463174617	0.0286941815309686	L	RIGHT_RIB	660K	1
443	7	AX-116329843	98112317	A	C	0.396667	-0.188105	0.0274115	6.77846e-12	11.168868962397	0.141373459095111	0.0334257316352504	L	RIGHT_RIB	660K	1
444	7	AX-116689895	98116120	T	C	0.388611	-0.174917	0.027605	2.35152e-10	9.62865132316808	0.121361463174617	0.0286941815309686	L	RIGHT_RIB	660K	1
445	7	AX-116329844	98121076	T	G	0.388611	-0.174917	0.027605	2.35152e-10	9.62865132316808	0.121361463174617	0.0286941815309686	L	RIGHT_RIB	660K	1
446	7	AX-116329845	98123638	C	A	0.388611	-0.174917	0.027605	2.35152e-10	9.62865132316808	0.121361463174617	0.0286941815309686	L	RIGHT_RIB	660K	1
447	7	AX-116329854	98176747	A	G	0.380833	-0.17036	0.0274246	5.23299e-10	9.28125009517606	0.114251442347698	0.0270131188364372	L	RIGHT_RIB	660K	1
448	7	AX-116329855	98186259	A	G	0.454722	-0.175449	0.0270681	9.06561e-11	10.0426029681023	0.127423576297197	0.0301274814422451	L	RIGHT_RIB	660K	1
449	7	AX-116329862	98241841	T	C	0.455833	-0.182098	0.0270908	1.79542e-11	10.7458339413219	0.137319549203126	0.0324672426445282	L	RIGHT_RIB	660K	1
450	7	AX-116329867	98255494	A	G	0.455833	-0.182098	0.0270908	1.79542e-11	10.7458339413219	0.137319549203126	0.0324672426445282	L	RIGHT_RIB	660K	1
451	7	AX-116329868	98264173	G	T	0.455833	-0.182098	0.0270908	1.79542e-11	10.7458339413219	0.137319549203126	0.0324672426445282	L	RIGHT_RIB	660K	1
452	7	AX-116329872	98283312	A	T	0.456389	-0.180456	0.0266104	1.1902e-11	10.9243800540712	0.134880793065709	0.0318906336494955	L	RIGHT_RIB	660K	1
453	7	AX-116329880	98337702	G	T	0.388889	-0.179154	0.0275227	7.54961e-11	10.1220754827049	0.127345273846545	0.0301089679481379	L	RIGHT_RIB	660K	1
454	7	AX-116329886	98373287	A	T	0.456389	-0.175151	0.0269852	8.5474e-11	10.0681659715144	0.127066977657915	0.0300431687961909	L	RIGHT_RIB	660K	1
455	7	AX-116329887	98376644	C	T	0.456389	-0.175151	0.0269852	8.5474e-11	10.0681659715144	0.127066977657915	0.0300431687961909	L	RIGHT_RIB	660K	1
456	7	AX-116329888	98379961	A	C	0.456389	-0.175151	0.0269852	8.5474e-11	10.0681659715144	0.127066977657915	0.0300431687961909	L	RIGHT_RIB	660K	1
457	7	AX-116329889	98382319	C	T	0.463056	-0.176756	0.0267472	3.88528e-11	10.4105776774878	0.12968653675706	0.0306625260646	L	RIGHT_RIB	660K	1
458	7	AX-116329890	98386042	C	T	0.456389	-0.175151	0.0269852	8.5474e-11	10.0681659715144	0.127066977657915	0.0300431687961909	L	RIGHT_RIB	660K	1
459	7	AX-116329891	98386283	A	G	0.456389	-0.175151	0.0269852	8.5474e-11	10.0681659715144	0.127066977657915	0.0300431687961909	L	RIGHT_RIB	660K	1
460	7	AX-116329894	98395931	T	C	0.455833	-0.17408	0.0269844	1.11026e-10	9.95457530649001	0.125493078506122	0.0296710428610577	L	RIGHT_RIB	660K	1
461	7	AX-116329895	98399498	T	C	0.455833	-0.17408	0.0269844	1.11026e-10	9.95457530649001	0.125493078506122	0.0296710428610577	L	RIGHT_RIB	660K	1
462	7	AX-116329896	98401765	T	G	0.455833	-0.17408	0.0269844	1.11026e-10	9.95457530649001	0.125493078506122	0.0296710428610577	L	RIGHT_RIB	660K	1
463	7	AX-116329897	98410772	G	T	0.444167	-0.162455	0.0270459	1.89428e-09	8.72255582603641	0.108777941131337	0.0257189877885422	L	RIGHT_RIB	660K	1
464	7	AX-116329898	98412179	C	T	0.458056	-0.175084	0.0268824	7.36776e-11	10.1326645294417	0.127042772225545	0.0300374457680377	L	RIGHT_RIB	660K	1
465	7	AX-116329900	98417239	A	G	0.467222	-0.165294	0.0263542	3.56399e-10	9.44806352319602	0.113544943730678	0.0268460773470067	L	RIGHT_RIB	660K	1
466	7	AX-116329901	98418895	C	T	0.454444	-0.171652	0.0269742	1.97149e-10	9.70520542145955	0.121955530439381	0.0288346402358229	L	RIGHT_RIB	660K	1
467	7	AX-116746030	98420900	A	G	0.454444	-0.171652	0.0269742	1.97149e-10	9.70520542145955	0.121955530439381	0.0288346402358229	L	RIGHT_RIB	660K	1
468	7	AX-116329902	98427807	A	G	0.447222	-0.178423	0.0267816	2.69868e-11	10.5688486095055	0.131389190693209	0.0310650942262741	L	RIGHT_RIB	660K	1
469	7	AX-116329903	98430309	T	G	0.454444	-0.171652	0.0269742	1.97149e-10	9.70520542145955	0.121955530439381	0.0288346402358229	L	RIGHT_RIB	660K	1
470	7	AX-116329905	98440639	C	T	0.456111	-0.168491	0.0269391	3.98757e-10	9.39929168002332	0.117575894255617	0.027799137923893	L	RIGHT_RIB	660K	1
471	7	AX-116329913	98483627	A	C	0.256667	0.188389	0.0304623	6.23598e-10	9.20509528634778	0.113044277613444	0.0267277020071046	L	RIGHT_RIB	660K	1
472	7	AX-116329919	98505378	A	G	0.466667	-0.215079	0.0277611	9.3732e-15	14.0281121161467	0.19221426622924	0.0454463130531643	L	RIGHT_RIB	660K	1
473	7	AX-116329920	98508334	C	T	0.466111	-0.213499	0.0277084	1.30628e-14	13.8839637224321	0.189372132070874	0.0447743310966005	L	RIGHT_RIB	660K	1
474	7	AX-116635391	98520494	T	C	0.465556	-0.198633	0.0278487	9.85072e-13	12.0065320252791	0.163893221155742	0.0387502071623147	L	RIGHT_RIB	660K	1
475	7	AX-116635390	98523594	A	T	0.4	-0.209993	0.0281684	8.99289e-14	13.0461007187944	0.176687135934289	0.041775145256701	L	RIGHT_RIB	660K	1
476	7	AX-116329962	98625605	T	C	0.315833	0.164525	0.0283848	6.78253e-09	8.16860827662193	0.097648928109039	0.0230876918930497	L	RIGHT_RIB	660K	1
477	7	AX-116773566	98672704	G	T	0.351944	-0.214976	0.0283511	3.38584e-14	13.4703335686012	0.175974650136294	0.0416066881839935	L	RIGHT_RIB	660K	1
478	7	AX-116329946	98681318	G	C	0.352222	-0.216484	0.0284227	2.60427e-14	13.5843139919044	0.178516487886176	0.0422076693514044	L	RIGHT_RIB	660K	1
479	7	AX-116329945	98683779	C	T	0.352222	-0.216484	0.0284227	2.60427e-14	13.5843139919044	0.178516487886176	0.0422076693514044	L	RIGHT_RIB	660K	1
480	7	AX-116329944	98686161	T	C	0.353333	-0.21518	0.0284388	3.83627e-14	13.4160908344045	0.176625237770141	0.0417605103214256	L	RIGHT_RIB	660K	1
481	7	AX-116774237	98700497	G	A	0.198333	-0.304095	0.0351673	5.28238e-18	17.2771703600456	0.245466143657715	0.0580369575446453	L	RIGHT_RIB	660K	1
482	7	AX-116329921	98700835	G	A	0.331944	0.170768	0.0270149	2.5949e-10	9.58587937395618	0.107962946647149	0.0255262940036759	L	RIGHT_RIB	660K	1
483	7	AX-116329926	98721362	A	G	0.310833	0.169867	0.027924	1.1782e-09	8.92878098160003	0.103193817897124	0.024398701747303	L	RIGHT_RIB	660K	1
484	7	AX-116329928	98725467	G	A	0.201667	-0.350151	0.035358	4.03887e-23	22.3937401253374	0.329544232066097	0.0779160185616974	L	RIGHT_RIB	660K	1
485	7	AX-116689899	98729229	A	C	0.201111	-0.342329	0.0353744	3.76514e-22	21.4242188706991	0.314335696437963	0.0743201779157587	L	RIGHT_RIB	660K	1
486	7	AX-116329929	98732257	A	G	0.308611	0.167697	0.028048	2.24599e-09	8.64859218171414	0.100177112047753	0.0236854448121683	L	RIGHT_RIB	660K	1
487	7	AX-116760779	98734252	G	T	0.201944	-0.3375	0.0351262	7.38169e-22	21.131844197303	0.306475617632996	0.072461774744128	L	RIGHT_RIB	660K	1
488	7	AX-116329930	98738317	C	T	0.198333	-0.304851	0.0352386	5.10225e-18	17.2922382656477	0.246688150446086	0.058325883565314	L	RIGHT_RIB	660K	1
489	7	AX-116329932	98744472	G	A	0.198333	-0.304851	0.0352386	5.10225e-18	17.2922382656477	0.246688150446086	0.058325883565314	L	RIGHT_RIB	660K	1
490	7	AX-116800024	98745869	G	A	0.198333	-0.304851	0.0352386	5.10225e-18	17.2922382656477	0.246688150446086	0.058325883565314	L	RIGHT_RIB	660K	1
491	7	AX-116763788	98749190	G	T	0.198333	-0.304851	0.0352386	5.10225e-18	17.2922382656477	0.246688150446086	0.058325883565314	L	RIGHT_RIB	660K	1
492	7	AX-116329933	98751341	C	T	0.198333	-0.304851	0.0352386	5.10225e-18	17.2922382656477	0.246688150446086	0.058325883565314	L	RIGHT_RIB	660K	1
493	7	AX-116808581	98753600	A	C	0.198333	-0.304851	0.0352386	5.10225e-18	17.2922382656477	0.246688150446086	0.058325883565314	L	RIGHT_RIB	660K	1
494	7	AX-116329934	98756115	C	T	0.198333	-0.304851	0.0352386	5.10225e-18	17.2922382656477	0.246688150446086	0.058325883565314	L	RIGHT_RIB	660K	1
495	7	AX-116329980	98861998	C	A	0.265833	-0.262835	0.0316689	1.04564e-16	15.9806178115723	0.225088962274361	0.0532190645627343	L	RIGHT_RIB	660K	1
496	7	AX-116638208	98936594	A	G	0.310556	0.176888	0.0292998	1.56833e-09	8.80456255000621	0.111845809498292	0.0264443413689277	L	RIGHT_RIB	660K	1
497	7	AX-116689908	99138052	A	G	0.310278	0.174325	0.0292509	2.52803e-09	8.59721777660914	0.108574656298077	0.025670923998312	L	RIGHT_RIB	660K	1
498	7	AX-116768970	99224642	T	C	0.205278	-0.336659	0.035076	8.15201e-22	21.088735296256	0.308689711420363	0.0729852655409544	L	RIGHT_RIB	660K	1
499	7	AX-116330058	99230469	C	T	0.188611	-0.276459	0.0348315	2.07078e-15	14.6838660381713	0.195272754363569	0.0461694488117575	L	RIGHT_RIB	660K	1
500	7	AX-116330059	99233525	T	C	0.204444	-0.334072	0.0351292	1.91039e-21	20.7188779638737	0.303046541737516	0.0716510188117707	L	RIGHT_RIB	660K	1
501	7	AX-116689911	99235855	G	T	0.205833	-0.327319	0.0349238	7.09114e-21	20.149283940288	0.292383812937234	0.0691299691489914	L	RIGHT_RIB	660K	1
502	7	AX-116330079	99299499	G	A	0.2525	-0.277449	0.0327111	2.2172e-17	16.6541951300796	0.242562109193323	0.0573503401463895	L	RIGHT_RIB	660K	1
503	7	AX-116330087	99321908	C	T	0.196944	-0.332586	0.0357479	1.35703e-20	19.8674105512419	0.292065706690252	0.0690547574783484	L	RIGHT_RIB	660K	1
504	7	AX-116849733	99521736	G	A	0.195	-0.322716	0.0357105	1.61033e-19	18.7930851162084	0.272932680694435	0.0645310272364775	L	RIGHT_RIB	660K	1
505	7	AX-116330145	99535764	T	C	0.195	-0.322716	0.0357105	1.61033e-19	18.7930851162084	0.272932680694435	0.0645310272364775	L	RIGHT_RIB	660K	1
506	7	AX-116760782	99589175	C	G	0.24	-0.272563	0.0329392	1.28767e-16	15.8901954223348	0.226226089600668	0.0534879220490512	L	RIGHT_RIB	660K	1
507	7	AX-116330162	99603069	T	C	0.184444	-0.324911	0.036125	2.38215e-19	18.6230308951953	0.265113108622975	0.0626822013024155	L	RIGHT_RIB	660K	1
508	7	AX-116689921	99636432	C	T	0.190556	-0.323442	0.0358335	1.77649e-19	18.7504372328451	0.269393006335019	0.0636941218797628	L	RIGHT_RIB	660K	1
509	7	AX-116330171	99641117	C	T	0.201111	-0.278616	0.0345173	6.92834e-16	15.1593708079854	0.208218074436863	0.0492301845217837	L	RIGHT_RIB	660K	1
510	7	AX-116330174	99649245	T	C	0.241389	-0.269571	0.0327378	1.80713e-16	15.7430106043556	0.222160581746008	0.0525266908859979	L	RIGHT_RIB	660K	1
511	7	AX-116330185	99694015	A	G	0.231667	-0.253748	0.0329967	1.4701e-14	13.8326531224144	0.191338766719093	0.0452393137206145	L	RIGHT_RIB	660K	1
512	7	AX-116330190	99725765	C	T	0.173889	-0.283788	0.0363453	5.8058e-15	14.2361379289577	0.193144623279882	0.0456662826662642	L	RIGHT_RIB	660K	1
513	7	AX-116330201	99767910	C	T	0.198889	-0.214591	0.0347758	6.79828e-10	9.16760095214621	0.12249278802938	0.0289616671059105	L	RIGHT_RIB	660K	1
514	7	AX-116330212	99864249	A	G	0.2	-0.202766	0.0345861	4.55559e-09	8.34145536904202	0.109823253019024	0.0259661368280904	L	RIGHT_RIB	660K	1
515	7	AX-116330213	99866062	T	G	0.213333	-0.20103	0.0335516	2.07721e-09	8.68251959531328	0.113228243840005	0.0267711981891909	L	RIGHT_RIB	660K	1
516	7	AX-116330214	99869855	C	T	0.206111	-0.202895	0.0343026	3.32144e-09	8.47867358844425	0.112457311720976	0.0265889223201232	L	RIGHT_RIB	660K	1
517	7	AX-116330216	99878728	T	C	0.205556	-0.201392	0.0343723	4.6526e-09	8.33230428364986	0.110576268536404	0.0261441765730483	L	RIGHT_RIB	660K	1
518	7	AX-116330218	99884834	T	A	0.205556	-0.201392	0.0343723	4.6526e-09	8.33230428364986	0.110576268536404	0.0261441765730483	L	RIGHT_RIB	660K	1
519	7	AX-116330219	99887568	A	C	0.205833	-0.200963	0.0343213	4.76024e-09	8.32237115063075	0.110215608980046	0.0260589037812551	L	RIGHT_RIB	660K	1
520	7	AX-116330220	99891521	G	A	0.205833	-0.200963	0.0343213	4.76024e-09	8.32237115063075	0.110215608980046	0.0260589037812551	L	RIGHT_RIB	660K	1
521	7	AX-116746032	99894233	T	C	0.205833	-0.200963	0.0343213	4.76024e-09	8.32237115063075	0.110215608980046	0.0260589037812551	L	RIGHT_RIB	660K	1
522	7	AX-116330236	99990709	A	G	0.168889	-0.232629	0.037104	3.61854e-10	9.44146662224112	0.126815446581149	0.0299836978719899	L	RIGHT_RIB	660K	1
523	7	AX-116773923	100043859	T	C	0.154722	-0.240232	0.0386955	5.35689e-10	9.27108727146987	0.126007792549559	0.0297927396321133	L	RIGHT_RIB	660K	1
524	7	AX-116330253	100058173	A	G	0.154722	-0.240232	0.0386955	5.35689e-10	9.27108727146987	0.126007792549559	0.0297927396321133	L	RIGHT_RIB	660K	1
525	7	AX-116689928	100073102	C	T	0.218056	-0.21156	0.0339553	4.64834e-10	9.33270211325037	0.127407461461193	0.0301236713198427	L	RIGHT_RIB	660K	1
526	7	AX-116330261	100084753	A	G	0.160556	-0.24091	0.0382475	3.0015e-10	9.52266165230811	0.13059061815491	0.0308762831755484	L	RIGHT_RIB	660K	1
527	7	AX-116330281	100168651	G	A	0.161111	-0.237584	0.0376409	2.75735e-10	9.55950810389019	0.12736442111876	0.0301134950466944	L	RIGHT_RIB	660K	1
528	7	AX-116689931	100171552	T	C	0.155556	-0.250085	0.0386516	9.78593e-11	10.0093978951285	0.137156679334635	0.0324287343944614	L	RIGHT_RIB	660K	1
529	7	AX-116330282	100174118	C	T	0.155556	-0.250085	0.0386516	9.78593e-11	10.0093978951285	0.137156679334635	0.0324287343944614	L	RIGHT_RIB	660K	1
530	7	AX-116748830	100177058	C	T	0.199167	-0.247626	0.0353687	2.53636e-12	11.5957891045295	0.163281086131076	0.0386054765941444	L	RIGHT_RIB	660K	1
531	7	AX-116330283	100183356	T	C	0.155556	-0.250085	0.0386516	9.78593e-11	10.0093978951285	0.137156679334635	0.0324287343944614	L	RIGHT_RIB	660K	1
532	7	AX-116330284	100183608	T	G	0.155556	-0.250085	0.0386516	9.78593e-11	10.0093978951285	0.137156679334635	0.0324287343944614	L	RIGHT_RIB	660K	1
533	7	AX-116330285	100185312	C	T	0.155556	-0.250085	0.0386516	9.78593e-11	10.0093978951285	0.137156679334635	0.0324287343944614	L	RIGHT_RIB	660K	1
534	7	AX-116330286	100187739	C	T	0.161667	-0.246147	0.0380586	9.95901e-11	10.0017838315468	0.137091676863544	0.0324133654902256	L	RIGHT_RIB	660K	1
535	7	AX-116330287	100190112	G	T	0.155556	-0.250085	0.0386516	9.78593e-11	10.0093978951285	0.137156679334635	0.0324287343944614	L	RIGHT_RIB	660K	1
536	7	AX-116330288	100192759	A	G	0.155833	-0.249236	0.0386298	1.10449e-10	9.95683821185636	0.136424823568748	0.0322556975699906	L	RIGHT_RIB	660K	1
537	7	AX-116330289	100197071	G	A	0.155556	-0.250085	0.0386516	9.78593e-11	10.0093978951285	0.137156679334635	0.0324287343944614	L	RIGHT_RIB	660K	1
538	7	AX-116330290	100197620	T	C	0.155556	-0.250085	0.0386516	9.78593e-11	10.0093978951285	0.137156679334635	0.0324287343944614	L	RIGHT_RIB	660K	1
539	7	AX-116330291	100199616	A	G	0.155556	-0.250085	0.0386516	9.78593e-11	10.0093978951285	0.137156679334635	0.0324287343944614	L	RIGHT_RIB	660K	1
540	7	AX-116330292	100202716	C	A	0.155833	-0.236414	0.0384755	8.01968e-10	9.09584296051968	0.122749077721953	0.0290222631367331	L	RIGHT_RIB	660K	1
541	7	AX-116330293	100204299	G	T	0.155556	-0.250085	0.0386516	9.78593e-11	10.0093978951285	0.137156679334635	0.0324287343944614	L	RIGHT_RIB	660K	1
542	7	AX-116330294	100206062	G	A	0.155556	-0.250085	0.0386516	9.78593e-11	10.0093978951285	0.137156679334635	0.0324287343944614	L	RIGHT_RIB	660K	1
543	7	AX-116330295	100213928	T	C	0.199444	-0.236098	0.035244	2.09947e-11	10.6778903267548	0.148587187406922	0.0351313144807402	L	RIGHT_RIB	660K	1
544	7	AX-116330296	100218443	C	T	0.208611	-0.233079	0.0347466	1.97363e-11	10.7047342620107	0.149733011656945	0.0354022282302346	L	RIGHT_RIB	660K	1
545	7	AX-116797041	100220137	T	A	0.208611	-0.233079	0.0347466	1.97363e-11	10.7047342620107	0.149733011656945	0.0354022282302346	L	RIGHT_RIB	660K	1
546	7	AX-116689936	100517460	G	C	0.339722	-0.166434	0.0290234	9.78188e-09	8.00957766922456	0.103733409967088	0.0245262805717767	L	RIGHT_RIB	660K	1
547	7	AX-116330435	101002047	T	G	0.376944	-0.167265	0.0282425	3.17176e-09	8.49869968220532	0.109697851167276	0.0259364873544911	L	RIGHT_RIB	660K	1
548	7	AX-116330447	101045543	T	C	0.338611	-0.167948	0.0288001	5.4927e-09	8.26021412060408	0.105460968667968	0.0249347371087346	L	RIGHT_RIB	660K	1
549	7	AX-116325225	80894165	T	C	0.440784	0.132735	0.0230526	8.51614e-09	8.06975720764615	0.0264621663585605	0.0206199710566059	D	RIGHT_RIB	660K	2
550	7	AX-116325226	80897147	G	A	0.441214	0.133227	0.0230631	7.6202e-09	8.11803363000469	0.0266641887444123	0.0207773918698759	D	RIGHT_RIB	660K	2
551	7	AX-116327492	88053679	T	C	0.0764427	-0.275084	0.0470116	4.87423e-09	8.31209398163999	0.0325521442856323	0.025365431684812	D	RIGHT_RIB	660K	2
552	7	AX-116327491	88057984	C	T	0.0764427	-0.275084	0.0470116	4.87423e-09	8.31209398163999	0.0325521442856323	0.025365431684812	D	RIGHT_RIB	660K	2
553	7	AX-116327490	88061106	T	C	0.0764427	-0.275084	0.0470116	4.87423e-09	8.31209398163999	0.0325521442856323	0.025365431684812	D	RIGHT_RIB	660K	2
554	7	AX-116327496	88065145	T	A	0.0777347	-0.272824	0.0459645	2.92885e-09	8.53330286998464	0.0325150941784089	0.0253365613297458	D	RIGHT_RIB	660K	2
555	7	AX-116327515	88082906	G	A	0.0764427	-0.275084	0.0470116	4.87423e-09	8.31209398163999	0.0325521442856323	0.025365431684812	D	RIGHT_RIB	660K	2
556	7	AX-116327502	88127715	C	T	0.0727821	-0.284827	0.0475176	2.04587e-09	8.6891219659691	0.0333593651529706	0.0259944380441276	D	RIGHT_RIB	660K	2
557	7	AX-116327532	88128953	G	A	0.0727821	-0.284827	0.0475176	2.04587e-09	8.6891219659691	0.0333593651529706	0.0259944380441276	D	RIGHT_RIB	660K	2
558	7	AX-116327501	88132634	C	T	0.0727821	-0.284827	0.0475176	2.04587e-09	8.6891219659691	0.0333593651529706	0.0259944380441276	D	RIGHT_RIB	660K	2
559	7	AX-116811918	88140233	T	C	0.0727821	-0.284827	0.0475176	2.04587e-09	8.6891219659691	0.0333593651529706	0.0259944380441276	D	RIGHT_RIB	660K	2
560	7	AX-116327497	88148058	T	C	0.0727821	-0.284827	0.0475176	2.04587e-09	8.6891219659691	0.0333593651529706	0.0259944380441276	D	RIGHT_RIB	660K	2
561	7	AX-116689772	88256988	A	G	0.0738587	-0.283844	0.046963	1.50352e-09	8.82289079048873	0.0335805205496912	0.0261667677701826	D	RIGHT_RIB	660K	2
562	7	AX-116849689	88375170	G	A	0.0775194	-0.277258	0.0463705	2.24238e-09	8.64929078874419	0.033495378763045	0.0261004231953445	D	RIGHT_RIB	660K	2
563	7	AX-116327602	88380567	G	A	0.0775194	-0.277258	0.0463705	2.24238e-09	8.64929078874419	0.033495378763045	0.0261004231953445	D	RIGHT_RIB	660K	2
564	7	AX-116327603	88383826	A	G	0.0775194	-0.277258	0.0463705	2.24238e-09	8.64929078874419	0.033495378763045	0.0261004231953445	D	RIGHT_RIB	660K	2
565	7	AX-116327635	88497522	A	C	0.0740741	-0.269246	0.0466559	7.88544e-09	8.1031740684428	0.0302963432447864	0.0236076560159029	D	RIGHT_RIB	660K	2
566	7	AX-116327666	88634147	T	C	0.0727821	-0.27502	0.0469373	4.64786e-09	8.33274696197383	0.0311016923742235	0.0242352038709968	D	RIGHT_RIB	660K	2
567	7	AX-116327668	88642094	C	T	0.0766581	-0.267866	0.0463988	7.78144e-09	8.108940026894	0.0309460238708251	0.0241139031433464	D	RIGHT_RIB	660K	2
568	7	AX-116327669	88645359	C	G	0.0766581	-0.267866	0.0463988	7.78144e-09	8.108940026894	0.0309460238708251	0.0241139031433464	D	RIGHT_RIB	660K	2
569	7	AX-116746014	88653083	A	G	0.0727821	-0.27502	0.0469373	4.64786e-09	8.33274696197383	0.0311016923742235	0.0242352038709968	D	RIGHT_RIB	660K	2
570	7	AX-116327673	88667323	C	T	0.0727821	-0.27502	0.0469373	4.64786e-09	8.33274696197383	0.0311016923742235	0.0242352038709968	D	RIGHT_RIB	660K	2
571	7	AX-116328710	92538257	T	G	0.237941	-0.267682	0.0302714	9.3404e-19	18.0296345248328	0.0791672013831058	0.0616890310125362	D	RIGHT_RIB	660K	2
572	7	AX-116328711	92542920	G	A	0.388243	-0.191705	0.0235853	4.35898e-16	15.3606151236204	0.0531861481071802	0.0414439551064052	D	RIGHT_RIB	660K	2
573	7	AX-116328712	92545849	A	G	0.388243	-0.191705	0.0235853	4.35898e-16	15.3606151236204	0.0531861481071802	0.0414439551064052	D	RIGHT_RIB	660K	2
574	7	AX-116328713	92548761	T	C	0.249139	-0.193581	0.0285947	1.28935e-11	10.8896291754039	0.0427145464268275	0.0332842254516438	D	RIGHT_RIB	660K	2
575	7	AX-116788323	92551759	T	C	0.39944	-0.154495	0.0231106	2.30848e-11	10.6366738836977	0.034888788575223	0.0271862024020725	D	RIGHT_RIB	660K	2
576	7	AX-116328714	92552945	T	C	0.237941	-0.267682	0.0302714	9.3404e-19	18.0296345248328	0.0791672013831058	0.0616890310125362	D	RIGHT_RIB	660K	2
577	7	AX-116328715	92556615	G	A	0.388243	-0.191705	0.0235853	4.35898e-16	15.3606151236204	0.0531861481071802	0.0414439551064052	D	RIGHT_RIB	660K	2
578	7	AX-116328716	92557857	A	G	0.388243	-0.191705	0.0235853	4.35898e-16	15.3606151236204	0.0531861481071802	0.0414439551064052	D	RIGHT_RIB	660K	2
579	7	AX-116328717	92560382	C	T	0.248923	-0.19602	0.028586	7.02223e-12	11.1535249501348	0.04377229683893	0.0341084505958414	D	RIGHT_RIB	660K	2
580	7	AX-116328718	92572997	C	T	0.311154	0.163156	0.0267528	1.06954e-09	8.97080296849832	0.0347658382100147	0.0270903964526411	D	RIGHT_RIB	660K	2
581	7	AX-116635304	92641333	T	C	0.163221	0.212913	0.029783	8.75421e-13	12.057783039543	0.0377259549738415	0.0293969922606799	D	RIGHT_RIB	660K	2
582	7	AX-116696176	92657807	T	G	0.402239	-0.142879	0.023359	9.55718e-10	9.01967023440868	0.0299087066838625	0.023305600070882	D	RIGHT_RIB	660K	2
583	7	AX-116645604	92676145	A	G	0.241387	-0.174436	0.0292922	2.60021e-09	8.58499157581447	0.0339512269131126	0.0264556312887878	D	RIGHT_RIB	660K	2
584	7	AX-116645603	92679039	A	G	0.322782	0.155009	0.0251252	6.85097e-10	9.16424793422678	0.0320037380285257	0.0249381000372222	D	RIGHT_RIB	660K	2
[truncated: 860 more rows]
