# Supplementary material for: A QTL for Number of Teats Shows Breed Specific Effects on Number of Vertebrae in Pigs: Bridging the Gap Between Molecular and Quantitative Genetics
Source: Front Genet. 2019 Mar 26;10:272. doi: 10.3389/fgene.2019.00272 (PMC6445065; doi:10.3389/fgene.2019.00272)
Supplement: Supplementary file 2 [file Table_2.XLSX]

## Sheet: Table X1 NVE
Chr	SNP	bp	A1	A2	Freq	b	se	p	logpval	LD	expl_VG	expl_VP	line	trait	chip
7	7_97584850	97584850	4	3	0.302414	0.680308	0.023861	8.49447e-179	178.070863713117	1	0.844632908527335	0.524977945086613	D	NVE	WGS
7	7_97584892	97584892	4	2	0.302414	0.680308	0.023861	8.49447e-179	178.070863713117	1	0.844632908527335	0.524977945086613	D	NVE	WGS
7	7_97584924	97584924	4	2	0.302414	0.680308	0.023861	8.49447e-179	178.070863713117	1	0.844632908527335	0.524977945086613	D	NVE	WGS
7	7_97585061	97585061	1	3	0.302414	0.680308	0.023861	8.49447e-179	178.070863713117	1	0.844632908527335	0.524977945086613	D	NVE	WGS
7	7_97585202	97585202	3	1	0.302414	0.680308	0.023861	8.49447e-179	178.070863713117	1	0.844632908527335	0.524977945086613	D	NVE	WGS
7	7_97585503	97585503	2	4	0.302414	0.680308	0.023861	8.49447e-179	178.070863713117	1	0.844632908527335	0.524977945086613	D	NVE	WGS
7	7_97585521	97585521	4	2	0.302414	0.680308	0.023861	8.49447e-179	178.070863713117	1	0.844632908527335	0.524977945086613	D	NVE	WGS
7	7_97585692	97585692	1	4	0.302414	0.680308	0.023861	8.49447e-179	178.070863713117	1	0.844632908527335	0.524977945086613	D	NVE	WGS
7	7_97585800	97585800	3	1	0.302414	0.680308	0.023861	8.49447e-179	178.070863713117	1	0.844632908527335	0.524977945086613	D	NVE	WGS
7	7_97586726	97586726	2	4	0.302414	0.680308	0.023861	8.49447e-179	178.070863713117	1	0.844632908527335	0.524977945086613	D	NVE	WGS
7	7_97587308	97587308	3	1	0.302414	0.680308	0.023861	8.49447e-179	178.070863713117	1	0.844632908527335	0.524977945086613	D	NVE	WGS
7	7_97587768	97587768	2	1	0.302414	0.680308	0.023861	8.49447e-179	178.070863713117	1	0.844632908527335	0.524977945086613	D	NVE	WGS
7	7_97588063	97588063	1	4	0.302414	0.680308	0.023861	8.49447e-179	178.070863713117	1	0.844632908527335	0.524977945086613	D	NVE	WGS
7	7_97590580	97590580	2	4	0.302414	0.680308	0.023861	8.49447e-179	178.070863713117	1	0.844632908527335	0.524977945086613	D	NVE	WGS
7	7_97591031	97591031	2	4	0.302414	0.680308	0.023861	8.49447e-179	178.070863713117	1	0.844632908527335	0.524977945086613	D	NVE	WGS
7	7_97593165	97593165	3	1	0.302414	0.680308	0.023861	8.49447e-179	178.070863713117	1	0.844632908527335	0.524977945086613	D	NVE	WGS
7	7_97595288	97595288	2	4	0.302414	0.680308	0.023861	8.49447e-179	178.070863713117	1	0.844632908527335	0.524977945086613	D	NVE	WGS
7	7_97595352	97595352	3	1	0.302414	0.680308	0.023861	8.49447e-179	178.070863713117	1	0.844632908527335	0.524977945086613	D	NVE	WGS
7	7_97643633	97643633	1	2	0.302414	0.680308	0.023861	8.49447e-179	178.070863713117	1	0.844632908527335	0.524977945086613	D	NVE	WGS
7	7_97644185	97644185	4	2	0.302414	0.680308	0.023861	8.49447e-179	178.070863713117	1	0.844632908527335	0.524977945086613	D	NVE	WGS
7	7_97644598	97644598	2	4	0.302414	0.680308	0.023861	8.49447e-179	178.070863713117	1	0.844632908527335	0.524977945086613	D	NVE	WGS
7	7_97644664	97644664	1	2	0.302414	0.680308	0.023861	8.49447e-179	178.070863713117	1	0.844632908527335	0.524977945086613	D	NVE	WGS
7	7_97644759	97644759	2	4	0.302414	0.680308	0.023861	8.49447e-179	178.070863713117	1	0.844632908527335	0.524977945086613	D	NVE	WGS
7	7_97644768	97644768	2	4	0.302414	0.680308	0.023861	8.49447e-179	178.070863713117	1	0.844632908527335	0.524977945086613	D	NVE	WGS
7	7_97644813	97644813	3	1	0.302414	0.680308	0.023861	8.49447e-179	178.070863713117	1	0.844632908527335	0.524977945086613	D	NVE	WGS
7	7_97644840	97644840	1	3	0.302414	0.680308	0.023861	8.49447e-179	178.070863713117	1	0.844632908527335	0.524977945086613	D	NVE	WGS
7	7_97644855	97644855	3	1	0.302414	0.680308	0.023861	8.49447e-179	178.070863713117	1	0.844632908527335	0.524977945086613	D	NVE	WGS
7	7_97644916	97644916	3	1	0.302414	0.680308	0.023861	8.49447e-179	178.070863713117	1	0.844632908527335	0.524977945086613	D	NVE	WGS
7	7_97644954	97644954	2	4	0.302414	0.680308	0.023861	8.49447e-179	178.070863713117	1	0.844632908527335	0.524977945086613	D	NVE	WGS
7	7_97645094	97645094	4	2	0.302414	0.680308	0.023861	8.49447e-179	178.070863713117	1	0.844632908527335	0.524977945086613	D	NVE	WGS
7	7_97645125	97645125	4	3	0.302414	0.680308	0.023861	8.49447e-179	178.070863713117	1	0.844632908527335	0.524977945086613	D	NVE	WGS
7	7_97645316	97645316	2	4	0.302414	0.680308	0.023861	8.49447e-179	178.070863713117	1	0.844632908527335	0.524977945086613	D	NVE	WGS
7	7_97645409	97645409	1	3	0.302414	0.680308	0.023861	8.49447e-179	178.070863713117	1	0.844632908527335	0.524977945086613	D	NVE	WGS
7	7_97645429	97645429	4	2	0.302414	0.680308	0.023861	8.49447e-179	178.070863713117	1	0.844632908527335	0.524977945086613	D	NVE	WGS
7	7_97645615	97645615	3	1	0.302414	0.680308	0.023861	8.49447e-179	178.070863713117	1	0.844632908527335	0.524977945086613	D	NVE	WGS
7	7_97645620	97645620	3	1	0.302414	0.680308	0.023861	8.49447e-179	178.070863713117	1	0.844632908527335	0.524977945086613	D	NVE	WGS
7	7_97645686	97645686	2	4	0.302414	0.680308	0.023861	8.49447e-179	178.070863713117	1	0.844632908527335	0.524977945086613	D	NVE	WGS
7	7_97645727	97645727	1	4	0.302414	0.680308	0.023861	8.49447e-179	178.070863713117	1	0.844632908527335	0.524977945086613	D	NVE	WGS
7	7_97645980	97645980	4	2	0.302414	0.680308	0.023861	8.49447e-179	178.070863713117	1	0.844632908527335	0.524977945086613	D	NVE	WGS
7	7_97645993	97645993	3	1	0.302414	0.680308	0.023861	8.49447e-179	178.070863713117	1	0.844632908527335	0.524977945086613	D	NVE	WGS
7	7_97646016	97646016	4	3	0.302414	0.680308	0.023861	8.49447e-179	178.070863713117	1	0.844632908527335	0.524977945086613	D	NVE	WGS
7	7_97646036	97646036	2	3	0.302414	0.680308	0.023861	8.49447e-179	178.070863713117	1	0.844632908527335	0.524977945086613	D	NVE	WGS
7	7_97646064	97646064	2	1	0.302414	0.680308	0.023861	8.49447e-179	178.070863713117	1	0.844632908527335	0.524977945086613	D	NVE	WGS
7	7_97646069	97646069	3	1	0.302414	0.680308	0.023861	8.49447e-179	178.070863713117	1	0.844632908527335	0.524977945086613	D	NVE	WGS
7	7_97646252	97646252	3	2	0.302414	0.680308	0.023861	8.49447e-179	178.070863713117	1	0.844632908527335	0.524977945086613	D	NVE	WGS
7	7_97649286	97649286	3	1	0.302414	0.680308	0.023861	8.49447e-179	178.070863713117	1	0.844632908527335	0.524977945086613	D	NVE	WGS
7	7_97649413	97649413	2	4	0.302414	0.680308	0.023861	8.49447e-179	178.070863713117	1	0.844632908527335	0.524977945086613	D	NVE	WGS
7	7_97649536	97649536	2	1	0.302414	0.680308	0.023861	8.49447e-179	178.070863713117	1	0.844632908527335	0.524977945086613	D	NVE	WGS
7	7_97649755	97649755	3	1	0.302414	0.680308	0.023861	8.49447e-179	178.070863713117	1	0.844632908527335	0.524977945086613	D	NVE	WGS
7	7_97649842	97649842	2	4	0.302414	0.680308	0.023861	8.49447e-179	178.070863713117	1	0.844632908527335	0.524977945086613	D	NVE	WGS
7	7_97650387	97650387	2	1	0.302414	0.680308	0.023861	8.49447e-179	178.070863713117	1	0.844632908527335	0.524977945086613	D	NVE	WGS
7	7_97650437	97650437	2	4	0.302414	0.680308	0.023861	8.49447e-179	178.070863713117	1	0.844632908527335	0.524977945086613	D	NVE	WGS
7	7_97650470	97650470	3	4	0.302414	0.680308	0.023861	8.49447e-179	178.070863713117	1	0.844632908527335	0.524977945086613	D	NVE	WGS
7	7_97650580	97650580	1	3	0.302414	0.680308	0.023861	8.49447e-179	178.070863713117	1	0.844632908527335	0.524977945086613	D	NVE	WGS
7	7_97650614	97650614	4	2	0.302414	0.680308	0.023861	8.49447e-179	178.070863713117	1	0.844632908527335	0.524977945086613	D	NVE	WGS
7	7_97650656	97650656	4	2	0.302414	0.680308	0.023861	8.49447e-179	178.070863713117	1	0.844632908527335	0.524977945086613	D	NVE	WGS
7	7_97650688	97650688	4	2	0.302414	0.680308	0.023861	8.49447e-179	178.070863713117	1	0.844632908527335	0.524977945086613	D	NVE	WGS
7	7_97650703	97650703	4	1	0.302414	0.680308	0.023861	8.49447e-179	178.070863713117	1	0.844632908527335	0.524977945086613	D	NVE	WGS
7	7_97650751	97650751	2	4	0.302414	0.680308	0.023861	8.49447e-179	178.070863713117	1	0.844632908527335	0.524977945086613	D	NVE	WGS
7	7_97650765	97650765	2	4	0.302414	0.680308	0.023861	8.49447e-179	178.070863713117	1	0.844632908527335	0.524977945086613	D	NVE	WGS
7	7_97650800	97650800	3	4	0.302414	0.680308	0.023861	8.49447e-179	178.070863713117	1	0.844632908527335	0.524977945086613	D	NVE	WGS
7	7_97651080	97651080	1	4	0.302414	0.680308	0.023861	8.49447e-179	178.070863713117	1	0.844632908527335	0.524977945086613	D	NVE	WGS
7	7_97651188	97651188	2	1	0.302414	0.680308	0.023861	8.49447e-179	178.070863713117	1	0.844632908527335	0.524977945086613	D	NVE	WGS
7	7_97651261	97651261	2	4	0.302414	0.680308	0.023861	8.49447e-179	178.070863713117	1	0.844632908527335	0.524977945086613	D	NVE	WGS
7	7_97651313	97651313	4	2	0.302414	0.680308	0.023861	8.49447e-179	178.070863713117	1	0.844632908527335	0.524977945086613	D	NVE	WGS
7	7_97651322	97651322	3	1	0.302414	0.680308	0.023861	8.49447e-179	178.070863713117	1	0.844632908527335	0.524977945086613	D	NVE	WGS
7	7_97651378	97651378	4	1	0.302414	0.680308	0.023861	8.49447e-179	178.070863713117	1	0.844632908527335	0.524977945086613	D	NVE	WGS
7	7_97651422	97651422	4	2	0.302414	0.680308	0.023861	8.49447e-179	178.070863713117	1	0.844632908527335	0.524977945086613	D	NVE	WGS
7	7_97651440	97651440	3	1	0.302414	0.680308	0.023861	8.49447e-179	178.070863713117	1	0.844632908527335	0.524977945086613	D	NVE	WGS
7	7_97651518	97651518	1	3	0.302414	0.680308	0.023861	8.49447e-179	178.070863713117	1	0.844632908527335	0.524977945086613	D	NVE	WGS
7	7_97651524	97651524	3	1	0.302414	0.680308	0.023861	8.49447e-179	178.070863713117	1	0.844632908527335	0.524977945086613	D	NVE	WGS
7	7_97651594	97651594	1	4	0.302414	0.680308	0.023861	8.49447e-179	178.070863713117	1	0.844632908527335	0.524977945086613	D	NVE	WGS
7	7_97651619	97651619	3	2	0.302414	0.680308	0.023861	8.49447e-179	178.070863713117	1	0.844632908527335	0.524977945086613	D	NVE	WGS
7	7_97651640	97651640	3	1	0.302414	0.680308	0.023861	8.49447e-179	178.070863713117	1	0.844632908527335	0.524977945086613	D	NVE	WGS
7	7_97651652	97651652	3	1	0.302414	0.680308	0.023861	8.49447e-179	178.070863713117	1	0.844632908527335	0.524977945086613	D	NVE	WGS
7	7_97651671	97651671	1	2	0.302414	0.680308	0.023861	8.49447e-179	178.070863713117	1	0.844632908527335	0.524977945086613	D	NVE	WGS
7	7_97651690	97651690	2	4	0.302414	0.680308	0.023861	8.49447e-179	178.070863713117	1	0.844632908527335	0.524977945086613	D	NVE	WGS
7	7_97651749	97651749	3	1	0.302414	0.680308	0.023861	8.49447e-179	178.070863713117	1	0.844632908527335	0.524977945086613	D	NVE	WGS
7	7_97651898	97651898	2	4	0.302414	0.680308	0.023861	8.49447e-179	178.070863713117	1	0.844632908527335	0.524977945086613	D	NVE	WGS
7	7_97652020	97652020	2	4	0.302414	0.680308	0.023861	8.49447e-179	178.070863713117	1	0.844632908527335	0.524977945086613	D	NVE	WGS
7	7_97652095	97652095	2	4	0.302414	0.680308	0.023861	8.49447e-179	178.070863713117	1	0.844632908527335	0.524977945086613	D	NVE	WGS
7	7_97652116	97652116	1	2	0.302414	0.680308	0.023861	8.49447e-179	178.070863713117	1	0.844632908527335	0.524977945086613	D	NVE	WGS
7	7_97652204	97652204	3	1	0.302414	0.680308	0.023861	8.49447e-179	178.070863713117	1	0.844632908527335	0.524977945086613	D	NVE	WGS
7	7_97652213	97652213	4	2	0.302414	0.680308	0.023861	8.49447e-179	178.070863713117	1	0.844632908527335	0.524977945086613	D	NVE	WGS
7	7_97595573	97595573	3	1	0.302626	0.679652	0.0238922	5.36876e-178	177.270126009895	1	0.843339381946766	0.524173959213784	D	NVE	WGS
7	7_97595964	97595964	1	3	0.302626	0.679652	0.0238922	5.36876e-178	177.270126009895	1	0.843339381946766	0.524173959213784	D	NVE	WGS
7	7_97595973	97595973	4	2	0.302626	0.679652	0.0238922	5.36876e-178	177.270126009895	1	0.843339381946766	0.524173959213784	D	NVE	WGS
7	7_97596043	97596043	1	3	0.302626	0.679652	0.0238922	5.36876e-178	177.270126009895	1	0.843339381946766	0.524173959213784	D	NVE	WGS
7	7_97597637	97597637	4	2	0.302626	0.679652	0.0238922	5.36876e-178	177.270126009895	1	0.843339381946766	0.524173959213784	D	NVE	WGS
7	7_97599508	97599508	1	3	0.302626	0.679652	0.0238922	5.36876e-178	177.270126009895	1	0.843339381946766	0.524173959213784	D	NVE	WGS
7	7_97599639	97599639	4	2	0.302626	0.679652	0.0238922	5.36876e-178	177.270126009895	1	0.843339381946766	0.524173959213784	D	NVE	WGS
7	7_97599750	97599750	1	2	0.302626	0.679652	0.0238922	5.36876e-178	177.270126009895	1	0.843339381946766	0.524173959213784	D	NVE	WGS
7	7_97599810	97599810	2	4	0.302626	0.679652	0.0238922	5.36876e-178	177.270126009895	1	0.843339381946766	0.524173959213784	D	NVE	WGS
7	7_97600462	97600462	2	3	0.302626	0.679652	0.0238922	5.36876e-178	177.270126009895	1	0.843339381946766	0.524173959213784	D	NVE	WGS
7	7_97600601	97600601	1	3	0.302626	0.679652	0.0238922	5.36876e-178	177.270126009895	1	0.843339381946766	0.524173959213784	D	NVE	WGS
7	7_97600687	97600687	4	2	0.302626	0.679652	0.0238922	5.36876e-178	177.270126009895	1	0.843339381946766	0.524173959213784	D	NVE	WGS
7	7_97603637	97603637	1	3	0.302626	0.679652	0.0238922	5.36876e-178	177.270126009895	1	0.843339381946766	0.524173959213784	D	NVE	WGS
7	7_97605267	97605267	1	2	0.302626	0.679652	0.0238922	5.36876e-178	177.270126009895	1	0.843339381946766	0.524173959213784	D	NVE	WGS
7	7_97606621	97606621	4	1	0.302626	0.679652	0.0238922	5.36876e-178	177.270126009895	1	0.843339381946766	0.524173959213784	D	NVE	WGS
7	7_97607946	97607946	1	3	0.302626	0.679652	0.0238922	5.36876e-178	177.270126009895	1	0.843339381946766	0.524173959213784	D	NVE	WGS
7	7_97608636	97608636	4	2	0.302626	0.679652	0.0238922	5.36876e-178	177.270126009895	1	0.843339381946766	0.524173959213784	D	NVE	WGS
7	7_97611883	97611883	2	4	0.302626	0.679652	0.0238922	5.36876e-178	177.270126009895	1	0.843339381946766	0.524173959213784	D	NVE	WGS
7	7_97612216	97612216	1	4	0.302626	0.679652	0.0238922	5.36876e-178	177.270126009895	1	0.843339381946766	0.524173959213784	D	NVE	WGS
7	7_97613549	97613549	3	1	0.302626	0.679652	0.0238922	5.36876e-178	177.270126009895	1	0.843339381946766	0.524173959213784	D	NVE	WGS
7	7_97614602	97614602	2	1	0.302626	0.679652	0.0238922	5.36876e-178	177.270126009895	1	0.843339381946766	0.524173959213784	D	NVE	WGS
7	7_97615236	97615236	1	3	0.302626	0.679652	0.0238922	5.36876e-178	177.270126009895	1	0.843339381946766	0.524173959213784	D	NVE	WGS
7	7_97615989	97615989	3	1	0.302626	0.679652	0.0238922	5.36876e-178	177.270126009895	1	0.843339381946766	0.524173959213784	D	NVE	WGS
7	7_97616794	97616794	1	3	0.302626	0.679652	0.0238922	5.36876e-178	177.270126009895	1	0.843339381946766	0.524173959213784	D	NVE	WGS
7	7_97616879	97616879	4	3	0.302626	0.679652	0.0238922	5.36876e-178	177.270126009895	1	0.843339381946766	0.524173959213784	D	NVE	WGS
7	7_97617098	97617098	2	4	0.302626	0.679652	0.0238922	5.36876e-178	177.270126009895	1	0.843339381946766	0.524173959213784	D	NVE	WGS
7	7_97617184	97617184	4	2	0.302626	0.679652	0.0238922	5.36876e-178	177.270126009895	1	0.843339381946766	0.524173959213784	D	NVE	WGS
7	7_97617540	97617540	2	3	0.302626	0.679652	0.0238922	5.36876e-178	177.270126009895	1	0.843339381946766	0.524173959213784	D	NVE	WGS
7	7_97617689	97617689	4	1	0.302626	0.679652	0.0238922	5.36876e-178	177.270126009895	1	0.843339381946766	0.524173959213784	D	NVE	WGS
7	7_97617907	97617907	1	3	0.302626	0.679652	0.0238922	5.36876e-178	177.270126009895	1	0.843339381946766	0.524173959213784	D	NVE	WGS
7	7_97617926	97617926	1	4	0.302626	0.679652	0.0238922	5.36876e-178	177.270126009895	1	0.843339381946766	0.524173959213784	D	NVE	WGS
7	7_97617940	97617940	3	1	0.302626	0.679652	0.0238922	5.36876e-178	177.270126009895	1	0.843339381946766	0.524173959213784	D	NVE	WGS
7	7_97617970	97617970	3	1	0.302626	0.679652	0.0238922	5.36876e-178	177.270126009895	1	0.843339381946766	0.524173959213784	D	NVE	WGS
7	7_97618073	97618073	2	4	0.302626	0.679652	0.0238922	5.36876e-178	177.270126009895	1	0.843339381946766	0.524173959213784	D	NVE	WGS
7	7_97618186	97618186	4	2	0.302626	0.679652	0.0238922	5.36876e-178	177.270126009895	1	0.843339381946766	0.524173959213784	D	NVE	WGS
7	7_97618897	97618897	1	3	0.302626	0.679652	0.0238922	5.36876e-178	177.270126009895	1	0.843339381946766	0.524173959213784	D	NVE	WGS
7	7_97619384	97619384	4	2	0.302626	0.679652	0.0238922	5.36876e-178	177.270126009895	1	0.843339381946766	0.524173959213784	D	NVE	WGS
7	7_97619505	97619505	2	4	0.302626	0.679652	0.0238922	5.36876e-178	177.270126009895	1	0.843339381946766	0.524173959213784	D	NVE	WGS
7	7_97619567	97619567	3	4	0.302626	0.679652	0.0238922	5.36876e-178	177.270126009895	1	0.843339381946766	0.524173959213784	D	NVE	WGS
7	7_97619754	97619754	1	3	0.302626	0.679652	0.0238922	5.36876e-178	177.270126009895	1	0.843339381946766	0.524173959213784	D	NVE	WGS
7	7_97620678	97620678	4	2	0.302626	0.679652	0.0238922	5.36876e-178	177.270126009895	1	0.843339381946766	0.524173959213784	D	NVE	WGS
7	7_97621046	97621046	4	2	0.302626	0.679652	0.0238922	5.36876e-178	177.270126009895	1	0.843339381946766	0.524173959213784	D	NVE	WGS
7	7_97621056	97621056	4	2	0.302626	0.679652	0.0238922	5.36876e-178	177.270126009895	1	0.843339381946766	0.524173959213784	D	NVE	WGS
7	7_97621066	97621066	3	1	0.302626	0.679652	0.0238922	5.36876e-178	177.270126009895	1	0.843339381946766	0.524173959213784	D	NVE	WGS
7	7_97621142	97621142	3	2	0.302626	0.679652	0.0238922	5.36876e-178	177.270126009895	1	0.843339381946766	0.524173959213784	D	NVE	WGS
7	7_97621714	97621714	2	4	0.302626	0.679652	0.0238922	5.36876e-178	177.270126009895	1	0.843339381946766	0.524173959213784	D	NVE	WGS
7	7_97621753	97621753	3	1	0.302626	0.679652	0.0238922	5.36876e-178	177.270126009895	1	0.843339381946766	0.524173959213784	D	NVE	WGS
7	7_97622370	97622370	3	1	0.302626	0.679652	0.0238922	5.36876e-178	177.270126009895	1	0.843339381946766	0.524173959213784	D	NVE	WGS
7	7_97635937	97635937	1	3	0.302626	0.679652	0.0238922	5.36876e-178	177.270126009895	1	0.843339381946766	0.524173959213784	D	NVE	WGS
7	7_97636980	97636980	2	1	0.302626	0.679652	0.0238922	5.36876e-178	177.270126009895	1	0.843339381946766	0.524173959213784	D	NVE	WGS
7	7_97641915	97641915	4	2	0.302626	0.679652	0.0238922	5.36876e-178	177.270126009895	1	0.843339381946766	0.524173959213784	D	NVE	WGS
7	7_97641979	97641979	4	2	0.302626	0.679652	0.0238922	5.36876e-178	177.270126009895	1	0.843339381946766	0.524173959213784	D	NVE	WGS
7	7_97642034	97642034	3	2	0.302626	0.679652	0.0238922	5.36876e-178	177.270126009895	1	0.843339381946766	0.524173959213784	D	NVE	WGS
7	7_97642098	97642098	2	3	0.302626	0.679652	0.0238922	5.36876e-178	177.270126009895	1	0.843339381946766	0.524173959213784	D	NVE	WGS
7	7_97642112	97642112	2	4	0.302626	0.679652	0.0238922	5.36876e-178	177.270126009895	1	0.843339381946766	0.524173959213784	D	NVE	WGS
7	7_97642361	97642361	1	3	0.302626	0.679652	0.0238922	5.36876e-178	177.270126009895	1	0.843339381946766	0.524173959213784	D	NVE	WGS
7	7_97642550	97642550	1	3	0.302626	0.679652	0.0238922	5.36876e-178	177.270126009895	1	0.843339381946766	0.524173959213784	D	NVE	WGS
7	7_97642866	97642866	2	4	0.302626	0.679652	0.0238922	5.36876e-178	177.270126009895	1	0.843339381946766	0.524173959213784	D	NVE	WGS
7	7_97642878	97642878	3	1	0.302626	0.679652	0.0238922	5.36876e-178	177.270126009895	1	0.843339381946766	0.524173959213784	D	NVE	WGS
7	7_97643194	97643194	1	4	0.302626	0.679652	0.0238922	5.36876e-178	177.270126009895	1	0.843339381946766	0.524173959213784	D	NVE	WGS
7	7_97643231	97643231	2	4	0.302626	0.679652	0.0238922	5.36876e-178	177.270126009895	1	0.843339381946766	0.524173959213784	D	NVE	WGS
7	7_97643323	97643323	1	3	0.302626	0.679652	0.0238922	5.36876e-178	177.270126009895	1	0.843339381946766	0.524173959213784	D	NVE	WGS
7	7_97643356	97643356	1	3	0.302626	0.679652	0.0238922	5.36876e-178	177.270126009895	1	0.843339381946766	0.524173959213784	D	NVE	WGS
7	7_97652632	97652632	2	4	0.302626	0.679652	0.0238922	5.36876e-178	177.270126009895	1	0.843339381946766	0.524173959213784	D	NVE	WGS
7	7_97652785	97652785	3	4	0.302626	0.679652	0.0238922	5.36876e-178	177.270126009895	1	0.843339381946766	0.524173959213784	D	NVE	WGS
7	7_97662261	97662261	2	3	0.302626	0.679652	0.0238922	5.36876e-178	177.270126009895	1	0.843339381946766	0.524173959213784	D	NVE	WGS
7	7_97663976	97663976	3	1	0.302626	0.679652	0.0238922	5.36876e-178	177.270126009895	1	0.843339381946766	0.524173959213784	D	NVE	WGS
7	7_97664089	97664089	4	2	0.302626	0.679652	0.0238922	5.36876e-178	177.270126009895	1	0.843339381946766	0.524173959213784	D	NVE	WGS
7	7_97664351	97664351	2	4	0.302626	0.679652	0.0238922	5.36876e-178	177.270126009895	1	0.843339381946766	0.524173959213784	D	NVE	WGS
7	7_97664402	97664402	3	4	0.302626	0.679652	0.0238922	5.36876e-178	177.270126009895	1	0.843339381946766	0.524173959213784	D	NVE	WGS
7	7_97664450	97664450	3	1	0.302626	0.679652	0.0238922	5.36876e-178	177.270126009895	1	0.843339381946766	0.524173959213784	D	NVE	WGS
7	7_97664918	97664918	4	2	0.302626	0.679652	0.0238922	5.36876e-178	177.270126009895	1	0.843339381946766	0.524173959213784	D	NVE	WGS
7	7_97670179	97670179	2	4	0.302626	0.679652	0.0238922	5.36876e-178	177.270126009895	1	0.843339381946766	0.524173959213784	D	NVE	WGS
7	7_97670186	97670186	1	2	0.302626	0.679652	0.0238922	5.36876e-178	177.270126009895	1	0.843339381946766	0.524173959213784	D	NVE	WGS
7	7_97670371	97670371	1	3	0.302626	0.679652	0.0238922	5.36876e-178	177.270126009895	1	0.843339381946766	0.524173959213784	D	NVE	WGS
7	7_97670571	97670571	2	4	0.302626	0.679652	0.0238922	5.36876e-178	177.270126009895	1	0.843339381946766	0.524173959213784	D	NVE	WGS
7	7_97671045	97671045	1	3	0.302626	0.679652	0.0238922	5.36876e-178	177.270126009895	1	0.843339381946766	0.524173959213784	D	NVE	WGS
7	7_97676833	97676833	2	1	0.302626	0.679652	0.0238922	5.36876e-178	177.270126009895	1	0.843339381946766	0.524173959213784	D	NVE	WGS
7	7_97680131	97680131	3	4	0.302626	0.679652	0.0238922	5.36876e-178	177.270126009895	1	0.843339381946766	0.524173959213784	D	NVE	WGS
7	7_97680636	97680636	3	1	0.302626	0.679652	0.0238922	5.36876e-178	177.270126009895	1	0.843339381946766	0.524173959213784	D	NVE	WGS
7	7_97682150	97682150	1	3	0.302626	0.679652	0.0238922	5.36876e-178	177.270126009895	1	0.843339381946766	0.524173959213784	D	NVE	WGS
7	7_97682770	97682770	1	2	0.302626	0.679652	0.0238922	5.36876e-178	177.270126009895	1	0.843339381946766	0.524173959213784	D	NVE	WGS
7	7_97683286	97683286	2	4	0.302626	0.679652	0.0238922	5.36876e-178	177.270126009895	1	0.843339381946766	0.524173959213784	D	NVE	WGS
7	7_97683541	97683541	3	4	0.302626	0.679652	0.0238922	5.36876e-178	177.270126009895	1	0.843339381946766	0.524173959213784	D	NVE	WGS
7	7_97683831	97683831	4	2	0.302626	0.679652	0.0238922	5.36876e-178	177.270126009895	1	0.843339381946766	0.524173959213784	D	NVE	WGS
7	7_97684228	97684228	1	3	0.302626	0.679652	0.0238922	5.36876e-178	177.270126009895	1	0.843339381946766	0.524173959213784	D	NVE	WGS
7	7_97684311	97684311	3	1	0.302626	0.679652	0.0238922	5.36876e-178	177.270126009895	1	0.843339381946766	0.524173959213784	D	NVE	WGS
7	7_97684321	97684321	1	3	0.302626	0.679652	0.0238922	5.36876e-178	177.270126009895	1	0.843339381946766	0.524173959213784	D	NVE	WGS
7	7_97684354	97684354	4	2	0.302626	0.679652	0.0238922	5.36876e-178	177.270126009895	1	0.843339381946766	0.524173959213784	D	NVE	WGS
7	7_97684629	97684629	1	2	0.302626	0.679652	0.0238922	5.36876e-178	177.270126009895	1	0.843339381946766	0.524173959213784	D	NVE	WGS
7	7_97684708	97684708	3	1	0.302626	0.679652	0.0238922	5.36876e-178	177.270126009895	1	0.843339381946766	0.524173959213784	D	NVE	WGS
7	7_97684792	97684792	2	4	0.302626	0.679652	0.0238922	5.36876e-178	177.270126009895	1	0.843339381946766	0.524173959213784	D	NVE	WGS
7	7_97684827	97684827	3	1	0.302626	0.679652	0.0238922	5.36876e-178	177.270126009895	1	0.843339381946766	0.524173959213784	D	NVE	WGS
7	7_97684850	97684850	1	2	0.302626	0.679652	0.0238922	5.36876e-178	177.270126009895	1	0.843339381946766	0.524173959213784	D	NVE	WGS
7	7_97684868	97684868	2	3	0.302626	0.679652	0.0238922	5.36876e-178	177.270126009895	1	0.843339381946766	0.524173959213784	D	NVE	WGS
7	7_97685145	97685145	1	3	0.302626	0.679652	0.0238922	5.36876e-178	177.270126009895	1	0.843339381946766	0.524173959213784	D	NVE	WGS
7	7_97685265	97685265	4	2	0.302626	0.679652	0.0238922	5.36876e-178	177.270126009895	1	0.843339381946766	0.524173959213784	D	NVE	WGS
7	7_97685562	97685562	2	4	0.302626	0.679652	0.0238922	5.36876e-178	177.270126009895	1	0.843339381946766	0.524173959213784	D	NVE	WGS
7	7_97685800	97685800	2	4	0.302626	0.679652	0.0238922	5.36876e-178	177.270126009895	1	0.843339381946766	0.524173959213784	D	NVE	WGS
7	7_97685874	97685874	2	4	0.302626	0.679652	0.0238922	5.36876e-178	177.270126009895	1	0.843339381946766	0.524173959213784	D	NVE	WGS
7	7_97564656	97564656	1	3	0.303261	0.675639	0.0238643	2.48352e-176	175.604932338244	1	0.834398084029176	0.518616534017828	D	NVE	WGS
7	7_97564947	97564947	3	1	0.303261	0.675639	0.0238643	2.48352e-176	175.604932338244	1	0.834398084029176	0.518616534017828	D	NVE	WGS
7	7_97565214	97565214	2	4	0.303261	0.675639	0.0238643	2.48352e-176	175.604932338244	1	0.834398084029176	0.518616534017828	D	NVE	WGS
7	7_97565271	97565271	2	4	0.303261	0.675639	0.0238643	2.48352e-176	175.604932338244	1	0.834398084029176	0.518616534017828	D	NVE	WGS
7	7_97565304	97565304	2	4	0.303261	0.675639	0.0238643	2.48352e-176	175.604932338244	1	0.834398084029176	0.518616534017828	D	NVE	WGS
7	7_97565320	97565320	1	3	0.303261	0.675639	0.0238643	2.48352e-176	175.604932338244	1	0.834398084029176	0.518616534017828	D	NVE	WGS
7	7_97565640	97565640	2	4	0.303261	0.675639	0.0238643	2.48352e-176	175.604932338244	1	0.834398084029176	0.518616534017828	D	NVE	WGS
7	7_97565645	97565645	3	1	0.303261	0.675639	0.0238643	2.48352e-176	175.604932338244	1	0.834398084029176	0.518616534017828	D	NVE	WGS
7	7_97565708	97565708	2	4	0.303261	0.675639	0.0238643	2.48352e-176	175.604932338244	1	0.834398084029176	0.518616534017828	D	NVE	WGS
7	7_97565726	97565726	4	2	0.303261	0.675639	0.0238643	2.48352e-176	175.604932338244	1	0.834398084029176	0.518616534017828	D	NVE	WGS
7	7_97565766	97565766	1	2	0.303261	0.675639	0.0238643	2.48352e-176	175.604932338244	1	0.834398084029176	0.518616534017828	D	NVE	WGS
7	7_97566267	97566267	3	4	0.303261	0.675639	0.0238643	2.48352e-176	175.604932338244	1	0.834398084029176	0.518616534017828	D	NVE	WGS
7	7_97566278	97566278	1	3	0.303261	0.675639	0.0238643	2.48352e-176	175.604932338244	1	0.834398084029176	0.518616534017828	D	NVE	WGS
7	7_97566306	97566306	3	1	0.303261	0.675639	0.0238643	2.48352e-176	175.604932338244	1	0.834398084029176	0.518616534017828	D	NVE	WGS
7	7_97566431	97566431	3	2	0.303261	0.675639	0.0238643	2.48352e-176	175.604932338244	1	0.834398084029176	0.518616534017828	D	NVE	WGS
7	7_97566460	97566460	2	4	0.303261	0.675639	0.0238643	2.48352e-176	175.604932338244	1	0.834398084029176	0.518616534017828	D	NVE	WGS
7	7_97566605	97566605	2	1	0.303261	0.675639	0.0238643	2.48352e-176	175.604932338244	1	0.834398084029176	0.518616534017828	D	NVE	WGS
7	7_97566838	97566838	1	2	0.303261	0.675639	0.0238643	2.48352e-176	175.604932338244	1	0.834398084029176	0.518616534017828	D	NVE	WGS
7	7_97566983	97566983	4	2	0.303261	0.675639	0.0238643	2.48352e-176	175.604932338244	1	0.834398084029176	0.518616534017828	D	NVE	WGS
7	7_97567335	97567335	3	1	0.303261	0.675639	0.0238643	2.48352e-176	175.604932338244	1	0.834398084029176	0.518616534017828	D	NVE	WGS
7	7_97567656	97567656	1	3	0.303261	0.675639	0.0238643	2.48352e-176	175.604932338244	1	0.834398084029176	0.518616534017828	D	NVE	WGS
7	7_97568351	97568351	2	4	0.303261	0.675639	0.0238643	2.48352e-176	175.604932338244	1	0.834398084029176	0.518616534017828	D	NVE	WGS
7	7_97568455	97568455	2	1	0.303261	0.675639	0.0238643	2.48352e-176	175.604932338244	1	0.834398084029176	0.518616534017828	D	NVE	WGS
7	7_97568518	97568518	4	2	0.303261	0.675639	0.0238643	2.48352e-176	175.604932338244	1	0.834398084029176	0.518616534017828	D	NVE	WGS
7	7_97568605	97568605	1	4	0.303261	0.675639	0.0238643	2.48352e-176	175.604932338244	1	0.834398084029176	0.518616534017828	D	NVE	WGS
7	7_97568606	97568606	1	2	0.303261	0.675639	0.0238643	2.48352e-176	175.604932338244	1	0.834398084029176	0.518616534017828	D	NVE	WGS
7	7_97568656	97568656	2	1	0.303261	0.675639	0.0238643	2.48352e-176	175.604932338244	1	0.834398084029176	0.518616534017828	D	NVE	WGS
7	7_97568661	97568661	3	1	0.303261	0.675639	0.0238643	2.48352e-176	175.604932338244	1	0.834398084029176	0.518616534017828	D	NVE	WGS
7	7_97568835	97568835	3	1	0.303261	0.675639	0.0238643	2.48352e-176	175.604932338244	1	0.834398084029176	0.518616534017828	D	NVE	WGS
7	7_97569051	97569051	2	4	0.303261	0.675639	0.0238643	2.48352e-176	175.604932338244	1	0.834398084029176	0.518616534017828	D	NVE	WGS
7	7_97569076	97569076	1	3	0.303261	0.675639	0.0238643	2.48352e-176	175.604932338244	1	0.834398084029176	0.518616534017828	D	NVE	WGS
7	7_97569091	97569091	1	3	0.303261	0.675639	0.0238643	2.48352e-176	175.604932338244	1	0.834398084029176	0.518616534017828	D	NVE	WGS
7	7_97569294	97569294	1	3	0.303261	0.675639	0.0238643	2.48352e-176	175.604932338244	1	0.834398084029176	0.518616534017828	D	NVE	WGS
7	7_97569569	97569569	4	2	0.303261	0.675639	0.0238643	2.48352e-176	175.604932338244	1	0.834398084029176	0.518616534017828	D	NVE	WGS
7	7_97569609	97569609	4	2	0.303261	0.675639	0.0238643	2.48352e-176	175.604932338244	1	0.834398084029176	0.518616534017828	D	NVE	WGS
7	7_97569950	97569950	3	1	0.303261	0.675639	0.0238643	2.48352e-176	175.604932338244	1	0.834398084029176	0.518616534017828	D	NVE	WGS
7	7_97569975	97569975	4	2	0.303261	0.675639	0.0238643	2.48352e-176	175.604932338244	1	0.834398084029176	0.518616534017828	D	NVE	WGS
7	7_97570045	97570045	2	4	0.303261	0.675639	0.0238643	2.48352e-176	175.604932338244	1	0.834398084029176	0.518616534017828	D	NVE	WGS
7	7_97570231	97570231	3	1	0.303261	0.675639	0.0238643	2.48352e-176	175.604932338244	1	0.834398084029176	0.518616534017828	D	NVE	WGS
7	7_97570236	97570236	2	3	0.303261	0.675639	0.0238643	2.48352e-176	175.604932338244	1	0.834398084029176	0.518616534017828	D	NVE	WGS
7	7_97570270	97570270	3	1	0.303261	0.675639	0.0238643	2.48352e-176	175.604932338244	1	0.834398084029176	0.518616534017828	D	NVE	WGS
7	7_97570387	97570387	3	1	0.303261	0.675639	0.0238643	2.48352e-176	175.604932338244	1	0.834398084029176	0.518616534017828	D	NVE	WGS
7	7_97570528	97570528	1	3	0.303261	0.675639	0.0238643	2.48352e-176	175.604932338244	1	0.834398084029176	0.518616534017828	D	NVE	WGS
7	7_97570536	97570536	3	4	0.303261	0.675639	0.0238643	2.48352e-176	175.604932338244	1	0.834398084029176	0.518616534017828	D	NVE	WGS
7	7_97570639	97570639	3	1	0.303261	0.675639	0.0238643	2.48352e-176	175.604932338244	1	0.834398084029176	0.518616534017828	D	NVE	WGS
7	7_97570680	97570680	4	1	0.303261	0.675639	0.0238643	2.48352e-176	175.604932338244	1	0.834398084029176	0.518616534017828	D	NVE	WGS
7	7_97570722	97570722	3	1	0.303261	0.675639	0.0238643	2.48352e-176	175.604932338244	1	0.834398084029176	0.518616534017828	D	NVE	WGS
7	7_97570736	97570736	3	1	0.303261	0.675639	0.0238643	2.48352e-176	175.604932338244	1	0.834398084029176	0.518616534017828	D	NVE	WGS
7	7_97570774	97570774	4	2	0.303261	0.675639	0.0238643	2.48352e-176	175.604932338244	1	0.834398084029176	0.518616534017828	D	NVE	WGS
7	7_97570827	97570827	1	3	0.303261	0.675639	0.0238643	2.48352e-176	175.604932338244	1	0.834398084029176	0.518616534017828	D	NVE	WGS
7	7_97570889	97570889	3	1	0.303261	0.675639	0.0238643	2.48352e-176	175.604932338244	1	0.834398084029176	0.518616534017828	D	NVE	WGS
7	7_97571221	97571221	4	2	0.303261	0.675639	0.0238643	2.48352e-176	175.604932338244	1	0.834398084029176	0.518616534017828	D	NVE	WGS
7	7_97571322	97571322	1	4	0.303261	0.675639	0.0238643	2.48352e-176	175.604932338244	1	0.834398084029176	0.518616534017828	D	NVE	WGS
7	7_97571365	97571365	2	1	0.303261	0.675639	0.0238643	2.48352e-176	175.604932338244	1	0.834398084029176	0.518616534017828	D	NVE	WGS
7	7_97571423	97571423	1	2	0.303261	0.675639	0.0238643	2.48352e-176	175.604932338244	1	0.834398084029176	0.518616534017828	D	NVE	WGS
7	7_97571616	97571616	1	2	0.303261	0.675639	0.0238643	2.48352e-176	175.604932338244	1	0.834398084029176	0.518616534017828	D	NVE	WGS
7	7_97571891	97571891	4	2	0.303261	0.675639	0.0238643	2.48352e-176	175.604932338244	1	0.834398084029176	0.518616534017828	D	NVE	WGS
7	7_97572635	97572635	4	2	0.303261	0.675639	0.0238643	2.48352e-176	175.604932338244	1	0.834398084029176	0.518616534017828	D	NVE	WGS
7	7_97572651	97572651	3	1	0.303261	0.675639	0.0238643	2.48352e-176	175.604932338244	1	0.834398084029176	0.518616534017828	D	NVE	WGS
7	7_97572718	97572718	3	4	0.303261	0.675639	0.0238643	2.48352e-176	175.604932338244	1	0.834398084029176	0.518616534017828	D	NVE	WGS
7	7_97572779	97572779	3	1	0.303261	0.675639	0.0238643	2.48352e-176	175.604932338244	1	0.834398084029176	0.518616534017828	D	NVE	WGS
7	7_97572788	97572788	2	4	0.303261	0.675639	0.0238643	2.48352e-176	175.604932338244	1	0.834398084029176	0.518616534017828	D	NVE	WGS
7	7_97572827	97572827	2	3	0.303261	0.675639	0.0238643	2.48352e-176	175.604932338244	1	0.834398084029176	0.518616534017828	D	NVE	WGS
7	7_97572887	97572887	1	3	0.303261	0.675639	0.0238643	2.48352e-176	175.604932338244	1	0.834398084029176	0.518616534017828	D	NVE	WGS
7	7_97572900	97572900	3	1	0.303261	0.675639	0.0238643	2.48352e-176	175.604932338244	1	0.834398084029176	0.518616534017828	D	NVE	WGS
7	7_97573103	97573103	3	2	0.303261	0.675639	0.0238643	2.48352e-176	175.604932338244	1	0.834398084029176	0.518616534017828	D	NVE	WGS
7	7_97573145	97573145	1	3	0.303261	0.675639	0.0238643	2.48352e-176	175.604932338244	1	0.834398084029176	0.518616534017828	D	NVE	WGS
7	7_97573404	97573404	2	4	0.303261	0.675639	0.0238643	2.48352e-176	175.604932338244	1	0.834398084029176	0.518616534017828	D	NVE	WGS
7	7_97573415	97573415	3	1	0.303261	0.675639	0.0238643	2.48352e-176	175.604932338244	1	0.834398084029176	0.518616534017828	D	NVE	WGS
7	7_97573456	97573456	3	4	0.303261	0.675639	0.0238643	2.48352e-176	175.604932338244	1	0.834398084029176	0.518616534017828	D	NVE	WGS
7	7_97573493	97573493	4	2	0.303261	0.675639	0.0238643	2.48352e-176	175.604932338244	1	0.834398084029176	0.518616534017828	D	NVE	WGS
7	7_97573499	97573499	3	1	0.303261	0.675639	0.0238643	2.48352e-176	175.604932338244	1	0.834398084029176	0.518616534017828	D	NVE	WGS
7	7_97573606	97573606	4	2	0.303261	0.675639	0.0238643	2.48352e-176	175.604932338244	1	0.834398084029176	0.518616534017828	D	NVE	WGS
7	7_97573966	97573966	2	4	0.303261	0.675639	0.0238643	2.48352e-176	175.604932338244	1	0.834398084029176	0.518616534017828	D	NVE	WGS
7	7_97574170	97574170	1	3	0.303261	0.675639	0.0238643	2.48352e-176	175.604932338244	1	0.834398084029176	0.518616534017828	D	NVE	WGS
7	7_97574229	97574229	3	1	0.303261	0.675639	0.0238643	2.48352e-176	175.604932338244	1	0.834398084029176	0.518616534017828	D	NVE	WGS
7	7_97574641	97574641	3	1	0.303261	0.675639	0.0238643	2.48352e-176	175.604932338244	1	0.834398084029176	0.518616534017828	D	NVE	WGS
7	7_97574696	97574696	3	2	0.303261	0.675639	0.0238643	2.48352e-176	175.604932338244	1	0.834398084029176	0.518616534017828	D	NVE	WGS
7	7_97574766	97574766	3	1	0.303261	0.675639	0.0238643	2.48352e-176	175.604932338244	1	0.834398084029176	0.518616534017828	D	NVE	WGS
7	7_97574807	97574807	4	2	0.303261	0.675639	0.0238643	2.48352e-176	175.604932338244	1	0.834398084029176	0.518616534017828	D	NVE	WGS
7	7_97569136	97569136	4	2	0.30305	0.675599	0.0238636	2.54324e-176	175.594612654469	1	0.833971291061804	0.51835126268785	D	NVE	WGS
7	7_97568284	97568284	1	3	0.302838	0.675559	0.0238629	2.60447e-176	175.584280640692	1	0.833542673265891	0.518084857143554	D	NVE	WGS
7	7_97575068	97575068	3	1	0.302838	0.675559	0.0238629	2.60447e-176	175.584280640692	1	0.833542673265891	0.518084857143554	D	NVE	WGS
7	7_97575612	97575612	3	1	0.302838	0.675559	0.0238629	2.60447e-176	175.584280640692	1	0.833542673265891	0.518084857143554	D	NVE	WGS
7	7_97575885	97575885	3	1	0.302838	0.675559	0.0238629	2.60447e-176	175.584280640692	1	0.833542673265891	0.518084857143554	D	NVE	WGS
7	7_97575936	97575936	3	1	0.302838	0.675559	0.0238629	2.60447e-176	175.584280640692	1	0.833542673265891	0.518084857143554	D	NVE	WGS
7	7_97575953	97575953	2	4	0.302838	0.675559	0.0238629	2.60447e-176	175.584280640692	1	0.833542673265891	0.518084857143554	D	NVE	WGS
7	7_97576230	97576230	3	1	0.302838	0.675559	0.0238629	2.60447e-176	175.584280640692	1	0.833542673265891	0.518084857143554	D	NVE	WGS
7	7_97576393	97576393	1	3	0.302838	0.675559	0.0238629	2.60447e-176	175.584280640692	1	0.833542673265891	0.518084857143554	D	NVE	WGS
7	7_97576451	97576451	1	3	0.302838	0.675559	0.0238629	2.60447e-176	175.584280640692	1	0.833542673265891	0.518084857143554	D	NVE	WGS
7	7_97576486	97576486	1	3	0.302838	0.675559	0.0238629	2.60447e-176	175.584280640692	1	0.833542673265891	0.518084857143554	D	NVE	WGS
7	7_97576738	97576738	1	3	0.302838	0.675559	0.0238629	2.60447e-176	175.584280640692	1	0.833542673265891	0.518084857143554	D	NVE	WGS
7	7_97576785	97576785	2	1	0.302838	0.675559	0.0238629	2.60447e-176	175.584280640692	1	0.833542673265891	0.518084857143554	D	NVE	WGS
7	7_97577384	97577384	1	3	0.302838	0.675559	0.0238629	2.60447e-176	175.584280640692	1	0.833542673265891	0.518084857143554	D	NVE	WGS
7	7_97577483	97577483	2	4	0.302838	0.675559	0.0238629	2.60447e-176	175.584280640692	1	0.833542673265891	0.518084857143554	D	NVE	WGS
7	7_97577493	97577493	4	2	0.302838	0.675559	0.0238629	2.60447e-176	175.584280640692	1	0.833542673265891	0.518084857143554	D	NVE	WGS
7	7_97577662	97577662	3	2	0.302838	0.675559	0.0238629	2.60447e-176	175.584280640692	1	0.833542673265891	0.518084857143554	D	NVE	WGS
7	7_97578037	97578037	2	1	0.302838	0.675559	0.0238629	2.60447e-176	175.584280640692	1	0.833542673265891	0.518084857143554	D	NVE	WGS
7	7_97578184	97578184	2	1	0.302838	0.675559	0.0238629	2.60447e-176	175.584280640692	1	0.833542673265891	0.518084857143554	D	NVE	WGS
7	7_97578308	97578308	4	2	0.302838	0.675559	0.0238629	2.60447e-176	175.584280640692	1	0.833542673265891	0.518084857143554	D	NVE	WGS
7	7_97578324	97578324	1	3	0.302838	0.675559	0.0238629	2.60447e-176	175.584280640692	1	0.833542673265891	0.518084857143554	D	NVE	WGS
7	7_97578399	97578399	1	3	0.302838	0.675559	0.0238629	2.60447e-176	175.584280640692	1	0.833542673265891	0.518084857143554	D	NVE	WGS
7	7_97578445	97578445	1	2	0.302838	0.675559	0.0238629	2.60447e-176	175.584280640692	1	0.833542673265891	0.518084857143554	D	NVE	WGS
7	7_97578462	97578462	4	2	0.302838	0.675559	0.0238629	2.60447e-176	175.584280640692	1	0.833542673265891	0.518084857143554	D	NVE	WGS
7	7_97578518	97578518	4	2	0.302838	0.675559	0.0238629	2.60447e-176	175.584280640692	1	0.833542673265891	0.518084857143554	D	NVE	WGS
7	7_97578520	97578520	4	2	0.302838	0.675559	0.0238629	2.60447e-176	175.584280640692	1	0.833542673265891	0.518084857143554	D	NVE	WGS
7	7_97578696	97578696	1	3	0.302838	0.675559	0.0238629	2.60447e-176	175.584280640692	1	0.833542673265891	0.518084857143554	D	NVE	WGS
7	7_97578972	97578972	1	3	0.302838	0.675559	0.0238629	2.60447e-176	175.584280640692	1	0.833542673265891	0.518084857143554	D	NVE	WGS
7	7_97579254	97579254	2	4	0.302838	0.675559	0.0238629	2.60447e-176	175.584280640692	1	0.833542673265891	0.518084857143554	D	NVE	WGS
7	7_97579520	97579520	4	3	0.302838	0.675559	0.0238629	2.60447e-176	175.584280640692	1	0.833542673265891	0.518084857143554	D	NVE	WGS
7	7_97579643	97579643	1	3	0.302838	0.675559	0.0238629	2.60447e-176	175.584280640692	1	0.833542673265891	0.518084857143554	D	NVE	WGS
7	7_97579662	97579662	4	1	0.302838	0.675559	0.0238629	2.60447e-176	175.584280640692	1	0.833542673265891	0.518084857143554	D	NVE	WGS
7	7_97579716	97579716	3	4	0.302838	0.675559	0.0238629	2.60447e-176	175.584280640692	1	0.833542673265891	0.518084857143554	D	NVE	WGS
7	7_97579747	97579747	3	1	0.302838	0.675559	0.0238629	2.60447e-176	175.584280640692	1	0.833542673265891	0.518084857143554	D	NVE	WGS
7	7_97579833	97579833	4	3	0.302838	0.675559	0.0238629	2.60447e-176	175.584280640692	1	0.833542673265891	0.518084857143554	D	NVE	WGS
7	7_97579915	97579915	1	3	0.302838	0.675559	0.0238629	2.60447e-176	175.584280640692	1	0.833542673265891	0.518084857143554	D	NVE	WGS
7	7_97580090	97580090	4	1	0.302838	0.675559	0.0238629	2.60447e-176	175.584280640692	1	0.833542673265891	0.518084857143554	D	NVE	WGS
7	7_97580170	97580170	3	2	0.302838	0.675559	0.0238629	2.60447e-176	175.584280640692	1	0.833542673265891	0.518084857143554	D	NVE	WGS
7	7_97580238	97580238	1	3	0.302838	0.675559	0.0238629	2.60447e-176	175.584280640692	1	0.833542673265891	0.518084857143554	D	NVE	WGS
7	7_97580531	97580531	1	3	0.302838	0.675559	0.0238629	2.60447e-176	175.584280640692	1	0.833542673265891	0.518084857143554	D	NVE	WGS
7	7_97580740	97580740	3	1	0.302838	0.675559	0.0238629	2.60447e-176	175.584280640692	1	0.833542673265891	0.518084857143554	D	NVE	WGS
7	7_97580927	97580927	3	1	0.302838	0.675559	0.0238629	2.60447e-176	175.584280640692	1	0.833542673265891	0.518084857143554	D	NVE	WGS
7	7_97581512	97581512	2	1	0.302838	0.675559	0.0238629	2.60447e-176	175.584280640692	1	0.833542673265891	0.518084857143554	D	NVE	WGS
7	7_97581587	97581587	2	4	0.302838	0.675559	0.0238629	2.60447e-176	175.584280640692	1	0.833542673265891	0.518084857143554	D	NVE	WGS
7	7_97581611	97581611	2	4	0.302838	0.675559	0.0238629	2.60447e-176	175.584280640692	1	0.833542673265891	0.518084857143554	D	NVE	WGS
7	7_97581669	97581669	2	4	0.302838	0.675559	0.0238629	2.60447e-176	175.584280640692	1	0.833542673265891	0.518084857143554	D	NVE	WGS
7	7_97581697	97581697	2	3	0.302838	0.675559	0.0238629	2.60447e-176	175.584280640692	1	0.833542673265891	0.518084857143554	D	NVE	WGS
7	7_97581724	97581724	1	3	0.302838	0.675559	0.0238629	2.60447e-176	175.584280640692	1	0.833542673265891	0.518084857143554	D	NVE	WGS
7	7_97581763	97581763	1	3	0.302838	0.675559	0.0238629	2.60447e-176	175.584280640692	1	0.833542673265891	0.518084857143554	D	NVE	WGS
7	7_97581951	97581951	2	4	0.302838	0.675559	0.0238629	2.60447e-176	175.584280640692	1	0.833542673265891	0.518084857143554	D	NVE	WGS
7	7_97582039	97582039	2	3	0.302838	0.675559	0.0238629	2.60447e-176	175.584280640692	1	0.833542673265891	0.518084857143554	D	NVE	WGS
7	7_97582058	97582058	4	2	0.302838	0.675559	0.0238629	2.60447e-176	175.584280640692	1	0.833542673265891	0.518084857143554	D	NVE	WGS
7	7_97582249	97582249	3	1	0.302838	0.675559	0.0238629	2.60447e-176	175.584280640692	1	0.833542673265891	0.518084857143554	D	NVE	WGS
7	7_97582356	97582356	3	1	0.302838	0.675559	0.0238629	2.60447e-176	175.584280640692	1	0.833542673265891	0.518084857143554	D	NVE	WGS
7	7_97582364	97582364	2	4	0.302838	0.675559	0.0238629	2.60447e-176	175.584280640692	1	0.833542673265891	0.518084857143554	D	NVE	WGS
7	7_97582396	97582396	3	2	0.302838	0.675559	0.0238629	2.60447e-176	175.584280640692	1	0.833542673265891	0.518084857143554	D	NVE	WGS
7	7_97582404	97582404	2	4	0.302838	0.675559	0.0238629	2.60447e-176	175.584280640692	1	0.833542673265891	0.518084857143554	D	NVE	WGS
7	7_97582492	97582492	1	3	0.302838	0.675559	0.0238629	2.60447e-176	175.584280640692	1	0.833542673265891	0.518084857143554	D	NVE	WGS
7	7_97582516	97582516	4	3	0.302838	0.675559	0.0238629	2.60447e-176	175.584280640692	1	0.833542673265891	0.518084857143554	D	NVE	WGS
7	7_97582542	97582542	3	1	0.302838	0.675559	0.0238629	2.60447e-176	175.584280640692	1	0.833542673265891	0.518084857143554	D	NVE	WGS
7	7_97583049	97583049	3	1	0.302838	0.675559	0.0238629	2.60447e-176	175.584280640692	1	0.833542673265891	0.518084857143554	D	NVE	WGS
7	7_97583079	97583079	2	4	0.302838	0.675559	0.0238629	2.60447e-176	175.584280640692	1	0.833542673265891	0.518084857143554	D	NVE	WGS
7	7_97583145	97583145	1	3	0.302838	0.675559	0.0238629	2.60447e-176	175.584280640692	1	0.833542673265891	0.518084857143554	D	NVE	WGS
7	7_97583205	97583205	3	2	0.302838	0.675559	0.0238629	2.60447e-176	175.584280640692	1	0.833542673265891	0.518084857143554	D	NVE	WGS
7	7_97583255	97583255	2	3	0.302838	0.675559	0.0238629	2.60447e-176	175.584280640692	1	0.833542673265891	0.518084857143554	D	NVE	WGS
7	7_97583683	97583683	1	3	0.302838	0.675559	0.0238629	2.60447e-176	175.584280640692	1	0.833542673265891	0.518084857143554	D	NVE	WGS
7	7_97584219	97584219	1	3	0.302838	0.675559	0.0238629	2.60447e-176	175.584280640692	1	0.833542673265891	0.518084857143554	D	NVE	WGS
7	7_97584287	97584287	2	1	0.302838	0.675559	0.0238629	2.60447e-176	175.584280640692	1	0.833542673265891	0.518084857143554	D	NVE	WGS
7	7_97564617	97564617	1	2	0.301779	0.670187	0.0238418	7.43687e-174	173.128609810119	0.99	0.818711921094333	0.508866867031509	D	NVE	WGS
7	7_97572322	97572322	4	2	0.301567	0.670146	0.023841	7.62036e-174	173.118024511296	1	0.818285055602413	0.50860155062421	D	NVE	WGS
7	7_97151242	97151242	3	1	0.305591	0.6173	0.0236113	1.14479e-150	149.941274172892	0.96	0.699528878652654	0.434789160517214	D	NVE	WGS
7	7_97151309	97151309	2	4	0.305591	0.6173	0.0236113	1.14479e-150	149.941274172892	0.96	0.699528878652654	0.434789160517214	D	NVE	WGS
7	7_97151320	97151320	1	2	0.305591	0.6173	0.0236113	1.14479e-150	149.941274172892	0.96	0.699528878652654	0.434789160517214	D	NVE	WGS
7	7_97151378	97151378	3	1	0.305591	0.6173	0.0236113	1.14479e-150	149.941274172892	0.96	0.699528878652654	0.434789160517214	D	NVE	WGS
7	7_97151422	97151422	1	3	0.305591	0.6173	0.0236113	1.14479e-150	149.941274172892	0.96	0.699528878652654	0.434789160517214	D	NVE	WGS
7	7_97153168	97153168	3	1	0.305591	0.6173	0.0236113	1.14479e-150	149.941274172892	0.96	0.699528878652654	0.434789160517214	D	NVE	WGS
7	7_97153869	97153869	3	1	0.305591	0.6173	0.0236113	1.14479e-150	149.941274172892	0.96	0.699528878652654	0.434789160517214	D	NVE	WGS
7	7_97153882	97153882	4	3	0.305591	0.6173	0.0236113	1.14479e-150	149.941274172892	0.96	0.699528878652654	0.434789160517214	D	NVE	WGS
7	7_97154596	97154596	3	1	0.305591	0.6173	0.0236113	1.14479e-150	149.941274172892	0.96	0.699528878652654	0.434789160517214	D	NVE	WGS
7	7_97155496	97155496	2	4	0.305591	0.6173	0.0236113	1.14479e-150	149.941274172892	0.96	0.699528878652654	0.434789160517214	D	NVE	WGS
7	7_97155589	97155589	4	2	0.305591	0.6173	0.0236113	1.14479e-150	149.941274172892	0.96	0.699528878652654	0.434789160517214	D	NVE	WGS
7	7_97155605	97155605	2	4	0.305591	0.6173	0.0236113	1.14479e-150	149.941274172892	0.96	0.699528878652654	0.434789160517214	D	NVE	WGS
7	7_97156228	97156228	3	1	0.305591	0.6173	0.0236113	1.14479e-150	149.941274172892	0.96	0.699528878652654	0.434789160517214	D	NVE	WGS
7	7_97156280	97156280	3	1	0.305591	0.6173	0.0236113	1.14479e-150	149.941274172892	0.96	0.699528878652654	0.434789160517214	D	NVE	WGS
7	7_97156427	97156427	2	4	0.305591	0.6173	0.0236113	1.14479e-150	149.941274172892	0.96	0.699528878652654	0.434789160517214	D	NVE	WGS
7	7_97156789	97156789	3	4	0.305591	0.6173	0.0236113	1.14479e-150	149.941274172892	0.96	0.699528878652654	0.434789160517214	D	NVE	WGS
7	7_97156987	97156987	1	3	0.305591	0.6173	0.0236113	1.14479e-150	149.941274172892	0.96	0.699528878652654	0.434789160517214	D	NVE	WGS
7	7_97157197	97157197	2	1	0.305591	0.6173	0.0236113	1.14479e-150	149.941274172892	0.96	0.699528878652654	0.434789160517214	D	NVE	WGS
7	7_97157394	97157394	4	1	0.305591	0.6173	0.0236113	1.14479e-150	149.941274172892	0.96	0.699528878652654	0.434789160517214	D	NVE	WGS
7	7_97157625	97157625	2	4	0.305591	0.6173	0.0236113	1.14479e-150	149.941274172892	0.96	0.699528878652654	0.434789160517214	D	NVE	WGS
7	7_97158200	97158200	4	2	0.305591	0.6173	0.0236113	1.14479e-150	149.941274172892	0.96	0.699528878652654	0.434789160517214	D	NVE	WGS
7	7_97158492	97158492	2	4	0.305591	0.6173	0.0236113	1.14479e-150	149.941274172892	0.96	0.699528878652654	0.434789160517214	D	NVE	WGS
7	7_97158680	97158680	1	3	0.305591	0.6173	0.0236113	1.14479e-150	149.941274172892	0.96	0.699528878652654	0.434789160517214	D	NVE	WGS
7	7_97158787	97158787	4	2	0.305591	0.6173	0.0236113	1.14479e-150	149.941274172892	0.96	0.699528878652654	0.434789160517214	D	NVE	WGS
7	7_97158992	97158992	3	1	0.305591	0.6173	0.0236113	1.14479e-150	149.941274172892	0.96	0.699528878652654	0.434789160517214	D	NVE	WGS
7	7_97159720	97159720	4	2	0.305591	0.6173	0.0236113	1.14479e-150	149.941274172892	0.96	0.699528878652654	0.434789160517214	D	NVE	WGS
7	7_97159778	97159778	3	1	0.305591	0.6173	0.0236113	1.14479e-150	149.941274172892	0.96	0.699528878652654	0.434789160517214	D	NVE	WGS
7	7_97159879	97159879	4	2	0.305591	0.6173	0.0236113	1.14479e-150	149.941274172892	0.96	0.699528878652654	0.434789160517214	D	NVE	WGS
7	7_97159895	97159895	2	4	0.305591	0.6173	0.0236113	1.14479e-150	149.941274172892	0.96	0.699528878652654	0.434789160517214	D	NVE	WGS
7	7_97160117	97160117	2	1	0.305591	0.6173	0.0236113	1.14479e-150	149.941274172892	0.96	0.699528878652654	0.434789160517214	D	NVE	WGS
7	7_97160124	97160124	3	1	0.305591	0.6173	0.0236113	1.14479e-150	149.941274172892	0.96	0.699528878652654	0.434789160517214	D	NVE	WGS
7	7_97160309	97160309	1	3	0.305591	0.6173	0.0236113	1.14479e-150	149.941274172892	0.96	0.699528878652654	0.434789160517214	D	NVE	WGS
7	7_97160352	97160352	3	1	0.305591	0.6173	0.0236113	1.14479e-150	149.941274172892	0.96	0.699528878652654	0.434789160517214	D	NVE	WGS
7	7_97160426	97160426	3	4	0.305591	0.6173	0.0236113	1.14479e-150	149.941274172892	0.96	0.699528878652654	0.434789160517214	D	NVE	WGS
7	7_97160435	97160435	2	4	0.305591	0.6173	0.0236113	1.14479e-150	149.941274172892	0.96	0.699528878652654	0.434789160517214	D	NVE	WGS
7	7_97160797	97160797	1	3	0.305591	0.6173	0.0236113	1.14479e-150	149.941274172892	0.96	0.699528878652654	0.434789160517214	D	NVE	WGS
7	7_97160844	97160844	1	3	0.305591	0.6173	0.0236113	1.14479e-150	149.941274172892	0.96	0.699528878652654	0.434789160517214	D	NVE	WGS
7	7_97161067	97161067	4	2	0.305591	0.6173	0.0236113	1.14479e-150	149.941274172892	0.96	0.699528878652654	0.434789160517214	D	NVE	WGS
7	7_97162210	97162210	3	4	0.305591	0.6173	0.0236113	1.14479e-150	149.941274172892	0.96	0.699528878652654	0.434789160517214	D	NVE	WGS
7	7_97162934	97162934	3	1	0.305591	0.6173	0.0236113	1.14479e-150	149.941274172892	0.96	0.699528878652654	0.434789160517214	D	NVE	WGS
7	7_97162998	97162998	2	4	0.305591	0.6173	0.0236113	1.14479e-150	149.941274172892	0.96	0.699528878652654	0.434789160517214	D	NVE	WGS
7	7_97163546	97163546	2	4	0.305591	0.6173	0.0236113	1.14479e-150	149.941274172892	0.96	0.699528878652654	0.434789160517214	D	NVE	WGS
7	7_97163781	97163781	3	2	0.305591	0.6173	0.0236113	1.14479e-150	149.941274172892	0.96	0.699528878652654	0.434789160517214	D	NVE	WGS
7	7_97163796	97163796	3	1	0.305591	0.6173	0.0236113	1.14479e-150	149.941274172892	0.96	0.699528878652654	0.434789160517214	D	NVE	WGS
7	7_97163855	97163855	2	4	0.305591	0.6173	0.0236113	1.14479e-150	149.941274172892	0.96	0.699528878652654	0.434789160517214	D	NVE	WGS
7	7_97163965	97163965	3	1	0.305591	0.6173	0.0236113	1.14479e-150	149.941274172892	0.96	0.699528878652654	0.434789160517214	D	NVE	WGS
7	7_97164028	97164028	4	2	0.305591	0.6173	0.0236113	1.14479e-150	149.941274172892	0.96	0.699528878652654	0.434789160517214	D	NVE	WGS
7	7_97164151	97164151	1	4	0.305591	0.6173	0.0236113	1.14479e-150	149.941274172892	0.96	0.699528878652654	0.434789160517214	D	NVE	WGS
7	7_97164185	97164185	1	2	0.305591	0.6173	0.0236113	1.14479e-150	149.941274172892	0.96	0.699528878652654	0.434789160517214	D	NVE	WGS
7	7_97164367	97164367	4	2	0.305591	0.6173	0.0236113	1.14479e-150	149.941274172892	0.96	0.699528878652654	0.434789160517214	D	NVE	WGS
7	7_97164468	97164468	1	4	0.305591	0.6173	0.0236113	1.14479e-150	149.941274172892	0.96	0.699528878652654	0.434789160517214	D	NVE	WGS
7	7_97164844	97164844	2	3	0.305591	0.6173	0.0236113	1.14479e-150	149.941274172892	0.96	0.699528878652654	0.434789160517214	D	NVE	WGS
7	7_97165118	97165118	2	1	0.305591	0.6173	0.0236113	1.14479e-150	149.941274172892	0.96	0.699528878652654	0.434789160517214	D	NVE	WGS
7	7_97165292	97165292	2	4	0.305591	0.6173	0.0236113	1.14479e-150	149.941274172892	0.96	0.699528878652654	0.434789160517214	D	NVE	WGS
7	7_97165566	97165566	3	1	0.305591	0.6173	0.0236113	1.14479e-150	149.941274172892	0.96	0.699528878652654	0.434789160517214	D	NVE	WGS
7	7_97166110	97166110	3	1	0.305591	0.6173	0.0236113	1.14479e-150	149.941274172892	0.96	0.699528878652654	0.434789160517214	D	NVE	WGS
7	7_97166568	97166568	3	1	0.305591	0.6173	0.0236113	1.14479e-150	149.941274172892	0.96	0.699528878652654	0.434789160517214	D	NVE	WGS
7	7_97166792	97166792	2	4	0.305591	0.6173	0.0236113	1.14479e-150	149.941274172892	0.96	0.699528878652654	0.434789160517214	D	NVE	WGS
7	7_97179074	97179074	1	3	0.305591	0.6173	0.0236113	1.14479e-150	149.941274172892	0.96	0.699528878652654	0.434789160517214	D	NVE	WGS
7	7_97179561	97179561	3	2	0.305591	0.6173	0.0236113	1.14479e-150	149.941274172892	0.96	0.699528878652654	0.434789160517214	D	NVE	WGS
7	7_97180771	97180771	2	4	0.305591	0.6173	0.0236113	1.14479e-150	149.941274172892	0.96	0.699528878652654	0.434789160517214	D	NVE	WGS
7	7_97361475	97361475	2	4	0.252859	0.602782	0.0253334	3.8548e-125	124.413998149688	0.89	0.593825344467744	0.369089584281734	D	NVE	WGS
7	7_97364568	97364568	1	2	0.252859	0.602782	0.0253334	3.8548e-125	124.413998149688	0.89	0.593825344467744	0.369089584281734	D	NVE	WGS
7	7_97372979	97372979	4	2	0.252859	0.602782	0.0253334	3.8548e-125	124.413998149688	0.89	0.593825344467744	0.369089584281734	D	NVE	WGS
7	7_97374328	97374328	3	1	0.252859	0.602782	0.0253334	3.8548e-125	124.413998149688	0.89	0.593825344467744	0.369089584281734	D	NVE	WGS
7	7_97377902	97377902	4	2	0.252859	0.602782	0.0253334	3.8548e-125	124.413998149688	0.89	0.593825344467744	0.369089584281734	D	NVE	WGS
7	7_97378477	97378477	4	3	0.253283	0.600699	0.0253338	2.75127e-124	123.56046678738	0.89	0.590381978156327	0.366949374787056	D	NVE	WGS
7	7_97394296	97394296	4	3	0.252859	0.600586	0.025342	3.6711e-124	123.435203785244	0.89	0.589506485987358	0.366405216401602	D	NVE	WGS
7	7_97398013	97398013	1	3	0.252859	0.600586	0.025342	3.6711e-124	123.435203785244	0.89	0.589506485987358	0.366405216401602	D	NVE	WGS
7	7_97405871	97405871	4	2	0.252859	0.600586	0.025342	3.6711e-124	123.435203785244	0.89	0.589506485987358	0.366405216401602	D	NVE	WGS
7	7_97413359	97413359	3	1	0.252859	0.600586	0.025342	3.6711e-124	123.435203785244	0.89	0.589506485987358	0.366405216401602	D	NVE	WGS
7	7_97418913	97418913	1	3	0.252859	0.600586	0.025342	3.6711e-124	123.435203785244	0.89	0.589506485987358	0.366405216401602	D	NVE	WGS
7	7_97426523	97426523	1	3	0.252859	0.600586	0.025342	3.6711e-124	123.435203785244	0.89	0.589506485987358	0.366405216401602	D	NVE	WGS
7	7_97427293	97427293	3	1	0.252859	0.600586	0.025342	3.6711e-124	123.435203785244	0.89	0.589506485987358	0.366405216401602	D	NVE	WGS
7	7_97427849	97427849	2	4	0.252859	0.600586	0.025342	3.6711e-124	123.435203785244	0.89	0.589506485987358	0.366405216401602	D	NVE	WGS
7	7_97432329	97432329	1	3	0.252859	0.600586	0.025342	3.6711e-124	123.435203785244	0.89	0.589506485987358	0.366405216401602	D	NVE	WGS
7	7_97432387	97432387	3	1	0.252859	0.600586	0.025342	3.6711e-124	123.435203785244	0.89	0.589506485987358	0.366405216401602	D	NVE	WGS
7	7_97433043	97433043	1	3	0.252859	0.600586	0.025342	3.6711e-124	123.435203785244	0.89	0.589506485987358	0.366405216401602	D	NVE	WGS
7	7_97433114	97433114	1	2	0.252859	0.600586	0.025342	3.6711e-124	123.435203785244	0.89	0.589506485987358	0.366405216401602	D	NVE	WGS
7	7_97440488	97440488	4	2	0.252859	0.600586	0.025342	3.6711e-124	123.435203785244	0.89	0.589506485987358	0.366405216401602	D	NVE	WGS
7	7_97442683	97442683	3	2	0.252859	0.600586	0.025342	3.6711e-124	123.435203785244	0.89	0.589506485987358	0.366405216401602	D	NVE	WGS
7	7_97442733	97442733	2	4	0.252859	0.600586	0.025342	3.6711e-124	123.435203785244	0.89	0.589506485987358	0.366405216401602	D	NVE	WGS
7	7_97445219	97445219	1	3	0.252859	0.600586	0.025342	3.6711e-124	123.435203785244	0.89	0.589506485987358	0.366405216401602	D	NVE	WGS
7	7_97445660	97445660	1	3	0.252859	0.600586	0.025342	3.6711e-124	123.435203785244	0.89	0.589506485987358	0.366405216401602	D	NVE	WGS
7	7_97446343	97446343	3	1	0.252859	0.600586	0.025342	3.6711e-124	123.435203785244	0.89	0.589506485987358	0.366405216401602	D	NVE	WGS
7	7_97446735	97446735	3	1	0.252859	0.600586	0.025342	3.6711e-124	123.435203785244	0.89	0.589506485987358	0.366405216401602	D	NVE	WGS
7	7_97452493	97452493	3	2	0.252859	0.600586	0.025342	3.6711e-124	123.435203785244	0.89	0.589506485987358	0.366405216401602	D	NVE	WGS
7	7_97454637	97454637	4	1	0.252859	0.600586	0.025342	3.6711e-124	123.435203785244	0.89	0.589506485987358	0.366405216401602	D	NVE	WGS
7	7_97456935	97456935	1	2	0.252859	0.600586	0.025342	3.6711e-124	123.435203785244	0.89	0.589506485987358	0.366405216401602	D	NVE	WGS
7	7_97482101	97482101	1	2	0.252859	0.600586	0.025342	3.6711e-124	123.435203785244	0.89	0.589506485987358	0.366405216401602	D	NVE	WGS
7	7_97486707	97486707	3	1	0.252859	0.600586	0.025342	3.6711e-124	123.435203785244	0.89	0.589506485987358	0.366405216401602	D	NVE	WGS
7	7_97486717	97486717	1	3	0.252859	0.600586	0.025342	3.6711e-124	123.435203785244	0.89	0.589506485987358	0.366405216401602	D	NVE	WGS
7	7_97489425	97489425	2	4	0.252859	0.600586	0.025342	3.6711e-124	123.435203785244	0.89	0.589506485987358	0.366405216401602	D	NVE	WGS
7	7_97490390	97490390	4	3	0.252859	0.600586	0.025342	3.6711e-124	123.435203785244	0.89	0.589506485987358	0.366405216401602	D	NVE	WGS
7	7_97498042	97498042	3	1	0.252859	0.600586	0.025342	3.6711e-124	123.435203785244	0.89	0.589506485987358	0.366405216401602	D	NVE	WGS
7	7_97499521	97499521	1	3	0.252859	0.600586	0.025342	3.6711e-124	123.435203785244	0.89	0.589506485987358	0.366405216401602	D	NVE	WGS
7	7_97499551	97499551	1	3	0.252859	0.600586	0.025342	3.6711e-124	123.435203785244	0.89	0.589506485987358	0.366405216401602	D	NVE	WGS
7	7_97500555	97500555	4	2	0.252859	0.600586	0.025342	3.6711e-124	123.435203785244	0.89	0.589506485987358	0.366405216401602	D	NVE	WGS
7	7_97506077	97506077	4	2	0.252859	0.600586	0.025342	3.6711e-124	123.435203785244	0.89	0.589506485987358	0.366405216401602	D	NVE	WGS
7	7_97353758	97353758	4	2	0.252647	0.599669	0.0253243	5.85726e-124	123.232305497492	0.89	0.587381573726677	0.365084486341431	D	NVE	WGS
7	7_97357362	97357362	1	4	0.252647	0.599669	0.0253243	5.85726e-124	123.232305497492	0.89	0.587381573726677	0.365084486341431	D	NVE	WGS
7	7_97357746	97357746	2	3	0.252647	0.599669	0.0253243	5.85726e-124	123.232305497492	0.89	0.587381573726677	0.365084486341431	D	NVE	WGS
7	7_97330015	97330015	2	4	0.253494	0.598446	0.0252845	7.61986e-124	123.118053007897	0.88	0.58628410198547	0.364402357509281	D	NVE	WGS
7	7_97340100	97340100	3	1	0.253494	0.598446	0.0252845	7.61986e-124	123.118053007897	0.88	0.58628410198547	0.364402357509281	D	NVE	WGS
7	7_97341703	97341703	4	2	0.253494	0.598446	0.0252845	7.61986e-124	123.118053007897	0.88	0.58628410198547	0.364402357509281	D	NVE	WGS
7	7_97342308	97342308	1	3	0.253494	0.598446	0.0252845	7.61986e-124	123.118053007897	0.88	0.58628410198547	0.364402357509281	D	NVE	WGS
7	7_97347282	97347282	2	4	0.253494	0.598446	0.0252845	7.61986e-124	123.118053007897	0.88	0.58628410198547	0.364402357509281	D	NVE	WGS
7	7_97477081	97477081	4	2	0.252647	0.599078	0.0253318	1.20188e-123	122.920138891684	0.89	0.586224363839166	0.364365227521835	D	NVE	WGS
7	7_97480599	97480599	4	2	0.252647	0.599078	0.0253318	1.20188e-123	122.920138891684	0.89	0.586224363839166	0.364365227521835	D	NVE	WGS
7	7_97187301	97187301	4	3	0.252012	0.594591	0.0253129	5.20174e-122	121.283851359058	0.88	0.576513800249382	0.358329668561806	D	NVE	WGS
7	7_97188731	97188731	3	4	0.252012	0.594591	0.0253129	5.20174e-122	121.283851359058	0.88	0.576513800249382	0.358329668561806	D	NVE	WGS
7	7_97219674	97219674	1	3	0.252012	0.594591	0.0253129	5.20174e-122	121.283851359058	0.88	0.576513800249382	0.358329668561806	D	NVE	WGS
7	7_97257339	97257339	3	1	0.252012	0.594591	0.0253129	5.20174e-122	121.283851359058	0.88	0.576513800249382	0.358329668561806	D	NVE	WGS
7	7_97259939	97259939	2	1	0.252012	0.594591	0.0253129	5.20174e-122	121.283851359058	0.88	0.576513800249382	0.358329668561806	D	NVE	WGS
7	7_97264200	97264200	3	4	0.252012	0.594591	0.0253129	5.20174e-122	121.283851359058	0.88	0.576513800249382	0.358329668561806	D	NVE	WGS
7	7_97271001	97271001	1	3	0.252012	0.594591	0.0253129	5.20174e-122	121.283851359058	0.88	0.576513800249382	0.358329668561806	D	NVE	WGS
7	7_97273593	97273593	4	2	0.252012	0.594591	0.0253129	5.20174e-122	121.283851359058	0.88	0.576513800249382	0.358329668561806	D	NVE	WGS
7	7_97273701	97273701	3	1	0.252012	0.594591	0.0253129	5.20174e-122	121.283851359058	0.88	0.576513800249382	0.358329668561806	D	NVE	WGS
7	7_97276603	97276603	2	4	0.252012	0.594591	0.0253129	5.20174e-122	121.283851359058	0.88	0.576513800249382	0.358329668561806	D	NVE	WGS
7	7_97277378	97277378	4	2	0.252012	0.594591	0.0253129	5.20174e-122	121.283851359058	0.88	0.576513800249382	0.358329668561806	D	NVE	WGS
7	7_97289567	97289567	3	4	0.252012	0.594591	0.0253129	5.20174e-122	121.283851359058	0.88	0.576513800249382	0.358329668561806	D	NVE	WGS
7	7_97294953	97294953	3	2	0.252012	0.594591	0.0253129	5.20174e-122	121.283851359058	0.88	0.576513800249382	0.358329668561806	D	NVE	WGS
7	7_97297122	97297122	1	3	0.252012	0.594591	0.0253129	5.20174e-122	121.283851359058	0.88	0.576513800249382	0.358329668561806	D	NVE	WGS
7	7_97297299	97297299	1	3	0.252012	0.594591	0.0253129	5.20174e-122	121.283851359058	0.88	0.576513800249382	0.358329668561806	D	NVE	WGS
7	7_97298775	97298775	4	3	0.252012	0.594591	0.0253129	5.20174e-122	121.283851359058	0.88	0.576513800249382	0.358329668561806	D	NVE	WGS
7	7_97313230	97313230	1	3	0.252012	0.594591	0.0253129	5.20174e-122	121.283851359058	0.88	0.576513800249382	0.358329668561806	D	NVE	WGS
7	7_97316466	97316466	2	3	0.252012	0.594591	0.0253129	5.20174e-122	121.283851359058	0.88	0.576513800249382	0.358329668561806	D	NVE	WGS
7	7_97319123	97319123	1	3	0.256459	0.575155	0.0249209	7.47968e-118	117.126116981976	0.88	0.545694854293301	0.339174285490161	D	NVE	WGS
7	7_97324797	97324797	4	1	0.256459	0.575155	0.0249209	7.47968e-118	117.126116981976	0.88	0.545694854293301	0.339174285490161	D	NVE	WGS
7	7_97506297	97506297	4	2	0.256459	0.570181	0.0249029	5.07281e-116	115.294751403698	0.87	0.536297215426683	0.33333322354354	D	NVE	WGS
7	7_97518046	97518046	1	3	0.256459	0.570181	0.0249029	5.07281e-116	115.294751403698	0.87	0.536297215426683	0.33333322354354	D	NVE	WGS
7	7_97526996	97526996	1	3	0.256459	0.570181	0.0249029	5.07281e-116	115.294751403698	0.87	0.536297215426683	0.33333322354354	D	NVE	WGS
7	7_97539348	97539348	2	3	0.256459	0.570181	0.0249029	5.07281e-116	115.294751403698	0.87	0.536297215426683	0.33333322354354	D	NVE	WGS
7	7_97563578	97563578	1	3	0.256459	0.570181	0.0249029	5.07281e-116	115.294751403698	0.87	0.536297215426683	0.33333322354354	D	NVE	WGS
7	7_97563586	97563586	2	4	0.256459	0.570181	0.0249029	5.07281e-116	115.294751403698	0.87	0.536297215426683	0.33333322354354	D	NVE	WGS
7	7_97563644	97563644	2	1	0.256459	0.570181	0.0249029	5.07281e-116	115.294751403698	0.87	0.536297215426683	0.33333322354354	D	NVE	WGS
7	7_97563673	97563673	4	3	0.256459	0.570181	0.0249029	5.07281e-116	115.294751403698	0.87	0.536297215426683	0.33333322354354	D	NVE	WGS
7	7_97563714	97563714	3	1	0.256459	0.570181	0.0249029	5.07281e-116	115.294751403698	0.87	0.536297215426683	0.33333322354354	D	NVE	WGS
7	7_97563820	97563820	3	2	0.256459	0.570181	0.0249029	5.07281e-116	115.294751403698	0.87	0.536297215426683	0.33333322354354	D	NVE	WGS
7	7_97563950	97563950	3	1	0.256459	0.570181	0.0249029	5.07281e-116	115.294751403698	0.87	0.536297215426683	0.33333322354354	D	NVE	WGS
7	7_97564043	97564043	4	2	0.256459	0.570181	0.0249029	5.07281e-116	115.294751403698	0.87	0.536297215426683	0.33333322354354	D	NVE	WGS
7	7_97564052	97564052	2	4	0.256459	0.570181	0.0249029	5.07281e-116	115.294751403698	0.87	0.536297215426683	0.33333322354354	D	NVE	WGS
7	7_97564226	97564226	2	4	0.256459	0.570181	0.0249029	5.07281e-116	115.294751403698	0.87	0.536297215426683	0.33333322354354	D	NVE	WGS
7	7_97564308	97564308	1	3	0.256459	0.570181	0.0249029	5.07281e-116	115.294751403698	0.87	0.536297215426683	0.33333322354354	D	NVE	WGS
7	7_97564352	97564352	2	4	0.256459	0.570181	0.0249029	5.07281e-116	115.294751403698	0.87	0.536297215426683	0.33333322354354	D	NVE	WGS
7	7_97564568	97564568	1	3	0.256459	0.570181	0.0249029	5.07281e-116	115.294751403698	0.87	0.536297215426683	0.33333322354354	D	NVE	WGS
7	7_97459298	97459298	2	4	0.256459	0.570142	0.0249205	7.62383e-116	115.117826796379	0.87	0.536223853192251	0.333287625562819	D	NVE	WGS
7	7_97459384	97459384	3	1	0.256459	0.570142	0.0249205	7.62383e-116	115.117826796379	0.87	0.536223853192251	0.333287625562819	D	NVE	WGS
7	7_97464239	97464239	4	2	0.256459	0.570142	0.0249205	7.62383e-116	115.117826796379	0.87	0.536223853192251	0.333287625562819	D	NVE	WGS
7	7_97464879	97464879	3	2	0.256459	0.570142	0.0249205	7.62383e-116	115.117826796379	0.87	0.536223853192251	0.333287625562819	D	NVE	WGS
7	7_97465872	97465872	4	1	0.256459	0.570142	0.0249205	7.62383e-116	115.117826796379	0.87	0.536223853192251	0.333287625562819	D	NVE	WGS
7	7_97466365	97466365	1	3	0.256459	0.570142	0.0249205	7.62383e-116	115.117826796379	0.87	0.536223853192251	0.333287625562819	D	NVE	WGS
7	7_97467238	97467238	1	2	0.256459	0.570142	0.0249205	7.62383e-116	115.117826796379	0.87	0.536223853192251	0.333287625562819	D	NVE	WGS
7	7_97471059	97471059	1	3	0.256459	0.570142	0.0249205	7.62383e-116	115.117826796379	0.87	0.536223853192251	0.333287625562819	D	NVE	WGS
7	7_97471150	97471150	2	3	0.256459	0.570142	0.0249205	7.62383e-116	115.117826796379	0.87	0.536223853192251	0.333287625562819	D	NVE	WGS
7	7_97476988	97476988	2	3	0.256459	0.570142	0.0249205	7.62383e-116	115.117826796379	0.87	0.536223853192251	0.333287625562819	D	NVE	WGS
7	7_97533727	97533727	1	3	0.306034	-0.491827	0.025174	5.3114e-85	84.2747909907572	1	0.577140573366069	0.341916114774074	L	NVE	WGS
7	7_97534161	97534161	4	3	0.306034	-0.491827	0.025174	5.3114e-85	84.2747909907572	1	0.577140573366069	0.341916114774074	L	NVE	WGS
7	7_97534691	97534691	2	4	0.306034	-0.491827	0.025174	5.3114e-85	84.2747909907572	1	0.577140573366069	0.341916114774074	L	NVE	WGS
7	7_97534791	97534791	1	3	0.306034	-0.491827	0.025174	5.3114e-85	84.2747909907572	1	0.577140573366069	0.341916114774074	L	NVE	WGS
7	7_97534802	97534802	3	4	0.306034	-0.491827	0.025174	5.3114e-85	84.2747909907572	1	0.577140573366069	0.341916114774074	L	NVE	WGS
7	7_97534943	97534943	1	3	0.306034	-0.491827	0.025174	5.3114e-85	84.2747909907572	1	0.577140573366069	0.341916114774074	L	NVE	WGS
7	7_97534986	97534986	3	1	0.306034	-0.491827	0.025174	5.3114e-85	84.2747909907572	1	0.577140573366069	0.341916114774074	L	NVE	WGS
7	7_97535007	97535007	1	2	0.306034	-0.491827	0.025174	5.3114e-85	84.2747909907572	1	0.577140573366069	0.341916114774074	L	NVE	WGS
7	7_97535125	97535125	3	2	0.306034	-0.491827	0.025174	5.3114e-85	84.2747909907572	1	0.577140573366069	0.341916114774074	L	NVE	WGS
7	7_97535278	97535278	3	1	0.306034	-0.491827	0.025174	5.3114e-85	84.2747909907572	1	0.577140573366069	0.341916114774074	L	NVE	WGS
7	7_97535700	97535700	3	1	0.306034	-0.491827	0.025174	5.3114e-85	84.2747909907572	1	0.577140573366069	0.341916114774074	L	NVE	WGS
7	7_97535829	97535829	2	4	0.306034	-0.491827	0.025174	5.3114e-85	84.2747909907572	1	0.577140573366069	0.341916114774074	L	NVE	WGS
7	7_97535868	97535868	3	4	0.306034	-0.491827	0.025174	5.3114e-85	84.2747909907572	1	0.577140573366069	0.341916114774074	L	NVE	WGS
7	7_97535925	97535925	1	3	0.306034	-0.491827	0.025174	5.3114e-85	84.2747909907572	1	0.577140573366069	0.341916114774074	L	NVE	WGS
7	7_97535953	97535953	1	3	0.306034	-0.491827	0.025174	5.3114e-85	84.2747909907572	1	0.577140573366069	0.341916114774074	L	NVE	WGS
7	7_97536063	97536063	1	3	0.306034	-0.491827	0.025174	5.3114e-85	84.2747909907572	1	0.577140573366069	0.341916114774074	L	NVE	WGS
7	7_97536266	97536266	4	1	0.306034	-0.491827	0.025174	5.3114e-85	84.2747909907572	1	0.577140573366069	0.341916114774074	L	NVE	WGS
7	7_97536489	97536489	4	2	0.306034	-0.491827	0.025174	5.3114e-85	84.2747909907572	1	0.577140573366069	0.341916114774074	L	NVE	WGS
7	7_97536573	97536573	1	2	0.306034	-0.491827	0.025174	5.3114e-85	84.2747909907572	1	0.577140573366069	0.341916114774074	L	NVE	WGS
7	7_97536676	97536676	1	2	0.306034	-0.491827	0.025174	5.3114e-85	84.2747909907572	1	0.577140573366069	0.341916114774074	L	NVE	WGS
7	7_97536880	97536880	1	2	0.306034	-0.491827	0.025174	5.3114e-85	84.2747909907572	1	0.577140573366069	0.341916114774074	L	NVE	WGS
7	7_97537088	97537088	4	2	0.306034	-0.491827	0.025174	5.3114e-85	84.2747909907572	1	0.577140573366069	0.341916114774074	L	NVE	WGS
7	7_97537128	97537128	2	3	0.306034	-0.491827	0.025174	5.3114e-85	84.2747909907572	1	0.577140573366069	0.341916114774074	L	NVE	WGS
7	7_97537574	97537574	3	2	0.306034	-0.491827	0.025174	5.3114e-85	84.2747909907572	1	0.577140573366069	0.341916114774074	L	NVE	WGS
7	7_97537758	97537758	4	2	0.306034	-0.491827	0.025174	5.3114e-85	84.2747909907572	1	0.577140573366069	0.341916114774074	L	NVE	WGS
7	7_97538101	97538101	2	3	0.306034	-0.491827	0.025174	5.3114e-85	84.2747909907572	1	0.577140573366069	0.341916114774074	L	NVE	WGS
7	7_97538173	97538173	3	1	0.306034	-0.491827	0.025174	5.3114e-85	84.2747909907572	1	0.577140573366069	0.341916114774074	L	NVE	WGS
7	7_97538248	97538248	2	4	0.306034	-0.491827	0.025174	5.3114e-85	84.2747909907572	1	0.577140573366069	0.341916114774074	L	NVE	WGS
7	7_97538309	97538309	1	3	0.306034	-0.491827	0.025174	5.3114e-85	84.2747909907572	1	0.577140573366069	0.341916114774074	L	NVE	WGS
7	7_97538333	97538333	1	4	0.306034	-0.491827	0.025174	5.3114e-85	84.2747909907572	1	0.577140573366069	0.341916114774074	L	NVE	WGS
7	7_97538356	97538356	1	3	0.306034	-0.491827	0.025174	5.3114e-85	84.2747909907572	1	0.577140573366069	0.341916114774074	L	NVE	WGS
7	7_97538431	97538431	4	2	0.306034	-0.491827	0.025174	5.3114e-85	84.2747909907572	1	0.577140573366069	0.341916114774074	L	NVE	WGS
7	7_97538719	97538719	2	4	0.306034	-0.491827	0.025174	5.3114e-85	84.2747909907572	1	0.577140573366069	0.341916114774074	L	NVE	WGS
7	7_97538784	97538784	2	3	0.306034	-0.491827	0.025174	5.3114e-85	84.2747909907572	1	0.577140573366069	0.341916114774074	L	NVE	WGS
7	7_97538811	97538811	3	1	0.306034	-0.491827	0.025174	5.3114e-85	84.2747909907572	1	0.577140573366069	0.341916114774074	L	NVE	WGS
7	7_97538923	97538923	2	4	0.306034	-0.491827	0.025174	5.3114e-85	84.2747909907572	1	0.577140573366069	0.341916114774074	L	NVE	WGS
7	7_97538962	97538962	4	3	0.306034	-0.491827	0.025174	5.3114e-85	84.2747909907572	1	0.577140573366069	0.341916114774074	L	NVE	WGS
7	7_97538998	97538998	1	4	0.306034	-0.491827	0.025174	5.3114e-85	84.2747909907572	1	0.577140573366069	0.341916114774074	L	NVE	WGS
7	7_97539069	97539069	1	3	0.306034	-0.491827	0.025174	5.3114e-85	84.2747909907572	1	0.577140573366069	0.341916114774074	L	NVE	WGS
7	7_97539168	97539168	4	1	0.306034	-0.491827	0.025174	5.3114e-85	84.2747909907572	1	0.577140573366069	0.341916114774074	L	NVE	WGS
7	7_97539328	97539328	3	1	0.306034	-0.491827	0.025174	5.3114e-85	84.2747909907572	1	0.577140573366069	0.341916114774074	L	NVE	WGS
7	7_97539348	97539348	3	2	0.306034	-0.491827	0.025174	5.3114e-85	84.2747909907572	1	0.577140573366069	0.341916114774074	L	NVE	WGS
7	7_97540112	97540112	1	2	0.306034	-0.491827	0.025174	5.3114e-85	84.2747909907572	1	0.577140573366069	0.341916114774074	L	NVE	WGS
7	7_97540262	97540262	1	3	0.306034	-0.491827	0.025174	5.3114e-85	84.2747909907572	1	0.577140573366069	0.341916114774074	L	NVE	WGS
7	7_97541732	97541732	4	2	0.306034	-0.491827	0.025174	5.3114e-85	84.2747909907572	1	0.577140573366069	0.341916114774074	L	NVE	WGS
7	7_97541737	97541737	1	3	0.306034	-0.491827	0.025174	5.3114e-85	84.2747909907572	1	0.577140573366069	0.341916114774074	L	NVE	WGS
7	7_97541873	97541873	1	3	0.306034	-0.491827	0.025174	5.3114e-85	84.2747909907572	1	0.577140573366069	0.341916114774074	L	NVE	WGS
7	7_97541972	97541972	2	4	0.306034	-0.491827	0.025174	5.3114e-85	84.2747909907572	1	0.577140573366069	0.341916114774074	L	NVE	WGS
7	7_97542431	97542431	3	1	0.306034	-0.491827	0.025174	5.3114e-85	84.2747909907572	1	0.577140573366069	0.341916114774074	L	NVE	WGS
7	7_97542546	97542546	2	4	0.306034	-0.491827	0.025174	5.3114e-85	84.2747909907572	1	0.577140573366069	0.341916114774074	L	NVE	WGS
7	7_97542605	97542605	2	3	0.306034	-0.491827	0.025174	5.3114e-85	84.2747909907572	1	0.577140573366069	0.341916114774074	L	NVE	WGS
7	7_97542673	97542673	2	4	0.306034	-0.491827	0.025174	5.3114e-85	84.2747909907572	1	0.577140573366069	0.341916114774074	L	NVE	WGS
7	7_97542687	97542687	1	3	0.306034	-0.491827	0.025174	5.3114e-85	84.2747909907572	1	0.577140573366069	0.341916114774074	L	NVE	WGS
7	7_97542825	97542825	4	2	0.306034	-0.491827	0.025174	5.3114e-85	84.2747909907572	1	0.577140573366069	0.341916114774074	L	NVE	WGS
7	7_97542912	97542912	2	4	0.306034	-0.491827	0.025174	5.3114e-85	84.2747909907572	1	0.577140573366069	0.341916114774074	L	NVE	WGS
7	7_97543035	97543035	3	1	0.306034	-0.491827	0.025174	5.3114e-85	84.2747909907572	1	0.577140573366069	0.341916114774074	L	NVE	WGS
7	7_97543298	97543298	3	1	0.306034	-0.491827	0.025174	5.3114e-85	84.2747909907572	1	0.577140573366069	0.341916114774074	L	NVE	WGS
7	7_97543312	97543312	4	2	0.306034	-0.491827	0.025174	5.3114e-85	84.2747909907572	1	0.577140573366069	0.341916114774074	L	NVE	WGS
7	7_97543319	97543319	1	3	0.306034	-0.491827	0.025174	5.3114e-85	84.2747909907572	1	0.577140573366069	0.341916114774074	L	NVE	WGS
7	7_97543364	97543364	3	1	0.306034	-0.491827	0.025174	5.3114e-85	84.2747909907572	1	0.577140573366069	0.341916114774074	L	NVE	WGS
7	7_97543451	97543451	3	1	0.306034	-0.491827	0.025174	5.3114e-85	84.2747909907572	1	0.577140573366069	0.341916114774074	L	NVE	WGS
7	7_97543479	97543479	1	3	0.306034	-0.491827	0.025174	5.3114e-85	84.2747909907572	1	0.577140573366069	0.341916114774074	L	NVE	WGS
7	7_97543581	97543581	4	2	0.306034	-0.491827	0.025174	5.3114e-85	84.2747909907572	1	0.577140573366069	0.341916114774074	L	NVE	WGS
7	7_97543642	97543642	1	3	0.306034	-0.491827	0.025174	5.3114e-85	84.2747909907572	1	0.577140573366069	0.341916114774074	L	NVE	WGS
7	7_97543689	97543689	1	3	0.306034	-0.491827	0.025174	5.3114e-85	84.2747909907572	1	0.577140573366069	0.341916114774074	L	NVE	WGS
7	7_97543694	97543694	4	3	0.306034	-0.491827	0.025174	5.3114e-85	84.2747909907572	1	0.577140573366069	0.341916114774074	L	NVE	WGS
7	7_97544089	97544089	3	4	0.306034	-0.491827	0.025174	5.3114e-85	84.2747909907572	1	0.577140573366069	0.341916114774074	L	NVE	WGS
7	7_97544101	97544101	1	3	0.306034	-0.491827	0.025174	5.3114e-85	84.2747909907572	1	0.577140573366069	0.341916114774074	L	NVE	WGS
7	7_97544415	97544415	4	2	0.306034	-0.491827	0.025174	5.3114e-85	84.2747909907572	1	0.577140573366069	0.341916114774074	L	NVE	WGS
7	7_97544689	97544689	2	4	0.306034	-0.491827	0.025174	5.3114e-85	84.2747909907572	1	0.577140573366069	0.341916114774074	L	NVE	WGS
7	7_97544703	97544703	1	3	0.306034	-0.491827	0.025174	5.3114e-85	84.2747909907572	1	0.577140573366069	0.341916114774074	L	NVE	WGS
7	7_97544743	97544743	1	3	0.306034	-0.491827	0.025174	5.3114e-85	84.2747909907572	1	0.577140573366069	0.341916114774074	L	NVE	WGS
7	7_97544789	97544789	4	2	0.306034	-0.491827	0.025174	5.3114e-85	84.2747909907572	1	0.577140573366069	0.341916114774074	L	NVE	WGS
7	7_97544795	97544795	4	2	0.306034	-0.491827	0.025174	5.3114e-85	84.2747909907572	1	0.577140573366069	0.341916114774074	L	NVE	WGS
7	7_97544871	97544871	1	4	0.306034	-0.491827	0.025174	5.3114e-85	84.2747909907572	1	0.577140573366069	0.341916114774074	L	NVE	WGS
7	7_97544951	97544951	1	2	0.306034	-0.491827	0.025174	5.3114e-85	84.2747909907572	1	0.577140573366069	0.341916114774074	L	NVE	WGS
7	7_97544965	97544965	4	2	0.306034	-0.491827	0.025174	5.3114e-85	84.2747909907572	1	0.577140573366069	0.341916114774074	L	NVE	WGS
7	7_97545105	97545105	1	3	0.306034	-0.491827	0.025174	5.3114e-85	84.2747909907572	1	0.577140573366069	0.341916114774074	L	NVE	WGS
7	7_97545162	97545162	3	1	0.306034	-0.491827	0.025174	5.3114e-85	84.2747909907572	1	0.577140573366069	0.341916114774074	L	NVE	WGS
7	7_97545183	97545183	4	2	0.306034	-0.491827	0.025174	5.3114e-85	84.2747909907572	1	0.577140573366069	0.341916114774074	L	NVE	WGS
7	7_97545275	97545275	4	2	0.306034	-0.491827	0.025174	5.3114e-85	84.2747909907572	1	0.577140573366069	0.341916114774074	L	NVE	WGS
7	7_97545290	97545290	3	4	0.306034	-0.491827	0.025174	5.3114e-85	84.2747909907572	1	0.577140573366069	0.341916114774074	L	NVE	WGS
7	7_97545309	97545309	3	1	0.306034	-0.491827	0.025174	5.3114e-85	84.2747909907572	1	0.577140573366069	0.341916114774074	L	NVE	WGS
7	7_97545402	97545402	4	1	0.306034	-0.491827	0.025174	5.3114e-85	84.2747909907572	1	0.577140573366069	0.341916114774074	L	NVE	WGS
7	7_97545682	97545682	4	2	0.306034	-0.491827	0.025174	5.3114e-85	84.2747909907572	1	0.577140573366069	0.341916114774074	L	NVE	WGS
7	7_97546154	97546154	3	2	0.306034	-0.491827	0.025174	5.3114e-85	84.2747909907572	1	0.577140573366069	0.341916114774074	L	NVE	WGS
7	7_97546159	97546159	3	1	0.306034	-0.491827	0.025174	5.3114e-85	84.2747909907572	1	0.577140573366069	0.341916114774074	L	NVE	WGS
7	7_97546171	97546171	4	2	0.306034	-0.491827	0.025174	5.3114e-85	84.2747909907572	1	0.577140573366069	0.341916114774074	L	NVE	WGS
7	7_97546178	97546178	1	4	0.306034	-0.491827	0.025174	5.3114e-85	84.2747909907572	1	0.577140573366069	0.341916114774074	L	NVE	WGS
7	7_97546187	97546187	4	2	0.306034	-0.491827	0.025174	5.3114e-85	84.2747909907572	1	0.577140573366069	0.341916114774074	L	NVE	WGS
7	7_97546509	97546509	2	4	0.306034	-0.491827	0.025174	5.3114e-85	84.2747909907572	1	0.577140573366069	0.341916114774074	L	NVE	WGS
7	7_97546550	97546550	2	4	0.306034	-0.491827	0.025174	5.3114e-85	84.2747909907572	1	0.577140573366069	0.341916114774074	L	NVE	WGS
7	7_97546632	97546632	3	1	0.306034	-0.491827	0.025174	5.3114e-85	84.2747909907572	1	0.577140573366069	0.341916114774074	L	NVE	WGS
7	7_97546883	97546883	4	2	0.306034	-0.491827	0.025174	5.3114e-85	84.2747909907572	1	0.577140573366069	0.341916114774074	L	NVE	WGS
7	7_97546889	97546889	2	4	0.306034	-0.491827	0.025174	5.3114e-85	84.2747909907572	1	0.577140573366069	0.341916114774074	L	NVE	WGS
7	7_97547007	97547007	1	3	0.306034	-0.491827	0.025174	5.3114e-85	84.2747909907572	1	0.577140573366069	0.341916114774074	L	NVE	WGS
7	7_97547044	97547044	3	1	0.306034	-0.491827	0.025174	5.3114e-85	84.2747909907572	1	0.577140573366069	0.341916114774074	L	NVE	WGS
7	7_97547168	97547168	1	3	0.306034	-0.491827	0.025174	5.3114e-85	84.2747909907572	1	0.577140573366069	0.341916114774074	L	NVE	WGS
7	7_97547178	97547178	1	3	0.306034	-0.491827	0.025174	5.3114e-85	84.2747909907572	1	0.577140573366069	0.341916114774074	L	NVE	WGS
7	7_97547598	97547598	2	4	0.306034	-0.491827	0.025174	5.3114e-85	84.2747909907572	1	0.577140573366069	0.341916114774074	L	NVE	WGS
7	7_97548560	97548560	4	2	0.306034	-0.491827	0.025174	5.3114e-85	84.2747909907572	1	0.577140573366069	0.341916114774074	L	NVE	WGS
7	7_97548571	97548571	2	3	0.306034	-0.491827	0.025174	5.3114e-85	84.2747909907572	1	0.577140573366069	0.341916114774074	L	NVE	WGS
7	7_97548798	97548798	4	3	0.306034	-0.491827	0.025174	5.3114e-85	84.2747909907572	1	0.577140573366069	0.341916114774074	L	NVE	WGS
7	7_97548880	97548880	4	2	0.306034	-0.491827	0.025174	5.3114e-85	84.2747909907572	1	0.577140573366069	0.341916114774074	L	NVE	WGS
7	7_97548891	97548891	1	3	0.306034	-0.491827	0.025174	5.3114e-85	84.2747909907572	1	0.577140573366069	0.341916114774074	L	NVE	WGS
7	7_97548900	97548900	1	3	0.306034	-0.491827	0.025174	5.3114e-85	84.2747909907572	1	0.577140573366069	0.341916114774074	L	NVE	WGS
7	7_97548924	97548924	1	2	0.306034	-0.491827	0.025174	5.3114e-85	84.2747909907572	1	0.577140573366069	0.341916114774074	L	NVE	WGS
7	7_97548960	97548960	2	4	0.306034	-0.491827	0.025174	5.3114e-85	84.2747909907572	1	0.577140573366069	0.341916114774074	L	NVE	WGS
7	7_97549049	97549049	4	2	0.306034	-0.491827	0.025174	5.3114e-85	84.2747909907572	1	0.577140573366069	0.341916114774074	L	NVE	WGS
7	7_97549113	97549113	3	4	0.306034	-0.491827	0.025174	5.3114e-85	84.2747909907572	1	0.577140573366069	0.341916114774074	L	NVE	WGS
7	7_97549184	97549184	1	3	0.306034	-0.491827	0.025174	5.3114e-85	84.2747909907572	1	0.577140573366069	0.341916114774074	L	NVE	WGS
7	7_97549339	97549339	4	2	0.306034	-0.491827	0.025174	5.3114e-85	84.2747909907572	1	0.577140573366069	0.341916114774074	L	NVE	WGS
7	7_97549405	97549405	2	4	0.306034	-0.491827	0.025174	5.3114e-85	84.2747909907572	1	0.577140573366069	0.341916114774074	L	NVE	WGS
7	7_97549551	97549551	1	3	0.306034	-0.491827	0.025174	5.3114e-85	84.2747909907572	1	0.577140573366069	0.341916114774074	L	NVE	WGS
7	7_97549607	97549607	2	1	0.306034	-0.491827	0.025174	5.3114e-85	84.2747909907572	1	0.577140573366069	0.341916114774074	L	NVE	WGS
7	7_97549615	97549615	3	2	0.306034	-0.491827	0.025174	5.3114e-85	84.2747909907572	1	0.577140573366069	0.341916114774074	L	NVE	WGS
7	7_97549627	97549627	3	4	0.306034	-0.491827	0.025174	5.3114e-85	84.2747909907572	1	0.577140573366069	0.341916114774074	L	NVE	WGS
7	7_97549715	97549715	4	2	0.306034	-0.491827	0.025174	5.3114e-85	84.2747909907572	1	0.577140573366069	0.341916114774074	L	NVE	WGS
7	7_97549855	97549855	2	4	0.306034	-0.491827	0.025174	5.3114e-85	84.2747909907572	1	0.577140573366069	0.341916114774074	L	NVE	WGS
7	7_97549936	97549936	4	2	0.306034	-0.491827	0.025174	5.3114e-85	84.2747909907572	1	0.577140573366069	0.341916114774074	L	NVE	WGS
7	7_97549996	97549996	1	4	0.306034	-0.491827	0.025174	5.3114e-85	84.2747909907572	1	0.577140573366069	0.341916114774074	L	NVE	WGS
7	7_97550048	97550048	3	1	0.306034	-0.491827	0.025174	5.3114e-85	84.2747909907572	1	0.577140573366069	0.341916114774074	L	NVE	WGS
7	7_97550141	97550141	3	1	0.306034	-0.491827	0.025174	5.3114e-85	84.2747909907572	1	0.577140573366069	0.341916114774074	L	NVE	WGS
7	7_97551180	97551180	4	2	0.306034	-0.491827	0.025174	5.3114e-85	84.2747909907572	1	0.577140573366069	0.341916114774074	L	NVE	WGS
7	7_97551336	97551336	2	4	0.306034	-0.491827	0.025174	5.3114e-85	84.2747909907572	1	0.577140573366069	0.341916114774074	L	NVE	WGS
7	7_97551343	97551343	2	4	0.306034	-0.491827	0.025174	5.3114e-85	84.2747909907572	1	0.577140573366069	0.341916114774074	L	NVE	WGS
7	7_97551349	97551349	2	4	0.306034	-0.491827	0.025174	5.3114e-85	84.2747909907572	1	0.577140573366069	0.341916114774074	L	NVE	WGS
7	7_97551376	97551376	2	1	0.306034	-0.491827	0.025174	5.3114e-85	84.2747909907572	1	0.577140573366069	0.341916114774074	L	NVE	WGS
7	7_97551413	97551413	4	1	0.306034	-0.491827	0.025174	5.3114e-85	84.2747909907572	1	0.577140573366069	0.341916114774074	L	NVE	WGS
7	7_97551421	97551421	4	2	0.306034	-0.491827	0.025174	5.3114e-85	84.2747909907572	1	0.577140573366069	0.341916114774074	L	NVE	WGS
7	7_97551433	97551433	4	2	0.306034	-0.491827	0.025174	5.3114e-85	84.2747909907572	1	0.577140573366069	0.341916114774074	L	NVE	WGS
7	7_97551477	97551477	1	3	0.306034	-0.491827	0.025174	5.3114e-85	84.2747909907572	1	0.577140573366069	0.341916114774074	L	NVE	WGS
7	7_97551616	97551616	2	4	0.306034	-0.491827	0.025174	5.3114e-85	84.2747909907572	1	0.577140573366069	0.341916114774074	L	NVE	WGS
7	7_97551640	97551640	3	1	0.306034	-0.491827	0.025174	5.3114e-85	84.2747909907572	1	0.577140573366069	0.341916114774074	L	NVE	WGS
7	7_97551766	97551766	3	1	0.306034	-0.491827	0.025174	5.3114e-85	84.2747909907572	1	0.577140573366069	0.341916114774074	L	NVE	WGS
7	7_97552236	97552236	1	3	0.306034	-0.491827	0.025174	5.3114e-85	84.2747909907572	1	0.577140573366069	0.341916114774074	L	NVE	WGS
7	7_97552292	97552292	3	1	0.306034	-0.491827	0.025174	5.3114e-85	84.2747909907572	1	0.577140573366069	0.341916114774074	L	NVE	WGS
7	7_97552695	97552695	4	3	0.306034	-0.491827	0.025174	5.3114e-85	84.2747909907572	1	0.577140573366069	0.341916114774074	L	NVE	WGS
7	7_97553264	97553264	3	1	0.306034	-0.491827	0.025174	5.3114e-85	84.2747909907572	1	0.577140573366069	0.341916114774074	L	NVE	WGS
7	7_97553296	97553296	4	2	0.306034	-0.491827	0.025174	5.3114e-85	84.2747909907572	1	0.577140573366069	0.341916114774074	L	NVE	WGS
7	7_97553346	97553346	2	4	0.306034	-0.491827	0.025174	5.3114e-85	84.2747909907572	1	0.577140573366069	0.341916114774074	L	NVE	WGS
7	7_97553413	97553413	2	4	0.306034	-0.491827	0.025174	5.3114e-85	84.2747909907572	1	0.577140573366069	0.341916114774074	L	NVE	WGS
7	7_97553902	97553902	3	1	0.306034	-0.491827	0.025174	5.3114e-85	84.2747909907572	1	0.577140573366069	0.341916114774074	L	NVE	WGS
7	7_97554445	97554445	4	3	0.306034	-0.491827	0.025174	5.3114e-85	84.2747909907572	1	0.577140573366069	0.341916114774074	L	NVE	WGS
7	7_97554711	97554711	2	1	0.306034	-0.491827	0.025174	5.3114e-85	84.2747909907572	1	0.577140573366069	0.341916114774074	L	NVE	WGS
7	7_97555277	97555277	1	3	0.306034	-0.491827	0.025174	5.3114e-85	84.2747909907572	1	0.577140573366069	0.341916114774074	L	NVE	WGS
7	7_97555303	97555303	3	4	0.306034	-0.491827	0.025174	5.3114e-85	84.2747909907572	1	0.577140573366069	0.341916114774074	L	NVE	WGS
7	7_97555504	97555504	3	1	0.306034	-0.491827	0.025174	5.3114e-85	84.2747909907572	1	0.577140573366069	0.341916114774074	L	NVE	WGS
7	7_97555781	97555781	3	4	0.306034	-0.491827	0.025174	5.3114e-85	84.2747909907572	1	0.577140573366069	0.341916114774074	L	NVE	WGS
7	7_97556007	97556007	2	4	0.306034	-0.491827	0.025174	5.3114e-85	84.2747909907572	1	0.577140573366069	0.341916114774074	L	NVE	WGS
7	7_97556569	97556569	1	4	0.306034	-0.491827	0.025174	5.3114e-85	84.2747909907572	1	0.577140573366069	0.341916114774074	L	NVE	WGS
7	7_97556738	97556738	4	2	0.306034	-0.491827	0.025174	5.3114e-85	84.2747909907572	1	0.577140573366069	0.341916114774074	L	NVE	WGS
7	7_97558350	97558350	1	2	0.306034	-0.491827	0.025174	5.3114e-85	84.2747909907572	1	0.577140573366069	0.341916114774074	L	NVE	WGS
7	7_97558657	97558657	1	3	0.306034	-0.491827	0.025174	5.3114e-85	84.2747909907572	1	0.577140573366069	0.341916114774074	L	NVE	WGS
7	7_97559906	97559906	1	3	0.306034	-0.491827	0.025174	5.3114e-85	84.2747909907572	1	0.577140573366069	0.341916114774074	L	NVE	WGS
7	7_97559958	97559958	2	4	0.306034	-0.491827	0.025174	5.3114e-85	84.2747909907572	1	0.577140573366069	0.341916114774074	L	NVE	WGS
7	7_97560009	97560009	4	2	0.306034	-0.491827	0.025174	5.3114e-85	84.2747909907572	1	0.577140573366069	0.341916114774074	L	NVE	WGS
7	7_97560076	97560076	2	4	0.306034	-0.491827	0.025174	5.3114e-85	84.2747909907572	1	0.577140573366069	0.341916114774074	L	NVE	WGS
7	7_97560291	97560291	2	4	0.306034	-0.491827	0.025174	5.3114e-85	84.2747909907572	1	0.577140573366069	0.341916114774074	L	NVE	WGS
7	7_97560355	97560355	2	1	0.306034	-0.491827	0.025174	5.3114e-85	84.2747909907572	1	0.577140573366069	0.341916114774074	L	NVE	WGS
7	7_97560392	97560392	3	1	0.306034	-0.491827	0.025174	5.3114e-85	84.2747909907572	1	0.577140573366069	0.341916114774074	L	NVE	WGS
7	7_97560604	97560604	1	4	0.306034	-0.491827	0.025174	5.3114e-85	84.2747909907572	1	0.577140573366069	0.341916114774074	L	NVE	WGS
7	7_97560989	97560989	4	2	0.306034	-0.491827	0.025174	5.3114e-85	84.2747909907572	1	0.577140573366069	0.341916114774074	L	NVE	WGS
7	7_97561054	97561054	3	1	0.306034	-0.491827	0.025174	5.3114e-85	84.2747909907572	1	0.577140573366069	0.341916114774074	L	NVE	WGS
7	7_97561202	97561202	1	2	0.306034	-0.491827	0.025174	5.3114e-85	84.2747909907572	1	0.577140573366069	0.341916114774074	L	NVE	WGS
7	7_97561307	97561307	1	3	0.306034	-0.491827	0.025174	5.3114e-85	84.2747909907572	1	0.577140573366069	0.341916114774074	L	NVE	WGS
7	7_97561479	97561479	2	4	0.306034	-0.491827	0.025174	5.3114e-85	84.2747909907572	1	0.577140573366069	0.341916114774074	L	NVE	WGS
7	7_97561855	97561855	3	1	0.306034	-0.491827	0.025174	5.3114e-85	84.2747909907572	1	0.577140573366069	0.341916114774074	L	NVE	WGS
7	7_97561969	97561969	2	4	0.306034	-0.491827	0.025174	5.3114e-85	84.2747909907572	1	0.577140573366069	0.341916114774074	L	NVE	WGS
7	7_97562314	97562314	2	4	0.306034	-0.491827	0.025174	5.3114e-85	84.2747909907572	1	0.577140573366069	0.341916114774074	L	NVE	WGS
7	7_97562594	97562594	3	2	0.306034	-0.491827	0.025174	5.3114e-85	84.2747909907572	1	0.577140573366069	0.341916114774074	L	NVE	WGS
7	7_97563183	97563183	1	3	0.306034	-0.491827	0.025174	5.3114e-85	84.2747909907572	1	0.577140573366069	0.341916114774074	L	NVE	WGS
7	7_97563198	97563198	3	1	0.306034	-0.491827	0.025174	5.3114e-85	84.2747909907572	1	0.577140573366069	0.341916114774074	L	NVE	WGS
7	7_97563578	97563578	3	1	0.306034	-0.491827	0.025174	5.3114e-85	84.2747909907572	1	0.577140573366069	0.341916114774074	L	NVE	WGS
7	7_97563586	97563586	4	2	0.306034	-0.491827	0.025174	5.3114e-85	84.2747909907572	1	0.577140573366069	0.341916114774074	L	NVE	WGS
7	7_97563644	97563644	1	2	0.306034	-0.491827	0.025174	5.3114e-85	84.2747909907572	1	0.577140573366069	0.341916114774074	L	NVE	WGS
7	7_97563673	97563673	3	4	0.306034	-0.491827	0.025174	5.3114e-85	84.2747909907572	1	0.577140573366069	0.341916114774074	L	NVE	WGS
7	7_97563714	97563714	1	3	0.306034	-0.491827	0.025174	5.3114e-85	84.2747909907572	1	0.577140573366069	0.341916114774074	L	NVE	WGS
7	7_97564004	97564004	3	2	0.306034	-0.491827	0.025174	5.3114e-85	84.2747909907572	1	0.577140573366069	0.341916114774074	L	NVE	WGS
7	7_97564157	97564157	3	4	0.306034	-0.491827	0.025174	5.3114e-85	84.2747909907572	1	0.577140573366069	0.341916114774074	L	NVE	WGS
7	7_97564657	97564657	4	2	0.306034	-0.491827	0.025174	5.3114e-85	84.2747909907572	1	0.577140573366069	0.341916114774074	L	NVE	WGS
7	7_97565019	97565019	2	4	0.306034	-0.491827	0.025174	5.3114e-85	84.2747909907572	1	0.577140573366069	0.341916114774074	L	NVE	WGS
7	7_97565726	97565726	2	4	0.306034	-0.491827	0.025174	5.3114e-85	84.2747909907572	1	0.577140573366069	0.341916114774074	L	NVE	WGS
7	7_97565756	97565756	4	2	0.306034	-0.491827	0.025174	5.3114e-85	84.2747909907572	1	0.577140573366069	0.341916114774074	L	NVE	WGS
7	7_97565827	97565827	1	2	0.306034	-0.491827	0.025174	5.3114e-85	84.2747909907572	1	0.577140573366069	0.341916114774074	L	NVE	WGS
7	7_97565833	97565833	4	2	0.306034	-0.491827	0.025174	5.3114e-85	84.2747909907572	1	0.577140573366069	0.341916114774074	L	NVE	WGS
7	7_97566373	97566373	2	1	0.306034	-0.491827	0.025174	5.3114e-85	84.2747909907572	1	0.577140573366069	0.341916114774074	L	NVE	WGS
7	7_97566405	97566405	1	3	0.306034	-0.491827	0.025174	5.3114e-85	84.2747909907572	1	0.577140573366069	0.341916114774074	L	NVE	WGS
7	7_97566431	97566431	2	3	0.306034	-0.491827	0.025174	5.3114e-85	84.2747909907572	1	0.577140573366069	0.341916114774074	L	NVE	WGS
7	7_97566605	97566605	1	2	0.306034	-0.491827	0.025174	5.3114e-85	84.2747909907572	1	0.577140573366069	0.341916114774074	L	NVE	WGS
7	7_97566682	97566682	2	4	0.306034	-0.491827	0.025174	5.3114e-85	84.2747909907572	1	0.577140573366069	0.341916114774074	L	NVE	WGS
7	7_97566955	97566955	2	4	0.306034	-0.491827	0.025174	5.3114e-85	84.2747909907572	1	0.577140573366069	0.341916114774074	L	NVE	WGS
7	7_97566983	97566983	2	4	0.306034	-0.491827	0.025174	5.3114e-85	84.2747909907572	1	0.577140573366069	0.341916114774074	L	NVE	WGS
7	7_97568208	97568208	2	3	0.306034	-0.491827	0.025174	5.3114e-85	84.2747909907572	1	0.577140573366069	0.341916114774074	L	NVE	WGS
7	7_97643633	97643633	2	1	0.307809	-0.479006	0.0249691	5.03829e-82	81.2977168384705	0.99	0.549209663549121	0.325368970789694	L	NVE	WGS
7	7_97643739	97643739	4	2	0.307809	-0.479006	0.0249691	5.03829e-82	81.2977168384705	0.99	0.549209663549121	0.325368970789694	L	NVE	WGS
7	7_97643813	97643813	2	4	0.307809	-0.479006	0.0249691	5.03829e-82	81.2977168384705	0.99	0.549209663549121	0.325368970789694	L	NVE	WGS
7	7_97643826	97643826	3	1	0.307809	-0.479006	0.0249691	5.03829e-82	81.2977168384705	0.99	0.549209663549121	0.325368970789694	L	NVE	WGS
7	7_97643880	97643880	1	3	0.307809	-0.479006	0.0249691	5.03829e-82	81.2977168384705	0.99	0.549209663549121	0.325368970789694	L	NVE	WGS
7	7_97643940	97643940	1	3	0.307809	-0.479006	0.0249691	5.03829e-82	81.2977168384705	0.99	0.549209663549121	0.325368970789694	L	NVE	WGS
7	7_97643950	97643950	4	2	0.307809	-0.479006	0.0249691	5.03829e-82	81.2977168384705	0.99	0.549209663549121	0.325368970789694	L	NVE	WGS
7	7_97644127	97644127	1	3	0.307809	-0.479006	0.0249691	5.03829e-82	81.2977168384705	0.99	0.549209663549121	0.325368970789694	L	NVE	WGS
7	7_97644217	97644217	3	1	0.307809	-0.479006	0.0249691	5.03829e-82	81.2977168384705	0.99	0.549209663549121	0.325368970789694	L	NVE	WGS
7	7_97644256	97644256	2	4	0.307809	-0.479006	0.0249691	5.03829e-82	81.2977168384705	0.99	0.549209663549121	0.325368970789694	L	NVE	WGS
7	7_97644343	97644343	4	1	0.307809	-0.479006	0.0249691	5.03829e-82	81.2977168384705	0.99	0.549209663549121	0.325368970789694	L	NVE	WGS
7	7_97644434	97644434	2	3	0.307809	-0.479006	0.0249691	5.03829e-82	81.2977168384705	0.99	0.549209663549121	0.325368970789694	L	NVE	WGS
7	7_97644484	97644484	1	3	0.307809	-0.479006	0.0249691	5.03829e-82	81.2977168384705	0.99	0.549209663549121	0.325368970789694	L	NVE	WGS
7	7_97644598	97644598	4	2	0.307809	-0.479006	0.0249691	5.03829e-82	81.2977168384705	0.99	0.549209663549121	0.325368970789694	L	NVE	WGS
7	7_97644657	97644657	2	4	0.307809	-0.479006	0.0249691	5.03829e-82	81.2977168384705	0.99	0.549209663549121	0.325368970789694	L	NVE	WGS
7	7_97644813	97644813	1	3	0.307809	-0.479006	0.0249691	5.03829e-82	81.2977168384705	0.99	0.549209663549121	0.325368970789694	L	NVE	WGS
7	7_97644840	97644840	3	1	0.307809	-0.479006	0.0249691	5.03829e-82	81.2977168384705	0.99	0.549209663549121	0.325368970789694	L	NVE	WGS
7	7_97645094	97645094	2	4	0.307809	-0.479006	0.0249691	5.03829e-82	81.2977168384705	0.99	0.549209663549121	0.325368970789694	L	NVE	WGS
7	7_97645283	97645283	2	3	0.307809	-0.479006	0.0249691	5.03829e-82	81.2977168384705	0.99	0.549209663549121	0.325368970789694	L	NVE	WGS
7	7_97645662	97645662	3	1	0.307809	-0.479006	0.0249691	5.03829e-82	81.2977168384705	0.99	0.549209663549121	0.325368970789694	L	NVE	WGS
7	7_97645980	97645980	2	4	0.307809	-0.479006	0.0249691	5.03829e-82	81.2977168384705	0.99	0.549209663549121	0.325368970789694	L	NVE	WGS
7	7_97646016	97646016	3	4	0.307809	-0.479006	0.0249691	5.03829e-82	81.2977168384705	0.99	0.549209663549121	0.325368970789694	L	NVE	WGS
7	7_97646036	97646036	3	2	0.307809	-0.479006	0.0249691	5.03829e-82	81.2977168384705	0.99	0.549209663549121	0.325368970789694	L	NVE	WGS
7	7_97646064	97646064	1	2	0.307809	-0.479006	0.0249691	5.03829e-82	81.2977168384705	0.99	0.549209663549121	0.325368970789694	L	NVE	WGS
7	7_97646069	97646069	1	3	0.307809	-0.479006	0.0249691	5.03829e-82	81.2977168384705	0.99	0.549209663549121	0.325368970789694	L	NVE	WGS
7	7_97646252	97646252	2	3	0.307809	-0.479006	0.0249691	5.03829e-82	81.2977168384705	0.99	0.549209663549121	0.325368970789694	L	NVE	WGS
7	7_97646273	97646273	1	3	0.307809	-0.479006	0.0249691	5.03829e-82	81.2977168384705	0.99	0.549209663549121	0.325368970789694	L	NVE	WGS
7	7_97646279	97646279	1	3	0.307809	-0.479006	0.0249691	5.03829e-82	81.2977168384705	0.99	0.549209663549121	0.325368970789694	L	NVE	WGS
7	7_97646429	97646429	4	2	0.307809	-0.479006	0.0249691	5.03829e-82	81.2977168384705	0.99	0.549209663549121	0.325368970789694	L	NVE	WGS
7	7_97646524	97646524	4	2	0.307809	-0.479006	0.0249691	5.03829e-82	81.2977168384705	0.99	0.549209663549121	0.325368970789694	L	NVE	WGS
7	7_97646549	97646549	2	4	0.307809	-0.479006	0.0249691	5.03829e-82	81.2977168384705	0.99	0.549209663549121	0.325368970789694	L	NVE	WGS
7	7_97646572	97646572	2	4	0.307809	-0.479006	0.0249691	5.03829e-82	81.2977168384705	0.99	0.549209663549121	0.325368970789694	L	NVE	WGS
7	7_97646586	97646586	3	1	0.307809	-0.479006	0.0249691	5.03829e-82	81.2977168384705	0.99	0.549209663549121	0.325368970789694	L	NVE	WGS
7	7_97646617	97646617	4	2	0.307809	-0.479006	0.0249691	5.03829e-82	81.2977168384705	0.99	0.549209663549121	0.325368970789694	L	NVE	WGS
7	7_97646635	97646635	2	3	0.307809	-0.479006	0.0249691	5.03829e-82	81.2977168384705	0.99	0.549209663549121	0.325368970789694	L	NVE	WGS
7	7_97646715	97646715	3	2	0.307809	-0.479006	0.0249691	5.03829e-82	81.2977168384705	0.99	0.549209663549121	0.325368970789694	L	NVE	WGS
7	7_97646817	97646817	4	2	0.307809	-0.479006	0.0249691	5.03829e-82	81.2977168384705	0.99	0.549209663549121	0.325368970789694	L	NVE	WGS
7	7_97646829	97646829	4	2	0.307809	-0.479006	0.0249691	5.03829e-82	81.2977168384705	0.99	0.549209663549121	0.325368970789694	L	NVE	WGS
7	7_97646838	97646838	4	2	0.307809	-0.479006	0.0249691	5.03829e-82	81.2977168384705	0.99	0.549209663549121	0.325368970789694	L	NVE	WGS
7	7_97646946	97646946	3	4	0.307809	-0.479006	0.0249691	5.03829e-82	81.2977168384705	0.99	0.549209663549121	0.325368970789694	L	NVE	WGS
7	7_97647062	97647062	2	4	0.307809	-0.479006	0.0249691	5.03829e-82	81.2977168384705	0.99	0.549209663549121	0.325368970789694	L	NVE	WGS
7	7_97647134	97647134	1	3	0.307809	-0.479006	0.0249691	5.03829e-82	81.2977168384705	0.99	0.549209663549121	0.325368970789694	L	NVE	WGS
7	7_97647411	97647411	1	3	0.307809	-0.479006	0.0249691	5.03829e-82	81.2977168384705	0.99	0.549209663549121	0.325368970789694	L	NVE	WGS
7	7_97647591	97647591	3	1	0.307809	-0.479006	0.0249691	5.03829e-82	81.2977168384705	0.99	0.549209663549121	0.325368970789694	L	NVE	WGS
7	7_97648076	97648076	2	4	0.307809	-0.479006	0.0249691	5.03829e-82	81.2977168384705	0.99	0.549209663549121	0.325368970789694	L	NVE	WGS
7	7_97648209	97648209	2	4	0.307809	-0.479006	0.0249691	5.03829e-82	81.2977168384705	0.99	0.549209663549121	0.325368970789694	L	NVE	WGS
7	7_97648494	97648494	3	1	0.307809	-0.479006	0.0249691	5.03829e-82	81.2977168384705	0.99	0.549209663549121	0.325368970789694	L	NVE	WGS
7	7_97648698	97648698	2	4	0.307809	-0.479006	0.0249691	5.03829e-82	81.2977168384705	0.99	0.549209663549121	0.325368970789694	L	NVE	WGS
7	7_97648712	97648712	4	3	0.307809	-0.479006	0.0249691	5.03829e-82	81.2977168384705	0.99	0.549209663549121	0.325368970789694	L	NVE	WGS
7	7_97648759	97648759	4	2	0.307809	-0.479006	0.0249691	5.03829e-82	81.2977168384705	0.99	0.549209663549121	0.325368970789694	L	NVE	WGS
7	7_97649268	97649268	1	3	0.307809	-0.479006	0.0249691	5.03829e-82	81.2977168384705	0.99	0.549209663549121	0.325368970789694	L	NVE	WGS
7	7_97649536	97649536	1	2	0.307809	-0.479006	0.0249691	5.03829e-82	81.2977168384705	0.99	0.549209663549121	0.325368970789694	L	NVE	WGS
7	7_97649598	97649598	3	1	0.307809	-0.479006	0.0249691	5.03829e-82	81.2977168384705	0.99	0.549209663549121	0.325368970789694	L	NVE	WGS
7	7_97649755	97649755	1	3	0.307809	-0.479006	0.0249691	5.03829e-82	81.2977168384705	0.99	0.549209663549121	0.325368970789694	L	NVE	WGS
7	7_97650437	97650437	4	2	0.307809	-0.479006	0.0249691	5.03829e-82	81.2977168384705	0.99	0.549209663549121	0.325368970789694	L	NVE	WGS
7	7_97650438	97650438	4	2	0.307809	-0.479006	0.0249691	5.03829e-82	81.2977168384705	0.99	0.549209663549121	0.325368970789694	L	NVE	WGS
7	7_97650470	97650470	4	3	0.307809	-0.479006	0.0249691	5.03829e-82	81.2977168384705	0.99	0.549209663549121	0.325368970789694	L	NVE	WGS
7	7_97650580	97650580	3	1	0.307809	-0.479006	0.0249691	5.03829e-82	81.2977168384705	0.99	0.549209663549121	0.325368970789694	L	NVE	WGS
7	7_97650614	97650614	2	4	0.307809	-0.479006	0.0249691	5.03829e-82	81.2977168384705	0.99	0.549209663549121	0.325368970789694	L	NVE	WGS
7	7_97650649	97650649	2	4	0.307809	-0.479006	0.0249691	5.03829e-82	81.2977168384705	0.99	0.549209663549121	0.325368970789694	L	NVE	WGS
7	7_97650656	97650656	2	4	0.307809	-0.479006	0.0249691	5.03829e-82	81.2977168384705	0.99	0.549209663549121	0.325368970789694	L	NVE	WGS
7	7_97650688	97650688	2	4	0.307809	-0.479006	0.0249691	5.03829e-82	81.2977168384705	0.99	0.549209663549121	0.325368970789694	L	NVE	WGS
7	7_97650731	97650731	2	4	0.307809	-0.479006	0.0249691	5.03829e-82	81.2977168384705	0.99	0.549209663549121	0.325368970789694	L	NVE	WGS
7	7_97650787	97650787	4	2	0.307809	-0.479006	0.0249691	5.03829e-82	81.2977168384705	0.99	0.549209663549121	0.325368970789694	L	NVE	WGS
7	7_97650800	97650800	4	3	0.307809	-0.479006	0.0249691	5.03829e-82	81.2977168384705	0.99	0.549209663549121	0.325368970789694	L	NVE	WGS
7	7_97650927	97650927	3	2	0.307809	-0.479006	0.0249691	5.03829e-82	81.2977168384705	0.99	0.549209663549121	0.325368970789694	L	NVE	WGS
7	7_97650948	97650948	1	3	0.307809	-0.479006	0.0249691	5.03829e-82	81.2977168384705	0.99	0.549209663549121	0.325368970789694	L	NVE	WGS
7	7_97651690	97651690	4	2	0.307809	-0.479006	0.0249691	5.03829e-82	81.2977168384705	0.99	0.549209663549121	0.325368970789694	L	NVE	WGS
7	7_97651976	97651976	3	1	0.307809	-0.479006	0.0249691	5.03829e-82	81.2977168384705	0.99	0.549209663549121	0.325368970789694	L	NVE	WGS
7	7_97652184	97652184	1	2	0.307809	-0.479006	0.0249691	5.03829e-82	81.2977168384705	0.99	0.549209663549121	0.325368970789694	L	NVE	WGS
7	7_97652204	97652204	1	3	0.307809	-0.479006	0.0249691	5.03829e-82	81.2977168384705	0.99	0.549209663549121	0.325368970789694	L	NVE	WGS
7	7_97652213	97652213	2	4	0.307809	-0.479006	0.0249691	5.03829e-82	81.2977168384705	0.99	0.549209663549121	0.325368970789694	L	NVE	WGS
7	7_97652389	97652389	3	2	0.307809	-0.479006	0.0249691	5.03829e-82	81.2977168384705	0.99	0.549209663549121	0.325368970789694	L	NVE	WGS
7	7_97652427	97652427	4	2	0.307809	-0.479006	0.0249691	5.03829e-82	81.2977168384705	0.99	0.549209663549121	0.325368970789694	L	NVE	WGS
7	7_97652573	97652573	1	3	0.307809	-0.479006	0.0249691	5.03829e-82	81.2977168384705	0.99	0.549209663549121	0.325368970789694	L	NVE	WGS
7	7_97652632	97652632	4	2	0.307809	-0.479006	0.0249691	5.03829e-82	81.2977168384705	0.99	0.549209663549121	0.325368970789694	L	NVE	WGS
7	7_97652771	97652771	2	4	0.307809	-0.479006	0.0249691	5.03829e-82	81.2977168384705	0.99	0.549209663549121	0.325368970789694	L	NVE	WGS
7	7_97652785	97652785	4	3	0.307809	-0.479006	0.0249691	5.03829e-82	81.2977168384705	0.99	0.549209663549121	0.325368970789694	L	NVE	WGS
7	7_97652831	97652831	4	2	0.307809	-0.479006	0.0249691	5.03829e-82	81.2977168384705	0.99	0.549209663549121	0.325368970789694	L	NVE	WGS
7	7_97652898	97652898	1	3	0.307809	-0.479006	0.0249691	5.03829e-82	81.2977168384705	0.99	0.549209663549121	0.325368970789694	L	NVE	WGS
7	7_97652909	97652909	4	3	0.307809	-0.479006	0.0249691	5.03829e-82	81.2977168384705	0.99	0.549209663549121	0.325368970789694	L	NVE	WGS
7	7_97652952	97652952	2	4	0.307809	-0.479006	0.0249691	5.03829e-82	81.2977168384705	0.99	0.549209663549121	0.325368970789694	L	NVE	WGS
7	7_97652965	97652965	4	3	0.307809	-0.479006	0.0249691	5.03829e-82	81.2977168384705	0.99	0.549209663549121	0.325368970789694	L	NVE	WGS
7	7_97653268	97653268	3	1	0.307809	-0.479006	0.0249691	5.03829e-82	81.2977168384705	0.99	0.549209663549121	0.325368970789694	L	NVE	WGS
7	7_97653348	97653348	4	2	0.307809	-0.479006	0.0249691	5.03829e-82	81.2977168384705	0.99	0.549209663549121	0.325368970789694	L	NVE	WGS
7	7_97653354	97653354	1	3	0.307809	-0.479006	0.0249691	5.03829e-82	81.2977168384705	0.99	0.549209663549121	0.325368970789694	L	NVE	WGS
7	7_97654264	97654264	2	4	0.307809	-0.479006	0.0249691	5.03829e-82	81.2977168384705	0.99	0.549209663549121	0.325368970789694	L	NVE	WGS
7	7_97654301	97654301	3	1	0.307809	-0.479006	0.0249691	5.03829e-82	81.2977168384705	0.99	0.549209663549121	0.325368970789694	L	NVE	WGS
7	7_97654310	97654310	4	2	0.307809	-0.479006	0.0249691	5.03829e-82	81.2977168384705	0.99	0.549209663549121	0.325368970789694	L	NVE	WGS
7	7_97654349	97654349	2	1	0.307809	-0.479006	0.0249691	5.03829e-82	81.2977168384705	0.99	0.549209663549121	0.325368970789694	L	NVE	WGS
7	7_97654358	97654358	4	2	0.307809	-0.479006	0.0249691	5.03829e-82	81.2977168384705	0.99	0.549209663549121	0.325368970789694	L	NVE	WGS
7	7_97654391	97654391	3	1	0.307809	-0.479006	0.0249691	5.03829e-82	81.2977168384705	0.99	0.549209663549121	0.325368970789694	L	NVE	WGS
7	7_97654543	97654543	3	2	0.307809	-0.479006	0.0249691	5.03829e-82	81.2977168384705	0.99	0.549209663549121	0.325368970789694	L	NVE	WGS
7	7_97654711	97654711	2	3	0.307809	-0.479006	0.0249691	5.03829e-82	81.2977168384705	0.99	0.549209663549121	0.325368970789694	L	NVE	WGS
7	7_97654867	97654867	3	1	0.307809	-0.479006	0.0249691	5.03829e-82	81.2977168384705	0.99	0.549209663549121	0.325368970789694	L	NVE	WGS
7	7_97654890	97654890	3	1	0.307809	-0.479006	0.0249691	5.03829e-82	81.2977168384705	0.99	0.549209663549121	0.325368970789694	L	NVE	WGS
7	7_97655298	97655298	4	2	0.307809	-0.479006	0.0249691	5.03829e-82	81.2977168384705	0.99	0.549209663549121	0.325368970789694	L	NVE	WGS
7	7_97655328	97655328	4	3	0.307809	-0.479006	0.0249691	5.03829e-82	81.2977168384705	0.99	0.549209663549121	0.325368970789694	L	NVE	WGS
7	7_97656170	97656170	4	2	0.307809	-0.479006	0.0249691	5.03829e-82	81.2977168384705	0.99	0.549209663549121	0.325368970789694	L	NVE	WGS
7	7_97656361	97656361	2	4	0.307809	-0.479006	0.0249691	5.03829e-82	81.2977168384705	0.99	0.549209663549121	0.325368970789694	L	NVE	WGS
7	7_97656423	97656423	1	3	0.307809	-0.479006	0.0249691	5.03829e-82	81.2977168384705	0.99	0.549209663549121	0.325368970789694	L	NVE	WGS
7	7_97656772	97656772	4	2	0.307809	-0.479006	0.0249691	5.03829e-82	81.2977168384705	0.99	0.549209663549121	0.325368970789694	L	NVE	WGS
7	7_97656787	97656787	1	3	0.307809	-0.479006	0.0249691	5.03829e-82	81.2977168384705	0.99	0.549209663549121	0.325368970789694	L	NVE	WGS
7	7_97656802	97656802	2	4	0.307809	-0.479006	0.0249691	5.03829e-82	81.2977168384705	0.99	0.549209663549121	0.325368970789694	L	NVE	WGS
7	7_97656890	97656890	2	3	0.307809	-0.479006	0.0249691	5.03829e-82	81.2977168384705	0.99	0.549209663549121	0.325368970789694	L	NVE	WGS
7	7_97656915	97656915	3	1	0.307809	-0.479006	0.0249691	5.03829e-82	81.2977168384705	0.99	0.549209663549121	0.325368970789694	L	NVE	WGS
7	7_97656978	97656978	3	1	0.307809	-0.479006	0.0249691	5.03829e-82	81.2977168384705	0.99	0.549209663549121	0.325368970789694	L	NVE	WGS
7	7_97521999	97521999	2	1	0.301217	-0.485298	0.025318	6.83417e-82	81.1653142223263	0.99	0.556913587631655	0.329933016210121	L	NVE	WGS
7	7_97522090	97522090	2	3	0.301217	-0.485298	0.025318	6.83417e-82	81.1653142223263	0.99	0.556913587631655	0.329933016210121	L	NVE	WGS
7	7_97522256	97522256	3	1	0.301217	-0.485298	0.025318	6.83417e-82	81.1653142223263	0.99	0.556913587631655	0.329933016210121	L	NVE	WGS
7	7_97522560	97522560	3	4	0.301217	-0.485298	0.025318	6.83417e-82	81.1653142223263	0.99	0.556913587631655	0.329933016210121	L	NVE	WGS
7	7_97522640	97522640	3	1	0.301217	-0.485298	0.025318	6.83417e-82	81.1653142223263	0.99	0.556913587631655	0.329933016210121	L	NVE	WGS
7	7_97522670	97522670	2	4	0.301217	-0.485298	0.025318	6.83417e-82	81.1653142223263	0.99	0.556913587631655	0.329933016210121	L	NVE	WGS
7	7_97522854	97522854	2	4	0.301217	-0.485298	0.025318	6.83417e-82	81.1653142223263	0.99	0.556913587631655	0.329933016210121	L	NVE	WGS
7	7_97522918	97522918	3	1	0.301217	-0.485298	0.025318	6.83417e-82	81.1653142223263	0.99	0.556913587631655	0.329933016210121	L	NVE	WGS
7	7_97522960	97522960	3	1	0.301217	-0.485298	0.025318	6.83417e-82	81.1653142223263	0.99	0.556913587631655	0.329933016210121	L	NVE	WGS
7	7_97523066	97523066	4	2	0.301217	-0.485298	0.025318	6.83417e-82	81.1653142223263	0.99	0.556913587631655	0.329933016210121	L	NVE	WGS
7	7_97523077	97523077	1	3	0.301217	-0.485298	0.025318	6.83417e-82	81.1653142223263	0.99	0.556913587631655	0.329933016210121	L	NVE	WGS
7	7_97523145	97523145	4	1	0.301217	-0.485298	0.025318	6.83417e-82	81.1653142223263	0.99	0.556913587631655	0.329933016210121	L	NVE	WGS
7	7_97523212	97523212	4	2	0.301217	-0.485298	0.025318	6.83417e-82	81.1653142223263	0.99	0.556913587631655	0.329933016210121	L	NVE	WGS
7	7_97523387	97523387	4	2	0.301217	-0.485298	0.025318	6.83417e-82	81.1653142223263	0.99	0.556913587631655	0.329933016210121	L	NVE	WGS
7	7_97523457	97523457	3	1	0.301217	-0.485298	0.025318	6.83417e-82	81.1653142223263	0.99	0.556913587631655	0.329933016210121	L	NVE	WGS
7	7_97523492	97523492	3	1	0.301217	-0.485298	0.025318	6.83417e-82	81.1653142223263	0.99	0.556913587631655	0.329933016210121	L	NVE	WGS
7	7_97523883	97523883	2	4	0.301217	-0.485298	0.025318	6.83417e-82	81.1653142223263	0.99	0.556913587631655	0.329933016210121	L	NVE	WGS
7	7_97523914	97523914	3	2	0.301217	-0.485298	0.025318	6.83417e-82	81.1653142223263	0.99	0.556913587631655	0.329933016210121	L	NVE	WGS
7	7_97524089	97524089	2	4	0.301217	-0.485298	0.025318	6.83417e-82	81.1653142223263	0.99	0.556913587631655	0.329933016210121	L	NVE	WGS
7	7_97524211	97524211	3	1	0.301217	-0.485298	0.025318	6.83417e-82	81.1653142223263	0.99	0.556913587631655	0.329933016210121	L	NVE	WGS
7	7_97524232	97524232	3	1	0.301217	-0.485298	0.025318	6.83417e-82	81.1653142223263	0.99	0.556913587631655	0.329933016210121	L	NVE	WGS
7	7_97524309	97524309	4	1	0.301217	-0.485298	0.025318	6.83417e-82	81.1653142223263	0.99	0.556913587631655	0.329933016210121	L	NVE	WGS
7	7_97525465	97525465	3	1	0.301217	-0.485298	0.025318	6.83417e-82	81.1653142223263	0.99	0.556913587631655	0.329933016210121	L	NVE	WGS
7	7_97526613	97526613	2	4	0.301217	-0.485298	0.025318	6.83417e-82	81.1653142223263	0.99	0.556913587631655	0.329933016210121	L	NVE	WGS
7	7_97526936	97526936	4	2	0.301217	-0.485298	0.025318	6.83417e-82	81.1653142223263	0.99	0.556913587631655	0.329933016210121	L	NVE	WGS
7	7_97526975	97526975	4	2	0.301217	-0.485298	0.025318	6.83417e-82	81.1653142223263	0.99	0.556913587631655	0.329933016210121	L	NVE	WGS
7	7_97527160	97527160	3	1	0.301217	-0.485298	0.025318	6.83417e-82	81.1653142223263	0.99	0.556913587631655	0.329933016210121	L	NVE	WGS
7	7_97527417	97527417	1	3	0.301217	-0.485298	0.025318	6.83417e-82	81.1653142223263	0.99	0.556913587631655	0.329933016210121	L	NVE	WGS
7	7_97527779	97527779	4	1	0.301217	-0.485298	0.025318	6.83417e-82	81.1653142223263	0.99	0.556913587631655	0.329933016210121	L	NVE	WGS
7	7_97527985	97527985	1	3	0.301217	-0.485298	0.025318	6.83417e-82	81.1653142223263	0.99	0.556913587631655	0.329933016210121	L	NVE	WGS
7	7_97527992	97527992	1	3	0.301217	-0.485298	0.025318	6.83417e-82	81.1653142223263	0.99	0.556913587631655	0.329933016210121	L	NVE	WGS
7	7_97528596	97528596	2	4	0.301217	-0.485298	0.025318	6.83417e-82	81.1653142223263	0.99	0.556913587631655	0.329933016210121	L	NVE	WGS
7	7_97528613	97528613	3	1	0.300963	-0.484979	0.0253158	8.43423e-82	81.0739545600239	0.99	0.555914675969925	0.329341229719719	L	NVE	WGS
7	7_97528792	97528792	1	3	0.300963	-0.484979	0.0253158	8.43423e-82	81.0739545600239	0.99	0.555914675969925	0.329341229719719	L	NVE	WGS
7	7_97528886	97528886	4	2	0.300963	-0.484979	0.0253158	8.43423e-82	81.0739545600239	0.99	0.555914675969925	0.329341229719719	L	NVE	WGS
7	7_97529003	97529003	2	4	0.300963	-0.484979	0.0253158	8.43423e-82	81.0739545600239	0.99	0.555914675969925	0.329341229719719	L	NVE	WGS
7	7_97529105	97529105	3	1	0.300963	-0.484979	0.0253158	8.43423e-82	81.0739545600239	0.99	0.555914675969925	0.329341229719719	L	NVE	WGS
7	7_97529166	97529166	4	1	0.300963	-0.484979	0.0253158	8.43423e-82	81.0739545600239	0.99	0.555914675969925	0.329341229719719	L	NVE	WGS
7	7_97529605	97529605	4	2	0.300963	-0.484979	0.0253158	8.43423e-82	81.0739545600239	0.99	0.555914675969925	0.329341229719719	L	NVE	WGS
7	7_97530181	97530181	2	4	0.300963	-0.484979	0.0253158	8.43423e-82	81.0739545600239	0.99	0.555914675969925	0.329341229719719	L	NVE	WGS
7	7_97530273	97530273	2	4	0.300963	-0.484979	0.0253158	8.43423e-82	81.0739545600239	0.99	0.555914675969925	0.329341229719719	L	NVE	WGS
7	7_97530421	97530421	4	1	0.300963	-0.484979	0.0253158	8.43423e-82	81.0739545600239	0.99	0.555914675969925	0.329341229719719	L	NVE	WGS
7	7_97531015	97531015	4	2	0.300963	-0.484979	0.0253158	8.43423e-82	81.0739545600239	0.99	0.555914675969925	0.329341229719719	L	NVE	WGS
7	7_97531327	97531327	1	3	0.300963	-0.484979	0.0253158	8.43423e-82	81.0739545600239	0.99	0.555914675969925	0.329341229719719	L	NVE	WGS
7	7_97531520	97531520	2	4	0.300963	-0.484979	0.0253158	8.43423e-82	81.0739545600239	0.99	0.555914675969925	0.329341229719719	L	NVE	WGS
7	7_97532301	97532301	4	2	0.300963	-0.484979	0.0253158	8.43423e-82	81.0739545600239	0.99	0.555914675969925	0.329341229719719	L	NVE	WGS
7	7_97532594	97532594	3	1	0.300963	-0.484979	0.0253158	8.43423e-82	81.0739545600239	0.99	0.555914675969925	0.329341229719719	L	NVE	WGS
7	7_97532648	97532648	3	1	0.300963	-0.484979	0.0253158	8.43423e-82	81.0739545600239	0.99	0.555914675969925	0.329341229719719	L	NVE	WGS
7	7_97532673	97532673	4	2	0.300963	-0.484979	0.0253158	8.43423e-82	81.0739545600239	0.99	0.555914675969925	0.329341229719719	L	NVE	WGS
7	7_97533020	97533020	2	4	0.300963	-0.484979	0.0253158	8.43423e-82	81.0739545600239	0.99	0.555914675969925	0.329341229719719	L	NVE	WGS
7	7_97618073	97618073	4	2	0.306795	-0.474859	0.025008	2.13068e-80	79.6714817706846	0.99	0.538751276771585	0.319173095575231	L	NVE	WGS
7	7_97568284	97568284	3	1	0.305781	-0.469911	0.0248341	7.51357e-80	79.1241536631415	0.99	0.526607713665012	0.311978869231557	L	NVE	WGS
7	7_97632189	97632189	1	3	0.307302	-0.469019	0.0248805	2.89117e-79	78.5389263711826	0.99	0.526064740844902	0.31165719516176	L	NVE	WGS
7	7_97632612	97632612	2	4	0.307302	-0.469019	0.0248805	2.89117e-79	78.5389263711826	0.99	0.526064740844902	0.31165719516176	L	NVE	WGS
7	7_97632692	97632692	4	1	0.307302	-0.469019	0.0248805	2.89117e-79	78.5389263711826	0.99	0.526064740844902	0.31165719516176	L	NVE	WGS
7	7_97632733	97632733	3	1	0.307302	-0.469019	0.0248805	2.89117e-79	78.5389263711826	0.99	0.526064740844902	0.31165719516176	L	NVE	WGS
7	7_97632748	97632748	4	2	0.307302	-0.469019	0.0248805	2.89117e-79	78.5389263711826	0.99	0.526064740844902	0.31165719516176	L	NVE	WGS
7	7_97632759	97632759	1	3	0.307302	-0.469019	0.0248805	2.89117e-79	78.5389263711826	0.99	0.526064740844902	0.31165719516176	L	NVE	WGS
7	7_97632902	97632902	3	1	0.307302	-0.469019	0.0248805	2.89117e-79	78.5389263711826	0.99	0.526064740844902	0.31165719516176	L	NVE	WGS
7	7_97632943	97632943	3	1	0.307302	-0.469019	0.0248805	2.89117e-79	78.5389263711826	0.99	0.526064740844902	0.31165719516176	L	NVE	WGS
7	7_97632984	97632984	1	2	0.307302	-0.469019	0.0248805	2.89117e-79	78.5389263711826	0.99	0.526064740844902	0.31165719516176	L	NVE	WGS
7	7_97633119	97633119	4	1	0.307302	-0.469019	0.0248805	2.89117e-79	78.5389263711826	0.99	0.526064740844902	0.31165719516176	L	NVE	WGS
7	7_97633171	97633171	2	1	0.307302	-0.469019	0.0248805	2.89117e-79	78.5389263711826	0.99	0.526064740844902	0.31165719516176	L	NVE	WGS
7	7_97633177	97633177	4	2	0.307302	-0.469019	0.0248805	2.89117e-79	78.5389263711826	0.99	0.526064740844902	0.31165719516176	L	NVE	WGS
7	7_97633567	97633567	4	2	0.307302	-0.469019	0.0248805	2.89117e-79	78.5389263711826	0.99	0.526064740844902	0.31165719516176	L	NVE	WGS
7	7_97633654	97633654	3	1	0.307302	-0.469019	0.0248805	2.89117e-79	78.5389263711826	0.99	0.526064740844902	0.31165719516176	L	NVE	WGS
7	7_97633968	97633968	4	2	0.307302	-0.469019	0.0248805	2.89117e-79	78.5389263711826	0.99	0.526064740844902	0.31165719516176	L	NVE	WGS
7	7_97633988	97633988	2	1	0.307302	-0.469019	0.0248805	2.89117e-79	78.5389263711826	0.99	0.526064740844902	0.31165719516176	L	NVE	WGS
7	7_97634130	97634130	2	4	0.307302	-0.469019	0.0248805	2.89117e-79	78.5389263711826	0.99	0.526064740844902	0.31165719516176	L	NVE	WGS
7	7_97634137	97634137	3	1	0.307302	-0.469019	0.0248805	2.89117e-79	78.5389263711826	0.99	0.526064740844902	0.31165719516176	L	NVE	WGS
7	7_97634164	97634164	3	1	0.307302	-0.469019	0.0248805	2.89117e-79	78.5389263711826	0.99	0.526064740844902	0.31165719516176	L	NVE	WGS
7	7_97634199	97634199	2	4	0.307302	-0.469019	0.0248805	2.89117e-79	78.5389263711826	0.99	0.526064740844902	0.31165719516176	L	NVE	WGS
7	7_97634224	97634224	3	1	0.307302	-0.469019	0.0248805	2.89117e-79	78.5389263711826	0.99	0.526064740844902	0.31165719516176	L	NVE	WGS
7	7_97634236	97634236	2	1	0.307302	-0.469019	0.0248805	2.89117e-79	78.5389263711826	0.99	0.526064740844902	0.31165719516176	L	NVE	WGS
7	7_97634263	97634263	2	4	0.307302	-0.469019	0.0248805	2.89117e-79	78.5389263711826	0.99	0.526064740844902	0.31165719516176	L	NVE	WGS
7	7_97634276	97634276	2	4	0.307302	-0.469019	0.0248805	2.89117e-79	78.5389263711826	0.99	0.526064740844902	0.31165719516176	L	NVE	WGS
7	7_97634291	97634291	4	2	0.307302	-0.469019	0.0248805	2.89117e-79	78.5389263711826	0.99	0.526064740844902	0.31165719516176	L	NVE	WGS
7	7_97634297	97634297	1	3	0.307302	-0.469019	0.0248805	2.89117e-79	78.5389263711826	0.99	0.526064740844902	0.31165719516176	L	NVE	WGS
7	7_97634392	97634392	1	3	0.307302	-0.469019	0.0248805	2.89117e-79	78.5389263711826	0.99	0.526064740844902	0.31165719516176	L	NVE	WGS
7	7_97634659	97634659	2	4	0.307302	-0.469019	0.0248805	2.89117e-79	78.5389263711826	0.99	0.526064740844902	0.31165719516176	L	NVE	WGS
7	7_97634694	97634694	3	2	0.307302	-0.469019	0.0248805	2.89117e-79	78.5389263711826	0.99	0.526064740844902	0.31165719516176	L	NVE	WGS
7	7_97634712	97634712	4	2	0.307302	-0.469019	0.0248805	2.89117e-79	78.5389263711826	0.99	0.526064740844902	0.31165719516176	L	NVE	WGS
7	7_97634718	97634718	1	3	0.307302	-0.469019	0.0248805	2.89117e-79	78.5389263711826	0.99	0.526064740844902	0.31165719516176	L	NVE	WGS
7	7_97634726	97634726	1	2	0.307302	-0.469019	0.0248805	2.89117e-79	78.5389263711826	0.99	0.526064740844902	0.31165719516176	L	NVE	WGS
7	7_97634782	97634782	4	2	0.307302	-0.469019	0.0248805	2.89117e-79	78.5389263711826	0.99	0.526064740844902	0.31165719516176	L	NVE	WGS
7	7_97634831	97634831	3	1	0.307302	-0.469019	0.0248805	2.89117e-79	78.5389263711826	0.99	0.526064740844902	0.31165719516176	L	NVE	WGS
7	7_97635210	97635210	2	4	0.307302	-0.469019	0.0248805	2.89117e-79	78.5389263711826	0.99	0.526064740844902	0.31165719516176	L	NVE	WGS
7	7_97635218	97635218	3	1	0.307302	-0.469019	0.0248805	2.89117e-79	78.5389263711826	0.99	0.526064740844902	0.31165719516176	L	NVE	WGS
7	7_97635291	97635291	2	3	0.307302	-0.469019	0.0248805	2.89117e-79	78.5389263711826	0.99	0.526064740844902	0.31165719516176	L	NVE	WGS
7	7_97635351	97635351	3	2	0.307302	-0.469019	0.0248805	2.89117e-79	78.5389263711826	0.99	0.526064740844902	0.31165719516176	L	NVE	WGS
7	7_97635386	97635386	1	3	0.307302	-0.469019	0.0248805	2.89117e-79	78.5389263711826	0.99	0.526064740844902	0.31165719516176	L	NVE	WGS
7	7_97635839	97635839	2	4	0.307302	-0.469019	0.0248805	2.89117e-79	78.5389263711826	0.99	0.526064740844902	0.31165719516176	L	NVE	WGS
7	7_97635847	97635847	2	4	0.307302	-0.469019	0.0248805	2.89117e-79	78.5389263711826	0.99	0.526064740844902	0.31165719516176	L	NVE	WGS
7	7_97635937	97635937	3	1	0.307302	-0.469019	0.0248805	2.89117e-79	78.5389263711826	0.99	0.526064740844902	0.31165719516176	L	NVE	WGS
7	7_97635957	97635957	1	3	0.307302	-0.469019	0.0248805	2.89117e-79	78.5389263711826	0.99	0.526064740844902	0.31165719516176	L	NVE	WGS
7	7_97635993	97635993	1	3	0.307302	-0.469019	0.0248805	2.89117e-79	78.5389263711826	0.99	0.526064740844902	0.31165719516176	L	NVE	WGS
7	7_97636043	97636043	2	4	0.307302	-0.469019	0.0248805	2.89117e-79	78.5389263711826	0.99	0.526064740844902	0.31165719516176	L	NVE	WGS
7	7_97636120	97636120	4	1	0.307302	-0.469019	0.0248805	2.89117e-79	78.5389263711826	0.99	0.526064740844902	0.31165719516176	L	NVE	WGS
7	7_97636327	97636327	3	1	0.307302	-0.469019	0.0248805	2.89117e-79	78.5389263711826	0.99	0.526064740844902	0.31165719516176	L	NVE	WGS
7	7_97636475	97636475	3	1	0.307302	-0.469019	0.0248805	2.89117e-79	78.5389263711826	0.99	0.526064740844902	0.31165719516176	L	NVE	WGS
7	7_97636558	97636558	1	3	0.307302	-0.469019	0.0248805	2.89117e-79	78.5389263711826	0.99	0.526064740844902	0.31165719516176	L	NVE	WGS
7	7_97636710	97636710	3	4	0.307302	-0.469019	0.0248805	2.89117e-79	78.5389263711826	0.99	0.526064740844902	0.31165719516176	L	NVE	WGS
7	7_97636832	97636832	3	1	0.307302	-0.469019	0.0248805	2.89117e-79	78.5389263711826	0.99	0.526064740844902	0.31165719516176	L	NVE	WGS
7	7_97636874	97636874	2	3	0.307302	-0.469019	0.0248805	2.89117e-79	78.5389263711826	0.99	0.526064740844902	0.31165719516176	L	NVE	WGS
7	7_97636980	97636980	1	2	0.307302	-0.469019	0.0248805	2.89117e-79	78.5389263711826	0.99	0.526064740844902	0.31165719516176	L	NVE	WGS
7	7_97636996	97636996	1	2	0.307302	-0.469019	0.0248805	2.89117e-79	78.5389263711826	0.99	0.526064740844902	0.31165719516176	L	NVE	WGS
7	7_97637147	97637147	2	4	0.307302	-0.469019	0.0248805	2.89117e-79	78.5389263711826	0.99	0.526064740844902	0.31165719516176	L	NVE	WGS
7	7_97637196	97637196	1	4	0.307302	-0.469019	0.0248805	2.89117e-79	78.5389263711826	0.99	0.526064740844902	0.31165719516176	L	NVE	WGS
7	7_97637336	97637336	4	1	0.307302	-0.469019	0.0248805	2.89117e-79	78.5389263711826	0.99	0.526064740844902	0.31165719516176	L	NVE	WGS
7	7_97637414	97637414	2	1	0.307302	-0.469019	0.0248805	2.89117e-79	78.5389263711826	0.99	0.526064740844902	0.31165719516176	L	NVE	WGS
7	7_97637429	97637429	4	3	0.307302	-0.469019	0.0248805	2.89117e-79	78.5389263711826	0.99	0.526064740844902	0.31165719516176	L	NVE	WGS
7	7_97637746	97637746	3	1	0.307302	-0.469019	0.0248805	2.89117e-79	78.5389263711826	0.99	0.526064740844902	0.31165719516176	L	NVE	WGS
7	7_97637873	97637873	1	3	0.307302	-0.469019	0.0248805	2.89117e-79	78.5389263711826	0.99	0.526064740844902	0.31165719516176	L	NVE	WGS
7	7_97637986	97637986	2	1	0.307302	-0.469019	0.0248805	2.89117e-79	78.5389263711826	0.99	0.526064740844902	0.31165719516176	L	NVE	WGS
7	7_97638017	97638017	2	4	0.307302	-0.469019	0.0248805	2.89117e-79	78.5389263711826	0.99	0.526064740844902	0.31165719516176	L	NVE	WGS
7	7_97638027	97638027	3	1	0.307302	-0.469019	0.0248805	2.89117e-79	78.5389263711826	0.99	0.526064740844902	0.31165719516176	L	NVE	WGS
7	7_97638050	97638050	4	3	0.307302	-0.469019	0.0248805	2.89117e-79	78.5389263711826	0.99	0.526064740844902	0.31165719516176	L	NVE	WGS
7	7_97638111	97638111	3	1	0.307302	-0.469019	0.0248805	2.89117e-79	78.5389263711826	0.99	0.526064740844902	0.31165719516176	L	NVE	WGS
7	7_97638127	97638127	4	3	0.307302	-0.469019	0.0248805	2.89117e-79	78.5389263711826	0.99	0.526064740844902	0.31165719516176	L	NVE	WGS
7	7_97638167	97638167	1	2	0.307302	-0.469019	0.0248805	2.89117e-79	78.5389263711826	0.99	0.526064740844902	0.31165719516176	L	NVE	WGS
7	7_97638181	97638181	3	2	0.307302	-0.469019	0.0248805	2.89117e-79	78.5389263711826	0.99	0.526064740844902	0.31165719516176	L	NVE	WGS
7	7_97638241	97638241	3	1	0.307302	-0.469019	0.0248805	2.89117e-79	78.5389263711826	0.99	0.526064740844902	0.31165719516176	L	NVE	WGS
7	7_97638470	97638470	1	3	0.307302	-0.469019	0.0248805	2.89117e-79	78.5389263711826	0.99	0.526064740844902	0.31165719516176	L	NVE	WGS
7	7_97638520	97638520	4	2	0.307302	-0.469019	0.0248805	2.89117e-79	78.5389263711826	0.99	0.526064740844902	0.31165719516176	L	NVE	WGS
7	7_97638528	97638528	4	2	0.307302	-0.469019	0.0248805	2.89117e-79	78.5389263711826	0.99	0.526064740844902	0.31165719516176	L	NVE	WGS
7	7_97638567	97638567	2	1	0.307302	-0.469019	0.0248805	2.89117e-79	78.5389263711826	0.99	0.526064740844902	0.31165719516176	L	NVE	WGS
7	7_97638672	97638672	2	1	0.307302	-0.469019	0.0248805	2.89117e-79	78.5389263711826	0.99	0.526064740844902	0.31165719516176	L	NVE	WGS
7	7_97638788	97638788	3	1	0.307302	-0.469019	0.0248805	2.89117e-79	78.5389263711826	0.99	0.526064740844902	0.31165719516176	L	NVE	WGS
7	7_97638890	97638890	1	3	0.307302	-0.469019	0.0248805	2.89117e-79	78.5389263711826	0.99	0.526064740844902	0.31165719516176	L	NVE	WGS
7	7_97639047	97639047	1	2	0.307302	-0.469019	0.0248805	2.89117e-79	78.5389263711826	0.99	0.526064740844902	0.31165719516176	L	NVE	WGS
7	7_97639234	97639234	1	3	0.307302	-0.469019	0.0248805	2.89117e-79	78.5389263711826	0.99	0.526064740844902	0.31165719516176	L	NVE	WGS
7	7_97639245	97639245	1	3	0.307302	-0.469019	0.0248805	2.89117e-79	78.5389263711826	0.99	0.526064740844902	0.31165719516176	L	NVE	WGS
7	7_97639324	97639324	1	2	0.307302	-0.469019	0.0248805	2.89117e-79	78.5389263711826	0.99	0.526064740844902	0.31165719516176	L	NVE	WGS
7	7_97639392	97639392	1	3	0.307302	-0.469019	0.0248805	2.89117e-79	78.5389263711826	0.99	0.526064740844902	0.31165719516176	L	NVE	WGS
7	7_97639613	97639613	3	2	0.307302	-0.469019	0.0248805	2.89117e-79	78.5389263711826	0.99	0.526064740844902	0.31165719516176	L	NVE	WGS
7	7_97639726	97639726	3	2	0.307302	-0.469019	0.0248805	2.89117e-79	78.5389263711826	0.99	0.526064740844902	0.31165719516176	L	NVE	WGS
7	7_97640369	97640369	3	1	0.307302	-0.469019	0.0248805	2.89117e-79	78.5389263711826	0.99	0.526064740844902	0.31165719516176	L	NVE	WGS
7	7_97640664	97640664	1	3	0.307302	-0.469019	0.0248805	2.89117e-79	78.5389263711826	0.99	0.526064740844902	0.31165719516176	L	NVE	WGS
7	7_97640987	97640987	2	1	0.307302	-0.469019	0.0248805	2.89117e-79	78.5389263711826	0.99	0.526064740844902	0.31165719516176	L	NVE	WGS
7	7_97641055	97641055	2	4	0.307302	-0.469019	0.0248805	2.89117e-79	78.5389263711826	0.99	0.526064740844902	0.31165719516176	L	NVE	WGS
7	7_97641101	97641101	4	2	0.307302	-0.469019	0.0248805	2.89117e-79	78.5389263711826	0.99	0.526064740844902	0.31165719516176	L	NVE	WGS
7	7_97641120	97641120	1	3	0.307302	-0.469019	0.0248805	2.89117e-79	78.5389263711826	0.99	0.526064740844902	0.31165719516176	L	NVE	WGS
7	7_97641148	97641148	3	4	0.307302	-0.469019	0.0248805	2.89117e-79	78.5389263711826	0.99	0.526064740844902	0.31165719516176	L	NVE	WGS
7	7_97641159	97641159	4	2	0.307302	-0.469019	0.0248805	2.89117e-79	78.5389263711826	0.99	0.526064740844902	0.31165719516176	L	NVE	WGS
7	7_97641325	97641325	1	2	0.307302	-0.469019	0.0248805	2.89117e-79	78.5389263711826	0.99	0.526064740844902	0.31165719516176	L	NVE	WGS
7	7_97641420	97641420	2	4	0.307302	-0.469019	0.0248805	2.89117e-79	78.5389263711826	0.99	0.526064740844902	0.31165719516176	L	NVE	WGS
7	7_97641435	97641435	1	3	0.307302	-0.469019	0.0248805	2.89117e-79	78.5389263711826	0.99	0.526064740844902	0.31165719516176	L	NVE	WGS
7	7_97641526	97641526	2	4	0.307302	-0.469019	0.0248805	2.89117e-79	78.5389263711826	0.99	0.526064740844902	0.31165719516176	L	NVE	WGS
7	7_97641549	97641549	3	1	0.307302	-0.469019	0.0248805	2.89117e-79	78.5389263711826	0.99	0.526064740844902	0.31165719516176	L	NVE	WGS
7	7_97641652	97641652	2	4	0.307302	-0.469019	0.0248805	2.89117e-79	78.5389263711826	0.99	0.526064740844902	0.31165719516176	L	NVE	WGS
7	7_97641682	97641682	2	4	0.307302	-0.469019	0.0248805	2.89117e-79	78.5389263711826	0.99	0.526064740844902	0.31165719516176	L	NVE	WGS
7	7_97641771	97641771	2	1	0.307302	-0.469019	0.0248805	2.89117e-79	78.5389263711826	0.99	0.526064740844902	0.31165719516176	L	NVE	WGS
7	7_97641817	97641817	4	2	0.307302	-0.469019	0.0248805	2.89117e-79	78.5389263711826	0.99	0.526064740844902	0.31165719516176	L	NVE	WGS
7	7_97641824	97641824	1	3	0.307302	-0.469019	0.0248805	2.89117e-79	78.5389263711826	0.99	0.526064740844902	0.31165719516176	L	NVE	WGS
7	7_97641847	97641847	3	1	0.307302	-0.469019	0.0248805	2.89117e-79	78.5389263711826	0.99	0.526064740844902	0.31165719516176	L	NVE	WGS
7	7_97641871	97641871	1	3	0.307302	-0.469019	0.0248805	2.89117e-79	78.5389263711826	0.99	0.526064740844902	0.31165719516176	L	NVE	WGS
7	7_97641915	97641915	2	4	0.307302	-0.469019	0.0248805	2.89117e-79	78.5389263711826	0.99	0.526064740844902	0.31165719516176	L	NVE	WGS
7	7_97641979	97641979	2	4	0.307302	-0.469019	0.0248805	2.89117e-79	78.5389263711826	0.99	0.526064740844902	0.31165719516176	L	NVE	WGS
7	7_97642034	97642034	2	3	0.307302	-0.469019	0.0248805	2.89117e-79	78.5389263711826	0.99	0.526064740844902	0.31165719516176	L	NVE	WGS
7	7_97642098	97642098	3	2	0.307302	-0.469019	0.0248805	2.89117e-79	78.5389263711826	0.99	0.526064740844902	0.31165719516176	L	NVE	WGS
7	7_97642361	97642361	3	1	0.307302	-0.469019	0.0248805	2.89117e-79	78.5389263711826	0.99	0.526064740844902	0.31165719516176	L	NVE	WGS
7	7_97642550	97642550	3	1	0.307302	-0.469019	0.0248805	2.89117e-79	78.5389263711826	0.99	0.526064740844902	0.31165719516176	L	NVE	WGS
7	7_97643021	97643021	1	3	0.307302	-0.469019	0.0248805	2.89117e-79	78.5389263711826	0.99	0.526064740844902	0.31165719516176	L	NVE	WGS
7	7_97643033	97643033	1	3	0.307302	-0.469019	0.0248805	2.89117e-79	78.5389263711826	0.99	0.526064740844902	0.31165719516176	L	NVE	WGS
7	7_97643096	97643096	3	4	0.307302	-0.469019	0.0248805	2.89117e-79	78.5389263711826	0.99	0.526064740844902	0.31165719516176	L	NVE	WGS
7	7_97643109	97643109	4	2	0.307302	-0.469019	0.0248805	2.89117e-79	78.5389263711826	0.99	0.526064740844902	0.31165719516176	L	NVE	WGS
7	7_97643170	97643170	3	2	0.307302	-0.469019	0.0248805	2.89117e-79	78.5389263711826	0.99	0.526064740844902	0.31165719516176	L	NVE	WGS
7	7_97643194	97643194	4	1	0.307302	-0.469019	0.0248805	2.89117e-79	78.5389263711826	0.99	0.526064740844902	0.31165719516176	L	NVE	WGS
7	7_97643433	97643433	4	2	0.307302	-0.469019	0.0248805	2.89117e-79	78.5389263711826	0.99	0.526064740844902	0.31165719516176	L	NVE	WGS
7	7_97643480	97643480	1	4	0.307302	-0.469019	0.0248805	2.89117e-79	78.5389263711826	0.99	0.526064740844902	0.31165719516176	L	NVE	WGS
7	7_97643550	97643550	4	2	0.307302	-0.469019	0.0248805	2.89117e-79	78.5389263711826	0.99	0.526064740844902	0.31165719516176	L	NVE	WGS
7	7_97643622	97643622	3	1	0.307302	-0.469019	0.0248805	2.89117e-79	78.5389263711826	0.99	0.526064740844902	0.31165719516176	L	NVE	WGS
7	7_97310693	97310693	2	4	0.302738	-0.476053	0.0253181	7.14721e-79	78.1458634572298	0.98	0.537430795783682	0.318390801365029	L	NVE	WGS
7	7_97311922	97311922	1	2	0.302738	-0.476053	0.0253181	7.14721e-79	78.1458634572298	0.98	0.537430795783682	0.318390801365029	L	NVE	WGS
7	7_97312892	97312892	4	2	0.302738	-0.476053	0.0253181	7.14721e-79	78.1458634572298	0.98	0.537430795783682	0.318390801365029	L	NVE	WGS
7	7_97313230	97313230	3	1	0.302738	-0.476053	0.0253181	7.14721e-79	78.1458634572298	0.98	0.537430795783682	0.318390801365029	L	NVE	WGS
7	7_97314436	97314436	4	1	0.302738	-0.476053	0.0253181	7.14721e-79	78.1458634572298	0.98	0.537430795783682	0.318390801365029	L	NVE	WGS
7	7_97315738	97315738	2	4	0.302738	-0.476053	0.0253181	7.14721e-79	78.1458634572298	0.98	0.537430795783682	0.318390801365029	L	NVE	WGS
7	7_97316466	97316466	3	2	0.302738	-0.476053	0.0253181	7.14721e-79	78.1458634572298	0.98	0.537430795783682	0.318390801365029	L	NVE	WGS
7	7_97317543	97317543	2	1	0.302738	-0.476053	0.0253181	7.14721e-79	78.1458634572298	0.98	0.537430795783682	0.318390801365029	L	NVE	WGS
7	7_97318986	97318986	1	3	0.302738	-0.476053	0.0253181	7.14721e-79	78.1458634572298	0.98	0.537430795783682	0.318390801365029	L	NVE	WGS
7	7_97174711	97174711	1	3	0.302485	-0.47558	0.0253166	9.96196e-79	78.0016552064115	0.98	0.536109571494056	0.317608066799654	L	NVE	WGS
7	7_97174931	97174931	1	4	0.302485	-0.47558	0.0253166	9.96196e-79	78.0016552064115	0.98	0.536109571494056	0.317608066799654	L	NVE	WGS
7	7_97175018	97175018	1	3	0.302485	-0.47558	0.0253166	9.96196e-79	78.0016552064115	0.98	0.536109571494056	0.317608066799654	L	NVE	WGS
7	7_97175050	97175050	2	1	0.302485	-0.47558	0.0253166	9.96196e-79	78.0016552064115	0.98	0.536109571494056	0.317608066799654	L	NVE	WGS
7	7_97175292	97175292	2	4	0.302485	-0.47558	0.0253166	9.96196e-79	78.0016552064115	0.98	0.536109571494056	0.317608066799654	L	NVE	WGS
7	7_97175300	97175300	4	2	0.302485	-0.47558	0.0253166	9.96196e-79	78.0016552064115	0.98	0.536109571494056	0.317608066799654	L	NVE	WGS
7	7_97175397	97175397	4	2	0.302485	-0.47558	0.0253166	9.96196e-79	78.0016552064115	0.98	0.536109571494056	0.317608066799654	L	NVE	WGS
7	7_97175450	97175450	1	3	0.302485	-0.47558	0.0253166	9.96196e-79	78.0016552064115	0.98	0.536109571494056	0.317608066799654	L	NVE	WGS
7	7_97175999	97175999	3	1	0.302485	-0.47558	0.0253166	9.96196e-79	78.0016552064115	0.98	0.536109571494056	0.317608066799654	L	NVE	WGS
7	7_97176005	97176005	1	3	0.302485	-0.47558	0.0253166	9.96196e-79	78.0016552064115	0.98	0.536109571494056	0.317608066799654	L	NVE	WGS
7	7_97176098	97176098	1	3	0.302485	-0.47558	0.0253166	9.96196e-79	78.0016552064115	0.98	0.536109571494056	0.317608066799654	L	NVE	WGS
7	7_97176278	97176278	4	2	0.302485	-0.47558	0.0253166	9.96196e-79	78.0016552064115	0.98	0.536109571494056	0.317608066799654	L	NVE	WGS
7	7_97176764	97176764	2	4	0.302485	-0.47558	0.0253166	9.96196e-79	78.0016552064115	0.98	0.536109571494056	0.317608066799654	L	NVE	WGS
7	7_97176773	97176773	1	4	0.302485	-0.47558	0.0253166	9.96196e-79	78.0016552064115	0.98	0.536109571494056	0.317608066799654	L	NVE	WGS
7	7_97177107	97177107	2	3	0.302485	-0.47558	0.0253166	9.96196e-79	78.0016552064115	0.98	0.536109571494056	0.317608066799654	L	NVE	WGS
7	7_97177302	97177302	2	4	0.302485	-0.47558	0.0253166	9.96196e-79	78.0016552064115	0.98	0.536109571494056	0.317608066799654	L	NVE	WGS
7	7_97177379	97177379	2	4	0.302485	-0.47558	0.0253166	9.96196e-79	78.0016552064115	0.98	0.536109571494056	0.317608066799654	L	NVE	WGS
7	7_97177659	97177659	2	1	0.302485	-0.47558	0.0253166	9.96196e-79	78.0016552064115	0.98	0.536109571494056	0.317608066799654	L	NVE	WGS
7	7_97178125	97178125	3	1	0.302485	-0.47558	0.0253166	9.96196e-79	78.0016552064115	0.98	0.536109571494056	0.317608066799654	L	NVE	WGS
7	7_97179024	97179024	2	4	0.302485	-0.47558	0.0253166	9.96196e-79	78.0016552064115	0.98	0.536109571494056	0.317608066799654	L	NVE	WGS
7	7_97179220	97179220	2	4	0.302485	-0.47558	0.0253166	9.96196e-79	78.0016552064115	0.98	0.536109571494056	0.317608066799654	L	NVE	WGS
7	7_97179555	97179555	4	3	0.302485	-0.47558	0.0253166	9.96196e-79	78.0016552064115	0.98	0.536109571494056	0.317608066799654	L	NVE	WGS
7	7_97179636	97179636	2	4	0.302485	-0.47558	0.0253166	9.96196e-79	78.0016552064115	0.98	0.536109571494056	0.317608066799654	L	NVE	WGS
7	7_97179847	97179847	1	4	0.302485	-0.47558	0.0253166	9.96196e-79	78.0016552064115	0.98	0.536109571494056	0.317608066799654	L	NVE	WGS
7	7_97180108	97180108	1	3	0.302485	-0.47558	0.0253166	9.96196e-79	78.0016552064115	0.98	0.536109571494056	0.317608066799654	L	NVE	WGS
7	7_97180954	97180954	4	2	0.302485	-0.47558	0.0253166	9.96196e-79	78.0016552064115	0.98	0.536109571494056	0.317608066799654	L	NVE	WGS
7	7_97182455	97182455	3	1	0.302485	-0.47558	0.0253166	9.96196e-79	78.0016552064115	0.98	0.536109571494056	0.317608066799654	L	NVE	WGS
7	7_97182757	97182757	3	1	0.302485	-0.47558	0.0253166	9.96196e-79	78.0016552064115	0.98	0.536109571494056	0.317608066799654	L	NVE	WGS
7	7_97182789	97182789	4	2	0.302485	-0.47558	0.0253166	9.96196e-79	78.0016552064115	0.98	0.536109571494056	0.317608066799654	L	NVE	WGS
7	7_97182796	97182796	3	1	0.302485	-0.47558	0.0253166	9.96196e-79	78.0016552064115	0.98	0.536109571494056	0.317608066799654	L	NVE	WGS
7	7_97182843	97182843	4	1	0.302485	-0.47558	0.0253166	9.96196e-79	78.0016552064115	0.98	0.536109571494056	0.317608066799654	L	NVE	WGS
7	7_97183805	97183805	4	2	0.302485	-0.47558	0.0253166	9.96196e-79	78.0016552064115	0.98	0.536109571494056	0.317608066799654	L	NVE	WGS
7	7_97183837	97183837	4	3	0.302485	-0.47558	0.0253166	9.96196e-79	78.0016552064115	0.98	0.536109571494056	0.317608066799654	L	NVE	WGS
7	7_97184050	97184050	2	4	0.302485	-0.47558	0.0253166	9.96196e-79	78.0016552064115	0.98	0.536109571494056	0.317608066799654	L	NVE	WGS
7	7_97184356	97184356	3	1	0.302485	-0.47558	0.0253166	9.96196e-79	78.0016552064115	0.98	0.536109571494056	0.317608066799654	L	NVE	WGS
7	7_97186520	97186520	1	3	0.302485	-0.47558	0.0253166	9.96196e-79	78.0016552064115	0.98	0.536109571494056	0.317608066799654	L	NVE	WGS
7	7_97186685	97186685	1	3	0.302485	-0.47558	0.0253166	9.96196e-79	78.0016552064115	0.98	0.536109571494056	0.317608066799654	L	NVE	WGS
7	7_97187185	97187185	1	4	0.302485	-0.47558	0.0253166	9.96196e-79	78.0016552064115	0.98	0.536109571494056	0.317608066799654	L	NVE	WGS
7	7_97145170	97145170	2	4	0.302485	-0.47616	0.0253572	1.14004e-78	77.943079910528	0.98	0.537418008178385	0.318383225587962	L	NVE	WGS
7	7_97145407	97145407	4	1	0.302485	-0.47616	0.0253572	1.14004e-78	77.943079910528	0.98	0.537418008178385	0.318383225587962	L	NVE	WGS
7	7_97145951	97145951	2	4	0.302485	-0.47616	0.0253572	1.14004e-78	77.943079910528	0.98	0.537418008178385	0.318383225587962	L	NVE	WGS
7	7_97146143	97146143	2	4	0.302485	-0.47616	0.0253572	1.14004e-78	77.943079910528	0.98	0.537418008178385	0.318383225587962	L	NVE	WGS
7	7_97146450	97146450	3	1	0.302485	-0.47616	0.0253572	1.14004e-78	77.943079910528	0.98	0.537418008178385	0.318383225587962	L	NVE	WGS
7	7_97146651	97146651	3	1	0.302485	-0.47616	0.0253572	1.14004e-78	77.943079910528	0.98	0.537418008178385	0.318383225587962	L	NVE	WGS
7	7_97146700	97146700	2	4	0.302485	-0.47616	0.0253572	1.14004e-78	77.943079910528	0.98	0.537418008178385	0.318383225587962	L	NVE	WGS
7	7_97146915	97146915	3	1	0.302485	-0.47616	0.0253572	1.14004e-78	77.943079910528	0.98	0.537418008178385	0.318383225587962	L	NVE	WGS
7	7_97147031	97147031	3	1	0.302485	-0.47616	0.0253572	1.14004e-78	77.943079910528	0.98	0.537418008178385	0.318383225587962	L	NVE	WGS
7	7_97147041	97147041	1	3	0.302485	-0.47616	0.0253572	1.14004e-78	77.943079910528	0.98	0.537418008178385	0.318383225587962	L	NVE	WGS
7	7_97147061	97147061	1	2	0.302485	-0.47616	0.0253572	1.14004e-78	77.943079910528	0.98	0.537418008178385	0.318383225587962	L	NVE	WGS
7	7_97147076	97147076	4	2	0.302485	-0.47616	0.0253572	1.14004e-78	77.943079910528	0.98	0.537418008178385	0.318383225587962	L	NVE	WGS
7	7_97147089	97147089	4	1	0.302485	-0.47616	0.0253572	1.14004e-78	77.943079910528	0.98	0.537418008178385	0.318383225587962	L	NVE	WGS
7	7_97147147	97147147	3	2	0.302485	-0.47616	0.0253572	1.14004e-78	77.943079910528	0.98	0.537418008178385	0.318383225587962	L	NVE	WGS
7	7_97147161	97147161	4	2	0.302485	-0.47616	0.0253572	1.14004e-78	77.943079910528	0.98	0.537418008178385	0.318383225587962	L	NVE	WGS
7	7_97147201	97147201	2	1	0.302485	-0.47616	0.0253572	1.14004e-78	77.943079910528	0.98	0.537418008178385	0.318383225587962	L	NVE	WGS
7	7_97147217	97147217	2	4	0.302485	-0.47616	0.0253572	1.14004e-78	77.943079910528	0.98	0.537418008178385	0.318383225587962	L	NVE	WGS
7	7_97147293	97147293	2	3	0.302485	-0.47616	0.0253572	1.14004e-78	77.943079910528	0.98	0.537418008178385	0.318383225587962	L	NVE	WGS
7	7_97147459	97147459	1	4	0.302485	-0.47616	0.0253572	1.14004e-78	77.943079910528	0.98	0.537418008178385	0.318383225587962	L	NVE	WGS
7	7_97147528	97147528	1	3	0.302485	-0.47616	0.0253572	1.14004e-78	77.943079910528	0.98	0.537418008178385	0.318383225587962	L	NVE	WGS
7	7_97147748	97147748	4	2	0.302485	-0.47616	0.0253572	1.14004e-78	77.943079910528	0.98	0.537418008178385	0.318383225587962	L	NVE	WGS
7	7_97148116	97148116	3	1	0.302485	-0.47616	0.0253572	1.14004e-78	77.943079910528	0.98	0.537418008178385	0.318383225587962	L	NVE	WGS
7	7_97150250	97150250	3	1	0.302485	-0.47616	0.0253572	1.14004e-78	77.943079910528	0.98	0.537418008178385	0.318383225587962	L	NVE	WGS
7	7_97151309	97151309	4	2	0.302485	-0.47616	0.0253572	1.14004e-78	77.943079910528	0.98	0.537418008178385	0.318383225587962	L	NVE	WGS
7	7_97151378	97151378	1	3	0.302485	-0.47616	0.0253572	1.14004e-78	77.943079910528	0.98	0.537418008178385	0.318383225587962	L	NVE	WGS
7	7_97151422	97151422	3	1	0.302485	-0.47616	0.0253572	1.14004e-78	77.943079910528	0.98	0.537418008178385	0.318383225587962	L	NVE	WGS
7	7_97151542	97151542	2	4	0.302485	-0.47616	0.0253572	1.14004e-78	77.943079910528	0.98	0.537418008178385	0.318383225587962	L	NVE	WGS
7	7_97151664	97151664	1	4	0.302485	-0.47616	0.0253572	1.14004e-78	77.943079910528	0.98	0.537418008178385	0.318383225587962	L	NVE	WGS
7	7_97152115	97152115	1	3	0.302485	-0.47616	0.0253572	1.14004e-78	77.943079910528	0.98	0.537418008178385	0.318383225587962	L	NVE	WGS
7	7_97152131	97152131	4	2	0.302485	-0.47616	0.0253572	1.14004e-78	77.943079910528	0.98	0.537418008178385	0.318383225587962	L	NVE	WGS
7	7_97152221	97152221	2	4	0.302485	-0.47616	0.0253572	1.14004e-78	77.943079910528	0.98	0.537418008178385	0.318383225587962	L	NVE	WGS
7	7_97152370	97152370	2	3	0.302485	-0.47616	0.0253572	1.14004e-78	77.943079910528	0.98	0.537418008178385	0.318383225587962	L	NVE	WGS
7	7_97152380	97152380	1	3	0.302485	-0.47616	0.0253572	1.14004e-78	77.943079910528	0.98	0.537418008178385	0.318383225587962	L	NVE	WGS
7	7_97152401	97152401	3	2	0.302485	-0.47616	0.0253572	1.14004e-78	77.943079910528	0.98	0.537418008178385	0.318383225587962	L	NVE	WGS
7	7_97152491	97152491	2	3	0.302485	-0.47616	0.0253572	1.14004e-78	77.943079910528	0.98	0.537418008178385	0.318383225587962	L	NVE	WGS
7	7_97152500	97152500	3	1	0.302485	-0.47616	0.0253572	1.14004e-78	77.943079910528	0.98	0.537418008178385	0.318383225587962	L	NVE	WGS
7	7_97152514	97152514	2	3	0.302485	-0.47616	0.0253572	1.14004e-78	77.943079910528	0.98	0.537418008178385	0.318383225587962	L	NVE	WGS
7	7_97152620	97152620	1	3	0.302485	-0.47616	0.0253572	1.14004e-78	77.943079910528	0.98	0.537418008178385	0.318383225587962	L	NVE	WGS
7	7_97152629	97152629	3	1	0.302485	-0.47616	0.0253572	1.14004e-78	77.943079910528	0.98	0.537418008178385	0.318383225587962	L	NVE	WGS
7	7_97152704	97152704	1	4	0.302485	-0.47616	0.0253572	1.14004e-78	77.943079910528	0.98	0.537418008178385	0.318383225587962	L	NVE	WGS
7	7_97152749	97152749	3	1	0.302485	-0.47616	0.0253572	1.14004e-78	77.943079910528	0.98	0.537418008178385	0.318383225587962	L	NVE	WGS
7	7_97152771	97152771	1	4	0.302485	-0.47616	0.0253572	1.14004e-78	77.943079910528	0.98	0.537418008178385	0.318383225587962	L	NVE	WGS
7	7_97153095	97153095	1	3	0.302485	-0.47616	0.0253572	1.14004e-78	77.943079910528	0.98	0.537418008178385	0.318383225587962	L	NVE	WGS
7	7_97153200	97153200	3	1	0.302485	-0.47616	0.0253572	1.14004e-78	77.943079910528	0.98	0.537418008178385	0.318383225587962	L	NVE	WGS
7	7_97153282	97153282	3	1	0.302485	-0.47616	0.0253572	1.14004e-78	77.943079910528	0.98	0.537418008178385	0.318383225587962	L	NVE	WGS
7	7_97153869	97153869	1	3	0.302485	-0.47616	0.0253572	1.14004e-78	77.943079910528	0.98	0.537418008178385	0.318383225587962	L	NVE	WGS
7	7_97153953	97153953	4	2	0.302485	-0.47616	0.0253572	1.14004e-78	77.943079910528	0.98	0.537418008178385	0.318383225587962	L	NVE	WGS
7	7_97153958	97153958	2	4	0.302485	-0.47616	0.0253572	1.14004e-78	77.943079910528	0.98	0.537418008178385	0.318383225587962	L	NVE	WGS
7	7_97154572	97154572	3	4	0.302485	-0.47616	0.0253572	1.14004e-78	77.943079910528	0.98	0.537418008178385	0.318383225587962	L	NVE	WGS
7	7_97154596	97154596	1	3	0.302485	-0.47616	0.0253572	1.14004e-78	77.943079910528	0.98	0.537418008178385	0.318383225587962	L	NVE	WGS
7	7_97154878	97154878	1	3	0.302485	-0.47616	0.0253572	1.14004e-78	77.943079910528	0.98	0.537418008178385	0.318383225587962	L	NVE	WGS
7	7_97155304	97155304	1	3	0.302485	-0.47616	0.0253572	1.14004e-78	77.943079910528	0.98	0.537418008178385	0.318383225587962	L	NVE	WGS
7	7_97155471	97155471	3	1	0.302485	-0.47616	0.0253572	1.14004e-78	77.943079910528	0.98	0.537418008178385	0.318383225587962	L	NVE	WGS
7	7_97155558	97155558	1	3	0.302485	-0.47616	0.0253572	1.14004e-78	77.943079910528	0.98	0.537418008178385	0.318383225587962	L	NVE	WGS
7	7_97155685	97155685	3	4	0.302485	-0.47616	0.0253572	1.14004e-78	77.943079910528	0.98	0.537418008178385	0.318383225587962	L	NVE	WGS
7	7_97155811	97155811	1	2	0.302485	-0.47616	0.0253572	1.14004e-78	77.943079910528	0.98	0.537418008178385	0.318383225587962	L	NVE	WGS
7	7_97156387	97156387	4	2	0.302485	-0.47616	0.0253572	1.14004e-78	77.943079910528	0.98	0.537418008178385	0.318383225587962	L	NVE	WGS
7	7_97156430	97156430	4	2	0.302485	-0.47616	0.0253572	1.14004e-78	77.943079910528	0.98	0.537418008178385	0.318383225587962	L	NVE	WGS
7	7_97156789	97156789	4	3	0.302485	-0.47616	0.0253572	1.14004e-78	77.943079910528	0.98	0.537418008178385	0.318383225587962	L	NVE	WGS
7	7_97156843	97156843	1	3	0.302485	-0.47616	0.0253572	1.14004e-78	77.943079910528	0.98	0.537418008178385	0.318383225587962	L	NVE	WGS
7	7_97156861	97156861	4	2	0.302485	-0.47616	0.0253572	1.14004e-78	77.943079910528	0.98	0.537418008178385	0.318383225587962	L	NVE	WGS
7	7_97156906	97156906	2	1	0.302485	-0.47616	0.0253572	1.14004e-78	77.943079910528	0.98	0.537418008178385	0.318383225587962	L	NVE	WGS
7	7_97156987	97156987	3	1	0.302485	-0.47616	0.0253572	1.14004e-78	77.943079910528	0.98	0.537418008178385	0.318383225587962	L	NVE	WGS
7	7_97157028	97157028	1	2	0.302485	-0.47616	0.0253572	1.14004e-78	77.943079910528	0.98	0.537418008178385	0.318383225587962	L	NVE	WGS
7	7_97157405	97157405	1	4	0.302485	-0.47616	0.0253572	1.14004e-78	77.943079910528	0.98	0.537418008178385	0.318383225587962	L	NVE	WGS
7	7_97157423	97157423	1	3	0.302485	-0.47616	0.0253572	1.14004e-78	77.943079910528	0.98	0.537418008178385	0.318383225587962	L	NVE	WGS
7	7_97157437	97157437	1	3	0.302485	-0.47616	0.0253572	1.14004e-78	77.943079910528	0.98	0.537418008178385	0.318383225587962	L	NVE	WGS
7	7_97157688	97157688	1	3	0.302485	-0.47616	0.0253572	1.14004e-78	77.943079910528	0.98	0.537418008178385	0.318383225587962	L	NVE	WGS
7	7_97157896	97157896	1	3	0.302485	-0.47616	0.0253572	1.14004e-78	77.943079910528	0.98	0.537418008178385	0.318383225587962	L	NVE	WGS
7	7_97158039	97158039	3	2	0.302485	-0.47616	0.0253572	1.14004e-78	77.943079910528	0.98	0.537418008178385	0.318383225587962	L	NVE	WGS
7	7_97158277	97158277	3	4	0.302485	-0.47616	0.0253572	1.14004e-78	77.943079910528	0.98	0.537418008178385	0.318383225587962	L	NVE	WGS
7	7_97158367	97158367	1	3	0.302485	-0.47616	0.0253572	1.14004e-78	77.943079910528	0.98	0.537418008178385	0.318383225587962	L	NVE	WGS
7	7_97159720	97159720	2	4	0.302485	-0.47616	0.0253572	1.14004e-78	77.943079910528	0.98	0.537418008178385	0.318383225587962	L	NVE	WGS
7	7_97165566	97165566	1	3	0.302485	-0.47616	0.0253572	1.14004e-78	77.943079910528	0.98	0.537418008178385	0.318383225587962	L	NVE	WGS
7	7_97166775	97166775	3	4	0.302485	-0.47616	0.0253572	1.14004e-78	77.943079910528	0.98	0.537418008178385	0.318383225587962	L	NVE	WGS
7	7_97166806	97166806	3	1	0.302485	-0.47616	0.0253572	1.14004e-78	77.943079910528	0.98	0.537418008178385	0.318383225587962	L	NVE	WGS
7	7_97167076	97167076	1	3	0.302485	-0.47616	0.0253572	1.14004e-78	77.943079910528	0.98	0.537418008178385	0.318383225587962	L	NVE	WGS
7	7_97167085	97167085	2	3	0.302485	-0.47616	0.0253572	1.14004e-78	77.943079910528	0.98	0.537418008178385	0.318383225587962	L	NVE	WGS
7	7_97167138	97167138	2	4	0.302485	-0.47616	0.0253572	1.14004e-78	77.943079910528	0.98	0.537418008178385	0.318383225587962	L	NVE	WGS
7	7_97167161	97167161	2	4	0.302485	-0.47616	0.0253572	1.14004e-78	77.943079910528	0.98	0.537418008178385	0.318383225587962	L	NVE	WGS
7	7_97167196	97167196	3	1	0.302485	-0.47616	0.0253572	1.14004e-78	77.943079910528	0.98	0.537418008178385	0.318383225587962	L	NVE	WGS
7	7_97167256	97167256	4	1	0.302485	-0.47616	0.0253572	1.14004e-78	77.943079910528	0.98	0.537418008178385	0.318383225587962	L	NVE	WGS
7	7_97167305	97167305	1	3	0.302485	-0.47616	0.0253572	1.14004e-78	77.943079910528	0.98	0.537418008178385	0.318383225587962	L	NVE	WGS
7	7_97167322	97167322	4	2	0.302485	-0.47616	0.0253572	1.14004e-78	77.943079910528	0.98	0.537418008178385	0.318383225587962	L	NVE	WGS
7	7_97167337	97167337	3	1	0.302485	-0.47616	0.0253572	1.14004e-78	77.943079910528	0.98	0.537418008178385	0.318383225587962	L	NVE	WGS
7	7_97167386	97167386	3	1	0.302485	-0.47616	0.0253572	1.14004e-78	77.943079910528	0.98	0.537418008178385	0.318383225587962	L	NVE	WGS
7	7_97167420	97167420	1	3	0.302485	-0.47616	0.0253572	1.14004e-78	77.943079910528	0.98	0.537418008178385	0.318383225587962	L	NVE	WGS
7	7_97167635	97167635	4	2	0.302485	-0.47616	0.0253572	1.14004e-78	77.943079910528	0.98	0.537418008178385	0.318383225587962	L	NVE	WGS
7	7_97167759	97167759	3	1	0.302485	-0.47616	0.0253572	1.14004e-78	77.943079910528	0.98	0.537418008178385	0.318383225587962	L	NVE	WGS
7	7_97167799	97167799	3	4	0.302485	-0.47616	0.0253572	1.14004e-78	77.943079910528	0.98	0.537418008178385	0.318383225587962	L	NVE	WGS
7	7_97167868	97167868	1	2	0.302485	-0.47616	0.0253572	1.14004e-78	77.943079910528	0.98	0.537418008178385	0.318383225587962	L	NVE	WGS
7	7_97168040	97168040	2	4	0.302485	-0.47616	0.0253572	1.14004e-78	77.943079910528	0.98	0.537418008178385	0.318383225587962	L	NVE	WGS
7	7_97168372	97168372	3	4	0.302485	-0.47616	0.0253572	1.14004e-78	77.943079910528	0.98	0.537418008178385	0.318383225587962	L	NVE	WGS
7	7_97168507	97168507	4	2	0.302485	-0.47616	0.0253572	1.14004e-78	77.943079910528	0.98	0.537418008178385	0.318383225587962	L	NVE	WGS
7	7_97168728	97168728	4	2	0.302485	-0.47616	0.0253572	1.14004e-78	77.943079910528	0.98	0.537418008178385	0.318383225587962	L	NVE	WGS
7	7_97169266	97169266	2	4	0.302485	-0.47616	0.0253572	1.14004e-78	77.943079910528	0.98	0.537418008178385	0.318383225587962	L	NVE	WGS
7	7_97170457	97170457	3	4	0.302485	-0.47616	0.0253572	1.14004e-78	77.943079910528	0.98	0.537418008178385	0.318383225587962	L	NVE	WGS
7	7_97170825	97170825	2	4	0.302485	-0.47616	0.0253572	1.14004e-78	77.943079910528	0.98	0.537418008178385	0.318383225587962	L	NVE	WGS
7	7_97170986	97170986	2	4	0.302485	-0.47616	0.0253572	1.14004e-78	77.943079910528	0.98	0.537418008178385	0.318383225587962	L	NVE	WGS
7	7_97171169	97171169	2	4	0.302485	-0.47616	0.0253572	1.14004e-78	77.943079910528	0.98	0.537418008178385	0.318383225587962	L	NVE	WGS
7	7_97171399	97171399	2	4	0.302485	-0.47616	0.0253572	1.14004e-78	77.943079910528	0.98	0.537418008178385	0.318383225587962	L	NVE	WGS
7	7_97171456	97171456	3	1	0.302485	-0.47616	0.0253572	1.14004e-78	77.943079910528	0.98	0.537418008178385	0.318383225587962	L	NVE	WGS
7	7_97171971	97171971	3	2	0.302485	-0.47616	0.0253572	1.14004e-78	77.943079910528	0.98	0.537418008178385	0.318383225587962	L	NVE	WGS
7	7_97172343	97172343	4	2	0.302485	-0.47616	0.0253572	1.14004e-78	77.943079910528	0.98	0.537418008178385	0.318383225587962	L	NVE	WGS
7	7_97172630	97172630	4	2	0.302485	-0.47616	0.0253572	1.14004e-78	77.943079910528	0.98	0.537418008178385	0.318383225587962	L	NVE	WGS
7	7_97173089	97173089	3	1	0.302485	-0.47616	0.0253572	1.14004e-78	77.943079910528	0.98	0.537418008178385	0.318383225587962	L	NVE	WGS
7	7_97173806	97173806	4	2	0.302485	-0.47616	0.0253572	1.14004e-78	77.943079910528	0.98	0.537418008178385	0.318383225587962	L	NVE	WGS
7	7_97174310	97174310	2	4	0.302485	-0.47616	0.0253572	1.14004e-78	77.943079910528	0.98	0.537418008178385	0.318383225587962	L	NVE	WGS
7	7_97174321	97174321	4	2	0.302485	-0.47616	0.0253572	1.14004e-78	77.943079910528	0.98	0.537418008178385	0.318383225587962	L	NVE	WGS
7	7_97247184	97247184	1	3	0.302485	-0.47616	0.0253572	1.14004e-78	77.943079910528	0.98	0.537418008178385	0.318383225587962	L	NVE	WGS
7	7_97247415	97247415	1	3	0.302485	-0.47616	0.0253572	1.14004e-78	77.943079910528	0.98	0.537418008178385	0.318383225587962	L	NVE	WGS
7	7_97247748	97247748	1	3	0.302485	-0.47616	0.0253572	1.14004e-78	77.943079910528	0.98	0.537418008178385	0.318383225587962	L	NVE	WGS
7	7_97248104	97248104	2	3	0.302485	-0.47616	0.0253572	1.14004e-78	77.943079910528	0.98	0.537418008178385	0.318383225587962	L	NVE	WGS
7	7_97249415	97249415	4	3	0.302485	-0.47616	0.0253572	1.14004e-78	77.943079910528	0.98	0.537418008178385	0.318383225587962	L	NVE	WGS
7	7_97249884	97249884	2	4	0.302485	-0.47616	0.0253572	1.14004e-78	77.943079910528	0.98	0.537418008178385	0.318383225587962	L	NVE	WGS
7	7_97250500	97250500	1	2	0.302485	-0.47616	0.0253572	1.14004e-78	77.943079910528	0.98	0.537418008178385	0.318383225587962	L	NVE	WGS
7	7_97250646	97250646	2	4	0.302485	-0.47616	0.0253572	1.14004e-78	77.943079910528	0.98	0.537418008178385	0.318383225587962	L	NVE	WGS
7	7_97250774	97250774	2	4	0.302485	-0.47616	0.0253572	1.14004e-78	77.943079910528	0.98	0.537418008178385	0.318383225587962	L	NVE	WGS
7	7_97250886	97250886	3	1	0.302485	-0.47616	0.0253572	1.14004e-78	77.943079910528	0.98	0.537418008178385	0.318383225587962	L	NVE	WGS
7	7_97250963	97250963	2	3	0.302485	-0.47616	0.0253572	1.14004e-78	77.943079910528	0.98	0.537418008178385	0.318383225587962	L	NVE	WGS
7	7_97251014	97251014	2	4	0.302485	-0.47616	0.0253572	1.14004e-78	77.943079910528	0.98	0.537418008178385	0.318383225587962	L	NVE	WGS
7	7_97251634	97251634	1	2	0.302485	-0.47616	0.0253572	1.14004e-78	77.943079910528	0.98	0.537418008178385	0.318383225587962	L	NVE	WGS
7	7_97251970	97251970	3	1	0.302485	-0.47616	0.0253572	1.14004e-78	77.943079910528	0.98	0.537418008178385	0.318383225587962	L	NVE	WGS
7	7_97252138	97252138	3	1	0.302485	-0.47616	0.0253572	1.14004e-78	77.943079910528	0.98	0.537418008178385	0.318383225587962	L	NVE	WGS
7	7_97252188	97252188	2	1	0.302485	-0.47616	0.0253572	1.14004e-78	77.943079910528	0.98	0.537418008178385	0.318383225587962	L	NVE	WGS
7	7_97253306	97253306	2	4	0.302231	-0.475803	0.0253539	1.42118e-78	77.8473509128846	0.98	0.536357097996266	0.317754709236255	L	NVE	WGS
7	7_97253336	97253336	4	2	0.302231	-0.475803	0.0253539	1.42118e-78	77.8473509128846	0.98	0.536357097996266	0.317754709236255	L	NVE	WGS
7	7_97253702	97253702	4	2	0.302231	-0.475803	0.0253539	1.42118e-78	77.8473509128846	0.98	0.536357097996266	0.317754709236255	L	NVE	WGS
7	7_97253721	97253721	3	1	0.302231	-0.475803	0.0253539	1.42118e-78	77.8473509128846	0.98	0.536357097996266	0.317754709236255	L	NVE	WGS
7	7_97254149	97254149	2	4	0.302231	-0.475803	0.0253539	1.42118e-78	77.8473509128846	0.98	0.536357097996266	0.317754709236255	L	NVE	WGS
7	7_97254336	97254336	1	3	0.302231	-0.475803	0.0253539	1.42118e-78	77.8473509128846	0.98	0.536357097996266	0.317754709236255	L	NVE	WGS
7	7_97254600	97254600	1	3	0.302231	-0.475803	0.0253539	1.42118e-78	77.8473509128846	0.98	0.536357097996266	0.317754709236255	L	NVE	WGS
7	7_97254606	97254606	4	2	0.302231	-0.475803	0.0253539	1.42118e-78	77.8473509128846	0.98	0.536357097996266	0.317754709236255	L	NVE	WGS
7	7_97256837	97256837	4	3	0.302231	-0.475803	0.0253539	1.42118e-78	77.8473509128846	0.98	0.536357097996266	0.317754709236255	L	NVE	WGS
7	7_97257013	97257013	3	1	0.302231	-0.475803	0.0253539	1.42118e-78	77.8473509128846	0.98	0.536357097996266	0.317754709236255	L	NVE	WGS
7	7_97257051	97257051	1	3	0.302231	-0.475803	0.0253539	1.42118e-78	77.8473509128846	0.98	0.536357097996266	0.317754709236255	L	NVE	WGS
7	7_97258591	97258591	3	1	0.302231	-0.475803	0.0253539	1.42118e-78	77.8473509128846	0.98	0.536357097996266	0.317754709236255	L	NVE	WGS
7	7_97258651	97258651	4	2	0.302231	-0.475803	0.0253539	1.42118e-78	77.8473509128846	0.98	0.536357097996266	0.317754709236255	L	NVE	WGS
7	7_97259140	97259140	1	3	0.302231	-0.475803	0.0253539	1.42118e-78	77.8473509128846	0.98	0.536357097996266	0.317754709236255	L	NVE	WGS
7	7_97259341	97259341	4	3	0.302231	-0.475803	0.0253539	1.42118e-78	77.8473509128846	0.98	0.536357097996266	0.317754709236255	L	NVE	WGS
7	7_97260323	97260323	1	3	0.302231	-0.475803	0.0253539	1.42118e-78	77.8473509128846	0.98	0.536357097996266	0.317754709236255	L	NVE	WGS
7	7_97260776	97260776	1	3	0.302231	-0.475803	0.0253539	1.42118e-78	77.8473509128846	0.98	0.536357097996266	0.317754709236255	L	NVE	WGS
7	7_97261624	97261624	3	1	0.302231	-0.475803	0.0253539	1.42118e-78	77.8473509128846	0.98	0.536357097996266	0.317754709236255	L	NVE	WGS
7	7_97261702	97261702	1	3	0.302231	-0.475803	0.0253539	1.42118e-78	77.8473509128846	0.98	0.536357097996266	0.317754709236255	L	NVE	WGS
7	7_97262183	97262183	2	4	0.302231	-0.475803	0.0253539	1.42118e-78	77.8473509128846	0.98	0.536357097996266	0.317754709236255	L	NVE	WGS
7	7_97264200	97264200	3	4	0.302231	-0.475803	0.0253539	1.42118e-78	77.8473509128846	0.98	0.536357097996266	0.317754709236255	L	NVE	WGS
7	7_97265171	97265171	4	2	0.302231	-0.475803	0.0253539	1.42118e-78	77.8473509128846	0.98	0.536357097996266	0.317754709236255	L	NVE	WGS
7	7_97265709	97265709	2	4	0.302231	-0.475803	0.0253539	1.42118e-78	77.8473509128846	0.98	0.536357097996266	0.317754709236255	L	NVE	WGS
7	7_97265925	97265925	3	1	0.302231	-0.475803	0.0253539	1.42118e-78	77.8473509128846	0.98	0.536357097996266	0.317754709236255	L	NVE	WGS
7	7_97265942	97265942	1	3	0.302231	-0.475803	0.0253539	1.42118e-78	77.8473509128846	0.98	0.536357097996266	0.317754709236255	L	NVE	WGS
7	7_97266095	97266095	3	1	0.302231	-0.475803	0.0253539	1.42118e-78	77.8473509128846	0.98	0.536357097996266	0.317754709236255	L	NVE	WGS
7	7_97266235	97266235	3	1	0.302231	-0.475803	0.0253539	1.42118e-78	77.8473509128846	0.98	0.536357097996266	0.317754709236255	L	NVE	WGS
7	7_97266260	97266260	2	1	0.302231	-0.475803	0.0253539	1.42118e-78	77.8473509128846	0.98	0.536357097996266	0.317754709236255	L	NVE	WGS
7	7_97266274	97266274	2	4	0.302231	-0.475803	0.0253539	1.42118e-78	77.8473509128846	0.98	0.536357097996266	0.317754709236255	L	NVE	WGS
7	7_97266302	97266302	3	1	0.302231	-0.475803	0.0253539	1.42118e-78	77.8473509128846	0.98	0.536357097996266	0.317754709236255	L	NVE	WGS
7	7_97266515	97266515	2	4	0.302231	-0.475803	0.0253539	1.42118e-78	77.8473509128846	0.98	0.536357097996266	0.317754709236255	L	NVE	WGS
7	7_97266550	97266550	2	4	0.302231	-0.475803	0.0253539	1.42118e-78	77.8473509128846	0.98	0.536357097996266	0.317754709236255	L	NVE	WGS
7	7_97266606	97266606	4	2	0.302231	-0.475803	0.0253539	1.42118e-78	77.8473509128846	0.98	0.536357097996266	0.317754709236255	L	NVE	WGS
7	7_97266734	97266734	2	4	0.302231	-0.475803	0.0253539	1.42118e-78	77.8473509128846	0.98	0.536357097996266	0.317754709236255	L	NVE	WGS
7	7_97267575	97267575	1	3	0.302231	-0.475803	0.0253539	1.42118e-78	77.8473509128846	0.98	0.536357097996266	0.317754709236255	L	NVE	WGS
7	7_97268033	97268033	3	1	0.302231	-0.475803	0.0253539	1.42118e-78	77.8473509128846	0.98	0.536357097996266	0.317754709236255	L	NVE	WGS
7	7_97268231	97268231	2	4	0.302231	-0.475803	0.0253539	1.42118e-78	77.8473509128846	0.98	0.536357097996266	0.317754709236255	L	NVE	WGS
7	7_97268730	97268730	3	2	0.302231	-0.475803	0.0253539	1.42118e-78	77.8473509128846	0.98	0.536357097996266	0.317754709236255	L	NVE	WGS
7	7_97268751	97268751	4	3	0.302231	-0.475803	0.0253539	1.42118e-78	77.8473509128846	0.98	0.536357097996266	0.317754709236255	L	NVE	WGS
7	7_97268761	97268761	2	4	0.302231	-0.475803	0.0253539	1.42118e-78	77.8473509128846	0.98	0.536357097996266	0.317754709236255	L	NVE	WGS
7	7_97269238	97269238	1	3	0.302231	-0.475803	0.0253539	1.42118e-78	77.8473509128846	0.98	0.536357097996266	0.317754709236255	L	NVE	WGS
7	7_97269767	97269767	1	3	0.302231	-0.475803	0.0253539	1.42118e-78	77.8473509128846	0.98	0.536357097996266	0.317754709236255	L	NVE	WGS
7	7_97269832	97269832	1	3	0.302231	-0.475803	0.0253539	1.42118e-78	77.8473509128846	0.98	0.536357097996266	0.317754709236255	L	NVE	WGS
7	7_97269982	97269982	4	2	0.302231	-0.475803	0.0253539	1.42118e-78	77.8473509128846	0.98	0.536357097996266	0.317754709236255	L	NVE	WGS
7	7_97270481	97270481	4	3	0.302231	-0.475803	0.0253539	1.42118e-78	77.8473509128846	0.98	0.536357097996266	0.317754709236255	L	NVE	WGS
7	7_97270543	97270543	3	1	0.302231	-0.475803	0.0253539	1.42118e-78	77.8473509128846	0.98	0.536357097996266	0.317754709236255	L	NVE	WGS
7	7_97270633	97270633	1	3	0.302231	-0.475803	0.0253539	1.42118e-78	77.8473509128846	0.98	0.536357097996266	0.317754709236255	L	NVE	WGS
7	7_97271001	97271001	3	1	0.302231	-0.475803	0.0253539	1.42118e-78	77.8473509128846	0.98	0.536357097996266	0.317754709236255	L	NVE	WGS
7	7_97271733	97271733	2	4	0.302231	-0.475803	0.0253539	1.42118e-78	77.8473509128846	0.98	0.536357097996266	0.317754709236255	L	NVE	WGS
7	7_97272100	97272100	2	4	0.302231	-0.475803	0.0253539	1.42118e-78	77.8473509128846	0.98	0.536357097996266	0.317754709236255	L	NVE	WGS
7	7_97272287	97272287	2	3	0.302231	-0.475803	0.0253539	1.42118e-78	77.8473509128846	0.98	0.536357097996266	0.317754709236255	L	NVE	WGS
7	7_97272749	97272749	4	2	0.302231	-0.475803	0.0253539	1.42118e-78	77.8473509128846	0.98	0.536357097996266	0.317754709236255	L	NVE	WGS
7	7_97274613	97274613	1	4	0.302231	-0.475803	0.0253539	1.42118e-78	77.8473509128846	0.98	0.536357097996266	0.317754709236255	L	NVE	WGS
7	7_97277378	97277378	2	4	0.302231	-0.475803	0.0253539	1.42118e-78	77.8473509128846	0.98	0.536357097996266	0.317754709236255	L	NVE	WGS
7	7_97282303	97282303	2	4	0.302231	-0.475803	0.0253539	1.42118e-78	77.8473509128846	0.98	0.536357097996266	0.317754709236255	L	NVE	WGS
7	7_97282481	97282481	2	1	0.302231	-0.475803	0.0253539	1.42118e-78	77.8473509128846	0.98	0.536357097996266	0.317754709236255	L	NVE	WGS
7	7_97282487	97282487	2	3	0.302231	-0.475803	0.0253539	1.42118e-78	77.8473509128846	0.98	0.536357097996266	0.317754709236255	L	NVE	WGS
7	7_97282871	97282871	1	3	0.302231	-0.475803	0.0253539	1.42118e-78	77.8473509128846	0.98	0.536357097996266	0.317754709236255	L	NVE	WGS
7	7_97283486	97283486	2	4	0.302231	-0.475803	0.0253539	1.42118e-78	77.8473509128846	0.98	0.536357097996266	0.317754709236255	L	NVE	WGS
7	7_97292383	97292383	4	2	0.302231	-0.475803	0.0253539	1.42118e-78	77.8473509128846	0.98	0.536357097996266	0.317754709236255	L	NVE	WGS
7	7_97292706	97292706	3	4	0.302231	-0.475803	0.0253539	1.42118e-78	77.8473509128846	0.98	0.536357097996266	0.317754709236255	L	NVE	WGS
7	7_97292819	97292819	2	4	0.302231	-0.475803	0.0253539	1.42118e-78	77.8473509128846	0.98	0.536357097996266	0.317754709236255	L	NVE	WGS
7	7_97293418	97293418	2	4	0.302231	-0.475803	0.0253539	1.42118e-78	77.8473509128846	0.98	0.536357097996266	0.317754709236255	L	NVE	WGS
7	7_97294953	97294953	2	3	0.302231	-0.475803	0.0253539	1.42118e-78	77.8473509128846	0.98	0.536357097996266	0.317754709236255	L	NVE	WGS
7	7_97297122	97297122	3	1	0.302231	-0.475803	0.0253539	1.42118e-78	77.8473509128846	0.98	0.536357097996266	0.317754709236255	L	NVE	WGS
7	7_97297299	97297299	3	1	0.302231	-0.475803	0.0253539	1.42118e-78	77.8473509128846	0.98	0.536357097996266	0.317754709236255	L	NVE	WGS
7	7_97298775	97298775	3	4	0.302231	-0.475803	0.0253539	1.42118e-78	77.8473509128846	0.98	0.536357097996266	0.317754709236255	L	NVE	WGS
7	7_97301720	97301720	4	2	0.302231	-0.475803	0.0253539	1.42118e-78	77.8473509128846	0.98	0.536357097996266	0.317754709236255	L	NVE	WGS
7	7_97303755	97303755	3	1	0.302231	-0.475803	0.0253539	1.42118e-78	77.8473509128846	0.98	0.536357097996266	0.317754709236255	L	NVE	WGS
7	7_97305973	97305973	2	4	0.302231	-0.475803	0.0253539	1.42118e-78	77.8473509128846	0.98	0.536357097996266	0.317754709236255	L	NVE	WGS
7	7_97307939	97307939	2	3	0.302231	-0.475803	0.0253539	1.42118e-78	77.8473509128846	0.98	0.536357097996266	0.317754709236255	L	NVE	WGS
7	7_97308408	97308408	1	3	0.302231	-0.475803	0.0253539	1.42118e-78	77.8473509128846	0.98	0.536357097996266	0.317754709236255	L	NVE	WGS
7	7_97308568	97308568	4	2	0.302231	-0.475803	0.0253539	1.42118e-78	77.8473509128846	0.98	0.536357097996266	0.317754709236255	L	NVE	WGS
7	7_97144741	97144741	1	2	0.300963	-0.473143	0.0252281	1.77587e-78	77.7505888292945	0.98	0.529111389942334	0.313462125313176	L	NVE	WGS
7	7_97145484	97145484	4	2	0.300963	-0.473143	0.0252281	1.77587e-78	77.7505888292945	0.98	0.529111389942334	0.313462125313176	L	NVE	WGS
7	7_97145997	97145997	4	2	0.300963	-0.473143	0.0252281	1.77587e-78	77.7505888292945	0.98	0.529111389942334	0.313462125313176	L	NVE	WGS
7	7_97146436	97146436	4	2	0.300963	-0.473143	0.0252281	1.77587e-78	77.7505888292945	0.98	0.529111389942334	0.313462125313176	L	NVE	WGS
7	7_97148095	97148095	4	3	0.300963	-0.473143	0.0252281	1.77587e-78	77.7505888292945	0.98	0.529111389942334	0.313462125313176	L	NVE	WGS
7	7_97148115	97148115	4	2	0.300963	-0.473143	0.0252281	1.77587e-78	77.7505888292945	0.98	0.529111389942334	0.313462125313176	L	NVE	WGS
7	7_97148134	97148134	3	1	0.300963	-0.473143	0.0252281	1.77587e-78	77.7505888292945	0.98	0.529111389942334	0.313462125313176	L	NVE	WGS
7	7_97148372	97148372	2	4	0.300963	-0.473143	0.0252281	1.77587e-78	77.7505888292945	0.98	0.529111389942334	0.313462125313176	L	NVE	WGS
7	7_97148986	97148986	4	2	0.300963	-0.473143	0.0252281	1.77587e-78	77.7505888292945	0.98	0.529111389942334	0.313462125313176	L	NVE	WGS
7	7_97149449	97149449	4	2	0.300963	-0.473143	0.0252281	1.77587e-78	77.7505888292945	0.98	0.529111389942334	0.313462125313176	L	NVE	WGS
7	7_97158544	97158544	4	2	0.301471	-0.473129	0.0253115	5.72612e-78	77.2421395548838	0.98	0.529587981628714	0.313744473124542	L	NVE	WGS
7	7_97158608	97158608	4	3	0.301471	-0.473129	0.0253115	5.72612e-78	77.2421395548838	0.98	0.529587981628714	0.313744473124542	L	NVE	WGS
7	7_97158679	97158679	4	2	0.301471	-0.473129	0.0253115	5.72612e-78	77.2421395548838	0.98	0.529587981628714	0.313744473124542	L	NVE	WGS
7	7_97158697	97158697	1	3	0.301471	-0.473129	0.0253115	5.72612e-78	77.2421395548838	0.98	0.529587981628714	0.313744473124542	L	NVE	WGS
7	7_97158787	97158787	2	4	0.301471	-0.473129	0.0253115	5.72612e-78	77.2421395548838	0.98	0.529587981628714	0.313744473124542	L	NVE	WGS
7	7_97158817	97158817	1	3	0.301471	-0.473129	0.0253115	5.72612e-78	77.2421395548838	0.98	0.529587981628714	0.313744473124542	L	NVE	WGS
7	7_97159091	97159091	1	3	0.301471	-0.473129	0.0253115	5.72612e-78	77.2421395548838	0.98	0.529587981628714	0.313744473124542	L	NVE	WGS
7	7_97159127	97159127	4	2	0.301471	-0.473129	0.0253115	5.72612e-78	77.2421395548838	0.98	0.529587981628714	0.313744473124542	L	NVE	WGS
7	7_97159372	97159372	4	2	0.301471	-0.473129	0.0253115	5.72612e-78	77.2421395548838	0.98	0.529587981628714	0.313744473124542	L	NVE	WGS
7	7_97159879	97159879	2	4	0.301471	-0.473129	0.0253115	5.72612e-78	77.2421395548838	0.98	0.529587981628714	0.313744473124542	L	NVE	WGS
7	7_97159993	97159993	2	4	0.301471	-0.473129	0.0253115	5.72612e-78	77.2421395548838	0.98	0.529587981628714	0.313744473124542	L	NVE	WGS
7	7_97160844	97160844	3	1	0.301471	-0.473129	0.0253115	5.72612e-78	77.2421395548838	0.98	0.529587981628714	0.313744473124542	L	NVE	WGS
7	7_97161067	97161067	2	4	0.301471	-0.473129	0.0253115	5.72612e-78	77.2421395548838	0.98	0.529587981628714	0.313744473124542	L	NVE	WGS
7	7_97161327	97161327	4	3	0.301471	-0.473129	0.0253115	5.72612e-78	77.2421395548838	0.98	0.529587981628714	0.313744473124542	L	NVE	WGS
7	7_97161788	97161788	2	4	0.301471	-0.473129	0.0253115	5.72612e-78	77.2421395548838	0.98	0.529587981628714	0.313744473124542	L	NVE	WGS
7	7_97161953	97161953	2	4	0.301471	-0.473129	0.0253115	5.72612e-78	77.2421395548838	0.98	0.529587981628714	0.313744473124542	L	NVE	WGS
7	7_97162210	97162210	4	3	0.301471	-0.473129	0.0253115	5.72612e-78	77.2421395548838	0.98	0.529587981628714	0.313744473124542	L	NVE	WGS
7	7_97162784	97162784	1	2	0.301471	-0.473129	0.0253115	5.72612e-78	77.2421395548838	0.98	0.529587981628714	0.313744473124542	L	NVE	WGS
7	7_97163085	97163085	3	1	0.301471	-0.473129	0.0253115	5.72612e-78	77.2421395548838	0.98	0.529587981628714	0.313744473124542	L	NVE	WGS
7	7_97163213	97163213	1	3	0.301471	-0.473129	0.0253115	5.72612e-78	77.2421395548838	0.98	0.529587981628714	0.313744473124542	L	NVE	WGS
7	7_97163389	97163389	4	2	0.301471	-0.473129	0.0253115	5.72612e-78	77.2421395548838	0.98	0.529587981628714	0.313744473124542	L	NVE	WGS
7	7_97163796	97163796	1	3	0.301471	-0.473129	0.0253115	5.72612e-78	77.2421395548838	0.98	0.529587981628714	0.313744473124542	L	NVE	WGS
7	7_97163807	97163807	4	2	0.301471	-0.473129	0.0253115	5.72612e-78	77.2421395548838	0.98	0.529587981628714	0.313744473124542	L	NVE	WGS
7	7_97163855	97163855	4	2	0.301471	-0.473129	0.0253115	5.72612e-78	77.2421395548838	0.98	0.529587981628714	0.313744473124542	L	NVE	WGS
7	7_97163965	97163965	1	3	0.301471	-0.473129	0.0253115	5.72612e-78	77.2421395548838	0.98	0.529587981628714	0.313744473124542	L	NVE	WGS
7	7_97164028	97164028	2	4	0.301471	-0.473129	0.0253115	5.72612e-78	77.2421395548838	0.98	0.529587981628714	0.313744473124542	L	NVE	WGS
7	7_97164107	97164107	4	2	0.301471	-0.473129	0.0253115	5.72612e-78	77.2421395548838	0.98	0.529587981628714	0.313744473124542	L	NVE	WGS
7	7_97164468	97164468	4	1	0.301471	-0.473129	0.0253115	5.72612e-78	77.2421395548838	0.98	0.529587981628714	0.313744473124542	L	NVE	WGS
7	7_97165118	97165118	1	2	0.301471	-0.473129	0.0253115	5.72612e-78	77.2421395548838	0.98	0.529587981628714	0.313744473124542	L	NVE	WGS
7	7_97165370	97165370	4	2	0.301471	-0.473129	0.0253115	5.72612e-78	77.2421395548838	0.98	0.529587981628714	0.313744473124542	L	NVE	WGS
7	7_97595573	97595573	1	3	0.30502	-0.46494	0.0248758	5.92199e-78	77.2275323303051	0.99	0.514805819030253	0.30498705796978	L	NVE	WGS
7	7_97595952	97595952	3	2	0.30502	-0.46494	0.0248758	5.92199e-78	77.2275323303051	0.99	0.514805819030253	0.30498705796978	L	NVE	WGS
7	7_97596043	97596043	3	1	0.30502	-0.46494	0.0248758	5.92199e-78	77.2275323303051	0.99	0.514805819030253	0.30498705796978	L	NVE	WGS
7	7_97596220	97596220	4	1	0.30502	-0.46494	0.0248758	5.92199e-78	77.2275323303051	0.99	0.514805819030253	0.30498705796978	L	NVE	WGS
7	7_97596333	97596333	4	2	0.30502	-0.46494	0.0248758	5.92199e-78	77.2275323303051	0.99	0.514805819030253	0.30498705796978	L	NVE	WGS
7	7_97596559	97596559	2	3	0.30502	-0.46494	0.0248758	5.92199e-78	77.2275323303051	0.99	0.514805819030253	0.30498705796978	L	NVE	WGS
7	7_97596799	97596799	4	2	0.30502	-0.46494	0.0248758	5.92199e-78	77.2275323303051	0.99	0.514805819030253	0.30498705796978	L	NVE	WGS
7	7_97596977	97596977	3	1	0.30502	-0.46494	0.0248758	5.92199e-78	77.2275323303051	0.99	0.514805819030253	0.30498705796978	L	NVE	WGS
7	7_97597078	97597078	3	1	0.30502	-0.46494	0.0248758	5.92199e-78	77.2275323303051	0.99	0.514805819030253	0.30498705796978	L	NVE	WGS
7	7_97597218	97597218	4	2	0.30502	-0.46494	0.0248758	5.92199e-78	77.2275323303051	0.99	0.514805819030253	0.30498705796978	L	NVE	WGS
7	7_97597498	97597498	4	3	0.30502	-0.46494	0.0248758	5.92199e-78	77.2275323303051	0.99	0.514805819030253	0.30498705796978	L	NVE	WGS
7	7_97597637	97597637	2	4	0.30502	-0.46494	0.0248758	5.92199e-78	77.2275323303051	0.99	0.514805819030253	0.30498705796978	L	NVE	WGS
7	7_97597669	97597669	1	3	0.30502	-0.46494	0.0248758	5.92199e-78	77.2275323303051	0.99	0.514805819030253	0.30498705796978	L	NVE	WGS
7	7_97597749	97597749	3	1	0.30502	-0.46494	0.0248758	5.92199e-78	77.2275323303051	0.99	0.514805819030253	0.30498705796978	L	NVE	WGS
7	7_97597815	97597815	4	2	0.30502	-0.46494	0.0248758	5.92199e-78	77.2275323303051	0.99	0.514805819030253	0.30498705796978	L	NVE	WGS
7	7_97597848	97597848	4	2	0.30502	-0.46494	0.0248758	5.92199e-78	77.2275323303051	0.99	0.514805819030253	0.30498705796978	L	NVE	WGS
7	7_97597876	97597876	3	4	0.30502	-0.46494	0.0248758	5.92199e-78	77.2275323303051	0.99	0.514805819030253	0.30498705796978	L	NVE	WGS
7	7_97597959	97597959	4	2	0.30502	-0.46494	0.0248758	5.92199e-78	77.2275323303051	0.99	0.514805819030253	0.30498705796978	L	NVE	WGS
7	7_97598792	97598792	3	1	0.30502	-0.46494	0.0248758	5.92199e-78	77.2275323303051	0.99	0.514805819030253	0.30498705796978	L	NVE	WGS
7	7_97598807	97598807	4	2	0.30502	-0.46494	0.0248758	5.92199e-78	77.2275323303051	0.99	0.514805819030253	0.30498705796978	L	NVE	WGS
7	7_97599059	97599059	1	2	0.30502	-0.46494	0.0248758	5.92199e-78	77.2275323303051	0.99	0.514805819030253	0.30498705796978	L	NVE	WGS
7	7_97599066	97599066	2	4	0.30502	-0.46494	0.0248758	5.92199e-78	77.2275323303051	0.99	0.514805819030253	0.30498705796978	L	NVE	WGS
7	7_97599508	97599508	3	1	0.30502	-0.46494	0.0248758	5.92199e-78	77.2275323303051	0.99	0.514805819030253	0.30498705796978	L	NVE	WGS
7	7_97599639	97599639	2	4	0.30502	-0.46494	0.0248758	5.92199e-78	77.2275323303051	0.99	0.514805819030253	0.30498705796978	L	NVE	WGS
7	7_97599750	97599750	2	1	0.30502	-0.46494	0.0248758	5.92199e-78	77.2275323303051	0.99	0.514805819030253	0.30498705796978	L	NVE	WGS
7	7_97599810	97599810	4	2	0.30502	-0.46494	0.0248758	5.92199e-78	77.2275323303051	0.99	0.514805819030253	0.30498705796978	L	NVE	WGS
7	7_97599844	97599844	1	3	0.30502	-0.46494	0.0248758	5.92199e-78	77.2275323303051	0.99	0.514805819030253	0.30498705796978	L	NVE	WGS
7	7_97599983	97599983	4	3	0.30502	-0.46494	0.0248758	5.92199e-78	77.2275323303051	0.99	0.514805819030253	0.30498705796978	L	NVE	WGS
7	7_97600036	97600036	1	2	0.30502	-0.46494	0.0248758	5.92199e-78	77.2275323303051	0.99	0.514805819030253	0.30498705796978	L	NVE	WGS
7	7_97600192	97600192	2	4	0.30502	-0.46494	0.0248758	5.92199e-78	77.2275323303051	0.99	0.514805819030253	0.30498705796978	L	NVE	WGS
7	7_97600345	97600345	1	3	0.30502	-0.46494	0.0248758	5.92199e-78	77.2275323303051	0.99	0.514805819030253	0.30498705796978	L	NVE	WGS
7	7_97600393	97600393	1	3	0.30502	-0.46494	0.0248758	5.92199e-78	77.2275323303051	0.99	0.514805819030253	0.30498705796978	L	NVE	WGS
7	7_97600449	97600449	1	3	0.30502	-0.46494	0.0248758	5.92199e-78	77.2275323303051	0.99	0.514805819030253	0.30498705796978	L	NVE	WGS
7	7_97600461	97600461	4	2	0.30502	-0.46494	0.0248758	5.92199e-78	77.2275323303051	0.99	0.514805819030253	0.30498705796978	L	NVE	WGS
7	7_97600462	97600462	3	2	0.30502	-0.46494	0.0248758	5.92199e-78	77.2275323303051	0.99	0.514805819030253	0.30498705796978	L	NVE	WGS
7	7_97600522	97600522	4	3	0.30502	-0.46494	0.0248758	5.92199e-78	77.2275323303051	0.99	0.514805819030253	0.30498705796978	L	NVE	WGS
7	7_97600601	97600601	3	1	0.30502	-0.46494	0.0248758	5.92199e-78	77.2275323303051	0.99	0.514805819030253	0.30498705796978	L	NVE	WGS
7	7_97600647	97600647	1	2	0.30502	-0.46494	0.0248758	5.92199e-78	77.2275323303051	0.99	0.514805819030253	0.30498705796978	L	NVE	WGS
7	7_97600653	97600653	4	2	0.30502	-0.46494	0.0248758	5.92199e-78	77.2275323303051	0.99	0.514805819030253	0.30498705796978	L	NVE	WGS
7	7_97600687	97600687	2	4	0.30502	-0.46494	0.0248758	5.92199e-78	77.2275323303051	0.99	0.514805819030253	0.30498705796978	L	NVE	WGS
7	7_97600836	97600836	4	3	0.30502	-0.46494	0.0248758	5.92199e-78	77.2275323303051	0.99	0.514805819030253	0.30498705796978	L	NVE	WGS
7	7_97601060	97601060	1	3	0.30502	-0.46494	0.0248758	5.92199e-78	77.2275323303051	0.99	0.514805819030253	0.30498705796978	L	NVE	WGS
7	7_97601230	97601230	2	4	0.30502	-0.46494	0.0248758	5.92199e-78	77.2275323303051	0.99	0.514805819030253	0.30498705796978	L	NVE	WGS
7	7_97601297	97601297	3	1	0.30502	-0.46494	0.0248758	5.92199e-78	77.2275323303051	0.99	0.514805819030253	0.30498705796978	L	NVE	WGS
7	7_97601459	97601459	4	3	0.30502	-0.46494	0.0248758	5.92199e-78	77.2275323303051	0.99	0.514805819030253	0.30498705796978	L	NVE	WGS
7	7_97601476	97601476	1	3	0.30502	-0.46494	0.0248758	5.92199e-78	77.2275323303051	0.99	0.514805819030253	0.30498705796978	L	NVE	WGS
7	7_97601564	97601564	1	3	0.30502	-0.46494	0.0248758	5.92199e-78	77.2275323303051	0.99	0.514805819030253	0.30498705796978	L	NVE	WGS
7	7_97601594	97601594	3	1	0.30502	-0.46494	0.0248758	5.92199e-78	77.2275323303051	0.99	0.514805819030253	0.30498705796978	L	NVE	WGS
7	7_97601757	97601757	1	3	0.30502	-0.46494	0.0248758	5.92199e-78	77.2275323303051	0.99	0.514805819030253	0.30498705796978	L	NVE	WGS
7	7_97601765	97601765	1	3	0.30502	-0.46494	0.0248758	5.92199e-78	77.2275323303051	0.99	0.514805819030253	0.30498705796978	L	NVE	WGS
7	7_97601770	97601770	3	1	0.30502	-0.46494	0.0248758	5.92199e-78	77.2275323303051	0.99	0.514805819030253	0.30498705796978	L	NVE	WGS
7	7_97601776	97601776	3	4	0.30502	-0.46494	0.0248758	5.92199e-78	77.2275323303051	0.99	0.514805819030253	0.30498705796978	L	NVE	WGS
7	7_97601845	97601845	4	2	0.30502	-0.46494	0.0248758	5.92199e-78	77.2275323303051	0.99	0.514805819030253	0.30498705796978	L	NVE	WGS
7	7_97601852	97601852	4	2	0.30502	-0.46494	0.0248758	5.92199e-78	77.2275323303051	0.99	0.514805819030253	0.30498705796978	L	NVE	WGS
7	7_97601952	97601952	4	2	0.30502	-0.46494	0.0248758	5.92199e-78	77.2275323303051	0.99	0.514805819030253	0.30498705796978	L	NVE	WGS
7	7_97601986	97601986	1	4	0.30502	-0.46494	0.0248758	5.92199e-78	77.2275323303051	0.99	0.514805819030253	0.30498705796978	L	NVE	WGS
7	7_97602009	97602009	1	3	0.30502	-0.46494	0.0248758	5.92199e-78	77.2275323303051	0.99	0.514805819030253	0.30498705796978	L	NVE	WGS
7	7_97602015	97602015	1	2	0.30502	-0.46494	0.0248758	5.92199e-78	77.2275323303051	0.99	0.514805819030253	0.30498705796978	L	NVE	WGS
7	7_97602183	97602183	1	3	0.30502	-0.46494	0.0248758	5.92199e-78	77.2275323303051	0.99	0.514805819030253	0.30498705796978	L	NVE	WGS
7	7_97602252	97602252	2	4	0.30502	-0.46494	0.0248758	5.92199e-78	77.2275323303051	0.99	0.514805819030253	0.30498705796978	L	NVE	WGS
7	7_97602282	97602282	2	1	0.30502	-0.46494	0.0248758	5.92199e-78	77.2275323303051	0.99	0.514805819030253	0.30498705796978	L	NVE	WGS
7	7_97602290	97602290	1	2	0.30502	-0.46494	0.0248758	5.92199e-78	77.2275323303051	0.99	0.514805819030253	0.30498705796978	L	NVE	WGS
7	7_97602303	97602303	4	2	0.30502	-0.46494	0.0248758	5.92199e-78	77.2275323303051	0.99	0.514805819030253	0.30498705796978	L	NVE	WGS
7	7_97602454	97602454	2	4	0.30502	-0.46494	0.0248758	5.92199e-78	77.2275323303051	0.99	0.514805819030253	0.30498705796978	L	NVE	WGS
7	7_97602519	97602519	1	3	0.30502	-0.46494	0.0248758	5.92199e-78	77.2275323303051	0.99	0.514805819030253	0.30498705796978	L	NVE	WGS
7	7_97602549	97602549	2	3	0.30502	-0.46494	0.0248758	5.92199e-78	77.2275323303051	0.99	0.514805819030253	0.30498705796978	L	NVE	WGS
7	7_97602566	97602566	4	2	0.30502	-0.46494	0.0248758	5.92199e-78	77.2275323303051	0.99	0.514805819030253	0.30498705796978	L	NVE	WGS
7	7_97602624	97602624	4	2	0.30502	-0.46494	0.0248758	5.92199e-78	77.2275323303051	0.99	0.514805819030253	0.30498705796978	L	NVE	WGS
7	7_97602729	97602729	1	3	0.30502	-0.46494	0.0248758	5.92199e-78	77.2275323303051	0.99	0.514805819030253	0.30498705796978	L	NVE	WGS
7	7_97602752	97602752	3	1	0.30502	-0.46494	0.0248758	5.92199e-78	77.2275323303051	0.99	0.514805819030253	0.30498705796978	L	NVE	WGS
7	7_97602765	97602765	3	1	0.30502	-0.46494	0.0248758	5.92199e-78	77.2275323303051	0.99	0.514805819030253	0.30498705796978	L	NVE	WGS
7	7_97603327	97603327	2	1	0.30502	-0.46494	0.0248758	5.92199e-78	77.2275323303051	0.99	0.514805819030253	0.30498705796978	L	NVE	WGS
7	7_97603778	97603778	1	3	0.30502	-0.46494	0.0248758	5.92199e-78	77.2275323303051	0.99	0.514805819030253	0.30498705796978	L	NVE	WGS
7	7_97604099	97604099	2	4	0.30502	-0.46494	0.0248758	5.92199e-78	77.2275323303051	0.99	0.514805819030253	0.30498705796978	L	NVE	WGS
7	7_97604192	97604192	2	3	0.30502	-0.46494	0.0248758	5.92199e-78	77.2275323303051	0.99	0.514805819030253	0.30498705796978	L	NVE	WGS
7	7_97604220	97604220	2	4	0.30502	-0.46494	0.0248758	5.92199e-78	77.2275323303051	0.99	0.514805819030253	0.30498705796978	L	NVE	WGS
7	7_97604262	97604262	2	4	0.30502	-0.46494	0.0248758	5.92199e-78	77.2275323303051	0.99	0.514805819030253	0.30498705796978	L	NVE	WGS
7	7_97604325	97604325	4	2	0.30502	-0.46494	0.0248758	5.92199e-78	77.2275323303051	0.99	0.514805819030253	0.30498705796978	L	NVE	WGS
7	7_97604334	97604334	1	3	0.30502	-0.46494	0.0248758	5.92199e-78	77.2275323303051	0.99	0.514805819030253	0.30498705796978	L	NVE	WGS
7	7_97604626	97604626	1	2	0.30502	-0.46494	0.0248758	5.92199e-78	77.2275323303051	0.99	0.514805819030253	0.30498705796978	L	NVE	WGS
7	7_97604641	97604641	4	2	0.30502	-0.46494	0.0248758	5.92199e-78	77.2275323303051	0.99	0.514805819030253	0.30498705796978	L	NVE	WGS
7	7_97604878	97604878	3	2	0.30502	-0.46494	0.0248758	5.92199e-78	77.2275323303051	0.99	0.514805819030253	0.30498705796978	L	NVE	WGS
7	7_97604910	97604910	3	1	0.30502	-0.46494	0.0248758	5.92199e-78	77.2275323303051	0.99	0.514805819030253	0.30498705796978	L	NVE	WGS
7	7_97604935	97604935	1	3	0.30502	-0.46494	0.0248758	5.92199e-78	77.2275323303051	0.99	0.514805819030253	0.30498705796978	L	NVE	WGS
7	7_97605024	97605024	3	1	0.30502	-0.46494	0.0248758	5.92199e-78	77.2275323303051	0.99	0.514805819030253	0.30498705796978	L	NVE	WGS
7	7_97605091	97605091	4	2	0.30502	-0.46494	0.0248758	5.92199e-78	77.2275323303051	0.99	0.514805819030253	0.30498705796978	L	NVE	WGS
7	7_97605115	97605115	4	2	0.30502	-0.46494	0.0248758	5.92199e-78	77.2275323303051	0.99	0.514805819030253	0.30498705796978	L	NVE	WGS
7	7_97605166	97605166	4	3	0.30502	-0.46494	0.0248758	5.92199e-78	77.2275323303051	0.99	0.514805819030253	0.30498705796978	L	NVE	WGS
7	7_97605172	97605172	1	3	0.30502	-0.46494	0.0248758	5.92199e-78	77.2275323303051	0.99	0.514805819030253	0.30498705796978	L	NVE	WGS
7	7_97605238	97605238	3	1	0.30502	-0.46494	0.0248758	5.92199e-78	77.2275323303051	0.99	0.514805819030253	0.30498705796978	L	NVE	WGS
7	7_97605363	97605363	1	3	0.30502	-0.46494	0.0248758	5.92199e-78	77.2275323303051	0.99	0.514805819030253	0.30498705796978	L	NVE	WGS
7	7_97605395	97605395	2	4	0.30502	-0.46494	0.0248758	5.92199e-78	77.2275323303051	0.99	0.514805819030253	0.30498705796978	L	NVE	WGS
7	7_97605476	97605476	4	2	0.30502	-0.46494	0.0248758	5.92199e-78	77.2275323303051	0.99	0.514805819030253	0.30498705796978	L	NVE	WGS
7	7_97605538	97605538	3	4	0.30502	-0.46494	0.0248758	5.92199e-78	77.2275323303051	0.99	0.514805819030253	0.30498705796978	L	NVE	WGS
7	7_97605604	97605604	1	3	0.30502	-0.46494	0.0248758	5.92199e-78	77.2275323303051	0.99	0.514805819030253	0.30498705796978	L	NVE	WGS
7	7_97605872	97605872	1	3	0.30502	-0.46494	0.0248758	5.92199e-78	77.2275323303051	0.99	0.514805819030253	0.30498705796978	L	NVE	WGS
7	7_97605966	97605966	4	3	0.30502	-0.46494	0.0248758	5.92199e-78	77.2275323303051	0.99	0.514805819030253	0.30498705796978	L	NVE	WGS
7	7_97605998	97605998	1	3	0.30502	-0.46494	0.0248758	5.92199e-78	77.2275323303051	0.99	0.514805819030253	0.30498705796978	L	NVE	WGS
7	7_97606026	97606026	2	4	0.30502	-0.46494	0.0248758	5.92199e-78	77.2275323303051	0.99	0.514805819030253	0.30498705796978	L	NVE	WGS
7	7_97606055	97606055	2	1	0.30502	-0.46494	0.0248758	5.92199e-78	77.2275323303051	0.99	0.514805819030253	0.30498705796978	L	NVE	WGS
7	7_97606238	97606238	2	4	0.30502	-0.46494	0.0248758	5.92199e-78	77.2275323303051	0.99	0.514805819030253	0.30498705796978	L	NVE	WGS
7	7_97606304	97606304	3	2	0.30502	-0.46494	0.0248758	5.92199e-78	77.2275323303051	0.99	0.514805819030253	0.30498705796978	L	NVE	WGS
7	7_97606482	97606482	4	2	0.30502	-0.46494	0.0248758	5.92199e-78	77.2275323303051	0.99	0.514805819030253	0.30498705796978	L	NVE	WGS
7	7_97606569	97606569	4	2	0.30502	-0.46494	0.0248758	5.92199e-78	77.2275323303051	0.99	0.514805819030253	0.30498705796978	L	NVE	WGS
7	7_97606621	97606621	1	4	0.30502	-0.46494	0.0248758	5.92199e-78	77.2275323303051	0.99	0.514805819030253	0.30498705796978	L	NVE	WGS
7	7_97606774	97606774	2	3	0.30502	-0.46494	0.0248758	5.92199e-78	77.2275323303051	0.99	0.514805819030253	0.30498705796978	L	NVE	WGS
7	7_97606876	97606876	2	4	0.30502	-0.46494	0.0248758	5.92199e-78	77.2275323303051	0.99	0.514805819030253	0.30498705796978	L	NVE	WGS
7	7_97607042	97607042	4	1	0.30502	-0.46494	0.0248758	5.92199e-78	77.2275323303051	0.99	0.514805819030253	0.30498705796978	L	NVE	WGS
7	7_97607063	97607063	1	3	0.30502	-0.46494	0.0248758	5.92199e-78	77.2275323303051	0.99	0.514805819030253	0.30498705796978	L	NVE	WGS
7	7_97607256	97607256	3	1	0.30502	-0.46494	0.0248758	5.92199e-78	77.2275323303051	0.99	0.514805819030253	0.30498705796978	L	NVE	WGS
7	7_97607449	97607449	4	2	0.30502	-0.46494	0.0248758	5.92199e-78	77.2275323303051	0.99	0.514805819030253	0.30498705796978	L	NVE	WGS
7	7_97607869	97607869	1	3	0.30502	-0.46494	0.0248758	5.92199e-78	77.2275323303051	0.99	0.514805819030253	0.30498705796978	L	NVE	WGS
7	7_97607952	97607952	3	1	0.30502	-0.46494	0.0248758	5.92199e-78	77.2275323303051	0.99	0.514805819030253	0.30498705796978	L	NVE	WGS
7	7_97608037	97608037	2	4	0.30502	-0.46494	0.0248758	5.92199e-78	77.2275323303051	0.99	0.514805819030253	0.30498705796978	L	NVE	WGS
7	7_97608354	97608354	3	1	0.30502	-0.46494	0.0248758	5.92199e-78	77.2275323303051	0.99	0.514805819030253	0.30498705796978	L	NVE	WGS
7	7_97608533	97608533	3	4	0.30502	-0.46494	0.0248758	5.92199e-78	77.2275323303051	0.99	0.514805819030253	0.30498705796978	L	NVE	WGS
7	7_97608636	97608636	2	4	0.30502	-0.46494	0.0248758	5.92199e-78	77.2275323303051	0.99	0.514805819030253	0.30498705796978	L	NVE	WGS
7	7_97609085	97609085	3	1	0.30502	-0.46494	0.0248758	5.92199e-78	77.2275323303051	0.99	0.514805819030253	0.30498705796978	L	NVE	WGS
7	7_97609768	97609768	4	2	0.30502	-0.46494	0.0248758	5.92199e-78	77.2275323303051	0.99	0.514805819030253	0.30498705796978	L	NVE	WGS
7	7_97609817	97609817	3	1	0.30502	-0.46494	0.0248758	5.92199e-78	77.2275323303051	0.99	0.514805819030253	0.30498705796978	L	NVE	WGS
7	7_97609826	97609826	2	4	0.30502	-0.46494	0.0248758	5.92199e-78	77.2275323303051	0.99	0.514805819030253	0.30498705796978	L	NVE	WGS
7	7_97609858	97609858	3	1	0.30502	-0.46494	0.0248758	5.92199e-78	77.2275323303051	0.99	0.514805819030253	0.30498705796978	L	NVE	WGS
7	7_97610114	97610114	1	3	0.30502	-0.46494	0.0248758	5.92199e-78	77.2275323303051	0.99	0.514805819030253	0.30498705796978	L	NVE	WGS
7	7_97610165	97610165	2	4	0.30502	-0.46494	0.0248758	5.92199e-78	77.2275323303051	0.99	0.514805819030253	0.30498705796978	L	NVE	WGS
7	7_97610245	97610245	1	3	0.30502	-0.46494	0.0248758	5.92199e-78	77.2275323303051	0.99	0.514805819030253	0.30498705796978	L	NVE	WGS
7	7_97610350	97610350	2	4	0.30502	-0.46494	0.0248758	5.92199e-78	77.2275323303051	0.99	0.514805819030253	0.30498705796978	L	NVE	WGS
7	7_97610407	97610407	1	3	0.30502	-0.46494	0.0248758	5.92199e-78	77.2275323303051	0.99	0.514805819030253	0.30498705796978	L	NVE	WGS
7	7_97610465	97610465	1	3	0.30502	-0.46494	0.0248758	5.92199e-78	77.2275323303051	0.99	0.514805819030253	0.30498705796978	L	NVE	WGS
7	7_97610591	97610591	4	2	0.30502	-0.46494	0.0248758	5.92199e-78	77.2275323303051	0.99	0.514805819030253	0.30498705796978	L	NVE	WGS
7	7_97610784	97610784	4	2	0.30502	-0.46494	0.0248758	5.92199e-78	77.2275323303051	0.99	0.514805819030253	0.30498705796978	L	NVE	WGS
7	7_97610892	97610892	2	3	0.30502	-0.46494	0.0248758	5.92199e-78	77.2275323303051	0.99	0.514805819030253	0.30498705796978	L	NVE	WGS
7	7_97610951	97610951	3	4	0.30502	-0.46494	0.0248758	5.92199e-78	77.2275323303051	0.99	0.514805819030253	0.30498705796978	L	NVE	WGS
7	7_97611003	97611003	3	2	0.30502	-0.46494	0.0248758	5.92199e-78	77.2275323303051	0.99	0.514805819030253	0.30498705796978	L	NVE	WGS
7	7_97611037	97611037	3	2	0.30502	-0.46494	0.0248758	5.92199e-78	77.2275323303051	0.99	0.514805819030253	0.30498705796978	L	NVE	WGS
7	7_97611401	97611401	3	1	0.30502	-0.46494	0.0248758	5.92199e-78	77.2275323303051	0.99	0.514805819030253	0.30498705796978	L	NVE	WGS
7	7_97611480	97611480	4	3	0.30502	-0.46494	0.0248758	5.92199e-78	77.2275323303051	0.99	0.514805819030253	0.30498705796978	L	NVE	WGS
7	7_97611485	97611485	1	3	0.30502	-0.46494	0.0248758	5.92199e-78	77.2275323303051	0.99	0.514805819030253	0.30498705796978	L	NVE	WGS
7	7_97611733	97611733	4	2	0.30502	-0.46494	0.0248758	5.92199e-78	77.2275323303051	0.99	0.514805819030253	0.30498705796978	L	NVE	WGS
7	7_97611889	97611889	2	3	0.30502	-0.46494	0.0248758	5.92199e-78	77.2275323303051	0.99	0.514805819030253	0.30498705796978	L	NVE	WGS
7	7_97612122	97612122	1	3	0.30502	-0.46494	0.0248758	5.92199e-78	77.2275323303051	0.99	0.514805819030253	0.30498705796978	L	NVE	WGS
7	7_97612130	97612130	4	2	0.30502	-0.46494	0.0248758	5.92199e-78	77.2275323303051	0.99	0.514805819030253	0.30498705796978	L	NVE	WGS
7	7_97612216	97612216	4	1	0.30502	-0.46494	0.0248758	5.92199e-78	77.2275323303051	0.99	0.514805819030253	0.30498705796978	L	NVE	WGS
7	7_97612257	97612257	2	4	0.30502	-0.46494	0.0248758	5.92199e-78	77.2275323303051	0.99	0.514805819030253	0.30498705796978	L	NVE	WGS
7	7_97612278	97612278	4	2	0.30502	-0.46494	0.0248758	5.92199e-78	77.2275323303051	0.99	0.514805819030253	0.30498705796978	L	NVE	WGS
7	7_97612303	97612303	4	2	0.30502	-0.46494	0.0248758	5.92199e-78	77.2275323303051	0.99	0.514805819030253	0.30498705796978	L	NVE	WGS
7	7_97612335	97612335	1	3	0.30502	-0.46494	0.0248758	5.92199e-78	77.2275323303051	0.99	0.514805819030253	0.30498705796978	L	NVE	WGS
7	7_97612395	97612395	3	1	0.30502	-0.46494	0.0248758	5.92199e-78	77.2275323303051	0.99	0.514805819030253	0.30498705796978	L	NVE	WGS
7	7_97612538	97612538	3	2	0.30502	-0.46494	0.0248758	5.92199e-78	77.2275323303051	0.99	0.514805819030253	0.30498705796978	L	NVE	WGS
7	7_97612828	97612828	4	2	0.30502	-0.46494	0.0248758	5.92199e-78	77.2275323303051	0.99	0.514805819030253	0.30498705796978	L	NVE	WGS
7	7_97613372	97613372	3	1	0.30502	-0.46494	0.0248758	5.92199e-78	77.2275323303051	0.99	0.514805819030253	0.30498705796978	L	NVE	WGS
7	7_97613626	97613626	4	2	0.30502	-0.46494	0.0248758	5.92199e-78	77.2275323303051	0.99	0.514805819030253	0.30498705796978	L	NVE	WGS
7	7_97613711	97613711	4	2	0.30502	-0.46494	0.0248758	5.92199e-78	77.2275323303051	0.99	0.514805819030253	0.30498705796978	L	NVE	WGS
7	7_97613805	97613805	3	2	0.30502	-0.46494	0.0248758	5.92199e-78	77.2275323303051	0.99	0.514805819030253	0.30498705796978	L	NVE	WGS
7	7_97613872	97613872	2	1	0.30502	-0.46494	0.0248758	5.92199e-78	77.2275323303051	0.99	0.514805819030253	0.30498705796978	L	NVE	WGS
7	7_97613926	97613926	3	2	0.30502	-0.46494	0.0248758	5.92199e-78	77.2275323303051	0.99	0.514805819030253	0.30498705796978	L	NVE	WGS
7	7_97614027	97614027	1	3	0.30502	-0.46494	0.0248758	5.92199e-78	77.2275323303051	0.99	0.514805819030253	0.30498705796978	L	NVE	WGS
7	7_97614602	97614602	1	2	0.30502	-0.46494	0.0248758	5.92199e-78	77.2275323303051	0.99	0.514805819030253	0.30498705796978	L	NVE	WGS
7	7_97614694	97614694	3	1	0.30502	-0.46494	0.0248758	5.92199e-78	77.2275323303051	0.99	0.514805819030253	0.30498705796978	L	NVE	WGS
7	7_97615212	97615212	2	3	0.30502	-0.46494	0.0248758	5.92199e-78	77.2275323303051	0.99	0.514805819030253	0.30498705796978	L	NVE	WGS
7	7_97615909	97615909	1	3	0.30502	-0.46494	0.0248758	5.92199e-78	77.2275323303051	0.99	0.514805819030253	0.30498705796978	L	NVE	WGS
7	7_97615920	97615920	2	1	0.30502	-0.46494	0.0248758	5.92199e-78	77.2275323303051	0.99	0.514805819030253	0.30498705796978	L	NVE	WGS
7	7_97615947	97615947	3	1	0.30502	-0.46494	0.0248758	5.92199e-78	77.2275323303051	0.99	0.514805819030253	0.30498705796978	L	NVE	WGS
7	7_97616370	97616370	1	3	0.30502	-0.46494	0.0248758	5.92199e-78	77.2275323303051	0.99	0.514805819030253	0.30498705796978	L	NVE	WGS
7	7_97617098	97617098	4	2	0.30502	-0.46494	0.0248758	5.92199e-78	77.2275323303051	0.99	0.514805819030253	0.30498705796978	L	NVE	WGS
7	7_97617184	97617184	2	4	0.30502	-0.46494	0.0248758	5.92199e-78	77.2275323303051	0.99	0.514805819030253	0.30498705796978	L	NVE	WGS
7	7_97617335	97617335	4	2	0.30502	-0.46494	0.0248758	5.92199e-78	77.2275323303051	0.99	0.514805819030253	0.30498705796978	L	NVE	WGS
7	7_97617689	97617689	1	4	0.30502	-0.46494	0.0248758	5.92199e-78	77.2275323303051	0.99	0.514805819030253	0.30498705796978	L	NVE	WGS
7	7_97617926	97617926	4	1	0.30502	-0.46494	0.0248758	5.92199e-78	77.2275323303051	0.99	0.514805819030253	0.30498705796978	L	NVE	WGS
7	7_97617970	97617970	1	3	0.30502	-0.46494	0.0248758	5.92199e-78	77.2275323303051	0.99	0.514805819030253	0.30498705796978	L	NVE	WGS
7	7_97132231	97132231	2	4	0.302485	-0.472577	0.0253452	1.37014e-77	76.8632350546531	0.98	0.529360531778572	0.313609724724143	L	NVE	WGS
7	7_97132880	97132880	1	2	0.302485	-0.472577	0.0253452	1.37014e-77	76.8632350546531	0.98	0.529360531778572	0.313609724724143	L	NVE	WGS
7	7_97133317	97133317	4	2	0.302485	-0.472577	0.0253452	1.37014e-77	76.8632350546531	0.98	0.529360531778572	0.313609724724143	L	NVE	WGS
7	7_97133410	97133410	1	3	0.302485	-0.472577	0.0253452	1.37014e-77	76.8632350546531	0.98	0.529360531778572	0.313609724724143	L	NVE	WGS
7	7_97133428	97133428	2	4	0.302485	-0.472577	0.0253452	1.37014e-77	76.8632350546531	0.98	0.529360531778572	0.313609724724143	L	NVE	WGS
7	7_97133934	97133934	2	1	0.302485	-0.472577	0.0253452	1.37014e-77	76.8632350546531	0.98	0.529360531778572	0.313609724724143	L	NVE	WGS
7	7_97134066	97134066	4	1	0.302485	-0.472577	0.0253452	1.37014e-77	76.8632350546531	0.98	0.529360531778572	0.313609724724143	L	NVE	WGS
7	7_97134252	97134252	3	1	0.302485	-0.472577	0.0253452	1.37014e-77	76.8632350546531	0.98	0.529360531778572	0.313609724724143	L	NVE	WGS
7	7_97134353	97134353	3	1	0.302485	-0.472577	0.0253452	1.37014e-77	76.8632350546531	0.98	0.529360531778572	0.313609724724143	L	NVE	WGS
7	7_97134505	97134505	2	4	0.302485	-0.472577	0.0253452	1.37014e-77	76.8632350546531	0.98	0.529360531778572	0.313609724724143	L	NVE	WGS
7	7_97134513	97134513	1	3	0.302485	-0.472577	0.0253452	1.37014e-77	76.8632350546531	0.98	0.529360531778572	0.313609724724143	L	NVE	WGS
7	7_97134520	97134520	1	3	0.302485	-0.472577	0.0253452	1.37014e-77	76.8632350546531	0.98	0.529360531778572	0.313609724724143	L	NVE	WGS
7	7_97134551	97134551	1	3	0.302485	-0.472577	0.0253452	1.37014e-77	76.8632350546531	0.98	0.529360531778572	0.313609724724143	L	NVE	WGS
7	7_97134558	97134558	2	4	0.302485	-0.472577	0.0253452	1.37014e-77	76.8632350546531	0.98	0.529360531778572	0.313609724724143	L	NVE	WGS
7	7_97134666	97134666	2	3	0.302485	-0.472577	0.0253452	1.37014e-77	76.8632350546531	0.98	0.529360531778572	0.313609724724143	L	NVE	WGS
7	7_97134947	97134947	3	4	0.302485	-0.472577	0.0253452	1.37014e-77	76.8632350546531	0.98	0.529360531778572	0.313609724724143	L	NVE	WGS
7	7_97135007	97135007	1	2	0.302485	-0.472577	0.0253452	1.37014e-77	76.8632350546531	0.98	0.529360531778572	0.313609724724143	L	NVE	WGS
7	7_97135040	97135040	4	1	0.302485	-0.472577	0.0253452	1.37014e-77	76.8632350546531	0.98	0.529360531778572	0.313609724724143	L	NVE	WGS
7	7_97135057	97135057	2	4	0.302485	-0.472577	0.0253452	1.37014e-77	76.8632350546531	0.98	0.529360531778572	0.313609724724143	L	NVE	WGS
7	7_97135324	97135324	3	1	0.302485	-0.472577	0.0253452	1.37014e-77	76.8632350546531	0.98	0.529360531778572	0.313609724724143	L	NVE	WGS
7	7_97135527	97135527	1	3	0.302485	-0.472577	0.0253452	1.37014e-77	76.8632350546531	0.98	0.529360531778572	0.313609724724143	L	NVE	WGS
7	7_97135611	97135611	4	3	0.302485	-0.472577	0.0253452	1.37014e-77	76.8632350546531	0.98	0.529360531778572	0.313609724724143	L	NVE	WGS
7	7_97135628	97135628	2	4	0.302485	-0.472577	0.0253452	1.37014e-77	76.8632350546531	0.98	0.529360531778572	0.313609724724143	L	NVE	WGS
7	7_97135687	97135687	3	1	0.302485	-0.472577	0.0253452	1.37014e-77	76.8632350546531	0.98	0.529360531778572	0.313609724724143	L	NVE	WGS
7	7_97135771	97135771	2	1	0.302485	-0.472577	0.0253452	1.37014e-77	76.8632350546531	0.98	0.529360531778572	0.313609724724143	L	NVE	WGS
7	7_97136009	97136009	2	4	0.302485	-0.472577	0.0253452	1.37014e-77	76.8632350546531	0.98	0.529360531778572	0.313609724724143	L	NVE	WGS
7	7_97136186	97136186	4	2	0.302485	-0.472577	0.0253452	1.37014e-77	76.8632350546531	0.98	0.529360531778572	0.313609724724143	L	NVE	WGS
7	7_97136385	97136385	3	1	0.302485	-0.472577	0.0253452	1.37014e-77	76.8632350546531	0.98	0.529360531778572	0.313609724724143	L	NVE	WGS
7	7_96990350	96990350	4	3	0.303499	-0.467326	0.0251751	6.40244e-77	76.1936544827996	0.97	0.518642256244529	0.30725988328724	L	NVE	WGS
7	7_96990619	96990619	1	2	0.303499	-0.467326	0.0251751	6.40244e-77	76.1936544827996	0.97	0.518642256244529	0.30725988328724	L	NVE	WGS
7	7_96990628	96990628	4	2	0.303499	-0.467326	0.0251751	6.40244e-77	76.1936544827996	0.97	0.518642256244529	0.30725988328724	L	NVE	WGS
7	7_96990634	96990634	3	1	0.303499	-0.467326	0.0251751	6.40244e-77	76.1936544827996	0.97	0.518642256244529	0.30725988328724	L	NVE	WGS
7	7_96991544	96991544	4	2	0.303499	-0.467326	0.0251751	6.40244e-77	76.1936544827996	0.97	0.518642256244529	0.30725988328724	L	NVE	WGS
7	7_96991653	96991653	1	3	0.303499	-0.467326	0.0251751	6.40244e-77	76.1936544827996	0.97	0.518642256244529	0.30725988328724	L	NVE	WGS
7	7_96992483	96992483	2	1	0.303499	-0.467326	0.0251751	6.40244e-77	76.1936544827996	0.97	0.518642256244529	0.30725988328724	L	NVE	WGS
7	7_96992830	96992830	2	4	0.303499	-0.467326	0.0251751	6.40244e-77	76.1936544827996	0.97	0.518642256244529	0.30725988328724	L	NVE	WGS
7	7_96992835	96992835	4	3	0.303499	-0.467326	0.0251751	6.40244e-77	76.1936544827996	0.97	0.518642256244529	0.30725988328724	L	NVE	WGS
7	7_96992983	96992983	3	1	0.303499	-0.467326	0.0251751	6.40244e-77	76.1936544827996	0.97	0.518642256244529	0.30725988328724	L	NVE	WGS
7	7_96993372	96993372	1	2	0.303499	-0.467326	0.0251751	6.40244e-77	76.1936544827996	0.97	0.518642256244529	0.30725988328724	L	NVE	WGS
7	7_96993421	96993421	3	1	0.303499	-0.467326	0.0251751	6.40244e-77	76.1936544827996	0.97	0.518642256244529	0.30725988328724	L	NVE	WGS
7	7_96993620	96993620	2	4	0.303499	-0.467326	0.0251751	6.40244e-77	76.1936544827996	0.97	0.518642256244529	0.30725988328724	L	NVE	WGS
7	7_96993685	96993685	1	3	0.303499	-0.467326	0.0251751	6.40244e-77	76.1936544827996	0.97	0.518642256244529	0.30725988328724	L	NVE	WGS
7	7_96993970	96993970	4	2	0.303499	-0.467326	0.0251751	6.40244e-77	76.1936544827996	0.97	0.518642256244529	0.30725988328724	L	NVE	WGS
7	7_96994090	96994090	3	1	0.303499	-0.467326	0.0251751	6.40244e-77	76.1936544827996	0.97	0.518642256244529	0.30725988328724	L	NVE	WGS
7	7_96994146	96994146	4	2	0.303499	-0.467326	0.0251751	6.40244e-77	76.1936544827996	0.97	0.518642256244529	0.30725988328724	L	NVE	WGS
7	7_96994503	96994503	4	3	0.303499	-0.467326	0.0251751	6.40244e-77	76.1936544827996	0.97	0.518642256244529	0.30725988328724	L	NVE	WGS
7	7_96994540	96994540	2	4	0.303499	-0.467326	0.0251751	6.40244e-77	76.1936544827996	0.97	0.518642256244529	0.30725988328724	L	NVE	WGS
7	7_96994547	96994547	2	4	0.303499	-0.467326	0.0251751	6.40244e-77	76.1936544827996	0.97	0.518642256244529	0.30725988328724	L	NVE	WGS
7	7_96994594	96994594	2	3	0.303499	-0.467326	0.0251751	6.40244e-77	76.1936544827996	0.97	0.518642256244529	0.30725988328724	L	NVE	WGS
7	7_96994670	96994670	2	4	0.303499	-0.467326	0.0251751	6.40244e-77	76.1936544827996	0.97	0.518642256244529	0.30725988328724	L	NVE	WGS
7	7_96994811	96994811	2	4	0.303499	-0.467326	0.0251751	6.40244e-77	76.1936544827996	0.97	0.518642256244529	0.30725988328724	L	NVE	WGS
7	7_96995913	96995913	1	4	0.303499	-0.467326	0.0251751	6.40244e-77	76.1936544827996	0.97	0.518642256244529	0.30725988328724	L	NVE	WGS
7	7_96995948	96995948	1	3	0.303499	-0.467326	0.0251751	6.40244e-77	76.1936544827996	0.97	0.518642256244529	0.30725988328724	L	NVE	WGS
7	7_96996183	96996183	1	4	0.303499	-0.467326	0.0251751	6.40244e-77	76.1936544827996	0.97	0.518642256244529	0.30725988328724	L	NVE	WGS
7	7_96996255	96996255	1	3	0.303499	-0.467326	0.0251751	6.40244e-77	76.1936544827996	0.97	0.518642256244529	0.30725988328724	L	NVE	WGS
7	7_96996348	96996348	3	4	0.303499	-0.467326	0.0251751	6.40244e-77	76.1936544827996	0.97	0.518642256244529	0.30725988328724	L	NVE	WGS
7	7_96996382	96996382	4	2	0.303499	-0.467326	0.0251751	6.40244e-77	76.1936544827996	0.97	0.518642256244529	0.30725988328724	L	NVE	WGS
7	7_96996590	96996590	1	3	0.303499	-0.467326	0.0251751	6.40244e-77	76.1936544827996	0.97	0.518642256244529	0.30725988328724	L	NVE	WGS
7	7_96996659	96996659	4	2	0.303499	-0.467326	0.0251751	6.40244e-77	76.1936544827996	0.97	0.518642256244529	0.30725988328724	L	NVE	WGS
7	7_96996720	96996720	3	1	0.303499	-0.467326	0.0251751	6.40244e-77	76.1936544827996	0.97	0.518642256244529	0.30725988328724	L	NVE	WGS
7	7_96996914	96996914	2	1	0.303499	-0.467326	0.0251751	6.40244e-77	76.1936544827996	0.97	0.518642256244529	0.30725988328724	L	NVE	WGS
7	7_96996973	96996973	2	4	0.303499	-0.467326	0.0251751	6.40244e-77	76.1936544827996	0.97	0.518642256244529	0.30725988328724	L	NVE	WGS
7	7_96997528	96997528	4	2	0.303499	-0.467326	0.0251751	6.40244e-77	76.1936544827996	0.97	0.518642256244529	0.30725988328724	L	NVE	WGS
7	7_96997567	96997567	2	4	0.303499	-0.467326	0.0251751	6.40244e-77	76.1936544827996	0.97	0.518642256244529	0.30725988328724	L	NVE	WGS
7	7_96997894	96997894	1	3	0.303499	-0.467326	0.0251751	6.40244e-77	76.1936544827996	0.97	0.518642256244529	0.30725988328724	L	NVE	WGS
7	7_96997952	96997952	4	2	0.303499	-0.467326	0.0251751	6.40244e-77	76.1936544827996	0.97	0.518642256244529	0.30725988328724	L	NVE	WGS
7	7_96998369	96998369	2	1	0.303499	-0.467326	0.0251751	6.40244e-77	76.1936544827996	0.97	0.518642256244529	0.30725988328724	L	NVE	WGS
7	7_96462727	96462727	3	1	0.31212	-0.463232	0.0249788	8.94791e-77	76.0482783927806	0.97	0.517583457720623	0.30663261794786	L	NVE	WGS
7	7_96462783	96462783	1	3	0.31212	-0.463232	0.0249788	8.94791e-77	76.0482783927806	0.97	0.517583457720623	0.30663261794786	L	NVE	WGS
7	7_96462914	96462914	3	1	0.31212	-0.463232	0.0249788	8.94791e-77	76.0482783927806	0.97	0.517583457720623	0.30663261794786	L	NVE	WGS
7	7_96463670	96463670	3	1	0.31212	-0.463232	0.0249788	8.94791e-77	76.0482783927806	0.97	0.517583457720623	0.30663261794786	L	NVE	WGS
7	7_96463997	96463997	1	2	0.31212	-0.463232	0.0249788	8.94791e-77	76.0482783927806	0.97	0.517583457720623	0.30663261794786	L	NVE	WGS
7	7_96464045	96464045	2	4	0.31212	-0.463232	0.0249788	8.94791e-77	76.0482783927806	0.97	0.517583457720623	0.30663261794786	L	NVE	WGS
7	7_96464137	96464137	2	4	0.31212	-0.463232	0.0249788	8.94791e-77	76.0482783927806	0.97	0.517583457720623	0.30663261794786	L	NVE	WGS
7	7_96464305	96464305	1	3	0.31212	-0.463232	0.0249788	8.94791e-77	76.0482783927806	0.97	0.517583457720623	0.30663261794786	L	NVE	WGS
7	7_96464404	96464404	1	3	0.31212	-0.463232	0.0249788	8.94791e-77	76.0482783927806	0.97	0.517583457720623	0.30663261794786	L	NVE	WGS
7	7_96464628	96464628	4	2	0.31212	-0.463232	0.0249788	8.94791e-77	76.0482783927806	0.97	0.517583457720623	0.30663261794786	L	NVE	WGS
7	7_96464766	96464766	1	2	0.31212	-0.463232	0.0249788	8.94791e-77	76.0482783927806	0.97	0.517583457720623	0.30663261794786	L	NVE	WGS
7	7_96464861	96464861	3	1	0.31212	-0.463232	0.0249788	8.94791e-77	76.0482783927806	0.97	0.517583457720623	0.30663261794786	L	NVE	WGS
7	7_96465709	96465709	3	1	0.31212	-0.463232	0.0249788	8.94791e-77	76.0482783927806	0.97	0.517583457720623	0.30663261794786	L	NVE	WGS
7	7_96465772	96465772	2	4	0.31212	-0.463232	0.0249788	8.94791e-77	76.0482783927806	0.97	0.517583457720623	0.30663261794786	L	NVE	WGS
7	7_96465907	96465907	3	1	0.31212	-0.463232	0.0249788	8.94791e-77	76.0482783927806	0.97	0.517583457720623	0.30663261794786	L	NVE	WGS
7	7_96466443	96466443	1	3	0.31212	-0.463232	0.0249788	8.94791e-77	76.0482783927806	0.97	0.517583457720623	0.30663261794786	L	NVE	WGS
7	7_96468394	96468394	3	2	0.31212	-0.463232	0.0249788	8.94791e-77	76.0482783927806	0.97	0.517583457720623	0.30663261794786	L	NVE	WGS
7	7_96468406	96468406	1	3	0.31212	-0.463232	0.0249788	8.94791e-77	76.0482783927806	0.97	0.517583457720623	0.30663261794786	L	NVE	WGS
7	7_96468459	96468459	3	2	0.31212	-0.463232	0.0249788	8.94791e-77	76.0482783927806	0.97	0.517583457720623	0.30663261794786	L	NVE	WGS
7	7_96469721	96469721	2	4	0.31212	-0.463232	0.0249788	8.94791e-77	76.0482783927806	0.97	0.517583457720623	0.30663261794786	L	NVE	WGS
7	7_96469866	96469866	4	2	0.31212	-0.463232	0.0249788	8.94791e-77	76.0482783927806	0.97	0.517583457720623	0.30663261794786	L	NVE	WGS
7	7_96469894	96469894	3	1	0.31212	-0.463232	0.0249788	8.94791e-77	76.0482783927806	0.97	0.517583457720623	0.30663261794786	L	NVE	WGS
7	7_96470130	96470130	3	2	0.31212	-0.463232	0.0249788	8.94791e-77	76.0482783927806	0.97	0.517583457720623	0.30663261794786	L	NVE	WGS
7	7_96470420	96470420	1	3	0.31212	-0.463232	0.0249788	8.94791e-77	76.0482783927806	0.97	0.517583457720623	0.30663261794786	L	NVE	WGS
7	7_96470673	96470673	4	2	0.31212	-0.463232	0.0249788	8.94791e-77	76.0482783927806	0.97	0.517583457720623	0.30663261794786	L	NVE	WGS
7	7_96470853	96470853	1	3	0.31212	-0.463232	0.0249788	8.94791e-77	76.0482783927806	0.97	0.517583457720623	0.30663261794786	L	NVE	WGS
7	7_96470942	96470942	1	3	0.31212	-0.463232	0.0249788	8.94791e-77	76.0482783927806	0.97	0.517583457720623	0.30663261794786	L	NVE	WGS
7	7_96471011	96471011	3	1	0.31212	-0.463232	0.0249788	8.94791e-77	76.0482783927806	0.97	0.517583457720623	0.30663261794786	L	NVE	WGS
7	7_96471043	96471043	2	4	0.31212	-0.463232	0.0249788	8.94791e-77	76.0482783927806	0.97	0.517583457720623	0.30663261794786	L	NVE	WGS
7	7_96471432	96471432	2	4	0.31212	-0.463232	0.0249788	8.94791e-77	76.0482783927806	0.97	0.517583457720623	0.30663261794786	L	NVE	WGS
7	7_96471488	96471488	2	4	0.31212	-0.463232	0.0249788	8.94791e-77	76.0482783927806	0.97	0.517583457720623	0.30663261794786	L	NVE	WGS
7	7_96471816	96471816	3	1	0.31212	-0.463232	0.0249788	8.94791e-77	76.0482783927806	0.97	0.517583457720623	0.30663261794786	L	NVE	WGS
7	7_96471959	96471959	2	4	0.31212	-0.463232	0.0249788	8.94791e-77	76.0482783927806	0.97	0.517583457720623	0.30663261794786	L	NVE	WGS
7	7_96472148	96472148	1	3	0.31212	-0.463232	0.0249788	8.94791e-77	76.0482783927806	0.97	0.517583457720623	0.30663261794786	L	NVE	WGS
7	7_96472862	96472862	1	3	0.31212	-0.463232	0.0249788	8.94791e-77	76.0482783927806	0.97	0.517583457720623	0.30663261794786	L	NVE	WGS
7	7_96473178	96473178	4	2	0.31212	-0.463232	0.0249788	8.94791e-77	76.0482783927806	0.97	0.517583457720623	0.30663261794786	L	NVE	WGS
7	7_96473203	96473203	3	1	0.31212	-0.463232	0.0249788	8.94791e-77	76.0482783927806	0.97	0.517583457720623	0.30663261794786	L	NVE	WGS
7	7_96473369	96473369	1	3	0.31212	-0.463232	0.0249788	8.94791e-77	76.0482783927806	0.97	0.517583457720623	0.30663261794786	L	NVE	WGS
7	7_96474451	96474451	3	1	0.31212	-0.463232	0.0249788	8.94791e-77	76.0482783927806	0.97	0.517583457720623	0.30663261794786	L	NVE	WGS
7	7_96474859	96474859	4	2	0.31212	-0.463232	0.0249788	8.94791e-77	76.0482783927806	0.97	0.517583457720623	0.30663261794786	L	NVE	WGS
7	7_96475299	96475299	1	3	0.31212	-0.463232	0.0249788	8.94791e-77	76.0482783927806	0.97	0.517583457720623	0.30663261794786	L	NVE	WGS
7	7_96475356	96475356	2	4	0.31212	-0.463232	0.0249788	8.94791e-77	76.0482783927806	0.97	0.517583457720623	0.30663261794786	L	NVE	WGS
7	7_96475683	96475683	3	2	0.31212	-0.463232	0.0249788	8.94791e-77	76.0482783927806	0.97	0.517583457720623	0.30663261794786	L	NVE	WGS
7	7_96475819	96475819	1	3	0.31212	-0.463232	0.0249788	8.94791e-77	76.0482783927806	0.97	0.517583457720623	0.30663261794786	L	NVE	WGS
7	7_96475941	96475941	3	1	0.31212	-0.463232	0.0249788	8.94791e-77	76.0482783927806	0.97	0.517583457720623	0.30663261794786	L	NVE	WGS
7	7_96476028	96476028	2	4	0.31212	-0.463232	0.0249788	8.94791e-77	76.0482783927806	0.97	0.517583457720623	0.30663261794786	L	NVE	WGS
7	7_96476468	96476468	1	3	0.31212	-0.463232	0.0249788	8.94791e-77	76.0482783927806	0.97	0.517583457720623	0.30663261794786	L	NVE	WGS
7	7_96476682	96476682	2	4	0.31212	-0.463232	0.0249788	8.94791e-77	76.0482783927806	0.97	0.517583457720623	0.30663261794786	L	NVE	WGS
7	7_96476714	96476714	2	4	0.31212	-0.463232	0.0249788	8.94791e-77	76.0482783927806	0.97	0.517583457720623	0.30663261794786	L	NVE	WGS
7	7_96476892	96476892	3	1	0.31212	-0.463232	0.0249788	8.94791e-77	76.0482783927806	0.97	0.517583457720623	0.30663261794786	L	NVE	WGS
7	7_96476898	96476898	2	4	0.31212	-0.463232	0.0249788	8.94791e-77	76.0482783927806	0.97	0.517583457720623	0.30663261794786	L	NVE	WGS
7	7_96476961	96476961	2	4	0.31212	-0.463232	0.0249788	8.94791e-77	76.0482783927806	0.97	0.517583457720623	0.30663261794786	L	NVE	WGS
7	7_96477061	96477061	1	3	0.31212	-0.463232	0.0249788	8.94791e-77	76.0482783927806	0.97	0.517583457720623	0.30663261794786	L	NVE	WGS
7	7_96477106	96477106	3	1	0.31212	-0.463232	0.0249788	8.94791e-77	76.0482783927806	0.97	0.517583457720623	0.30663261794786	L	NVE	WGS
7	7_96477351	96477351	2	1	0.31212	-0.463232	0.0249788	8.94791e-77	76.0482783927806	0.97	0.517583457720623	0.30663261794786	L	NVE	WGS
7	7_96477415	96477415	4	2	0.31212	-0.463232	0.0249788	8.94791e-77	76.0482783927806	0.97	0.517583457720623	0.30663261794786	L	NVE	WGS
7	7_96477893	96477893	1	3	0.31212	-0.463232	0.0249788	8.94791e-77	76.0482783927806	0.97	0.517583457720623	0.30663261794786	L	NVE	WGS
7	7_96478018	96478018	3	1	0.31212	-0.463232	0.0249788	8.94791e-77	76.0482783927806	0.97	0.517583457720623	0.30663261794786	L	NVE	WGS
7	7_96478454	96478454	3	1	0.31212	-0.463232	0.0249788	8.94791e-77	76.0482783927806	0.97	0.517583457720623	0.30663261794786	L	NVE	WGS
7	7_96478605	96478605	4	2	0.31212	-0.463232	0.0249788	8.94791e-77	76.0482783927806	0.97	0.517583457720623	0.30663261794786	L	NVE	WGS
7	7_96478621	96478621	2	1	0.31212	-0.463232	0.0249788	8.94791e-77	76.0482783927806	0.97	0.517583457720623	0.30663261794786	L	NVE	WGS
7	7_96478722	96478722	4	2	0.31212	-0.463232	0.0249788	8.94791e-77	76.0482783927806	0.97	0.517583457720623	0.30663261794786	L	NVE	WGS
7	7_96478727	96478727	4	1	0.31212	-0.463232	0.0249788	8.94791e-77	76.0482783927806	0.97	0.517583457720623	0.30663261794786	L	NVE	WGS
7	7_96558928	96558928	2	4	0.301978	-0.469384	0.0255186	1.47314e-75	74.8317559779787	0.97	0.521735009418027	0.309092126934347	L	NVE	WGS
7	7_96559336	96559336	2	1	0.301978	-0.469384	0.0255186	1.47314e-75	74.8317559779787	0.97	0.521735009418027	0.309092126934347	L	NVE	WGS
7	7_96559455	96559455	1	2	0.301978	-0.469384	0.0255186	1.47314e-75	74.8317559779787	0.97	0.521735009418027	0.309092126934347	L	NVE	WGS
7	7_96559731	96559731	3	1	0.301978	-0.469384	0.0255186	1.47314e-75	74.8317559779787	0.97	0.521735009418027	0.309092126934347	L	NVE	WGS
7	7_96560007	96560007	1	3	0.301978	-0.469384	0.0255186	1.47314e-75	74.8317559779787	0.97	0.521735009418027	0.309092126934347	L	NVE	WGS
7	7_96560046	96560046	1	3	0.301978	-0.469384	0.0255186	1.47314e-75	74.8317559779787	0.97	0.521735009418027	0.309092126934347	L	NVE	WGS
7	7_96560598	96560598	3	1	0.301978	-0.469384	0.0255186	1.47314e-75	74.8317559779787	0.97	0.521735009418027	0.309092126934347	L	NVE	WGS
7	7_96560737	96560737	3	1	0.301978	-0.469384	0.0255186	1.47314e-75	74.8317559779787	0.97	0.521735009418027	0.309092126934347	L	NVE	WGS
7	7_96561178	96561178	3	1	0.301978	-0.469384	0.0255186	1.47314e-75	74.8317559779787	0.97	0.521735009418027	0.309092126934347	L	NVE	WGS
7	7_96561421	96561421	3	1	0.301978	-0.469384	0.0255186	1.47314e-75	74.8317559779787	0.97	0.521735009418027	0.309092126934347	L	NVE	WGS
7	7_96561667	96561667	3	1	0.301978	-0.469384	0.0255186	1.47314e-75	74.8317559779787	0.97	0.521735009418027	0.309092126934347	L	NVE	WGS
7	7_96562083	96562083	2	4	0.301978	-0.469384	0.0255186	1.47314e-75	74.8317559779787	0.97	0.521735009418027	0.309092126934347	L	NVE	WGS
7	7_96562417	96562417	3	1	0.301978	-0.469384	0.0255186	1.47314e-75	74.8317559779787	0.97	0.521735009418027	0.309092126934347	L	NVE	WGS
7	7_96562806	96562806	4	2	0.301978	-0.469384	0.0255186	1.47314e-75	74.8317559779787	0.97	0.521735009418027	0.309092126934347	L	NVE	WGS
7	7_96563443	96563443	3	2	0.301978	-0.469384	0.0255186	1.47314e-75	74.8317559779787	0.97	0.521735009418027	0.309092126934347	L	NVE	WGS
7	7_96563721	96563721	2	4	0.301978	-0.469384	0.0255186	1.47314e-75	74.8317559779787	0.97	0.521735009418027	0.309092126934347	L	NVE	WGS
7	7_96564044	96564044	2	4	0.301978	-0.469384	0.0255186	1.47314e-75	74.8317559779787	0.97	0.521735009418027	0.309092126934347	L	NVE	WGS
7	7_96564105	96564105	4	2	0.301978	-0.469384	0.0255186	1.47314e-75	74.8317559779787	0.97	0.521735009418027	0.309092126934347	L	NVE	WGS
7	7_96564735	96564735	2	4	0.301978	-0.469384	0.0255186	1.47314e-75	74.8317559779787	0.97	0.521735009418027	0.309092126934347	L	NVE	WGS
7	7_96565129	96565129	2	3	0.301978	-0.469384	0.0255186	1.47314e-75	74.8317559779787	0.97	0.521735009418027	0.309092126934347	L	NVE	WGS
7	7_96565305	96565305	4	2	0.301978	-0.469384	0.0255186	1.47314e-75	74.8317559779787	0.97	0.521735009418027	0.309092126934347	L	NVE	WGS
7	7_96565862	96565862	4	2	0.301978	-0.469384	0.0255186	1.47314e-75	74.8317559779787	0.97	0.521735009418027	0.309092126934347	L	NVE	WGS
7	7_96565995	96565995	4	2	0.301978	-0.469384	0.0255186	1.47314e-75	74.8317559779787	0.97	0.521735009418027	0.309092126934347	L	NVE	WGS
7	7_96566213	96566213	3	1	0.301978	-0.469384	0.0255186	1.47314e-75	74.8317559779787	0.97	0.521735009418027	0.309092126934347	L	NVE	WGS
7	7_96566309	96566309	1	3	0.301978	-0.469384	0.0255186	1.47314e-75	74.8317559779787	0.97	0.521735009418027	0.309092126934347	L	NVE	WGS
7	7_96566495	96566495	1	3	0.301978	-0.469384	0.0255186	1.47314e-75	74.8317559779787	0.97	0.521735009418027	0.309092126934347	L	NVE	WGS
7	7_96566633	96566633	2	1	0.301978	-0.469384	0.0255186	1.47314e-75	74.8317559779787	0.97	0.521735009418027	0.309092126934347	L	NVE	WGS
7	7_96566671	96566671	2	3	0.301978	-0.469384	0.0255186	1.47314e-75	74.8317559779787	0.97	0.521735009418027	0.309092126934347	L	NVE	WGS
7	7_96566687	96566687	2	4	0.301978	-0.469384	0.0255186	1.47314e-75	74.8317559779787	0.97	0.521735009418027	0.309092126934347	L	NVE	WGS
7	7_96567446	96567446	4	1	0.301978	-0.469384	0.0255186	1.47314e-75	74.8317559779787	0.97	0.521735009418027	0.309092126934347	L	NVE	WGS
7	7_96567730	96567730	3	4	0.301978	-0.469384	0.0255186	1.47314e-75	74.8317559779787	0.97	0.521735009418027	0.309092126934347	L	NVE	WGS
7	7_96568333	96568333	1	2	0.301978	-0.469384	0.0255186	1.47314e-75	74.8317559779787	0.97	0.521735009418027	0.309092126934347	L	NVE	WGS
7	7_96568370	96568370	4	2	0.301978	-0.469384	0.0255186	1.47314e-75	74.8317559779787	0.97	0.521735009418027	0.309092126934347	L	NVE	WGS
7	7_96568512	96568512	1	3	0.301978	-0.469384	0.0255186	1.47314e-75	74.8317559779787	0.97	0.521735009418027	0.309092126934347	L	NVE	WGS
7	7_96568763	96568763	3	4	0.301978	-0.469384	0.0255186	1.47314e-75	74.8317559779787	0.97	0.521735009418027	0.309092126934347	L	NVE	WGS
7	7_96568817	96568817	1	4	0.301978	-0.469384	0.0255186	1.47314e-75	74.8317559779787	0.97	0.521735009418027	0.309092126934347	L	NVE	WGS
7	7_96568912	96568912	1	3	0.301978	-0.469384	0.0255186	1.47314e-75	74.8317559779787	0.97	0.521735009418027	0.309092126934347	L	NVE	WGS
7	7_96568949	96568949	3	1	0.301978	-0.469384	0.0255186	1.47314e-75	74.8317559779787	0.97	0.521735009418027	0.309092126934347	L	NVE	WGS
7	7_96568990	96568990	1	3	0.301978	-0.469384	0.0255186	1.47314e-75	74.8317559779787	0.97	0.521735009418027	0.309092126934347	L	NVE	WGS
7	7_96569848	96569848	4	2	0.301978	-0.469384	0.0255186	1.47314e-75	74.8317559779787	0.97	0.521735009418027	0.309092126934347	L	NVE	WGS
7	7_96569928	96569928	2	4	0.301978	-0.469384	0.0255186	1.47314e-75	74.8317559779787	0.97	0.521735009418027	0.309092126934347	L	NVE	WGS
7	7_96569938	96569938	1	2	0.301978	-0.469384	0.0255186	1.47314e-75	74.8317559779787	0.97	0.521735009418027	0.309092126934347	L	NVE	WGS
7	7_96569944	96569944	2	4	0.301978	-0.469384	0.0255186	1.47314e-75	74.8317559779787	0.97	0.521735009418027	0.309092126934347	L	NVE	WGS
7	7_96570033	96570033	3	4	0.301978	-0.469384	0.0255186	1.47314e-75	74.8317559779787	0.97	0.521735009418027	0.309092126934347	L	NVE	WGS
7	7_96570110	96570110	1	4	0.301978	-0.469384	0.0255186	1.47314e-75	74.8317559779787	0.97	0.521735009418027	0.309092126934347	L	NVE	WGS
7	7_96570168	96570168	3	1	0.301978	-0.469384	0.0255186	1.47314e-75	74.8317559779787	0.97	0.521735009418027	0.309092126934347	L	NVE	WGS
7	7_96570224	96570224	1	3	0.301978	-0.469384	0.0255186	1.47314e-75	74.8317559779787	0.97	0.521735009418027	0.309092126934347	L	NVE	WGS
7	7_96570510	96570510	1	3	0.301978	-0.469384	0.0255186	1.47314e-75	74.8317559779787	0.97	0.521735009418027	0.309092126934347	L	NVE	WGS
7	7_96570530	96570530	1	4	0.301978	-0.469384	0.0255186	1.47314e-75	74.8317559779787	0.97	0.521735009418027	0.309092126934347	L	NVE	WGS
7	7_96570772	96570772	3	1	0.301978	-0.469384	0.0255186	1.47314e-75	74.8317559779787	0.97	0.521735009418027	0.309092126934347	L	NVE	WGS
7	7_96570799	96570799	4	2	0.301978	-0.469384	0.0255186	1.47314e-75	74.8317559779787	0.97	0.521735009418027	0.309092126934347	L	NVE	WGS
7	7_96570829	96570829	3	1	0.301978	-0.469384	0.0255186	1.47314e-75	74.8317559779787	0.97	0.521735009418027	0.309092126934347	L	NVE	WGS
7	7_96571250	96571250	2	3	0.301978	-0.469384	0.0255186	1.47314e-75	74.8317559779787	0.97	0.521735009418027	0.309092126934347	L	NVE	WGS
7	7_96571344	96571344	3	4	0.301978	-0.469384	0.0255186	1.47314e-75	74.8317559779787	0.97	0.521735009418027	0.309092126934347	L	NVE	WGS
7	7_96571533	96571533	4	2	0.301978	-0.469384	0.0255186	1.47314e-75	74.8317559779787	0.97	0.521735009418027	0.309092126934347	L	NVE	WGS
7	7_96571630	96571630	4	2	0.301978	-0.469384	0.0255186	1.47314e-75	74.8317559779787	0.97	0.521735009418027	0.309092126934347	L	NVE	WGS
7	7_96571813	96571813	2	3	0.301978	-0.469384	0.0255186	1.47314e-75	74.8317559779787	0.97	0.521735009418027	0.309092126934347	L	NVE	WGS
7	7_96572043	96572043	4	3	0.301978	-0.469384	0.0255186	1.47314e-75	74.8317559779787	0.97	0.521735009418027	0.309092126934347	L	NVE	WGS
7	7_96572232	96572232	4	1	0.301978	-0.469384	0.0255186	1.47314e-75	74.8317559779787	0.97	0.521735009418027	0.309092126934347	L	NVE	WGS
7	7_96572366	96572366	3	1	0.301978	-0.469384	0.0255186	1.47314e-75	74.8317559779787	0.97	0.521735009418027	0.309092126934347	L	NVE	WGS
7	7_96572422	96572422	3	4	0.301978	-0.469384	0.0255186	1.47314e-75	74.8317559779787	0.97	0.521735009418027	0.309092126934347	L	NVE	WGS
7	7_96572518	96572518	2	4	0.301978	-0.469384	0.0255186	1.47314e-75	74.8317559779787	0.97	0.521735009418027	0.309092126934347	L	NVE	WGS
7	7_96572546	96572546	3	1	0.301978	-0.469384	0.0255186	1.47314e-75	74.8317559779787	0.97	0.521735009418027	0.309092126934347	L	NVE	WGS
7	7_96572696	96572696	2	4	0.301978	-0.469384	0.0255186	1.47314e-75	74.8317559779787	0.97	0.521735009418027	0.309092126934347	L	NVE	WGS
7	7_96572809	96572809	4	2	0.301978	-0.469384	0.0255186	1.47314e-75	74.8317559779787	0.97	0.521735009418027	0.309092126934347	L	NVE	WGS
7	7_96572821	96572821	2	4	0.301978	-0.469384	0.0255186	1.47314e-75	74.8317559779787	0.97	0.521735009418027	0.309092126934347	L	NVE	WGS
7	7_96572840	96572840	1	3	0.301978	-0.469384	0.0255186	1.47314e-75	74.8317559779787	0.97	0.521735009418027	0.309092126934347	L	NVE	WGS
7	7_96572894	96572894	1	3	0.301978	-0.469384	0.0255186	1.47314e-75	74.8317559779787	0.97	0.521735009418027	0.309092126934347	L	NVE	WGS
7	7_96572957	96572957	4	2	0.301978	-0.469384	0.0255186	1.47314e-75	74.8317559779787	0.97	0.521735009418027	0.309092126934347	L	NVE	WGS
7	7_96572972	96572972	4	2	0.301978	-0.469384	0.0255186	1.47314e-75	74.8317559779787	0.97	0.521735009418027	0.309092126934347	L	NVE	WGS
7	7_96573049	96573049	2	1	0.301978	-0.469384	0.0255186	1.47314e-75	74.8317559779787	0.97	0.521735009418027	0.309092126934347	L	NVE	WGS
7	7_96573056	96573056	2	4	0.301978	-0.469384	0.0255186	1.47314e-75	74.8317559779787	0.97	0.521735009418027	0.309092126934347	L	NVE	WGS
7	7_96573243	96573243	2	4	0.301978	-0.469384	0.0255186	1.47314e-75	74.8317559779787	0.97	0.521735009418027	0.309092126934347	L	NVE	WGS
7	7_96573347	96573347	2	4	0.301978	-0.469384	0.0255186	1.47314e-75	74.8317559779787	0.97	0.521735009418027	0.309092126934347	L	NVE	WGS
7	7_96573358	96573358	2	4	0.301978	-0.469384	0.0255186	1.47314e-75	74.8317559779787	0.97	0.521735009418027	0.309092126934347	L	NVE	WGS
7	7_96573512	96573512	1	3	0.301978	-0.469384	0.0255186	1.47314e-75	74.8317559779787	0.97	0.521735009418027	0.309092126934347	L	NVE	WGS
7	7_96588174	96588174	1	3	0.301724	-0.468249	0.0255273	3.74868e-75	74.4261216308416	0.97	0.518966937267604	0.307452234473543	L	NVE	WGS
7	7_96588247	96588247	2	3	0.301724	-0.468249	0.0255273	3.74868e-75	74.4261216308416	0.97	0.518966937267604	0.307452234473543	L	NVE	WGS
7	7_96588920	96588920	3	2	0.301724	-0.468249	0.0255273	3.74868e-75	74.4261216308416	0.97	0.518966937267604	0.307452234473543	L	NVE	WGS
7	7_96589247	96589247	3	2	0.301724	-0.468249	0.0255273	3.74868e-75	74.4261216308416	0.97	0.518966937267604	0.307452234473543	L	NVE	WGS
7	7_96589545	96589545	2	4	0.301724	-0.468249	0.0255273	3.74868e-75	74.4261216308416	0.97	0.518966937267604	0.307452234473543	L	NVE	WGS
7	7_96589672	96589672	3	1	0.301724	-0.468249	0.0255273	3.74868e-75	74.4261216308416	0.97	0.518966937267604	0.307452234473543	L	NVE	WGS
7	7_96589705	96589705	4	2	0.301724	-0.468249	0.0255273	3.74868e-75	74.4261216308416	0.97	0.518966937267604	0.307452234473543	L	NVE	WGS
7	7_96589836	96589836	2	3	0.301724	-0.468249	0.0255273	3.74868e-75	74.4261216308416	0.97	0.518966937267604	0.307452234473543	L	NVE	WGS
7	7_96590020	96590020	4	2	0.301724	-0.468249	0.0255273	3.74868e-75	74.4261216308416	0.97	0.518966937267604	0.307452234473543	L	NVE	WGS
7	7_96590253	96590253	1	3	0.301724	-0.468249	0.0255273	3.74868e-75	74.4261216308416	0.97	0.518966937267604	0.307452234473543	L	NVE	WGS
7	7_96590372	96590372	2	4	0.301724	-0.468249	0.0255273	3.74868e-75	74.4261216308416	0.97	0.518966937267604	0.307452234473543	L	NVE	WGS
7	7_96590502	96590502	1	3	0.301724	-0.468249	0.0255273	3.74868e-75	74.4261216308416	0.97	0.518966937267604	0.307452234473543	L	NVE	WGS
7	7_96590509	96590509	4	2	0.301724	-0.468249	0.0255273	3.74868e-75	74.4261216308416	0.97	0.518966937267604	0.307452234473543	L	NVE	WGS
7	7_96590679	96590679	1	3	0.301724	-0.468249	0.0255273	3.74868e-75	74.4261216308416	0.97	0.518966937267604	0.307452234473543	L	NVE	WGS
7	7_96590770	96590770	2	4	0.301724	-0.468249	0.0255273	3.74868e-75	74.4261216308416	0.97	0.518966937267604	0.307452234473543	L	NVE	WGS
7	7_96590806	96590806	3	2	0.301724	-0.468249	0.0255273	3.74868e-75	74.4261216308416	0.97	0.518966937267604	0.307452234473543	L	NVE	WGS
7	7_96590999	96590999	2	4	0.301724	-0.468249	0.0255273	3.74868e-75	74.4261216308416	0.97	0.518966937267604	0.307452234473543	L	NVE	WGS
7	7_96591125	96591125	1	3	0.301724	-0.468249	0.0255273	3.74868e-75	74.4261216308416	0.97	0.518966937267604	0.307452234473543	L	NVE	WGS
7	7_96591231	96591231	4	2	0.301724	-0.468249	0.0255273	3.74868e-75	74.4261216308416	0.97	0.518966937267604	0.307452234473543	L	NVE	WGS
7	7_96591386	96591386	2	4	0.301724	-0.468249	0.0255273	3.74868e-75	74.4261216308416	0.97	0.518966937267604	0.307452234473543	L	NVE	WGS
7	7_96591402	96591402	4	1	0.301724	-0.468249	0.0255273	3.74868e-75	74.4261216308416	0.97	0.518966937267604	0.307452234473543	L	NVE	WGS
7	7_96591407	96591407	3	1	0.301724	-0.468249	0.0255273	3.74868e-75	74.4261216308416	0.97	0.518966937267604	0.307452234473543	L	NVE	WGS
7	7_96591425	96591425	1	2	0.301724	-0.468249	0.0255273	3.74868e-75	74.4261216308416	0.97	0.518966937267604	0.307452234473543	L	NVE	WGS
7	7_96591470	96591470	3	1	0.301724	-0.468249	0.0255273	3.74868e-75	74.4261216308416	0.97	0.518966937267604	0.307452234473543	L	NVE	WGS
7	7_96591630	96591630	2	4	0.301724	-0.468249	0.0255273	3.74868e-75	74.4261216308416	0.97	0.518966937267604	0.307452234473543	L	NVE	WGS
7	7_96591638	96591638	1	2	0.301724	-0.468249	0.0255273	3.74868e-75	74.4261216308416	0.97	0.518966937267604	0.307452234473543	L	NVE	WGS
7	7_96591873	96591873	2	4	0.301724	-0.468249	0.0255273	3.74868e-75	74.4261216308416	0.97	0.518966937267604	0.307452234473543	L	NVE	WGS
7	7_96591945	96591945	1	3	0.301724	-0.468249	0.0255273	3.74868e-75	74.4261216308416	0.97	0.518966937267604	0.307452234473543	L	NVE	WGS
7	7_96591979	96591979	4	2	0.301724	-0.468249	0.0255273	3.74868e-75	74.4261216308416	0.97	0.518966937267604	0.307452234473543	L	NVE	WGS
7	7_96592022	96592022	1	3	0.301724	-0.468249	0.0255273	3.74868e-75	74.4261216308416	0.97	0.518966937267604	0.307452234473543	L	NVE	WGS
7	7_96592199	96592199	4	2	0.301724	-0.468249	0.0255273	3.74868e-75	74.4261216308416	0.97	0.518966937267604	0.307452234473543	L	NVE	WGS
7	7_96592247	96592247	4	2	0.301724	-0.468249	0.0255273	3.74868e-75	74.4261216308416	0.97	0.518966937267604	0.307452234473543	L	NVE	WGS
7	7_96592362	96592362	1	3	0.301724	-0.468249	0.0255273	3.74868e-75	74.4261216308416	0.97	0.518966937267604	0.307452234473543	L	NVE	WGS
7	7_96592386	96592386	3	4	0.301724	-0.468249	0.0255273	3.74868e-75	74.4261216308416	0.97	0.518966937267604	0.307452234473543	L	NVE	WGS
7	7_96592507	96592507	2	4	0.301724	-0.468249	0.0255273	3.74868e-75	74.4261216308416	0.97	0.518966937267604	0.307452234473543	L	NVE	WGS
7	7_96592535	96592535	4	2	0.301724	-0.468249	0.0255273	3.74868e-75	74.4261216308416	0.97	0.518966937267604	0.307452234473543	L	NVE	WGS
7	7_96592587	96592587	4	2	0.301724	-0.468249	0.0255273	3.74868e-75	74.4261216308416	0.97	0.518966937267604	0.307452234473543	L	NVE	WGS
7	7_96592729	96592729	3	1	0.301724	-0.468249	0.0255273	3.74868e-75	74.4261216308416	0.97	0.518966937267604	0.307452234473543	L	NVE	WGS
7	7_96592797	96592797	3	1	0.301724	-0.468249	0.0255273	3.74868e-75	74.4261216308416	0.97	0.518966937267604	0.307452234473543	L	NVE	WGS
7	7_96592973	96592973	3	2	0.301724	-0.468249	0.0255273	3.74868e-75	74.4261216308416	0.97	0.518966937267604	0.307452234473543	L	NVE	WGS
7	7_96593041	96593041	1	3	0.301724	-0.468249	0.0255273	3.74868e-75	74.4261216308416	0.97	0.518966937267604	0.307452234473543	L	NVE	WGS
7	7_96593065	96593065	2	3	0.301724	-0.468249	0.0255273	3.74868e-75	74.4261216308416	0.97	0.518966937267604	0.307452234473543	L	NVE	WGS
7	7_96593174	96593174	4	3	0.301724	-0.468249	0.0255273	3.74868e-75	74.4261216308416	0.97	0.518966937267604	0.307452234473543	L	NVE	WGS
7	7_96593457	96593457	1	3	0.301724	-0.468249	0.0255273	3.74868e-75	74.4261216308416	0.97	0.518966937267604	0.307452234473543	L	NVE	WGS
7	7_96594131	96594131	2	4	0.301724	-0.468249	0.0255273	3.74868e-75	74.4261216308416	0.97	0.518966937267604	0.307452234473543	L	NVE	WGS
7	7_96594206	96594206	4	2	0.301724	-0.468249	0.0255273	3.74868e-75	74.4261216308416	0.97	0.518966937267604	0.307452234473543	L	NVE	WGS
7	7_96594281	96594281	4	3	0.301724	-0.468249	0.0255273	3.74868e-75	74.4261216308416	0.97	0.518966937267604	0.307452234473543	L	NVE	WGS
7	7_96594338	96594338	1	3	0.301724	-0.468249	0.0255273	3.74868e-75	74.4261216308416	0.97	0.518966937267604	0.307452234473543	L	NVE	WGS
7	7_96594759	96594759	4	2	0.301724	-0.468249	0.0255273	3.74868e-75	74.4261216308416	0.97	0.518966937267604	0.307452234473543	L	NVE	WGS
7	7_96595354	96595354	1	3	0.301724	-0.468249	0.0255273	3.74868e-75	74.4261216308416	0.97	0.518966937267604	0.307452234473543	L	NVE	WGS
7	7_96595404	96595404	4	2	0.301724	-0.468249	0.0255273	3.74868e-75	74.4261216308416	0.97	0.518966937267604	0.307452234473543	L	NVE	WGS
7	7_96595442	96595442	2	4	0.301724	-0.468249	0.0255273	3.74868e-75	74.4261216308416	0.97	0.518966937267604	0.307452234473543	L	NVE	WGS
7	7_96595532	96595532	3	1	0.301724	-0.468249	0.0255273	3.74868e-75	74.4261216308416	0.97	0.518966937267604	0.307452234473543	L	NVE	WGS
7	7_96595664	96595664	2	4	0.301724	-0.468249	0.0255273	3.74868e-75	74.4261216308416	0.97	0.518966937267604	0.307452234473543	L	NVE	WGS
7	7_96595676	96595676	1	3	0.301724	-0.468249	0.0255273	3.74868e-75	74.4261216308416	0.97	0.518966937267604	0.307452234473543	L	NVE	WGS
7	7_96595696	96595696	4	2	0.301724	-0.468249	0.0255273	3.74868e-75	74.4261216308416	0.97	0.518966937267604	0.307452234473543	L	NVE	WGS
7	7_96596156	96596156	4	3	0.301724	-0.468249	0.0255273	3.74868e-75	74.4261216308416	0.97	0.518966937267604	0.307452234473543	L	NVE	WGS
7	7_96596295	96596295	2	4	0.301724	-0.468249	0.0255273	3.74868e-75	74.4261216308416	0.97	0.518966937267604	0.307452234473543	L	NVE	WGS
7	7_96596635	96596635	4	2	0.301724	-0.468249	0.0255273	3.74868e-75	74.4261216308416	0.97	0.518966937267604	0.307452234473543	L	NVE	WGS
7	7_96596858	96596858	3	2	0.301724	-0.468249	0.0255273	3.74868e-75	74.4261216308416	0.97	0.518966937267604	0.307452234473543	L	NVE	WGS
7	7_96597083	96597083	1	3	0.301724	-0.468249	0.0255273	3.74868e-75	74.4261216308416	0.97	0.518966937267604	0.307452234473543	L	NVE	WGS
7	7_96597094	96597094	4	2	0.301724	-0.468249	0.0255273	3.74868e-75	74.4261216308416	0.97	0.518966937267604	0.307452234473543	L	NVE	WGS
7	7_96588463	96588463	1	3	0.302738	-0.467642	0.0254943	3.75606e-75	74.4252674788498	0.97	0.518607692597633	0.307239406702497	L	NVE	WGS
7	7_96588516	96588516	4	3	0.302738	-0.467642	0.0254943	3.75606e-75	74.4252674788498	0.97	0.518607692597633	0.307239406702497	L	NVE	WGS
7	7_96588964	96588964	2	4	0.302738	-0.467642	0.0254943	3.75606e-75	74.4252674788498	0.97	0.518607692597633	0.307239406702497	L	NVE	WGS
7	7_96589872	96589872	2	4	0.302738	-0.467642	0.0254943	3.75606e-75	74.4252674788498	0.97	0.518607692597633	0.307239406702497	L	NVE	WGS
7	7_96591101	96591101	3	1	0.302738	-0.467642	0.0254943	3.75606e-75	74.4252674788498	0.97	0.518607692597633	0.307239406702497	L	NVE	WGS
7	7_96591939	96591939	1	3	0.302738	-0.467642	0.0254943	3.75606e-75	74.4252674788498	0.97	0.518607692597633	0.307239406702497	L	NVE	WGS
7	7_96592249	96592249	2	4	0.302738	-0.467642	0.0254943	3.75606e-75	74.4252674788498	0.97	0.518607692597633	0.307239406702497	L	NVE	WGS
7	7_96593099	96593099	2	4	0.302738	-0.467642	0.0254943	3.75606e-75	74.4252674788498	0.97	0.518607692597633	0.307239406702497	L	NVE	WGS
7	7_96593754	96593754	2	4	0.302738	-0.467642	0.0254943	3.75606e-75	74.4252674788498	0.97	0.518607692597633	0.307239406702497	L	NVE	WGS
7	7_96593846	96593846	1	3	0.302738	-0.467642	0.0254943	3.75606e-75	74.4252674788498	0.97	0.518607692597633	0.307239406702497	L	NVE	WGS
7	7_96593977	96593977	3	1	0.302738	-0.467642	0.0254943	3.75606e-75	74.4252674788498	0.97	0.518607692597633	0.307239406702497	L	NVE	WGS
7	7_96594497	96594497	4	2	0.302738	-0.467642	0.0254943	3.75606e-75	74.4252674788498	0.97	0.518607692597633	0.307239406702497	L	NVE	WGS
7	7_96594758	96594758	3	1	0.302738	-0.467642	0.0254943	3.75606e-75	74.4252674788498	0.97	0.518607692597633	0.307239406702497	L	NVE	WGS
7	7_96594792	96594792	4	2	0.302738	-0.467642	0.0254943	3.75606e-75	74.4252674788498	0.97	0.518607692597633	0.307239406702497	L	NVE	WGS
7	7_96594806	96594806	2	4	0.302738	-0.467642	0.0254943	3.75606e-75	74.4252674788498	0.97	0.518607692597633	0.307239406702497	L	NVE	WGS
7	7_96594823	96594823	1	3	0.302738	-0.467642	0.0254943	3.75606e-75	74.4252674788498	0.97	0.518607692597633	0.307239406702497	L	NVE	WGS
7	7_96595094	96595094	1	2	0.302738	-0.467642	0.0254943	3.75606e-75	74.4252674788498	0.97	0.518607692597633	0.307239406702497	L	NVE	WGS
7	7_96595162	96595162	1	3	0.302738	-0.467642	0.0254943	3.75606e-75	74.4252674788498	0.97	0.518607692597633	0.307239406702497	L	NVE	WGS
7	7_96595191	96595191	3	1	0.302738	-0.467642	0.0254943	3.75606e-75	74.4252674788498	0.97	0.518607692597633	0.307239406702497	L	NVE	WGS
7	7_96595304	96595304	1	3	0.302738	-0.467642	0.0254943	3.75606e-75	74.4252674788498	0.97	0.518607692597633	0.307239406702497	L	NVE	WGS
7	7_96595415	96595415	3	1	0.302738	-0.467642	0.0254943	3.75606e-75	74.4252674788498	0.97	0.518607692597633	0.307239406702497	L	NVE	WGS
7	7_96595590	96595590	2	3	0.302738	-0.467642	0.0254943	3.75606e-75	74.4252674788498	0.97	0.518607692597633	0.307239406702497	L	NVE	WGS
7	7_96596054	96596054	2	1	0.302738	-0.467642	0.0254943	3.75606e-75	74.4252674788498	0.97	0.518607692597633	0.307239406702497	L	NVE	WGS
7	7_96596973	96596973	2	1	0.302738	-0.467642	0.0254943	3.75606e-75	74.4252674788498	0.97	0.518607692597633	0.307239406702497	L	NVE	WGS
7	7_96605090	96605090	3	1	0.302738	-0.467642	0.0254943	3.75606e-75	74.4252674788498	0.97	0.518607692597633	0.307239406702497	L	NVE	WGS
7	7_96605135	96605135	3	2	0.302738	-0.467642	0.0254943	3.75606e-75	74.4252674788498	0.97	0.518607692597633	0.307239406702497	L	NVE	WGS
7	7_96605412	96605412	3	1	0.302738	-0.467642	0.0254943	3.75606e-75	74.4252674788498	0.97	0.518607692597633	0.307239406702497	L	NVE	WGS
7	7_96606428	96606428	2	4	0.302738	-0.467642	0.0254943	3.75606e-75	74.4252674788498	0.97	0.518607692597633	0.307239406702497	L	NVE	WGS
7	7_96607343	96607343	3	1	0.302738	-0.467642	0.0254943	3.75606e-75	74.4252674788498	0.97	0.518607692597633	0.307239406702497	L	NVE	WGS
7	7_96607635	96607635	3	1	0.302738	-0.467642	0.0254943	3.75606e-75	74.4252674788498	0.97	0.518607692597633	0.307239406702497	L	NVE	WGS
7	7_96607941	96607941	3	1	0.302738	-0.467642	0.0254943	3.75606e-75	74.4252674788498	0.97	0.518607692597633	0.307239406702497	L	NVE	WGS
7	7_96608176	96608176	4	2	0.302738	-0.467642	0.0254943	3.75606e-75	74.4252674788498	0.97	0.518607692597633	0.307239406702497	L	NVE	WGS
7	7_96608334	96608334	1	3	0.302738	-0.467642	0.0254943	3.75606e-75	74.4252674788498	0.97	0.518607692597633	0.307239406702497	L	NVE	WGS
7	7_96610803	96610803	4	2	0.302738	-0.467642	0.0254943	3.75606e-75	74.4252674788498	0.97	0.518607692597633	0.307239406702497	L	NVE	WGS
7	7_96610926	96610926	3	1	0.302738	-0.467642	0.0254943	3.75606e-75	74.4252674788498	0.97	0.518607692597633	0.307239406702497	L	NVE	WGS
7	7_96611175	96611175	1	3	0.302738	-0.467642	0.0254943	3.75606e-75	74.4252674788498	0.97	0.518607692597633	0.307239406702497	L	NVE	WGS
7	7_96611246	96611246	2	4	0.302738	-0.467642	0.0254943	3.75606e-75	74.4252674788498	0.97	0.518607692597633	0.307239406702497	L	NVE	WGS
7	7_96611385	96611385	2	4	0.302738	-0.467642	0.0254943	3.75606e-75	74.4252674788498	0.97	0.518607692597633	0.307239406702497	L	NVE	WGS
7	7_96611483	96611483	3	1	0.302738	-0.467642	0.0254943	3.75606e-75	74.4252674788498	0.97	0.518607692597633	0.307239406702497	L	NVE	WGS
7	7_96611499	96611499	3	1	0.302738	-0.467642	0.0254943	3.75606e-75	74.4252674788498	0.97	0.518607692597633	0.307239406702497	L	NVE	WGS
7	7_96612263	96612263	4	2	0.302738	-0.467642	0.0254943	3.75606e-75	74.4252674788498	0.97	0.518607692597633	0.307239406702497	L	NVE	WGS
7	7_96613636	96613636	1	3	0.302738	-0.467642	0.0254943	3.75606e-75	74.4252674788498	0.97	0.518607692597633	0.307239406702497	L	NVE	WGS
7	7_96613783	96613783	2	4	0.302738	-0.467642	0.0254943	3.75606e-75	74.4252674788498	0.97	0.518607692597633	0.307239406702497	L	NVE	WGS
7	7_96460417	96460417	3	4	0.302485	-0.467782	0.0255307	5.49612e-75	74.2599437936398	0.97	0.518672722559588	0.307277932484536	L	NVE	WGS
7	7_96523241	96523241	1	3	0.302485	-0.467782	0.0255307	5.49612e-75	74.2599437936398	0.97	0.518672722559588	0.307277932484536	L	NVE	WGS
7	7_96523357	96523357	3	1	0.302485	-0.467782	0.0255307	5.49612e-75	74.2599437936398	0.97	0.518672722559588	0.307277932484536	L	NVE	WGS
7	7_96523664	96523664	4	2	0.302485	-0.467782	0.0255307	5.49612e-75	74.2599437936398	0.97	0.518672722559588	0.307277932484536	L	NVE	WGS
7	7_96524509	96524509	3	1	0.302485	-0.467782	0.0255307	5.49612e-75	74.2599437936398	0.97	0.518672722559588	0.307277932484536	L	NVE	WGS
7	7_96524883	96524883	1	3	0.302485	-0.467782	0.0255307	5.49612e-75	74.2599437936398	0.97	0.518672722559588	0.307277932484536	L	NVE	WGS
7	7_96524978	96524978	4	1	0.302485	-0.467782	0.0255307	5.49612e-75	74.2599437936398	0.97	0.518672722559588	0.307277932484536	L	NVE	WGS
7	7_96525546	96525546	1	3	0.302485	-0.467782	0.0255307	5.49612e-75	74.2599437936398	0.97	0.518672722559588	0.307277932484536	L	NVE	WGS
7	7_96526915	96526915	1	2	0.302485	-0.467782	0.0255307	5.49612e-75	74.2599437936398	0.97	0.518672722559588	0.307277932484536	L	NVE	WGS
7	7_96527237	96527237	3	1	0.302485	-0.467782	0.0255307	5.49612e-75	74.2599437936398	0.97	0.518672722559588	0.307277932484536	L	NVE	WGS
7	7_96527325	96527325	3	1	0.302485	-0.467782	0.0255307	5.49612e-75	74.2599437936398	0.97	0.518672722559588	0.307277932484536	L	NVE	WGS
7	7_96527613	96527613	4	2	0.302485	-0.467782	0.0255307	5.49612e-75	74.2599437936398	0.97	0.518672722559588	0.307277932484536	L	NVE	WGS
7	7_96527710	96527710	3	2	0.302485	-0.467782	0.0255307	5.49612e-75	74.2599437936398	0.97	0.518672722559588	0.307277932484536	L	NVE	WGS
7	7_96527881	96527881	1	4	0.302485	-0.467782	0.0255307	5.49612e-75	74.2599437936398	0.97	0.518672722559588	0.307277932484536	L	NVE	WGS
7	7_96528185	96528185	4	2	0.302485	-0.467782	0.0255307	5.49612e-75	74.2599437936398	0.97	0.518672722559588	0.307277932484536	L	NVE	WGS
7	7_96528420	96528420	3	1	0.302485	-0.467782	0.0255307	5.49612e-75	74.2599437936398	0.97	0.518672722559588	0.307277932484536	L	NVE	WGS
7	7_96528602	96528602	1	3	0.302485	-0.467782	0.0255307	5.49612e-75	74.2599437936398	0.97	0.518672722559588	0.307277932484536	L	NVE	WGS
7	7_96528846	96528846	2	4	0.302485	-0.467782	0.0255307	5.49612e-75	74.2599437936398	0.97	0.518672722559588	0.307277932484536	L	NVE	WGS
7	7_96529025	96529025	2	3	0.302485	-0.467782	0.0255307	5.49612e-75	74.2599437936398	0.97	0.518672722559588	0.307277932484536	L	NVE	WGS
7	7_96529040	96529040	3	1	0.302485	-0.467782	0.0255307	5.49612e-75	74.2599437936398	0.97	0.518672722559588	0.307277932484536	L	NVE	WGS
7	7_96529198	96529198	1	3	0.302485	-0.467782	0.0255307	5.49612e-75	74.2599437936398	0.97	0.518672722559588	0.307277932484536	L	NVE	WGS
7	7_96529265	96529265	3	1	0.302485	-0.467782	0.0255307	5.49612e-75	74.2599437936398	0.97	0.518672722559588	0.307277932484536	L	NVE	WGS
7	7_96529566	96529566	3	1	0.302485	-0.467782	0.0255307	5.49612e-75	74.2599437936398	0.97	0.518672722559588	0.307277932484536	L	NVE	WGS
7	7_96529632	96529632	4	2	0.302485	-0.467782	0.0255307	5.49612e-75	74.2599437936398	0.97	0.518672722559588	0.307277932484536	L	NVE	WGS
7	7_96529858	96529858	1	3	0.302485	-0.467782	0.0255307	5.49612e-75	74.2599437936398	0.97	0.518672722559588	0.307277932484536	L	NVE	WGS
7	7_96530186	96530186	4	2	0.302485	-0.467782	0.0255307	5.49612e-75	74.2599437936398	0.97	0.518672722559588	0.307277932484536	L	NVE	WGS
7	7_96530254	96530254	4	2	0.302485	-0.467782	0.0255307	5.49612e-75	74.2599437936398	0.97	0.518672722559588	0.307277932484536	L	NVE	WGS
7	7_96530571	96530571	4	2	0.302485	-0.467782	0.0255307	5.49612e-75	74.2599437936398	0.97	0.518672722559588	0.307277932484536	L	NVE	WGS
7	7_96530598	96530598	3	1	0.302485	-0.467782	0.0255307	5.49612e-75	74.2599437936398	0.97	0.518672722559588	0.307277932484536	L	NVE	WGS
7	7_96530679	96530679	1	3	0.302485	-0.467782	0.0255307	5.49612e-75	74.2599437936398	0.97	0.518672722559588	0.307277932484536	L	NVE	WGS
7	7_96530828	96530828	2	3	0.302485	-0.467782	0.0255307	5.49612e-75	74.2599437936398	0.97	0.518672722559588	0.307277932484536	L	NVE	WGS
7	7_96530890	96530890	2	3	0.302485	-0.467782	0.0255307	5.49612e-75	74.2599437936398	0.97	0.518672722559588	0.307277932484536	L	NVE	WGS
7	7_96530952	96530952	2	1	0.302485	-0.467782	0.0255307	5.49612e-75	74.2599437936398	0.97	0.518672722559588	0.307277932484536	L	NVE	WGS
7	7_96531064	96531064	1	4	0.302485	-0.467782	0.0255307	5.49612e-75	74.2599437936398	0.97	0.518672722559588	0.307277932484536	L	NVE	WGS
7	7_96531235	96531235	3	1	0.302485	-0.467782	0.0255307	5.49612e-75	74.2599437936398	0.97	0.518672722559588	0.307277932484536	L	NVE	WGS
7	7_96531261	96531261	1	3	0.302485	-0.467782	0.0255307	5.49612e-75	74.2599437936398	0.97	0.518672722559588	0.307277932484536	L	NVE	WGS
7	7_96531325	96531325	3	1	0.302485	-0.467782	0.0255307	5.49612e-75	74.2599437936398	0.97	0.518672722559588	0.307277932484536	L	NVE	WGS
7	7_96531485	96531485	1	4	0.302485	-0.467782	0.0255307	5.49612e-75	74.2599437936398	0.97	0.518672722559588	0.307277932484536	L	NVE	WGS
7	7_96531503	96531503	3	1	0.302485	-0.467782	0.0255307	5.49612e-75	74.2599437936398	0.97	0.518672722559588	0.307277932484536	L	NVE	WGS
7	7_96531512	96531512	2	4	0.302485	-0.467782	0.0255307	5.49612e-75	74.2599437936398	0.97	0.518672722559588	0.307277932484536	L	NVE	WGS
7	7_96532000	96532000	4	2	0.302485	-0.467782	0.0255307	5.49612e-75	74.2599437936398	0.97	0.518672722559588	0.307277932484536	L	NVE	WGS
7	7_96532053	96532053	4	1	0.302485	-0.467782	0.0255307	5.49612e-75	74.2599437936398	0.97	0.518672722559588	0.307277932484536	L	NVE	WGS
7	7_96532058	96532058	2	4	0.302485	-0.467782	0.0255307	5.49612e-75	74.2599437936398	0.97	0.518672722559588	0.307277932484536	L	NVE	WGS
7	7_96532108	96532108	2	4	0.302485	-0.467782	0.0255307	5.49612e-75	74.2599437936398	0.97	0.518672722559588	0.307277932484536	L	NVE	WGS
7	7_96532120	96532120	2	4	0.302485	-0.467782	0.0255307	5.49612e-75	74.2599437936398	0.97	0.518672722559588	0.307277932484536	L	NVE	WGS
7	7_96532157	96532157	3	4	0.302485	-0.467782	0.0255307	5.49612e-75	74.2599437936398	0.97	0.518672722559588	0.307277932484536	L	NVE	WGS
7	7_96532186	96532186	3	1	0.302485	-0.467782	0.0255307	5.49612e-75	74.2599437936398	0.97	0.518672722559588	0.307277932484536	L	NVE	WGS
7	7_96532238	96532238	4	2	0.302485	-0.467782	0.0255307	5.49612e-75	74.2599437936398	0.97	0.518672722559588	0.307277932484536	L	NVE	WGS
7	7_96532283	96532283	1	3	0.302485	-0.467782	0.0255307	5.49612e-75	74.2599437936398	0.97	0.518672722559588	0.307277932484536	L	NVE	WGS
7	7_96532425	96532425	1	3	0.302485	-0.467782	0.0255307	5.49612e-75	74.2599437936398	0.97	0.518672722559588	0.307277932484536	L	NVE	WGS
7	7_96532462	96532462	4	2	0.302485	-0.467782	0.0255307	5.49612e-75	74.2599437936398	0.97	0.518672722559588	0.307277932484536	L	NVE	WGS
7	7_96532496	96532496	1	3	0.302485	-0.467782	0.0255307	5.49612e-75	74.2599437936398	0.97	0.518672722559588	0.307277932484536	L	NVE	WGS
7	7_96532531	96532531	4	3	0.302485	-0.467782	0.0255307	5.49612e-75	74.2599437936398	0.97	0.518672722559588	0.307277932484536	L	NVE	WGS
7	7_96532541	96532541	4	2	0.302485	-0.467782	0.0255307	5.49612e-75	74.2599437936398	0.97	0.518672722559588	0.307277932484536	L	NVE	WGS
7	7_96532671	96532671	1	3	0.302485	-0.467782	0.0255307	5.49612e-75	74.2599437936398	0.97	0.518672722559588	0.307277932484536	L	NVE	WGS
7	7_96532733	96532733	4	2	0.302485	-0.467782	0.0255307	5.49612e-75	74.2599437936398	0.97	0.518672722559588	0.307277932484536	L	NVE	WGS
7	7_96532771	96532771	1	3	0.302485	-0.467782	0.0255307	5.49612e-75	74.2599437936398	0.97	0.518672722559588	0.307277932484536	L	NVE	WGS
7	7_96532904	96532904	3	1	0.302485	-0.467782	0.0255307	5.49612e-75	74.2599437936398	0.97	0.518672722559588	0.307277932484536	L	NVE	WGS
7	7_96532996	96532996	3	1	0.302485	-0.467782	0.0255307	5.49612e-75	74.2599437936398	0.97	0.518672722559588	0.307277932484536	L	NVE	WGS
7	7_96533083	96533083	2	4	0.302485	-0.467782	0.0255307	5.49612e-75	74.2599437936398	0.97	0.518672722559588	0.307277932484536	L	NVE	WGS
7	7_96533264	96533264	2	4	0.302485	-0.467782	0.0255307	5.49612e-75	74.2599437936398	0.97	0.518672722559588	0.307277932484536	L	NVE	WGS
7	7_96533391	96533391	4	3	0.302485	-0.467782	0.0255307	5.49612e-75	74.2599437936398	0.97	0.518672722559588	0.307277932484536	L	NVE	WGS
7	7_96533528	96533528	4	1	0.302485	-0.467782	0.0255307	5.49612e-75	74.2599437936398	0.97	0.518672722559588	0.307277932484536	L	NVE	WGS
7	7_96533594	96533594	3	1	0.302485	-0.467782	0.0255307	5.49612e-75	74.2599437936398	0.97	0.518672722559588	0.307277932484536	L	NVE	WGS
7	7_96533717	96533717	2	4	0.302485	-0.467782	0.0255307	5.49612e-75	74.2599437936398	0.97	0.518672722559588	0.307277932484536	L	NVE	WGS
7	7_96533737	96533737	3	1	0.302485	-0.467782	0.0255307	5.49612e-75	74.2599437936398	0.97	0.518672722559588	0.307277932484536	L	NVE	WGS
7	7_96533796	96533796	1	3	0.302485	-0.467782	0.0255307	5.49612e-75	74.2599437936398	0.97	0.518672722559588	0.307277932484536	L	NVE	WGS
7	7_96533931	96533931	2	1	0.302485	-0.467782	0.0255307	5.49612e-75	74.2599437936398	0.97	0.518672722559588	0.307277932484536	L	NVE	WGS
7	7_96533970	96533970	1	4	0.302485	-0.467782	0.0255307	5.49612e-75	74.2599437936398	0.97	0.518672722559588	0.307277932484536	L	NVE	WGS
7	7_96534090	96534090	1	4	0.302485	-0.467782	0.0255307	5.49612e-75	74.2599437936398	0.97	0.518672722559588	0.307277932484536	L	NVE	WGS
7	7_96534111	96534111	3	1	0.302485	-0.467782	0.0255307	5.49612e-75	74.2599437936398	0.97	0.518672722559588	0.307277932484536	L	NVE	WGS
7	7_96534363	96534363	1	3	0.302485	-0.467782	0.0255307	5.49612e-75	74.2599437936398	0.97	0.518672722559588	0.307277932484536	L	NVE	WGS
7	7_96534752	96534752	3	1	0.302485	-0.467782	0.0255307	5.49612e-75	74.2599437936398	0.97	0.518672722559588	0.307277932484536	L	NVE	WGS
7	7_96534775	96534775	3	1	0.302485	-0.467782	0.0255307	5.49612e-75	74.2599437936398	0.97	0.518672722559588	0.307277932484536	L	NVE	WGS
7	7_96535154	96535154	1	2	0.302485	-0.467782	0.0255307	5.49612e-75	74.2599437936398	0.97	0.518672722559588	0.307277932484536	L	NVE	WGS
7	7_96535882	96535882	1	3	0.302485	-0.467782	0.0255307	5.49612e-75	74.2599437936398	0.97	0.518672722559588	0.307277932484536	L	NVE	WGS
7	7_96536669	96536669	2	3	0.302485	-0.467782	0.0255307	5.49612e-75	74.2599437936398	0.97	0.518672722559588	0.307277932484536	L	NVE	WGS
7	7_96536712	96536712	1	3	0.302485	-0.467782	0.0255307	5.49612e-75	74.2599437936398	0.97	0.518672722559588	0.307277932484536	L	NVE	WGS
7	7_96536822	96536822	1	3	0.302485	-0.467782	0.0255307	5.49612e-75	74.2599437936398	0.97	0.518672722559588	0.307277932484536	L	NVE	WGS
7	7_96536956	96536956	2	1	0.302485	-0.467782	0.0255307	5.49612e-75	74.2599437936398	0.97	0.518672722559588	0.307277932484536	L	NVE	WGS
7	7_96537112	96537112	4	2	0.302485	-0.467782	0.0255307	5.49612e-75	74.2599437936398	0.97	0.518672722559588	0.307277932484536	L	NVE	WGS
7	7_96537140	96537140	2	4	0.302485	-0.467782	0.0255307	5.49612e-75	74.2599437936398	0.97	0.518672722559588	0.307277932484536	L	NVE	WGS
7	7_96537734	96537734	3	1	0.302485	-0.467782	0.0255307	5.49612e-75	74.2599437936398	0.97	0.518672722559588	0.307277932484536	L	NVE	WGS
7	7_96537801	96537801	3	4	0.302485	-0.467782	0.0255307	5.49612e-75	74.2599437936398	0.97	0.518672722559588	0.307277932484536	L	NVE	WGS
7	7_96537905	96537905	4	2	0.302485	-0.467782	0.0255307	5.49612e-75	74.2599437936398	0.97	0.518672722559588	0.307277932484536	L	NVE	WGS
7	7_96538233	96538233	3	1	0.302485	-0.467782	0.0255307	5.49612e-75	74.2599437936398	0.97	0.518672722559588	0.307277932484536	L	NVE	WGS
7	7_96538275	96538275	3	1	0.302485	-0.467782	0.0255307	5.49612e-75	74.2599437936398	0.97	0.518672722559588	0.307277932484536	L	NVE	WGS
7	7_96538319	96538319	1	3	0.302485	-0.467782	0.0255307	5.49612e-75	74.2599437936398	0.97	0.518672722559588	0.307277932484536	L	NVE	WGS
7	7_96538492	96538492	3	4	0.302485	-0.467782	0.0255307	5.49612e-75	74.2599437936398	0.97	0.518672722559588	0.307277932484536	L	NVE	WGS
7	7_96538513	96538513	1	3	0.302485	-0.467782	0.0255307	5.49612e-75	74.2599437936398	0.97	0.518672722559588	0.307277932484536	L	NVE	WGS
7	7_96538619	96538619	2	4	0.302485	-0.467782	0.0255307	5.49612e-75	74.2599437936398	0.97	0.518672722559588	0.307277932484536	L	NVE	WGS
7	7_96538643	96538643	3	1	0.302485	-0.467782	0.0255307	5.49612e-75	74.2599437936398	0.97	0.518672722559588	0.307277932484536	L	NVE	WGS
7	7_96538736	96538736	2	4	0.302485	-0.467782	0.0255307	5.49612e-75	74.2599437936398	0.97	0.518672722559588	0.307277932484536	L	NVE	WGS
7	7_96538897	96538897	1	3	0.302485	-0.467782	0.0255307	5.49612e-75	74.2599437936398	0.97	0.518672722559588	0.307277932484536	L	NVE	WGS
7	7_96538983	96538983	1	3	0.302485	-0.467782	0.0255307	5.49612e-75	74.2599437936398	0.97	0.518672722559588	0.307277932484536	L	NVE	WGS
7	7_96539054	96539054	3	1	0.302485	-0.467782	0.0255307	5.49612e-75	74.2599437936398	0.97	0.518672722559588	0.307277932484536	L	NVE	WGS
7	7_96539142	96539142	2	1	0.302485	-0.467782	0.0255307	5.49612e-75	74.2599437936398	0.97	0.518672722559588	0.307277932484536	L	NVE	WGS
7	7_96539240	96539240	1	4	0.302485	-0.467782	0.0255307	5.49612e-75	74.2599437936398	0.97	0.518672722559588	0.307277932484536	L	NVE	WGS
7	7_96539288	96539288	2	1	0.302485	-0.467782	0.0255307	5.49612e-75	74.2599437936398	0.97	0.518672722559588	0.307277932484536	L	NVE	WGS
7	7_96539319	96539319	1	3	0.302485	-0.467782	0.0255307	5.49612e-75	74.2599437936398	0.97	0.518672722559588	0.307277932484536	L	NVE	WGS
7	7_96539349	96539349	1	3	0.302485	-0.467782	0.0255307	5.49612e-75	74.2599437936398	0.97	0.518672722559588	0.307277932484536	L	NVE	WGS
7	7_96539420	96539420	2	4	0.302485	-0.467782	0.0255307	5.49612e-75	74.2599437936398	0.97	0.518672722559588	0.307277932484536	L	NVE	WGS
7	7_96539430	96539430	3	1	0.302485	-0.467782	0.0255307	5.49612e-75	74.2599437936398	0.97	0.518672722559588	0.307277932484536	L	NVE	WGS
7	7_96539530	96539530	4	3	0.302485	-0.467782	0.0255307	5.49612e-75	74.2599437936398	0.97	0.518672722559588	0.307277932484536	L	NVE	WGS
7	7_96539682	96539682	1	3	0.302485	-0.467782	0.0255307	5.49612e-75	74.2599437936398	0.97	0.518672722559588	0.307277932484536	L	NVE	WGS
7	7_96573921	96573921	1	3	0.302485	-0.467782	0.0255307	5.49612e-75	74.2599437936398	0.97	0.518672722559588	0.307277932484536	L	NVE	WGS
7	7_96574486	96574486	3	4	0.302485	-0.467782	0.0255307	5.49612e-75	74.2599437936398	0.97	0.518672722559588	0.307277932484536	L	NVE	WGS
7	7_96574653	96574653	3	2	0.302485	-0.467782	0.0255307	5.49612e-75	74.2599437936398	0.97	0.518672722559588	0.307277932484536	L	NVE	WGS
7	7_96575333	96575333	2	4	0.302485	-0.467782	0.0255307	5.49612e-75	74.2599437936398	0.97	0.518672722559588	0.307277932484536	L	NVE	WGS
7	7_96575463	96575463	1	3	0.302485	-0.467782	0.0255307	5.49612e-75	74.2599437936398	0.97	0.518672722559588	0.307277932484536	L	NVE	WGS
7	7_96575476	96575476	4	2	0.302485	-0.467782	0.0255307	5.49612e-75	74.2599437936398	0.97	0.518672722559588	0.307277932484536	L	NVE	WGS
7	7_96575498	96575498	2	4	0.302485	-0.467782	0.0255307	5.49612e-75	74.2599437936398	0.97	0.518672722559588	0.307277932484536	L	NVE	WGS
7	7_96575515	96575515	2	1	0.302485	-0.467782	0.0255307	5.49612e-75	74.2599437936398	0.97	0.518672722559588	0.307277932484536	L	NVE	WGS
7	7_96575808	96575808	3	1	0.302485	-0.467782	0.0255307	5.49612e-75	74.2599437936398	0.97	0.518672722559588	0.307277932484536	L	NVE	WGS
7	7_96575817	96575817	3	1	0.302485	-0.467782	0.0255307	5.49612e-75	74.2599437936398	0.97	0.518672722559588	0.307277932484536	L	NVE	WGS
7	7_96576767	96576767	3	1	0.302485	-0.467782	0.0255307	5.49612e-75	74.2599437936398	0.97	0.518672722559588	0.307277932484536	L	NVE	WGS
7	7_96576785	96576785	3	4	0.302485	-0.467782	0.0255307	5.49612e-75	74.2599437936398	0.97	0.518672722559588	0.307277932484536	L	NVE	WGS
7	7_96576807	96576807	2	4	0.302485	-0.467782	0.0255307	5.49612e-75	74.2599437936398	0.97	0.518672722559588	0.307277932484536	L	NVE	WGS
7	7_96577134	96577134	2	4	0.302485	-0.467782	0.0255307	5.49612e-75	74.2599437936398	0.97	0.518672722559588	0.307277932484536	L	NVE	WGS
7	7_96577240	96577240	1	3	0.302485	-0.467782	0.0255307	5.49612e-75	74.2599437936398	0.97	0.518672722559588	0.307277932484536	L	NVE	WGS
7	7_96577669	96577669	2	4	0.302485	-0.467782	0.0255307	5.49612e-75	74.2599437936398	0.97	0.518672722559588	0.307277932484536	L	NVE	WGS
7	7_96577982	96577982	2	4	0.302485	-0.467782	0.0255307	5.49612e-75	74.2599437936398	0.97	0.518672722559588	0.307277932484536	L	NVE	WGS
7	7_96578064	96578064	1	3	0.302485	-0.467782	0.0255307	5.49612e-75	74.2599437936398	0.97	0.518672722559588	0.307277932484536	L	NVE	WGS
7	7_96578522	96578522	1	3	0.302485	-0.467782	0.0255307	5.49612e-75	74.2599437936398	0.97	0.518672722559588	0.307277932484536	L	NVE	WGS
7	7_96578535	96578535	2	4	0.302485	-0.467782	0.0255307	5.49612e-75	74.2599437936398	0.97	0.518672722559588	0.307277932484536	L	NVE	WGS
7	7_96578933	96578933	4	2	0.302485	-0.467782	0.0255307	5.49612e-75	74.2599437936398	0.97	0.518672722559588	0.307277932484536	L	NVE	WGS
7	7_96579012	96579012	2	1	0.302485	-0.467782	0.0255307	5.49612e-75	74.2599437936398	0.97	0.518672722559588	0.307277932484536	L	NVE	WGS
7	7_96579149	96579149	2	4	0.302485	-0.467782	0.0255307	5.49612e-75	74.2599437936398	0.97	0.518672722559588	0.307277932484536	L	NVE	WGS
7	7_96579370	96579370	1	3	0.302485	-0.467782	0.0255307	5.49612e-75	74.2599437936398	0.97	0.518672722559588	0.307277932484536	L	NVE	WGS
7	7_96579382	96579382	4	1	0.302485	-0.467782	0.0255307	5.49612e-75	74.2599437936398	0.97	0.518672722559588	0.307277932484536	L	NVE	WGS
7	7_96580090	96580090	3	1	0.302485	-0.467782	0.0255307	5.49612e-75	74.2599437936398	0.97	0.518672722559588	0.307277932484536	L	NVE	WGS
7	7_96582010	96582010	1	2	0.302485	-0.467782	0.0255307	5.49612e-75	74.2599437936398	0.97	0.518672722559588	0.307277932484536	L	NVE	WGS
7	7_96582142	96582142	3	1	0.302485	-0.467782	0.0255307	5.49612e-75	74.2599437936398	0.97	0.518672722559588	0.307277932484536	L	NVE	WGS
7	7_96582272	96582272	3	1	0.302485	-0.467782	0.0255307	5.49612e-75	74.2599437936398	0.97	0.518672722559588	0.307277932484536	L	NVE	WGS
7	7_96582289	96582289	3	4	0.302485	-0.467782	0.0255307	5.49612e-75	74.2599437936398	0.97	0.518672722559588	0.307277932484536	L	NVE	WGS
7	7_96582306	96582306	4	2	0.302485	-0.467782	0.0255307	5.49612e-75	74.2599437936398	0.97	0.518672722559588	0.307277932484536	L	NVE	WGS
7	7_96582310	96582310	4	2	0.302485	-0.467782	0.0255307	5.49612e-75	74.2599437936398	0.97	0.518672722559588	0.307277932484536	L	NVE	WGS
7	7_96582415	96582415	2	4	0.302485	-0.467782	0.0255307	5.49612e-75	74.2599437936398	0.97	0.518672722559588	0.307277932484536	L	NVE	WGS
7	7_96582461	96582461	4	2	0.302485	-0.467782	0.0255307	5.49612e-75	74.2599437936398	0.97	0.518672722559588	0.307277932484536	L	NVE	WGS
7	7_96582653	96582653	4	3	0.302485	-0.467782	0.0255307	5.49612e-75	74.2599437936398	0.97	0.518672722559588	0.307277932484536	L	NVE	WGS
7	7_96582681	96582681	3	1	0.302485	-0.467782	0.0255307	5.49612e-75	74.2599437936398	0.97	0.518672722559588	0.307277932484536	L	NVE	WGS
7	7_96582854	96582854	1	3	0.302485	-0.467782	0.0255307	5.49612e-75	74.2599437936398	0.97	0.518672722559588	0.307277932484536	L	NVE	WGS
7	7_96582871	96582871	1	3	0.302485	-0.467782	0.0255307	5.49612e-75	74.2599437936398	0.97	0.518672722559588	0.307277932484536	L	NVE	WGS
7	7_96582884	96582884	3	1	0.302485	-0.467782	0.0255307	5.49612e-75	74.2599437936398	0.97	0.518672722559588	0.307277932484536	L	NVE	WGS
7	7_96582973	96582973	2	3	0.302485	-0.467782	0.0255307	5.49612e-75	74.2599437936398	0.97	0.518672722559588	0.307277932484536	L	NVE	WGS
7	7_96583000	96583000	3	1	0.302485	-0.467782	0.0255307	5.49612e-75	74.2599437936398	0.97	0.518672722559588	0.307277932484536	L	NVE	WGS
7	7_96583284	96583284	4	2	0.302485	-0.467782	0.0255307	5.49612e-75	74.2599437936398	0.97	0.518672722559588	0.307277932484536	L	NVE	WGS
7	7_96583309	96583309	1	2	0.302485	-0.467782	0.0255307	5.49612e-75	74.2599437936398	0.97	0.518672722559588	0.307277932484536	L	NVE	WGS
7	7_96583326	96583326	4	3	0.302485	-0.467782	0.0255307	5.49612e-75	74.2599437936398	0.97	0.518672722559588	0.307277932484536	L	NVE	WGS
7	7_96583395	96583395	1	3	0.302485	-0.467782	0.0255307	5.49612e-75	74.2599437936398	0.97	0.518672722559588	0.307277932484536	L	NVE	WGS
7	7_96583480	96583480	3	1	0.302485	-0.467782	0.0255307	5.49612e-75	74.2599437936398	0.97	0.518672722559588	0.307277932484536	L	NVE	WGS
7	7_96583491	96583491	4	1	0.302485	-0.467782	0.0255307	5.49612e-75	74.2599437936398	0.97	0.518672722559588	0.307277932484536	L	NVE	WGS
7	7_96583526	96583526	1	3	0.302485	-0.467782	0.0255307	5.49612e-75	74.2599437936398	0.97	0.518672722559588	0.307277932484536	L	NVE	WGS
7	7_96583551	96583551	4	3	0.302485	-0.467782	0.0255307	5.49612e-75	74.2599437936398	0.97	0.518672722559588	0.307277932484536	L	NVE	WGS
7	7_96583679	96583679	1	3	0.302485	-0.467782	0.0255307	5.49612e-75	74.2599437936398	0.97	0.518672722559588	0.307277932484536	L	NVE	WGS
7	7_96583730	96583730	3	1	0.302485	-0.467782	0.0255307	5.49612e-75	74.2599437936398	0.97	0.518672722559588	0.307277932484536	L	NVE	WGS
7	7_96583942	96583942	4	2	0.302485	-0.467782	0.0255307	5.49612e-75	74.2599437936398	0.97	0.518672722559588	0.307277932484536	L	NVE	WGS
7	7_96584074	96584074	2	4	0.302485	-0.467782	0.0255307	5.49612e-75	74.2599437936398	0.97	0.518672722559588	0.307277932484536	L	NVE	WGS
7	7_96584219	96584219	4	2	0.302485	-0.467782	0.0255307	5.49612e-75	74.2599437936398	0.97	0.518672722559588	0.307277932484536	L	NVE	WGS
7	7_96584368	96584368	3	1	0.302485	-0.467782	0.0255307	5.49612e-75	74.2599437936398	0.97	0.518672722559588	0.307277932484536	L	NVE	WGS
7	7_96584447	96584447	4	3	0.302485	-0.467782	0.0255307	5.49612e-75	74.2599437936398	0.97	0.518672722559588	0.307277932484536	L	NVE	WGS
7	7_96584533	96584533	3	2	0.302485	-0.467782	0.0255307	5.49612e-75	74.2599437936398	0.97	0.518672722559588	0.307277932484536	L	NVE	WGS
7	7_96584542	96584542	4	2	0.302485	-0.467782	0.0255307	5.49612e-75	74.2599437936398	0.97	0.518672722559588	0.307277932484536	L	NVE	WGS
7	7_96584697	96584697	3	1	0.302485	-0.467782	0.0255307	5.49612e-75	74.2599437936398	0.97	0.518672722559588	0.307277932484536	L	NVE	WGS
7	7_96584747	96584747	4	2	0.302485	-0.467782	0.0255307	5.49612e-75	74.2599437936398	0.97	0.518672722559588	0.307277932484536	L	NVE	WGS
7	7_96584832	96584832	2	1	0.302485	-0.467782	0.0255307	5.49612e-75	74.2599437936398	0.97	0.518672722559588	0.307277932484536	L	NVE	WGS
7	7_96584862	96584862	3	2	0.302485	-0.467782	0.0255307	5.49612e-75	74.2599437936398	0.97	0.518672722559588	0.307277932484536	L	NVE	WGS
7	7_96584877	96584877	4	3	0.302485	-0.467782	0.0255307	5.49612e-75	74.2599437936398	0.97	0.518672722559588	0.307277932484536	L	NVE	WGS
7	7_96584911	96584911	1	2	0.302485	-0.467782	0.0255307	5.49612e-75	74.2599437936398	0.97	0.518672722559588	0.307277932484536	L	NVE	WGS
7	7_96585175	96585175	2	1	0.302485	-0.467782	0.0255307	5.49612e-75	74.2599437936398	0.97	0.518672722559588	0.307277932484536	L	NVE	WGS
7	7_96585229	96585229	2	4	0.302485	-0.467782	0.0255307	5.49612e-75	74.2599437936398	0.97	0.518672722559588	0.307277932484536	L	NVE	WGS
7	7_96585274	96585274	3	2	0.302485	-0.467782	0.0255307	5.49612e-75	74.2599437936398	0.97	0.518672722559588	0.307277932484536	L	NVE	WGS
7	7_96585368	96585368	1	4	0.302485	-0.467782	0.0255307	5.49612e-75	74.2599437936398	0.97	0.518672722559588	0.307277932484536	L	NVE	WGS
7	7_96585523	96585523	1	2	0.302485	-0.467782	0.0255307	5.49612e-75	74.2599437936398	0.97	0.518672722559588	0.307277932484536	L	NVE	WGS
7	7_96585584	96585584	3	2	0.302485	-0.467782	0.0255307	5.49612e-75	74.2599437936398	0.97	0.518672722559588	0.307277932484536	L	NVE	WGS
7	7_96585605	96585605	4	3	0.302485	-0.467782	0.0255307	5.49612e-75	74.2599437936398	0.97	0.518672722559588	0.307277932484536	L	NVE	WGS
7	7_96586350	96586350	1	4	0.302485	-0.467782	0.0255307	5.49612e-75	74.2599437936398	0.97	0.518672722559588	0.307277932484536	L	NVE	WGS
7	7_96586674	96586674	4	2	0.302485	-0.467782	0.0255307	5.49612e-75	74.2599437936398	0.97	0.518672722559588	0.307277932484536	L	NVE	WGS
7	7_96586701	96586701	1	3	0.302485	-0.467782	0.0255307	5.49612e-75	74.2599437936398	0.97	0.518672722559588	0.307277932484536	L	NVE	WGS
7	7_96586734	96586734	4	2	0.302485	-0.467782	0.0255307	5.49612e-75	74.2599437936398	0.97	0.518672722559588	0.307277932484536	L	NVE	WGS
7	7_96586783	96586783	3	4	0.302485	-0.467782	0.0255307	5.49612e-75	74.2599437936398	0.97	0.518672722559588	0.307277932484536	L	NVE	WGS
7	7_96586798	96586798	3	4	0.302485	-0.467782	0.0255307	5.49612e-75	74.2599437936398	0.97	0.518672722559588	0.307277932484536	L	NVE	WGS
7	7_96587087	96587087	3	1	0.302485	-0.467782	0.0255307	5.49612e-75	74.2599437936398	0.97	0.518672722559588	0.307277932484536	L	NVE	WGS
7	7_96587253	96587253	1	3	0.302485	-0.467782	0.0255307	5.49612e-75	74.2599437936398	0.97	0.518672722559588	0.307277932484536	L	NVE	WGS
7	7_96587516	96587516	1	3	0.302485	-0.467782	0.0255307	5.49612e-75	74.2599437936398	0.97	0.518672722559588	0.307277932484536	L	NVE	WGS
7	7_96587606	96587606	2	4	0.302485	-0.467782	0.0255307	5.49612e-75	74.2599437936398	0.97	0.518672722559588	0.307277932484536	L	NVE	WGS
7	7_96587811	96587811	4	2	0.302485	-0.467782	0.0255307	5.49612e-75	74.2599437936398	0.97	0.518672722559588	0.307277932484536	L	NVE	WGS
7	7_96587842	96587842	4	2	0.302485	-0.467782	0.0255307	5.49612e-75	74.2599437936398	0.97	0.518672722559588	0.307277932484536	L	NVE	WGS
7	7_96587875	96587875	4	2	0.302485	-0.467782	0.0255307	5.49612e-75	74.2599437936398	0.97	0.518672722559588	0.307277932484536	L	NVE	WGS
7	7_96587890	96587890	2	4	0.302485	-0.467782	0.0255307	5.49612e-75	74.2599437936398	0.97	0.518672722559588	0.307277932484536	L	NVE	WGS
7	7_96588032	96588032	4	2	0.302485	-0.467782	0.0255307	5.49612e-75	74.2599437936398	0.97	0.518672722559588	0.307277932484536	L	NVE	WGS
7	7_96588062	96588062	3	1	0.302485	-0.467782	0.0255307	5.49612e-75	74.2599437936398	0.97	0.518672722559588	0.307277932484536	L	NVE	WGS
7	7_96588125	96588125	4	2	0.302485	-0.467782	0.0255307	5.49612e-75	74.2599437936398	0.97	0.518672722559588	0.307277932484536	L	NVE	WGS
7	7_96632217	96632217	3	1	0.302485	-0.467782	0.0255307	5.49612e-75	74.2599437936398	0.97	0.518672722559588	0.307277932484536	L	NVE	WGS
7	7_96633066	96633066	3	1	0.302485	-0.467782	0.0255307	5.49612e-75	74.2599437936398	0.97	0.518672722559588	0.307277932484536	L	NVE	WGS
7	7_96637576	96637576	4	2	0.302485	-0.467782	0.0255307	5.49612e-75	74.2599437936398	0.97	0.518672722559588	0.307277932484536	L	NVE	WGS
7	7_96637916	96637916	3	1	0.302485	-0.467782	0.0255307	5.49612e-75	74.2599437936398	0.97	0.518672722559588	0.307277932484536	L	NVE	WGS
7	7_96637998	96637998	2	4	0.302485	-0.467782	0.0255307	5.49612e-75	74.2599437936398	0.97	0.518672722559588	0.307277932484536	L	NVE	WGS
7	7_96638180	96638180	4	2	0.302485	-0.467782	0.0255307	5.49612e-75	74.2599437936398	0.97	0.518672722559588	0.307277932484536	L	NVE	WGS
7	7_96638289	96638289	2	4	0.302485	-0.467782	0.0255307	5.49612e-75	74.2599437936398	0.97	0.518672722559588	0.307277932484536	L	NVE	WGS
7	7_96638716	96638716	2	4	0.302485	-0.467782	0.0255307	5.49612e-75	74.2599437936398	0.97	0.518672722559588	0.307277932484536	L	NVE	WGS
7	7_96639087	96639087	1	4	0.302485	-0.467782	0.0255307	5.49612e-75	74.2599437936398	0.97	0.518672722559588	0.307277932484536	L	NVE	WGS
7	7_96639181	96639181	4	2	0.302485	-0.467782	0.0255307	5.49612e-75	74.2599437936398	0.97	0.518672722559588	0.307277932484536	L	NVE	WGS
7	7_96686453	96686453	1	4	0.302485	-0.467782	0.0255307	5.49612e-75	74.2599437936398	0.97	0.518672722559588	0.307277932484536	L	NVE	WGS
7	7_96687141	96687141	4	2	0.302485	-0.467782	0.0255307	5.49612e-75	74.2599437936398	0.97	0.518672722559588	0.307277932484536	L	NVE	WGS
7	7_96687458	96687458	2	3	0.302485	-0.467782	0.0255307	5.49612e-75	74.2599437936398	0.97	0.518672722559588	0.307277932484536	L	NVE	WGS
7	7_96687486	96687486	1	3	0.302485	-0.467782	0.0255307	5.49612e-75	74.2599437936398	0.97	0.518672722559588	0.307277932484536	L	NVE	WGS
7	7_96687586	96687586	1	2	0.302485	-0.467782	0.0255307	5.49612e-75	74.2599437936398	0.97	0.518672722559588	0.307277932484536	L	NVE	WGS
7	7_96687927	96687927	4	2	0.302485	-0.467782	0.0255307	5.49612e-75	74.2599437936398	0.97	0.518672722559588	0.307277932484536	L	NVE	WGS
7	7_96688367	96688367	4	2	0.302485	-0.467782	0.0255307	5.49612e-75	74.2599437936398	0.97	0.518672722559588	0.307277932484536	L	NVE	WGS
7	7_96688629	96688629	1	4	0.302485	-0.467782	0.0255307	5.49612e-75	74.2599437936398	0.97	0.518672722559588	0.307277932484536	L	NVE	WGS
7	7_96688819	96688819	2	3	0.302485	-0.467782	0.0255307	5.49612e-75	74.2599437936398	0.97	0.518672722559588	0.307277932484536	L	NVE	WGS
7	7_96689267	96689267	4	2	0.302485	-0.467782	0.0255307	5.49612e-75	74.2599437936398	0.97	0.518672722559588	0.307277932484536	L	NVE	WGS
7	7_96689545	96689545	1	3	0.302485	-0.467782	0.0255307	5.49612e-75	74.2599437936398	0.97	0.518672722559588	0.307277932484536	L	NVE	WGS
7	7_96689610	96689610	1	4	0.302485	-0.467782	0.0255307	5.49612e-75	74.2599437936398	0.97	0.518672722559588	0.307277932484536	L	NVE	WGS
7	7_96690482	96690482	1	2	0.302485	-0.467782	0.0255307	5.49612e-75	74.2599437936398	0.97	0.518672722559588	0.307277932484536	L	NVE	WGS
7	7_96691199	96691199	2	4	0.302485	-0.467782	0.0255307	5.49612e-75	74.2599437936398	0.97	0.518672722559588	0.307277932484536	L	NVE	WGS
7	7_96691218	96691218	4	2	0.302485	-0.467782	0.0255307	5.49612e-75	74.2599437936398	0.97	0.518672722559588	0.307277932484536	L	NVE	WGS
7	7_96691433	96691433	1	3	0.302485	-0.467782	0.0255307	5.49612e-75	74.2599437936398	0.97	0.518672722559588	0.307277932484536	L	NVE	WGS
7	7_96691589	96691589	1	3	0.302485	-0.467782	0.0255307	5.49612e-75	74.2599437936398	0.97	0.518672722559588	0.307277932484536	L	NVE	WGS
7	7_96667517	96667517	2	4	0.302738	-0.467771	0.0255305	5.51654e-75	74.2583332284386	0.97	0.518893850041361	0.307408935316302	L	NVE	WGS
7	7_96667995	96667995	2	4	0.302738	-0.467771	0.0255305	5.51654e-75	74.2583332284386	0.97	0.518893850041361	0.307408935316302	L	NVE	WGS
7	7_96668297	96668297	4	1	0.302738	-0.467771	0.0255305	5.51654e-75	74.2583332284386	0.97	0.518893850041361	0.307408935316302	L	NVE	WGS
7	7_96670152	96670152	3	2	0.302738	-0.467771	0.0255305	5.51654e-75	74.2583332284386	0.97	0.518893850041361	0.307408935316302	L	NVE	WGS
7	7_96671318	96671318	4	3	0.302738	-0.467771	0.0255305	5.51654e-75	74.2583332284386	0.97	0.518893850041361	0.307408935316302	L	NVE	WGS
7	7_96672811	96672811	4	2	0.302738	-0.467771	0.0255305	5.51654e-75	74.2583332284386	0.97	0.518893850041361	0.307408935316302	L	NVE	WGS
7	7_96674176	96674176	4	2	0.302738	-0.467771	0.0255305	5.51654e-75	74.2583332284386	0.97	0.518893850041361	0.307408935316302	L	NVE	WGS
7	7_96674425	96674425	3	1	0.302738	-0.467771	0.0255305	5.51654e-75	74.2583332284386	0.97	0.518893850041361	0.307408935316302	L	NVE	WGS
7	7_96675295	96675295	2	3	0.302738	-0.467771	0.0255305	5.51654e-75	74.2583332284386	0.97	0.518893850041361	0.307408935316302	L	NVE	WGS
7	7_96675488	96675488	4	2	0.302738	-0.467771	0.0255305	5.51654e-75	74.2583332284386	0.97	0.518893850041361	0.307408935316302	L	NVE	WGS
7	7_96676903	96676903	3	2	0.302738	-0.467771	0.0255305	5.51654e-75	74.2583332284386	0.97	0.518893850041361	0.307408935316302	L	NVE	WGS
7	7_96676922	96676922	3	2	0.302738	-0.467771	0.0255305	5.51654e-75	74.2583332284386	0.97	0.518893850041361	0.307408935316302	L	NVE	WGS
7	7_96677132	96677132	1	4	0.302738	-0.467771	0.0255305	5.51654e-75	74.2583332284386	0.97	0.518893850041361	0.307408935316302	L	NVE	WGS
7	7_96677248	96677248	1	3	0.302738	-0.467771	0.0255305	5.51654e-75	74.2583332284386	0.97	0.518893850041361	0.307408935316302	L	NVE	WGS
7	7_96677253	96677253	1	3	0.302738	-0.467771	0.0255305	5.51654e-75	74.2583332284386	0.97	0.518893850041361	0.307408935316302	L	NVE	WGS
7	7_96677523	96677523	4	2	0.302738	-0.467771	0.0255305	5.51654e-75	74.2583332284386	0.97	0.518893850041361	0.307408935316302	L	NVE	WGS
7	7_96677824	96677824	3	1	0.302738	-0.467771	0.0255305	5.51654e-75	74.2583332284386	0.97	0.518893850041361	0.307408935316302	L	NVE	WGS
7	7_96677837	96677837	3	1	0.302738	-0.467771	0.0255305	5.51654e-75	74.2583332284386	0.97	0.518893850041361	0.307408935316302	L	NVE	WGS
7	7_96677870	96677870	2	3	0.302738	-0.467771	0.0255305	5.51654e-75	74.2583332284386	0.97	0.518893850041361	0.307408935316302	L	NVE	WGS
7	7_96677921	96677921	3	1	0.302738	-0.467771	0.0255305	5.51654e-75	74.2583332284386	0.97	0.518893850041361	0.307408935316302	L	NVE	WGS
7	7_96678786	96678786	4	2	0.302738	-0.467771	0.0255305	5.51654e-75	74.2583332284386	0.97	0.518893850041361	0.307408935316302	L	NVE	WGS
7	7_96680094	96680094	1	2	0.302738	-0.467771	0.0255305	5.51654e-75	74.2583332284386	0.97	0.518893850041361	0.307408935316302	L	NVE	WGS
7	7_96680272	96680272	4	2	0.302738	-0.467771	0.0255305	5.51654e-75	74.2583332284386	0.97	0.518893850041361	0.307408935316302	L	NVE	WGS
7	7_96680554	96680554	2	4	0.302738	-0.467771	0.0255305	5.51654e-75	74.2583332284386	0.97	0.518893850041361	0.307408935316302	L	NVE	WGS
7	7_96681183	96681183	1	3	0.302738	-0.467771	0.0255305	5.51654e-75	74.2583332284386	0.97	0.518893850041361	0.307408935316302	L	NVE	WGS
7	7_96681279	96681279	2	1	0.302738	-0.467771	0.0255305	5.51654e-75	74.2583332284386	0.97	0.518893850041361	0.307408935316302	L	NVE	WGS
7	7_96682433	96682433	3	1	0.302738	-0.467771	0.0255305	5.51654e-75	74.2583332284386	0.97	0.518893850041361	0.307408935316302	L	NVE	WGS
7	7_96682652	96682652	1	3	0.302738	-0.467771	0.0255305	5.51654e-75	74.2583332284386	0.97	0.518893850041361	0.307408935316302	L	NVE	WGS
7	7_96683083	96683083	4	1	0.302738	-0.467771	0.0255305	5.51654e-75	74.2583332284386	0.97	0.518893850041361	0.307408935316302	L	NVE	WGS
7	7_96683584	96683584	2	4	0.302738	-0.467771	0.0255305	5.51654e-75	74.2583332284386	0.97	0.518893850041361	0.307408935316302	L	NVE	WGS
7	7_96684344	96684344	3	1	0.302738	-0.467771	0.0255305	5.51654e-75	74.2583332284386	0.97	0.518893850041361	0.307408935316302	L	NVE	WGS
7	7_96684879	96684879	2	4	0.302738	-0.467771	0.0255305	5.51654e-75	74.2583332284386	0.97	0.518893850041361	0.307408935316302	L	NVE	WGS
7	7_96692047	96692047	2	4	0.302738	-0.467771	0.0255305	5.51654e-75	74.2583332284386	0.97	0.518893850041361	0.307408935316302	L	NVE	WGS
7	7_96692571	96692571	4	2	0.302738	-0.467771	0.0255305	5.51654e-75	74.2583332284386	0.97	0.518893850041361	0.307408935316302	L	NVE	WGS
7	7_96693566	96693566	4	2	0.302738	-0.467771	0.0255305	5.51654e-75	74.2583332284386	0.97	0.518893850041361	0.307408935316302	L	NVE	WGS
7	7_96693799	96693799	1	4	0.302738	-0.467771	0.0255305	5.51654e-75	74.2583332284386	0.97	0.518893850041361	0.307408935316302	L	NVE	WGS
7	7_96694256	96694256	1	3	0.302738	-0.467771	0.0255305	5.51654e-75	74.2583332284386	0.97	0.518893850041361	0.307408935316302	L	NVE	WGS
7	7_96694308	96694308	1	3	0.302738	-0.467771	0.0255305	5.51654e-75	74.2583332284386	0.97	0.518893850041361	0.307408935316302	L	NVE	WGS
7	7_96694315	96694315	3	1	0.302738	-0.467771	0.0255305	5.51654e-75	74.2583332284386	0.97	0.518893850041361	0.307408935316302	L	NVE	WGS
7	7_96694617	96694617	3	4	0.302738	-0.467771	0.0255305	5.51654e-75	74.2583332284386	0.97	0.518893850041361	0.307408935316302	L	NVE	WGS
7	7_96694685	96694685	2	3	0.302738	-0.467771	0.0255305	5.51654e-75	74.2583332284386	0.97	0.518893850041361	0.307408935316302	L	NVE	WGS
7	7_96695762	96695762	4	1	0.302738	-0.467771	0.0255305	5.51654e-75	74.2583332284386	0.97	0.518893850041361	0.307408935316302	L	NVE	WGS
7	7_96695806	96695806	4	3	0.302738	-0.467771	0.0255305	5.51654e-75	74.2583332284386	0.97	0.518893850041361	0.307408935316302	L	NVE	WGS
7	7_96696039	96696039	1	4	0.302738	-0.467771	0.0255305	5.51654e-75	74.2583332284386	0.97	0.518893850041361	0.307408935316302	L	NVE	WGS
7	7_96697260	96697260	4	2	0.302738	-0.467771	0.0255305	5.51654e-75	74.2583332284386	0.97	0.518893850041361	0.307408935316302	L	NVE	WGS
7	7_96697308	96697308	3	1	0.302738	-0.467771	0.0255305	5.51654e-75	74.2583332284386	0.97	0.518893850041361	0.307408935316302	L	NVE	WGS
7	7_96698124	96698124	3	1	0.302738	-0.467771	0.0255305	5.51654e-75	74.2583332284386	0.97	0.518893850041361	0.307408935316302	L	NVE	WGS
7	7_96698313	96698313	2	4	0.302738	-0.467771	0.0255305	5.51654e-75	74.2583332284386	0.97	0.518893850041361	0.307408935316302	L	NVE	WGS
7	7_96698644	96698644	3	1	0.302738	-0.467771	0.0255305	5.51654e-75	74.2583332284386	0.97	0.518893850041361	0.307408935316302	L	NVE	WGS
7	7_96698949	96698949	3	2	0.302738	-0.467771	0.0255305	5.51654e-75	74.2583332284386	0.97	0.518893850041361	0.307408935316302	L	NVE	WGS
7	7_96699268	96699268	2	4	0.302738	-0.467771	0.0255305	5.51654e-75	74.2583332284386	0.97	0.518893850041361	0.307408935316302	L	NVE	WGS
[truncated: 3,089 more rows]

## Sheet: Table X2 RIB
Chr	SNP	bp	A1	A2	Freq	b	se	p	logpval	LD	expl_VG	expl_VP	line	trait	chip
7	7_97595573	97595573	3	1	0.302626	0.830437	0.0243489	6.07261e-255	254.216624609588	1	0.886817893883303	0.691030320669053	D	RIGHT_RIB	WGS
7	7_97595964	97595964	1	3	0.302626	0.830437	0.0243489	6.07261e-255	254.216624609588	1	0.886817893883303	0.691030320669053	D	RIGHT_RIB	WGS
7	7_97595973	97595973	4	2	0.302626	0.830437	0.0243489	6.07261e-255	254.216624609588	1	0.886817893883303	0.691030320669053	D	RIGHT_RIB	WGS
7	7_97596043	97596043	1	3	0.302626	0.830437	0.0243489	6.07261e-255	254.216624609588	1	0.886817893883303	0.691030320669053	D	RIGHT_RIB	WGS
7	7_97597637	97597637	4	2	0.302626	0.830437	0.0243489	6.07261e-255	254.216624609588	1	0.886817893883303	0.691030320669053	D	RIGHT_RIB	WGS
7	7_97599508	97599508	1	3	0.302626	0.830437	0.0243489	6.07261e-255	254.216624609588	1	0.886817893883303	0.691030320669053	D	RIGHT_RIB	WGS
7	7_97599639	97599639	4	2	0.302626	0.830437	0.0243489	6.07261e-255	254.216624609588	1	0.886817893883303	0.691030320669053	D	RIGHT_RIB	WGS
7	7_97599750	97599750	1	2	0.302626	0.830437	0.0243489	6.07261e-255	254.216624609588	1	0.886817893883303	0.691030320669053	D	RIGHT_RIB	WGS
7	7_97599810	97599810	2	4	0.302626	0.830437	0.0243489	6.07261e-255	254.216624609588	1	0.886817893883303	0.691030320669053	D	RIGHT_RIB	WGS
7	7_97600462	97600462	2	3	0.302626	0.830437	0.0243489	6.07261e-255	254.216624609588	1	0.886817893883303	0.691030320669053	D	RIGHT_RIB	WGS
7	7_97600601	97600601	1	3	0.302626	0.830437	0.0243489	6.07261e-255	254.216624609588	1	0.886817893883303	0.691030320669053	D	RIGHT_RIB	WGS
7	7_97600687	97600687	4	2	0.302626	0.830437	0.0243489	6.07261e-255	254.216624609588	1	0.886817893883303	0.691030320669053	D	RIGHT_RIB	WGS
7	7_97603637	97603637	1	3	0.302626	0.830437	0.0243489	6.07261e-255	254.216624609588	1	0.886817893883303	0.691030320669053	D	RIGHT_RIB	WGS
7	7_97605267	97605267	1	2	0.302626	0.830437	0.0243489	6.07261e-255	254.216624609588	1	0.886817893883303	0.691030320669053	D	RIGHT_RIB	WGS
7	7_97606621	97606621	4	1	0.302626	0.830437	0.0243489	6.07261e-255	254.216624609588	1	0.886817893883303	0.691030320669053	D	RIGHT_RIB	WGS
7	7_97607946	97607946	1	3	0.302626	0.830437	0.0243489	6.07261e-255	254.216624609588	1	0.886817893883303	0.691030320669053	D	RIGHT_RIB	WGS
7	7_97608636	97608636	4	2	0.302626	0.830437	0.0243489	6.07261e-255	254.216624609588	1	0.886817893883303	0.691030320669053	D	RIGHT_RIB	WGS
7	7_97611883	97611883	2	4	0.302626	0.830437	0.0243489	6.07261e-255	254.216624609588	1	0.886817893883303	0.691030320669053	D	RIGHT_RIB	WGS
7	7_97612216	97612216	1	4	0.302626	0.830437	0.0243489	6.07261e-255	254.216624609588	1	0.886817893883303	0.691030320669053	D	RIGHT_RIB	WGS
7	7_97613549	97613549	3	1	0.302626	0.830437	0.0243489	6.07261e-255	254.216624609588	1	0.886817893883303	0.691030320669053	D	RIGHT_RIB	WGS
7	7_97614602	97614602	2	1	0.302626	0.830437	0.0243489	6.07261e-255	254.216624609588	1	0.886817893883303	0.691030320669053	D	RIGHT_RIB	WGS
7	7_97615236	97615236	1	3	0.302626	0.830437	0.0243489	6.07261e-255	254.216624609588	1	0.886817893883303	0.691030320669053	D	RIGHT_RIB	WGS
7	7_97615989	97615989	3	1	0.302626	0.830437	0.0243489	6.07261e-255	254.216624609588	1	0.886817893883303	0.691030320669053	D	RIGHT_RIB	WGS
7	7_97616794	97616794	1	3	0.302626	0.830437	0.0243489	6.07261e-255	254.216624609588	1	0.886817893883303	0.691030320669053	D	RIGHT_RIB	WGS
7	7_97616879	97616879	4	3	0.302626	0.830437	0.0243489	6.07261e-255	254.216624609588	1	0.886817893883303	0.691030320669053	D	RIGHT_RIB	WGS
7	7_97617098	97617098	2	4	0.302626	0.830437	0.0243489	6.07261e-255	254.216624609588	1	0.886817893883303	0.691030320669053	D	RIGHT_RIB	WGS
7	7_97617184	97617184	4	2	0.302626	0.830437	0.0243489	6.07261e-255	254.216624609588	1	0.886817893883303	0.691030320669053	D	RIGHT_RIB	WGS
7	7_97617540	97617540	2	3	0.302626	0.830437	0.0243489	6.07261e-255	254.216624609588	1	0.886817893883303	0.691030320669053	D	RIGHT_RIB	WGS
7	7_97617689	97617689	4	1	0.302626	0.830437	0.0243489	6.07261e-255	254.216624609588	1	0.886817893883303	0.691030320669053	D	RIGHT_RIB	WGS
7	7_97617907	97617907	1	3	0.302626	0.830437	0.0243489	6.07261e-255	254.216624609588	1	0.886817893883303	0.691030320669053	D	RIGHT_RIB	WGS
7	7_97617926	97617926	1	4	0.302626	0.830437	0.0243489	6.07261e-255	254.216624609588	1	0.886817893883303	0.691030320669053	D	RIGHT_RIB	WGS
7	7_97617940	97617940	3	1	0.302626	0.830437	0.0243489	6.07261e-255	254.216624609588	1	0.886817893883303	0.691030320669053	D	RIGHT_RIB	WGS
7	7_97617970	97617970	3	1	0.302626	0.830437	0.0243489	6.07261e-255	254.216624609588	1	0.886817893883303	0.691030320669053	D	RIGHT_RIB	WGS
7	7_97618073	97618073	2	4	0.302626	0.830437	0.0243489	6.07261e-255	254.216624609588	1	0.886817893883303	0.691030320669053	D	RIGHT_RIB	WGS
7	7_97618186	97618186	4	2	0.302626	0.830437	0.0243489	6.07261e-255	254.216624609588	1	0.886817893883303	0.691030320669053	D	RIGHT_RIB	WGS
7	7_97618897	97618897	1	3	0.302626	0.830437	0.0243489	6.07261e-255	254.216624609588	1	0.886817893883303	0.691030320669053	D	RIGHT_RIB	WGS
7	7_97619384	97619384	4	2	0.302626	0.830437	0.0243489	6.07261e-255	254.216624609588	1	0.886817893883303	0.691030320669053	D	RIGHT_RIB	WGS
7	7_97619505	97619505	2	4	0.302626	0.830437	0.0243489	6.07261e-255	254.216624609588	1	0.886817893883303	0.691030320669053	D	RIGHT_RIB	WGS
7	7_97619567	97619567	3	4	0.302626	0.830437	0.0243489	6.07261e-255	254.216624609588	1	0.886817893883303	0.691030320669053	D	RIGHT_RIB	WGS
7	7_97619754	97619754	1	3	0.302626	0.830437	0.0243489	6.07261e-255	254.216624609588	1	0.886817893883303	0.691030320669053	D	RIGHT_RIB	WGS
7	7_97620678	97620678	4	2	0.302626	0.830437	0.0243489	6.07261e-255	254.216624609588	1	0.886817893883303	0.691030320669053	D	RIGHT_RIB	WGS
7	7_97621046	97621046	4	2	0.302626	0.830437	0.0243489	6.07261e-255	254.216624609588	1	0.886817893883303	0.691030320669053	D	RIGHT_RIB	WGS
7	7_97621056	97621056	4	2	0.302626	0.830437	0.0243489	6.07261e-255	254.216624609588	1	0.886817893883303	0.691030320669053	D	RIGHT_RIB	WGS
7	7_97621066	97621066	3	1	0.302626	0.830437	0.0243489	6.07261e-255	254.216624609588	1	0.886817893883303	0.691030320669053	D	RIGHT_RIB	WGS
7	7_97621142	97621142	3	2	0.302626	0.830437	0.0243489	6.07261e-255	254.216624609588	1	0.886817893883303	0.691030320669053	D	RIGHT_RIB	WGS
7	7_97621714	97621714	2	4	0.302626	0.830437	0.0243489	6.07261e-255	254.216624609588	1	0.886817893883303	0.691030320669053	D	RIGHT_RIB	WGS
7	7_97621753	97621753	3	1	0.302626	0.830437	0.0243489	6.07261e-255	254.216624609588	1	0.886817893883303	0.691030320669053	D	RIGHT_RIB	WGS
7	7_97622370	97622370	3	1	0.302626	0.830437	0.0243489	6.07261e-255	254.216624609588	1	0.886817893883303	0.691030320669053	D	RIGHT_RIB	WGS
7	7_97635937	97635937	1	3	0.302626	0.830437	0.0243489	6.07261e-255	254.216624609588	1	0.886817893883303	0.691030320669053	D	RIGHT_RIB	WGS
7	7_97636980	97636980	2	1	0.302626	0.830437	0.0243489	6.07261e-255	254.216624609588	1	0.886817893883303	0.691030320669053	D	RIGHT_RIB	WGS
7	7_97641915	97641915	4	2	0.302626	0.830437	0.0243489	6.07261e-255	254.216624609588	1	0.886817893883303	0.691030320669053	D	RIGHT_RIB	WGS
7	7_97641979	97641979	4	2	0.302626	0.830437	0.0243489	6.07261e-255	254.216624609588	1	0.886817893883303	0.691030320669053	D	RIGHT_RIB	WGS
7	7_97642034	97642034	3	2	0.302626	0.830437	0.0243489	6.07261e-255	254.216624609588	1	0.886817893883303	0.691030320669053	D	RIGHT_RIB	WGS
7	7_97642098	97642098	2	3	0.302626	0.830437	0.0243489	6.07261e-255	254.216624609588	1	0.886817893883303	0.691030320669053	D	RIGHT_RIB	WGS
7	7_97642112	97642112	2	4	0.302626	0.830437	0.0243489	6.07261e-255	254.216624609588	1	0.886817893883303	0.691030320669053	D	RIGHT_RIB	WGS
7	7_97642361	97642361	1	3	0.302626	0.830437	0.0243489	6.07261e-255	254.216624609588	1	0.886817893883303	0.691030320669053	D	RIGHT_RIB	WGS
7	7_97642550	97642550	1	3	0.302626	0.830437	0.0243489	6.07261e-255	254.216624609588	1	0.886817893883303	0.691030320669053	D	RIGHT_RIB	WGS
7	7_97642866	97642866	2	4	0.302626	0.830437	0.0243489	6.07261e-255	254.216624609588	1	0.886817893883303	0.691030320669053	D	RIGHT_RIB	WGS
7	7_97642878	97642878	3	1	0.302626	0.830437	0.0243489	6.07261e-255	254.216624609588	1	0.886817893883303	0.691030320669053	D	RIGHT_RIB	WGS
7	7_97643194	97643194	1	4	0.302626	0.830437	0.0243489	6.07261e-255	254.216624609588	1	0.886817893883303	0.691030320669053	D	RIGHT_RIB	WGS
7	7_97643231	97643231	2	4	0.302626	0.830437	0.0243489	6.07261e-255	254.216624609588	1	0.886817893883303	0.691030320669053	D	RIGHT_RIB	WGS
7	7_97643323	97643323	1	3	0.302626	0.830437	0.0243489	6.07261e-255	254.216624609588	1	0.886817893883303	0.691030320669053	D	RIGHT_RIB	WGS
7	7_97643356	97643356	1	3	0.302626	0.830437	0.0243489	6.07261e-255	254.216624609588	1	0.886817893883303	0.691030320669053	D	RIGHT_RIB	WGS
7	7_97652632	97652632	2	4	0.302626	0.830437	0.0243489	6.07261e-255	254.216624609588	1	0.886817893883303	0.691030320669053	D	RIGHT_RIB	WGS
7	7_97652785	97652785	3	4	0.302626	0.830437	0.0243489	6.07261e-255	254.216624609588	1	0.886817893883303	0.691030320669053	D	RIGHT_RIB	WGS
7	7_97662261	97662261	2	3	0.302626	0.830437	0.0243489	6.07261e-255	254.216624609588	1	0.886817893883303	0.691030320669053	D	RIGHT_RIB	WGS
7	7_97663976	97663976	3	1	0.302626	0.830437	0.0243489	6.07261e-255	254.216624609588	1	0.886817893883303	0.691030320669053	D	RIGHT_RIB	WGS
7	7_97664089	97664089	4	2	0.302626	0.830437	0.0243489	6.07261e-255	254.216624609588	1	0.886817893883303	0.691030320669053	D	RIGHT_RIB	WGS
7	7_97664351	97664351	2	4	0.302626	0.830437	0.0243489	6.07261e-255	254.216624609588	1	0.886817893883303	0.691030320669053	D	RIGHT_RIB	WGS
7	7_97664402	97664402	3	4	0.302626	0.830437	0.0243489	6.07261e-255	254.216624609588	1	0.886817893883303	0.691030320669053	D	RIGHT_RIB	WGS
7	7_97664450	97664450	3	1	0.302626	0.830437	0.0243489	6.07261e-255	254.216624609588	1	0.886817893883303	0.691030320669053	D	RIGHT_RIB	WGS
7	7_97664918	97664918	4	2	0.302626	0.830437	0.0243489	6.07261e-255	254.216624609588	1	0.886817893883303	0.691030320669053	D	RIGHT_RIB	WGS
7	7_97670179	97670179	2	4	0.302626	0.830437	0.0243489	6.07261e-255	254.216624609588	1	0.886817893883303	0.691030320669053	D	RIGHT_RIB	WGS
7	7_97670186	97670186	1	2	0.302626	0.830437	0.0243489	6.07261e-255	254.216624609588	1	0.886817893883303	0.691030320669053	D	RIGHT_RIB	WGS
7	7_97670371	97670371	1	3	0.302626	0.830437	0.0243489	6.07261e-255	254.216624609588	1	0.886817893883303	0.691030320669053	D	RIGHT_RIB	WGS
7	7_97670571	97670571	2	4	0.302626	0.830437	0.0243489	6.07261e-255	254.216624609588	1	0.886817893883303	0.691030320669053	D	RIGHT_RIB	WGS
7	7_97671045	97671045	1	3	0.302626	0.830437	0.0243489	6.07261e-255	254.216624609588	1	0.886817893883303	0.691030320669053	D	RIGHT_RIB	WGS
7	7_97676833	97676833	2	1	0.302626	0.830437	0.0243489	6.07261e-255	254.216624609588	1	0.886817893883303	0.691030320669053	D	RIGHT_RIB	WGS
7	7_97680131	97680131	3	4	0.302626	0.830437	0.0243489	6.07261e-255	254.216624609588	1	0.886817893883303	0.691030320669053	D	RIGHT_RIB	WGS
7	7_97680636	97680636	3	1	0.302626	0.830437	0.0243489	6.07261e-255	254.216624609588	1	0.886817893883303	0.691030320669053	D	RIGHT_RIB	WGS
7	7_97682150	97682150	1	3	0.302626	0.830437	0.0243489	6.07261e-255	254.216624609588	1	0.886817893883303	0.691030320669053	D	RIGHT_RIB	WGS
7	7_97682770	97682770	1	2	0.302626	0.830437	0.0243489	6.07261e-255	254.216624609588	1	0.886817893883303	0.691030320669053	D	RIGHT_RIB	WGS
7	7_97683286	97683286	2	4	0.302626	0.830437	0.0243489	6.07261e-255	254.216624609588	1	0.886817893883303	0.691030320669053	D	RIGHT_RIB	WGS
7	7_97683541	97683541	3	4	0.302626	0.830437	0.0243489	6.07261e-255	254.216624609588	1	0.886817893883303	0.691030320669053	D	RIGHT_RIB	WGS
7	7_97683831	97683831	4	2	0.302626	0.830437	0.0243489	6.07261e-255	254.216624609588	1	0.886817893883303	0.691030320669053	D	RIGHT_RIB	WGS
7	7_97684228	97684228	1	3	0.302626	0.830437	0.0243489	6.07261e-255	254.216624609588	1	0.886817893883303	0.691030320669053	D	RIGHT_RIB	WGS
7	7_97684311	97684311	3	1	0.302626	0.830437	0.0243489	6.07261e-255	254.216624609588	1	0.886817893883303	0.691030320669053	D	RIGHT_RIB	WGS
7	7_97684321	97684321	1	3	0.302626	0.830437	0.0243489	6.07261e-255	254.216624609588	1	0.886817893883303	0.691030320669053	D	RIGHT_RIB	WGS
7	7_97684354	97684354	4	2	0.302626	0.830437	0.0243489	6.07261e-255	254.216624609588	1	0.886817893883303	0.691030320669053	D	RIGHT_RIB	WGS
7	7_97684629	97684629	1	2	0.302626	0.830437	0.0243489	6.07261e-255	254.216624609588	1	0.886817893883303	0.691030320669053	D	RIGHT_RIB	WGS
7	7_97684708	97684708	3	1	0.302626	0.830437	0.0243489	6.07261e-255	254.216624609588	1	0.886817893883303	0.691030320669053	D	RIGHT_RIB	WGS
7	7_97684792	97684792	2	4	0.302626	0.830437	0.0243489	6.07261e-255	254.216624609588	1	0.886817893883303	0.691030320669053	D	RIGHT_RIB	WGS
7	7_97684827	97684827	3	1	0.302626	0.830437	0.0243489	6.07261e-255	254.216624609588	1	0.886817893883303	0.691030320669053	D	RIGHT_RIB	WGS
7	7_97684850	97684850	1	2	0.302626	0.830437	0.0243489	6.07261e-255	254.216624609588	1	0.886817893883303	0.691030320669053	D	RIGHT_RIB	WGS
7	7_97684868	97684868	2	3	0.302626	0.830437	0.0243489	6.07261e-255	254.216624609588	1	0.886817893883303	0.691030320669053	D	RIGHT_RIB	WGS
7	7_97685145	97685145	1	3	0.302626	0.830437	0.0243489	6.07261e-255	254.216624609588	1	0.886817893883303	0.691030320669053	D	RIGHT_RIB	WGS
7	7_97685265	97685265	4	2	0.302626	0.830437	0.0243489	6.07261e-255	254.216624609588	1	0.886817893883303	0.691030320669053	D	RIGHT_RIB	WGS
7	7_97685562	97685562	2	4	0.302626	0.830437	0.0243489	6.07261e-255	254.216624609588	1	0.886817893883303	0.691030320669053	D	RIGHT_RIB	WGS
7	7_97685800	97685800	2	4	0.302626	0.830437	0.0243489	6.07261e-255	254.216624609588	1	0.886817893883303	0.691030320669053	D	RIGHT_RIB	WGS
7	7_97685874	97685874	2	4	0.302626	0.830437	0.0243489	6.07261e-255	254.216624609588	1	0.886817893883303	0.691030320669053	D	RIGHT_RIB	WGS
7	7_97564656	97564656	1	3	0.303261	0.828382	0.0243187	2.55409e-254	253.592763803308	1	0.883480701242808	0.688429898060982	D	RIGHT_RIB	WGS
7	7_97564947	97564947	3	1	0.303261	0.828382	0.0243187	2.55409e-254	253.592763803308	1	0.883480701242808	0.688429898060982	D	RIGHT_RIB	WGS
7	7_97565214	97565214	2	4	0.303261	0.828382	0.0243187	2.55409e-254	253.592763803308	1	0.883480701242808	0.688429898060982	D	RIGHT_RIB	WGS
7	7_97565271	97565271	2	4	0.303261	0.828382	0.0243187	2.55409e-254	253.592763803308	1	0.883480701242808	0.688429898060982	D	RIGHT_RIB	WGS
7	7_97565304	97565304	2	4	0.303261	0.828382	0.0243187	2.55409e-254	253.592763803308	1	0.883480701242808	0.688429898060982	D	RIGHT_RIB	WGS
7	7_97565320	97565320	1	3	0.303261	0.828382	0.0243187	2.55409e-254	253.592763803308	1	0.883480701242808	0.688429898060982	D	RIGHT_RIB	WGS
7	7_97565640	97565640	2	4	0.303261	0.828382	0.0243187	2.55409e-254	253.592763803308	1	0.883480701242808	0.688429898060982	D	RIGHT_RIB	WGS
7	7_97565645	97565645	3	1	0.303261	0.828382	0.0243187	2.55409e-254	253.592763803308	1	0.883480701242808	0.688429898060982	D	RIGHT_RIB	WGS
7	7_97565708	97565708	2	4	0.303261	0.828382	0.0243187	2.55409e-254	253.592763803308	1	0.883480701242808	0.688429898060982	D	RIGHT_RIB	WGS
7	7_97565726	97565726	4	2	0.303261	0.828382	0.0243187	2.55409e-254	253.592763803308	1	0.883480701242808	0.688429898060982	D	RIGHT_RIB	WGS
7	7_97565766	97565766	1	2	0.303261	0.828382	0.0243187	2.55409e-254	253.592763803308	1	0.883480701242808	0.688429898060982	D	RIGHT_RIB	WGS
7	7_97566267	97566267	3	4	0.303261	0.828382	0.0243187	2.55409e-254	253.592763803308	1	0.883480701242808	0.688429898060982	D	RIGHT_RIB	WGS
7	7_97566278	97566278	1	3	0.303261	0.828382	0.0243187	2.55409e-254	253.592763803308	1	0.883480701242808	0.688429898060982	D	RIGHT_RIB	WGS
7	7_97566306	97566306	3	1	0.303261	0.828382	0.0243187	2.55409e-254	253.592763803308	1	0.883480701242808	0.688429898060982	D	RIGHT_RIB	WGS
7	7_97566431	97566431	3	2	0.303261	0.828382	0.0243187	2.55409e-254	253.592763803308	1	0.883480701242808	0.688429898060982	D	RIGHT_RIB	WGS
7	7_97566460	97566460	2	4	0.303261	0.828382	0.0243187	2.55409e-254	253.592763803308	1	0.883480701242808	0.688429898060982	D	RIGHT_RIB	WGS
7	7_97566605	97566605	2	1	0.303261	0.828382	0.0243187	2.55409e-254	253.592763803308	1	0.883480701242808	0.688429898060982	D	RIGHT_RIB	WGS
7	7_97566838	97566838	1	2	0.303261	0.828382	0.0243187	2.55409e-254	253.592763803308	1	0.883480701242808	0.688429898060982	D	RIGHT_RIB	WGS
7	7_97566983	97566983	4	2	0.303261	0.828382	0.0243187	2.55409e-254	253.592763803308	1	0.883480701242808	0.688429898060982	D	RIGHT_RIB	WGS
7	7_97567335	97567335	3	1	0.303261	0.828382	0.0243187	2.55409e-254	253.592763803308	1	0.883480701242808	0.688429898060982	D	RIGHT_RIB	WGS
7	7_97567656	97567656	1	3	0.303261	0.828382	0.0243187	2.55409e-254	253.592763803308	1	0.883480701242808	0.688429898060982	D	RIGHT_RIB	WGS
7	7_97568351	97568351	2	4	0.303261	0.828382	0.0243187	2.55409e-254	253.592763803308	1	0.883480701242808	0.688429898060982	D	RIGHT_RIB	WGS
7	7_97568455	97568455	2	1	0.303261	0.828382	0.0243187	2.55409e-254	253.592763803308	1	0.883480701242808	0.688429898060982	D	RIGHT_RIB	WGS
7	7_97568518	97568518	4	2	0.303261	0.828382	0.0243187	2.55409e-254	253.592763803308	1	0.883480701242808	0.688429898060982	D	RIGHT_RIB	WGS
7	7_97568605	97568605	1	4	0.303261	0.828382	0.0243187	2.55409e-254	253.592763803308	1	0.883480701242808	0.688429898060982	D	RIGHT_RIB	WGS
7	7_97568606	97568606	1	2	0.303261	0.828382	0.0243187	2.55409e-254	253.592763803308	1	0.883480701242808	0.688429898060982	D	RIGHT_RIB	WGS
7	7_97568656	97568656	2	1	0.303261	0.828382	0.0243187	2.55409e-254	253.592763803308	1	0.883480701242808	0.688429898060982	D	RIGHT_RIB	WGS
7	7_97568661	97568661	3	1	0.303261	0.828382	0.0243187	2.55409e-254	253.592763803308	1	0.883480701242808	0.688429898060982	D	RIGHT_RIB	WGS
7	7_97568835	97568835	3	1	0.303261	0.828382	0.0243187	2.55409e-254	253.592763803308	1	0.883480701242808	0.688429898060982	D	RIGHT_RIB	WGS
7	7_97569051	97569051	2	4	0.303261	0.828382	0.0243187	2.55409e-254	253.592763803308	1	0.883480701242808	0.688429898060982	D	RIGHT_RIB	WGS
7	7_97569076	97569076	1	3	0.303261	0.828382	0.0243187	2.55409e-254	253.592763803308	1	0.883480701242808	0.688429898060982	D	RIGHT_RIB	WGS
7	7_97569091	97569091	1	3	0.303261	0.828382	0.0243187	2.55409e-254	253.592763803308	1	0.883480701242808	0.688429898060982	D	RIGHT_RIB	WGS
7	7_97569294	97569294	1	3	0.303261	0.828382	0.0243187	2.55409e-254	253.592763803308	1	0.883480701242808	0.688429898060982	D	RIGHT_RIB	WGS
7	7_97569569	97569569	4	2	0.303261	0.828382	0.0243187	2.55409e-254	253.592763803308	1	0.883480701242808	0.688429898060982	D	RIGHT_RIB	WGS
7	7_97569609	97569609	4	2	0.303261	0.828382	0.0243187	2.55409e-254	253.592763803308	1	0.883480701242808	0.688429898060982	D	RIGHT_RIB	WGS
7	7_97569950	97569950	3	1	0.303261	0.828382	0.0243187	2.55409e-254	253.592763803308	1	0.883480701242808	0.688429898060982	D	RIGHT_RIB	WGS
7	7_97569975	97569975	4	2	0.303261	0.828382	0.0243187	2.55409e-254	253.592763803308	1	0.883480701242808	0.688429898060982	D	RIGHT_RIB	WGS
7	7_97570045	97570045	2	4	0.303261	0.828382	0.0243187	2.55409e-254	253.592763803308	1	0.883480701242808	0.688429898060982	D	RIGHT_RIB	WGS
7	7_97570231	97570231	3	1	0.303261	0.828382	0.0243187	2.55409e-254	253.592763803308	1	0.883480701242808	0.688429898060982	D	RIGHT_RIB	WGS
7	7_97570236	97570236	2	3	0.303261	0.828382	0.0243187	2.55409e-254	253.592763803308	1	0.883480701242808	0.688429898060982	D	RIGHT_RIB	WGS
7	7_97570270	97570270	3	1	0.303261	0.828382	0.0243187	2.55409e-254	253.592763803308	1	0.883480701242808	0.688429898060982	D	RIGHT_RIB	WGS
7	7_97570387	97570387	3	1	0.303261	0.828382	0.0243187	2.55409e-254	253.592763803308	1	0.883480701242808	0.688429898060982	D	RIGHT_RIB	WGS
7	7_97570528	97570528	1	3	0.303261	0.828382	0.0243187	2.55409e-254	253.592763803308	1	0.883480701242808	0.688429898060982	D	RIGHT_RIB	WGS
7	7_97570536	97570536	3	4	0.303261	0.828382	0.0243187	2.55409e-254	253.592763803308	1	0.883480701242808	0.688429898060982	D	RIGHT_RIB	WGS
7	7_97570639	97570639	3	1	0.303261	0.828382	0.0243187	2.55409e-254	253.592763803308	1	0.883480701242808	0.688429898060982	D	RIGHT_RIB	WGS
7	7_97570680	97570680	4	1	0.303261	0.828382	0.0243187	2.55409e-254	253.592763803308	1	0.883480701242808	0.688429898060982	D	RIGHT_RIB	WGS
7	7_97570722	97570722	3	1	0.303261	0.828382	0.0243187	2.55409e-254	253.592763803308	1	0.883480701242808	0.688429898060982	D	RIGHT_RIB	WGS
7	7_97570736	97570736	3	1	0.303261	0.828382	0.0243187	2.55409e-254	253.592763803308	1	0.883480701242808	0.688429898060982	D	RIGHT_RIB	WGS
7	7_97570774	97570774	4	2	0.303261	0.828382	0.0243187	2.55409e-254	253.592763803308	1	0.883480701242808	0.688429898060982	D	RIGHT_RIB	WGS
7	7_97570827	97570827	1	3	0.303261	0.828382	0.0243187	2.55409e-254	253.592763803308	1	0.883480701242808	0.688429898060982	D	RIGHT_RIB	WGS
7	7_97570889	97570889	3	1	0.303261	0.828382	0.0243187	2.55409e-254	253.592763803308	1	0.883480701242808	0.688429898060982	D	RIGHT_RIB	WGS
7	7_97571221	97571221	4	2	0.303261	0.828382	0.0243187	2.55409e-254	253.592763803308	1	0.883480701242808	0.688429898060982	D	RIGHT_RIB	WGS
7	7_97571322	97571322	1	4	0.303261	0.828382	0.0243187	2.55409e-254	253.592763803308	1	0.883480701242808	0.688429898060982	D	RIGHT_RIB	WGS
7	7_97571365	97571365	2	1	0.303261	0.828382	0.0243187	2.55409e-254	253.592763803308	1	0.883480701242808	0.688429898060982	D	RIGHT_RIB	WGS
7	7_97571423	97571423	1	2	0.303261	0.828382	0.0243187	2.55409e-254	253.592763803308	1	0.883480701242808	0.688429898060982	D	RIGHT_RIB	WGS
7	7_97571616	97571616	1	2	0.303261	0.828382	0.0243187	2.55409e-254	253.592763803308	1	0.883480701242808	0.688429898060982	D	RIGHT_RIB	WGS
7	7_97571891	97571891	4	2	0.303261	0.828382	0.0243187	2.55409e-254	253.592763803308	1	0.883480701242808	0.688429898060982	D	RIGHT_RIB	WGS
7	7_97572635	97572635	4	2	0.303261	0.828382	0.0243187	2.55409e-254	253.592763803308	1	0.883480701242808	0.688429898060982	D	RIGHT_RIB	WGS
7	7_97572651	97572651	3	1	0.303261	0.828382	0.0243187	2.55409e-254	253.592763803308	1	0.883480701242808	0.688429898060982	D	RIGHT_RIB	WGS
7	7_97572718	97572718	3	4	0.303261	0.828382	0.0243187	2.55409e-254	253.592763803308	1	0.883480701242808	0.688429898060982	D	RIGHT_RIB	WGS
7	7_97572779	97572779	3	1	0.303261	0.828382	0.0243187	2.55409e-254	253.592763803308	1	0.883480701242808	0.688429898060982	D	RIGHT_RIB	WGS
7	7_97572788	97572788	2	4	0.303261	0.828382	0.0243187	2.55409e-254	253.592763803308	1	0.883480701242808	0.688429898060982	D	RIGHT_RIB	WGS
7	7_97572827	97572827	2	3	0.303261	0.828382	0.0243187	2.55409e-254	253.592763803308	1	0.883480701242808	0.688429898060982	D	RIGHT_RIB	WGS
7	7_97572887	97572887	1	3	0.303261	0.828382	0.0243187	2.55409e-254	253.592763803308	1	0.883480701242808	0.688429898060982	D	RIGHT_RIB	WGS
7	7_97572900	97572900	3	1	0.303261	0.828382	0.0243187	2.55409e-254	253.592763803308	1	0.883480701242808	0.688429898060982	D	RIGHT_RIB	WGS
7	7_97573103	97573103	3	2	0.303261	0.828382	0.0243187	2.55409e-254	253.592763803308	1	0.883480701242808	0.688429898060982	D	RIGHT_RIB	WGS
7	7_97573145	97573145	1	3	0.303261	0.828382	0.0243187	2.55409e-254	253.592763803308	1	0.883480701242808	0.688429898060982	D	RIGHT_RIB	WGS
7	7_97573404	97573404	2	4	0.303261	0.828382	0.0243187	2.55409e-254	253.592763803308	1	0.883480701242808	0.688429898060982	D	RIGHT_RIB	WGS
7	7_97573415	97573415	3	1	0.303261	0.828382	0.0243187	2.55409e-254	253.592763803308	1	0.883480701242808	0.688429898060982	D	RIGHT_RIB	WGS
7	7_97573456	97573456	3	4	0.303261	0.828382	0.0243187	2.55409e-254	253.592763803308	1	0.883480701242808	0.688429898060982	D	RIGHT_RIB	WGS
7	7_97573493	97573493	4	2	0.303261	0.828382	0.0243187	2.55409e-254	253.592763803308	1	0.883480701242808	0.688429898060982	D	RIGHT_RIB	WGS
7	7_97573499	97573499	3	1	0.303261	0.828382	0.0243187	2.55409e-254	253.592763803308	1	0.883480701242808	0.688429898060982	D	RIGHT_RIB	WGS
7	7_97573606	97573606	4	2	0.303261	0.828382	0.0243187	2.55409e-254	253.592763803308	1	0.883480701242808	0.688429898060982	D	RIGHT_RIB	WGS
7	7_97573966	97573966	2	4	0.303261	0.828382	0.0243187	2.55409e-254	253.592763803308	1	0.883480701242808	0.688429898060982	D	RIGHT_RIB	WGS
7	7_97574170	97574170	1	3	0.303261	0.828382	0.0243187	2.55409e-254	253.592763803308	1	0.883480701242808	0.688429898060982	D	RIGHT_RIB	WGS
7	7_97574229	97574229	3	1	0.303261	0.828382	0.0243187	2.55409e-254	253.592763803308	1	0.883480701242808	0.688429898060982	D	RIGHT_RIB	WGS
7	7_97574641	97574641	3	1	0.303261	0.828382	0.0243187	2.55409e-254	253.592763803308	1	0.883480701242808	0.688429898060982	D	RIGHT_RIB	WGS
7	7_97574696	97574696	3	2	0.303261	0.828382	0.0243187	2.55409e-254	253.592763803308	1	0.883480701242808	0.688429898060982	D	RIGHT_RIB	WGS
7	7_97574766	97574766	3	1	0.303261	0.828382	0.0243187	2.55409e-254	253.592763803308	1	0.883480701242808	0.688429898060982	D	RIGHT_RIB	WGS
7	7_97574807	97574807	4	2	0.303261	0.828382	0.0243187	2.55409e-254	253.592763803308	1	0.883480701242808	0.688429898060982	D	RIGHT_RIB	WGS
7	7_97569136	97569136	4	2	0.30305	0.82833	0.0243179	2.64862e-254	253.576980345871	1	0.883022497853072	0.688072854706845	D	RIGHT_RIB	WGS
7	7_97568284	97568284	1	3	0.302838	0.828277	0.0243171	2.74836e-254	253.560926380865	1	0.882560236971656	0.687712649655367	D	RIGHT_RIB	WGS
7	7_97575068	97575068	3	1	0.302838	0.828277	0.0243171	2.74836e-254	253.560926380865	1	0.882560236971656	0.687712649655367	D	RIGHT_RIB	WGS
7	7_97575612	97575612	3	1	0.302838	0.828277	0.0243171	2.74836e-254	253.560926380865	1	0.882560236971656	0.687712649655367	D	RIGHT_RIB	WGS
7	7_97575885	97575885	3	1	0.302838	0.828277	0.0243171	2.74836e-254	253.560926380865	1	0.882560236971656	0.687712649655367	D	RIGHT_RIB	WGS
7	7_97575936	97575936	3	1	0.302838	0.828277	0.0243171	2.74836e-254	253.560926380865	1	0.882560236971656	0.687712649655367	D	RIGHT_RIB	WGS
7	7_97575953	97575953	2	4	0.302838	0.828277	0.0243171	2.74836e-254	253.560926380865	1	0.882560236971656	0.687712649655367	D	RIGHT_RIB	WGS
7	7_97576230	97576230	3	1	0.302838	0.828277	0.0243171	2.74836e-254	253.560926380865	1	0.882560236971656	0.687712649655367	D	RIGHT_RIB	WGS
7	7_97576393	97576393	1	3	0.302838	0.828277	0.0243171	2.74836e-254	253.560926380865	1	0.882560236971656	0.687712649655367	D	RIGHT_RIB	WGS
7	7_97576451	97576451	1	3	0.302838	0.828277	0.0243171	2.74836e-254	253.560926380865	1	0.882560236971656	0.687712649655367	D	RIGHT_RIB	WGS
7	7_97576486	97576486	1	3	0.302838	0.828277	0.0243171	2.74836e-254	253.560926380865	1	0.882560236971656	0.687712649655367	D	RIGHT_RIB	WGS
7	7_97576738	97576738	1	3	0.302838	0.828277	0.0243171	2.74836e-254	253.560926380865	1	0.882560236971656	0.687712649655367	D	RIGHT_RIB	WGS
7	7_97576785	97576785	2	1	0.302838	0.828277	0.0243171	2.74836e-254	253.560926380865	1	0.882560236971656	0.687712649655367	D	RIGHT_RIB	WGS
7	7_97577384	97577384	1	3	0.302838	0.828277	0.0243171	2.74836e-254	253.560926380865	1	0.882560236971656	0.687712649655367	D	RIGHT_RIB	WGS
7	7_97577483	97577483	2	4	0.302838	0.828277	0.0243171	2.74836e-254	253.560926380865	1	0.882560236971656	0.687712649655367	D	RIGHT_RIB	WGS
7	7_97577493	97577493	4	2	0.302838	0.828277	0.0243171	2.74836e-254	253.560926380865	1	0.882560236971656	0.687712649655367	D	RIGHT_RIB	WGS
7	7_97577662	97577662	3	2	0.302838	0.828277	0.0243171	2.74836e-254	253.560926380865	1	0.882560236971656	0.687712649655367	D	RIGHT_RIB	WGS
7	7_97578037	97578037	2	1	0.302838	0.828277	0.0243171	2.74836e-254	253.560926380865	1	0.882560236971656	0.687712649655367	D	RIGHT_RIB	WGS
7	7_97578184	97578184	2	1	0.302838	0.828277	0.0243171	2.74836e-254	253.560926380865	1	0.882560236971656	0.687712649655367	D	RIGHT_RIB	WGS
7	7_97578308	97578308	4	2	0.302838	0.828277	0.0243171	2.74836e-254	253.560926380865	1	0.882560236971656	0.687712649655367	D	RIGHT_RIB	WGS
7	7_97578324	97578324	1	3	0.302838	0.828277	0.0243171	2.74836e-254	253.560926380865	1	0.882560236971656	0.687712649655367	D	RIGHT_RIB	WGS
7	7_97578399	97578399	1	3	0.302838	0.828277	0.0243171	2.74836e-254	253.560926380865	1	0.882560236971656	0.687712649655367	D	RIGHT_RIB	WGS
7	7_97578445	97578445	1	2	0.302838	0.828277	0.0243171	2.74836e-254	253.560926380865	1	0.882560236971656	0.687712649655367	D	RIGHT_RIB	WGS
7	7_97578462	97578462	4	2	0.302838	0.828277	0.0243171	2.74836e-254	253.560926380865	1	0.882560236971656	0.687712649655367	D	RIGHT_RIB	WGS
7	7_97578518	97578518	4	2	0.302838	0.828277	0.0243171	2.74836e-254	253.560926380865	1	0.882560236971656	0.687712649655367	D	RIGHT_RIB	WGS
7	7_97578520	97578520	4	2	0.302838	0.828277	0.0243171	2.74836e-254	253.560926380865	1	0.882560236971656	0.687712649655367	D	RIGHT_RIB	WGS
7	7_97578696	97578696	1	3	0.302838	0.828277	0.0243171	2.74836e-254	253.560926380865	1	0.882560236971656	0.687712649655367	D	RIGHT_RIB	WGS
7	7_97578972	97578972	1	3	0.302838	0.828277	0.0243171	2.74836e-254	253.560926380865	1	0.882560236971656	0.687712649655367	D	RIGHT_RIB	WGS
7	7_97579254	97579254	2	4	0.302838	0.828277	0.0243171	2.74836e-254	253.560926380865	1	0.882560236971656	0.687712649655367	D	RIGHT_RIB	WGS
7	7_97579520	97579520	4	3	0.302838	0.828277	0.0243171	2.74836e-254	253.560926380865	1	0.882560236971656	0.687712649655367	D	RIGHT_RIB	WGS
7	7_97579643	97579643	1	3	0.302838	0.828277	0.0243171	2.74836e-254	253.560926380865	1	0.882560236971656	0.687712649655367	D	RIGHT_RIB	WGS
7	7_97579662	97579662	4	1	0.302838	0.828277	0.0243171	2.74836e-254	253.560926380865	1	0.882560236971656	0.687712649655367	D	RIGHT_RIB	WGS
7	7_97579716	97579716	3	4	0.302838	0.828277	0.0243171	2.74836e-254	253.560926380865	1	0.882560236971656	0.687712649655367	D	RIGHT_RIB	WGS
7	7_97579747	97579747	3	1	0.302838	0.828277	0.0243171	2.74836e-254	253.560926380865	1	0.882560236971656	0.687712649655367	D	RIGHT_RIB	WGS
7	7_97579833	97579833	4	3	0.302838	0.828277	0.0243171	2.74836e-254	253.560926380865	1	0.882560236971656	0.687712649655367	D	RIGHT_RIB	WGS
7	7_97579915	97579915	1	3	0.302838	0.828277	0.0243171	2.74836e-254	253.560926380865	1	0.882560236971656	0.687712649655367	D	RIGHT_RIB	WGS
7	7_97580090	97580090	4	1	0.302838	0.828277	0.0243171	2.74836e-254	253.560926380865	1	0.882560236971656	0.687712649655367	D	RIGHT_RIB	WGS
7	7_97580170	97580170	3	2	0.302838	0.828277	0.0243171	2.74836e-254	253.560926380865	1	0.882560236971656	0.687712649655367	D	RIGHT_RIB	WGS
7	7_97580238	97580238	1	3	0.302838	0.828277	0.0243171	2.74836e-254	253.560926380865	1	0.882560236971656	0.687712649655367	D	RIGHT_RIB	WGS
7	7_97580531	97580531	1	3	0.302838	0.828277	0.0243171	2.74836e-254	253.560926380865	1	0.882560236971656	0.687712649655367	D	RIGHT_RIB	WGS
7	7_97580740	97580740	3	1	0.302838	0.828277	0.0243171	2.74836e-254	253.560926380865	1	0.882560236971656	0.687712649655367	D	RIGHT_RIB	WGS
7	7_97580927	97580927	3	1	0.302838	0.828277	0.0243171	2.74836e-254	253.560926380865	1	0.882560236971656	0.687712649655367	D	RIGHT_RIB	WGS
7	7_97581512	97581512	2	1	0.302838	0.828277	0.0243171	2.74836e-254	253.560926380865	1	0.882560236971656	0.687712649655367	D	RIGHT_RIB	WGS
7	7_97581587	97581587	2	4	0.302838	0.828277	0.0243171	2.74836e-254	253.560926380865	1	0.882560236971656	0.687712649655367	D	RIGHT_RIB	WGS
7	7_97581611	97581611	2	4	0.302838	0.828277	0.0243171	2.74836e-254	253.560926380865	1	0.882560236971656	0.687712649655367	D	RIGHT_RIB	WGS
7	7_97581669	97581669	2	4	0.302838	0.828277	0.0243171	2.74836e-254	253.560926380865	1	0.882560236971656	0.687712649655367	D	RIGHT_RIB	WGS
7	7_97581697	97581697	2	3	0.302838	0.828277	0.0243171	2.74836e-254	253.560926380865	1	0.882560236971656	0.687712649655367	D	RIGHT_RIB	WGS
7	7_97581724	97581724	1	3	0.302838	0.828277	0.0243171	2.74836e-254	253.560926380865	1	0.882560236971656	0.687712649655367	D	RIGHT_RIB	WGS
7	7_97581763	97581763	1	3	0.302838	0.828277	0.0243171	2.74836e-254	253.560926380865	1	0.882560236971656	0.687712649655367	D	RIGHT_RIB	WGS
7	7_97581951	97581951	2	4	0.302838	0.828277	0.0243171	2.74836e-254	253.560926380865	1	0.882560236971656	0.687712649655367	D	RIGHT_RIB	WGS
7	7_97582039	97582039	2	3	0.302838	0.828277	0.0243171	2.74836e-254	253.560926380865	1	0.882560236971656	0.687712649655367	D	RIGHT_RIB	WGS
7	7_97582058	97582058	4	2	0.302838	0.828277	0.0243171	2.74836e-254	253.560926380865	1	0.882560236971656	0.687712649655367	D	RIGHT_RIB	WGS
7	7_97582249	97582249	3	1	0.302838	0.828277	0.0243171	2.74836e-254	253.560926380865	1	0.882560236971656	0.687712649655367	D	RIGHT_RIB	WGS
7	7_97582356	97582356	3	1	0.302838	0.828277	0.0243171	2.74836e-254	253.560926380865	1	0.882560236971656	0.687712649655367	D	RIGHT_RIB	WGS
7	7_97582364	97582364	2	4	0.302838	0.828277	0.0243171	2.74836e-254	253.560926380865	1	0.882560236971656	0.687712649655367	D	RIGHT_RIB	WGS
7	7_97582396	97582396	3	2	0.302838	0.828277	0.0243171	2.74836e-254	253.560926380865	1	0.882560236971656	0.687712649655367	D	RIGHT_RIB	WGS
7	7_97582404	97582404	2	4	0.302838	0.828277	0.0243171	2.74836e-254	253.560926380865	1	0.882560236971656	0.687712649655367	D	RIGHT_RIB	WGS
7	7_97582492	97582492	1	3	0.302838	0.828277	0.0243171	2.74836e-254	253.560926380865	1	0.882560236971656	0.687712649655367	D	RIGHT_RIB	WGS
7	7_97582516	97582516	4	3	0.302838	0.828277	0.0243171	2.74836e-254	253.560926380865	1	0.882560236971656	0.687712649655367	D	RIGHT_RIB	WGS
7	7_97582542	97582542	3	1	0.302838	0.828277	0.0243171	2.74836e-254	253.560926380865	1	0.882560236971656	0.687712649655367	D	RIGHT_RIB	WGS
7	7_97583049	97583049	3	1	0.302838	0.828277	0.0243171	2.74836e-254	253.560926380865	1	0.882560236971656	0.687712649655367	D	RIGHT_RIB	WGS
7	7_97583079	97583079	2	4	0.302838	0.828277	0.0243171	2.74836e-254	253.560926380865	1	0.882560236971656	0.687712649655367	D	RIGHT_RIB	WGS
7	7_97583145	97583145	1	3	0.302838	0.828277	0.0243171	2.74836e-254	253.560926380865	1	0.882560236971656	0.687712649655367	D	RIGHT_RIB	WGS
7	7_97583205	97583205	3	2	0.302838	0.828277	0.0243171	2.74836e-254	253.560926380865	1	0.882560236971656	0.687712649655367	D	RIGHT_RIB	WGS
7	7_97583255	97583255	2	3	0.302838	0.828277	0.0243171	2.74836e-254	253.560926380865	1	0.882560236971656	0.687712649655367	D	RIGHT_RIB	WGS
7	7_97583683	97583683	1	3	0.302838	0.828277	0.0243171	2.74836e-254	253.560926380865	1	0.882560236971656	0.687712649655367	D	RIGHT_RIB	WGS
7	7_97584219	97584219	1	3	0.302838	0.828277	0.0243171	2.74836e-254	253.560926380865	1	0.882560236971656	0.687712649655367	D	RIGHT_RIB	WGS
7	7_97584287	97584287	2	1	0.302838	0.828277	0.0243171	2.74836e-254	253.560926380865	1	0.882560236971656	0.687712649655367	D	RIGHT_RIB	WGS
7	7_97584850	97584850	4	3	0.302414	0.827353	0.0243038	5.2953e-254	253.276109430334	1	0.879894123665697	0.685635148574859	D	RIGHT_RIB	WGS
7	7_97584892	97584892	4	2	0.302414	0.827353	0.0243038	5.2953e-254	253.276109430334	1	0.879894123665697	0.685635148574859	D	RIGHT_RIB	WGS
7	7_97584924	97584924	4	2	0.302414	0.827353	0.0243038	5.2953e-254	253.276109430334	1	0.879894123665697	0.685635148574859	D	RIGHT_RIB	WGS
7	7_97585061	97585061	1	3	0.302414	0.827353	0.0243038	5.2953e-254	253.276109430334	1	0.879894123665697	0.685635148574859	D	RIGHT_RIB	WGS
7	7_97585202	97585202	3	1	0.302414	0.827353	0.0243038	5.2953e-254	253.276109430334	1	0.879894123665697	0.685635148574859	D	RIGHT_RIB	WGS
7	7_97585503	97585503	2	4	0.302414	0.827353	0.0243038	5.2953e-254	253.276109430334	1	0.879894123665697	0.685635148574859	D	RIGHT_RIB	WGS
7	7_97585521	97585521	4	2	0.302414	0.827353	0.0243038	5.2953e-254	253.276109430334	1	0.879894123665697	0.685635148574859	D	RIGHT_RIB	WGS
7	7_97585692	97585692	1	4	0.302414	0.827353	0.0243038	5.2953e-254	253.276109430334	1	0.879894123665697	0.685635148574859	D	RIGHT_RIB	WGS
7	7_97585800	97585800	3	1	0.302414	0.827353	0.0243038	5.2953e-254	253.276109430334	1	0.879894123665697	0.685635148574859	D	RIGHT_RIB	WGS
7	7_97586726	97586726	2	4	0.302414	0.827353	0.0243038	5.2953e-254	253.276109430334	1	0.879894123665697	0.685635148574859	D	RIGHT_RIB	WGS
7	7_97587308	97587308	3	1	0.302414	0.827353	0.0243038	5.2953e-254	253.276109430334	1	0.879894123665697	0.685635148574859	D	RIGHT_RIB	WGS
7	7_97587768	97587768	2	1	0.302414	0.827353	0.0243038	5.2953e-254	253.276109430334	1	0.879894123665697	0.685635148574859	D	RIGHT_RIB	WGS
7	7_97588063	97588063	1	4	0.302414	0.827353	0.0243038	5.2953e-254	253.276109430334	1	0.879894123665697	0.685635148574859	D	RIGHT_RIB	WGS
7	7_97590580	97590580	2	4	0.302414	0.827353	0.0243038	5.2953e-254	253.276109430334	1	0.879894123665697	0.685635148574859	D	RIGHT_RIB	WGS
7	7_97591031	97591031	2	4	0.302414	0.827353	0.0243038	5.2953e-254	253.276109430334	1	0.879894123665697	0.685635148574859	D	RIGHT_RIB	WGS
7	7_97593165	97593165	3	1	0.302414	0.827353	0.0243038	5.2953e-254	253.276109430334	1	0.879894123665697	0.685635148574859	D	RIGHT_RIB	WGS
7	7_97595288	97595288	2	4	0.302414	0.827353	0.0243038	5.2953e-254	253.276109430334	1	0.879894123665697	0.685635148574859	D	RIGHT_RIB	WGS
7	7_97595352	97595352	3	1	0.302414	0.827353	0.0243038	5.2953e-254	253.276109430334	1	0.879894123665697	0.685635148574859	D	RIGHT_RIB	WGS
7	7_97643633	97643633	1	2	0.302414	0.827353	0.0243038	5.2953e-254	253.276109430334	1	0.879894123665697	0.685635148574859	D	RIGHT_RIB	WGS
7	7_97644185	97644185	4	2	0.302414	0.827353	0.0243038	5.2953e-254	253.276109430334	1	0.879894123665697	0.685635148574859	D	RIGHT_RIB	WGS
7	7_97644598	97644598	2	4	0.302414	0.827353	0.0243038	5.2953e-254	253.276109430334	1	0.879894123665697	0.685635148574859	D	RIGHT_RIB	WGS
7	7_97644664	97644664	1	2	0.302414	0.827353	0.0243038	5.2953e-254	253.276109430334	1	0.879894123665697	0.685635148574859	D	RIGHT_RIB	WGS
7	7_97644759	97644759	2	4	0.302414	0.827353	0.0243038	5.2953e-254	253.276109430334	1	0.879894123665697	0.685635148574859	D	RIGHT_RIB	WGS
7	7_97644768	97644768	2	4	0.302414	0.827353	0.0243038	5.2953e-254	253.276109430334	1	0.879894123665697	0.685635148574859	D	RIGHT_RIB	WGS
7	7_97644813	97644813	3	1	0.302414	0.827353	0.0243038	5.2953e-254	253.276109430334	1	0.879894123665697	0.685635148574859	D	RIGHT_RIB	WGS
7	7_97644840	97644840	1	3	0.302414	0.827353	0.0243038	5.2953e-254	253.276109430334	1	0.879894123665697	0.685635148574859	D	RIGHT_RIB	WGS
7	7_97644855	97644855	3	1	0.302414	0.827353	0.0243038	5.2953e-254	253.276109430334	1	0.879894123665697	0.685635148574859	D	RIGHT_RIB	WGS
7	7_97644916	97644916	3	1	0.302414	0.827353	0.0243038	5.2953e-254	253.276109430334	1	0.879894123665697	0.685635148574859	D	RIGHT_RIB	WGS
7	7_97644954	97644954	2	4	0.302414	0.827353	0.0243038	5.2953e-254	253.276109430334	1	0.879894123665697	0.685635148574859	D	RIGHT_RIB	WGS
7	7_97645094	97645094	4	2	0.302414	0.827353	0.0243038	5.2953e-254	253.276109430334	1	0.879894123665697	0.685635148574859	D	RIGHT_RIB	WGS
7	7_97645125	97645125	4	3	0.302414	0.827353	0.0243038	5.2953e-254	253.276109430334	1	0.879894123665697	0.685635148574859	D	RIGHT_RIB	WGS
7	7_97645316	97645316	2	4	0.302414	0.827353	0.0243038	5.2953e-254	253.276109430334	1	0.879894123665697	0.685635148574859	D	RIGHT_RIB	WGS
7	7_97645409	97645409	1	3	0.302414	0.827353	0.0243038	5.2953e-254	253.276109430334	1	0.879894123665697	0.685635148574859	D	RIGHT_RIB	WGS
7	7_97645429	97645429	4	2	0.302414	0.827353	0.0243038	5.2953e-254	253.276109430334	1	0.879894123665697	0.685635148574859	D	RIGHT_RIB	WGS
7	7_97645615	97645615	3	1	0.302414	0.827353	0.0243038	5.2953e-254	253.276109430334	1	0.879894123665697	0.685635148574859	D	RIGHT_RIB	WGS
7	7_97645620	97645620	3	1	0.302414	0.827353	0.0243038	5.2953e-254	253.276109430334	1	0.879894123665697	0.685635148574859	D	RIGHT_RIB	WGS
7	7_97645686	97645686	2	4	0.302414	0.827353	0.0243038	5.2953e-254	253.276109430334	1	0.879894123665697	0.685635148574859	D	RIGHT_RIB	WGS
7	7_97645727	97645727	1	4	0.302414	0.827353	0.0243038	5.2953e-254	253.276109430334	1	0.879894123665697	0.685635148574859	D	RIGHT_RIB	WGS
7	7_97645980	97645980	4	2	0.302414	0.827353	0.0243038	5.2953e-254	253.276109430334	1	0.879894123665697	0.685635148574859	D	RIGHT_RIB	WGS
7	7_97645993	97645993	3	1	0.302414	0.827353	0.0243038	5.2953e-254	253.276109430334	1	0.879894123665697	0.685635148574859	D	RIGHT_RIB	WGS
7	7_97646016	97646016	4	3	0.302414	0.827353	0.0243038	5.2953e-254	253.276109430334	1	0.879894123665697	0.685635148574859	D	RIGHT_RIB	WGS
7	7_97646036	97646036	2	3	0.302414	0.827353	0.0243038	5.2953e-254	253.276109430334	1	0.879894123665697	0.685635148574859	D	RIGHT_RIB	WGS
7	7_97646064	97646064	2	1	0.302414	0.827353	0.0243038	5.2953e-254	253.276109430334	1	0.879894123665697	0.685635148574859	D	RIGHT_RIB	WGS
7	7_97646069	97646069	3	1	0.302414	0.827353	0.0243038	5.2953e-254	253.276109430334	1	0.879894123665697	0.685635148574859	D	RIGHT_RIB	WGS
7	7_97646252	97646252	3	2	0.302414	0.827353	0.0243038	5.2953e-254	253.276109430334	1	0.879894123665697	0.685635148574859	D	RIGHT_RIB	WGS
7	7_97649286	97649286	3	1	0.302414	0.827353	0.0243038	5.2953e-254	253.276109430334	1	0.879894123665697	0.685635148574859	D	RIGHT_RIB	WGS
7	7_97649413	97649413	2	4	0.302414	0.827353	0.0243038	5.2953e-254	253.276109430334	1	0.879894123665697	0.685635148574859	D	RIGHT_RIB	WGS
7	7_97649536	97649536	2	1	0.302414	0.827353	0.0243038	5.2953e-254	253.276109430334	1	0.879894123665697	0.685635148574859	D	RIGHT_RIB	WGS
7	7_97649755	97649755	3	1	0.302414	0.827353	0.0243038	5.2953e-254	253.276109430334	1	0.879894123665697	0.685635148574859	D	RIGHT_RIB	WGS
7	7_97649842	97649842	2	4	0.302414	0.827353	0.0243038	5.2953e-254	253.276109430334	1	0.879894123665697	0.685635148574859	D	RIGHT_RIB	WGS
7	7_97650387	97650387	2	1	0.302414	0.827353	0.0243038	5.2953e-254	253.276109430334	1	0.879894123665697	0.685635148574859	D	RIGHT_RIB	WGS
7	7_97650437	97650437	2	4	0.302414	0.827353	0.0243038	5.2953e-254	253.276109430334	1	0.879894123665697	0.685635148574859	D	RIGHT_RIB	WGS
7	7_97650470	97650470	3	4	0.302414	0.827353	0.0243038	5.2953e-254	253.276109430334	1	0.879894123665697	0.685635148574859	D	RIGHT_RIB	WGS
7	7_97650580	97650580	1	3	0.302414	0.827353	0.0243038	5.2953e-254	253.276109430334	1	0.879894123665697	0.685635148574859	D	RIGHT_RIB	WGS
7	7_97650614	97650614	4	2	0.302414	0.827353	0.0243038	5.2953e-254	253.276109430334	1	0.879894123665697	0.685635148574859	D	RIGHT_RIB	WGS
7	7_97650656	97650656	4	2	0.302414	0.827353	0.0243038	5.2953e-254	253.276109430334	1	0.879894123665697	0.685635148574859	D	RIGHT_RIB	WGS
7	7_97650688	97650688	4	2	0.302414	0.827353	0.0243038	5.2953e-254	253.276109430334	1	0.879894123665697	0.685635148574859	D	RIGHT_RIB	WGS
7	7_97650703	97650703	4	1	0.302414	0.827353	0.0243038	5.2953e-254	253.276109430334	1	0.879894123665697	0.685635148574859	D	RIGHT_RIB	WGS
7	7_97650751	97650751	2	4	0.302414	0.827353	0.0243038	5.2953e-254	253.276109430334	1	0.879894123665697	0.685635148574859	D	RIGHT_RIB	WGS
7	7_97650765	97650765	2	4	0.302414	0.827353	0.0243038	5.2953e-254	253.276109430334	1	0.879894123665697	0.685635148574859	D	RIGHT_RIB	WGS
7	7_97650800	97650800	3	4	0.302414	0.827353	0.0243038	5.2953e-254	253.276109430334	1	0.879894123665697	0.685635148574859	D	RIGHT_RIB	WGS
7	7_97651080	97651080	1	4	0.302414	0.827353	0.0243038	5.2953e-254	253.276109430334	1	0.879894123665697	0.685635148574859	D	RIGHT_RIB	WGS
7	7_97651188	97651188	2	1	0.302414	0.827353	0.0243038	5.2953e-254	253.276109430334	1	0.879894123665697	0.685635148574859	D	RIGHT_RIB	WGS
7	7_97651261	97651261	2	4	0.302414	0.827353	0.0243038	5.2953e-254	253.276109430334	1	0.879894123665697	0.685635148574859	D	RIGHT_RIB	WGS
7	7_97651313	97651313	4	2	0.302414	0.827353	0.0243038	5.2953e-254	253.276109430334	1	0.879894123665697	0.685635148574859	D	RIGHT_RIB	WGS
7	7_97651322	97651322	3	1	0.302414	0.827353	0.0243038	5.2953e-254	253.276109430334	1	0.879894123665697	0.685635148574859	D	RIGHT_RIB	WGS
7	7_97651378	97651378	4	1	0.302414	0.827353	0.0243038	5.2953e-254	253.276109430334	1	0.879894123665697	0.685635148574859	D	RIGHT_RIB	WGS
7	7_97651422	97651422	4	2	0.302414	0.827353	0.0243038	5.2953e-254	253.276109430334	1	0.879894123665697	0.685635148574859	D	RIGHT_RIB	WGS
7	7_97651440	97651440	3	1	0.302414	0.827353	0.0243038	5.2953e-254	253.276109430334	1	0.879894123665697	0.685635148574859	D	RIGHT_RIB	WGS
7	7_97651518	97651518	1	3	0.302414	0.827353	0.0243038	5.2953e-254	253.276109430334	1	0.879894123665697	0.685635148574859	D	RIGHT_RIB	WGS
7	7_97651524	97651524	3	1	0.302414	0.827353	0.0243038	5.2953e-254	253.276109430334	1	0.879894123665697	0.685635148574859	D	RIGHT_RIB	WGS
7	7_97651594	97651594	1	4	0.302414	0.827353	0.0243038	5.2953e-254	253.276109430334	1	0.879894123665697	0.685635148574859	D	RIGHT_RIB	WGS
7	7_97651619	97651619	3	2	0.302414	0.827353	0.0243038	5.2953e-254	253.276109430334	1	0.879894123665697	0.685635148574859	D	RIGHT_RIB	WGS
7	7_97651640	97651640	3	1	0.302414	0.827353	0.0243038	5.2953e-254	253.276109430334	1	0.879894123665697	0.685635148574859	D	RIGHT_RIB	WGS
7	7_97651652	97651652	3	1	0.302414	0.827353	0.0243038	5.2953e-254	253.276109430334	1	0.879894123665697	0.685635148574859	D	RIGHT_RIB	WGS
7	7_97651671	97651671	1	2	0.302414	0.827353	0.0243038	5.2953e-254	253.276109430334	1	0.879894123665697	0.685635148574859	D	RIGHT_RIB	WGS
7	7_97651690	97651690	2	4	0.302414	0.827353	0.0243038	5.2953e-254	253.276109430334	1	0.879894123665697	0.685635148574859	D	RIGHT_RIB	WGS
7	7_97651749	97651749	3	1	0.302414	0.827353	0.0243038	5.2953e-254	253.276109430334	1	0.879894123665697	0.685635148574859	D	RIGHT_RIB	WGS
7	7_97651898	97651898	2	4	0.302414	0.827353	0.0243038	5.2953e-254	253.276109430334	1	0.879894123665697	0.685635148574859	D	RIGHT_RIB	WGS
7	7_97652020	97652020	2	4	0.302414	0.827353	0.0243038	5.2953e-254	253.276109430334	1	0.879894123665697	0.685635148574859	D	RIGHT_RIB	WGS
7	7_97652095	97652095	2	4	0.302414	0.827353	0.0243038	5.2953e-254	253.276109430334	1	0.879894123665697	0.685635148574859	D	RIGHT_RIB	WGS
7	7_97652116	97652116	1	2	0.302414	0.827353	0.0243038	5.2953e-254	253.276109430334	1	0.879894123665697	0.685635148574859	D	RIGHT_RIB	WGS
7	7_97652204	97652204	3	1	0.302414	0.827353	0.0243038	5.2953e-254	253.276109430334	1	0.879894123665697	0.685635148574859	D	RIGHT_RIB	WGS
7	7_97652213	97652213	4	2	0.302414	0.827353	0.0243038	5.2953e-254	253.276109430334	1	0.879894123665697	0.685635148574859	D	RIGHT_RIB	WGS
7	7_97564617	97564617	1	2	0.301779	0.819304	0.0242811	1.37902e-249	248.860429435183	1	0.861829089395434	0.671558429430172	D	RIGHT_RIB	WGS
7	7_97572322	97572322	4	2	0.301567	0.81925	0.0242803	1.43203e-249	248.844047883775	1	0.861371589495489	0.671201934252588	D	RIGHT_RIB	WGS
7	7_97151242	97151242	3	1	0.305591	0.75074	0.0239171	2.83859e-216	215.546897331531	0.96	0.728759265179328	0.56786714857795	D	RIGHT_RIB	WGS
7	7_97151309	97151309	2	4	0.305591	0.75074	0.0239171	2.83859e-216	215.546897331531	0.96	0.728759265179328	0.56786714857795	D	RIGHT_RIB	WGS
7	7_97151320	97151320	1	2	0.305591	0.75074	0.0239171	2.83859e-216	215.546897331531	0.96	0.728759265179328	0.56786714857795	D	RIGHT_RIB	WGS
7	7_97151378	97151378	3	1	0.305591	0.75074	0.0239171	2.83859e-216	215.546897331531	0.96	0.728759265179328	0.56786714857795	D	RIGHT_RIB	WGS
7	7_97151422	97151422	1	3	0.305591	0.75074	0.0239171	2.83859e-216	215.546897331531	0.96	0.728759265179328	0.56786714857795	D	RIGHT_RIB	WGS
7	7_97153168	97153168	3	1	0.305591	0.75074	0.0239171	2.83859e-216	215.546897331531	0.96	0.728759265179328	0.56786714857795	D	RIGHT_RIB	WGS
7	7_97153869	97153869	3	1	0.305591	0.75074	0.0239171	2.83859e-216	215.546897331531	0.96	0.728759265179328	0.56786714857795	D	RIGHT_RIB	WGS
7	7_97153882	97153882	4	3	0.305591	0.75074	0.0239171	2.83859e-216	215.546897331531	0.96	0.728759265179328	0.56786714857795	D	RIGHT_RIB	WGS
7	7_97154596	97154596	3	1	0.305591	0.75074	0.0239171	2.83859e-216	215.546897331531	0.96	0.728759265179328	0.56786714857795	D	RIGHT_RIB	WGS
7	7_97155496	97155496	2	4	0.305591	0.75074	0.0239171	2.83859e-216	215.546897331531	0.96	0.728759265179328	0.56786714857795	D	RIGHT_RIB	WGS
7	7_97155589	97155589	4	2	0.305591	0.75074	0.0239171	2.83859e-216	215.546897331531	0.96	0.728759265179328	0.56786714857795	D	RIGHT_RIB	WGS
7	7_97155605	97155605	2	4	0.305591	0.75074	0.0239171	2.83859e-216	215.546897331531	0.96	0.728759265179328	0.56786714857795	D	RIGHT_RIB	WGS
7	7_97156228	97156228	3	1	0.305591	0.75074	0.0239171	2.83859e-216	215.546897331531	0.96	0.728759265179328	0.56786714857795	D	RIGHT_RIB	WGS
7	7_97156280	97156280	3	1	0.305591	0.75074	0.0239171	2.83859e-216	215.546897331531	0.96	0.728759265179328	0.56786714857795	D	RIGHT_RIB	WGS
7	7_97156427	97156427	2	4	0.305591	0.75074	0.0239171	2.83859e-216	215.546897331531	0.96	0.728759265179328	0.56786714857795	D	RIGHT_RIB	WGS
7	7_97156789	97156789	3	4	0.305591	0.75074	0.0239171	2.83859e-216	215.546897331531	0.96	0.728759265179328	0.56786714857795	D	RIGHT_RIB	WGS
7	7_97156987	97156987	1	3	0.305591	0.75074	0.0239171	2.83859e-216	215.546897331531	0.96	0.728759265179328	0.56786714857795	D	RIGHT_RIB	WGS
7	7_97157197	97157197	2	1	0.305591	0.75074	0.0239171	2.83859e-216	215.546897331531	0.96	0.728759265179328	0.56786714857795	D	RIGHT_RIB	WGS
7	7_97157394	97157394	4	1	0.305591	0.75074	0.0239171	2.83859e-216	215.546897331531	0.96	0.728759265179328	0.56786714857795	D	RIGHT_RIB	WGS
7	7_97157625	97157625	2	4	0.305591	0.75074	0.0239171	2.83859e-216	215.546897331531	0.96	0.728759265179328	0.56786714857795	D	RIGHT_RIB	WGS
7	7_97158200	97158200	4	2	0.305591	0.75074	0.0239171	2.83859e-216	215.546897331531	0.96	0.728759265179328	0.56786714857795	D	RIGHT_RIB	WGS
7	7_97158492	97158492	2	4	0.305591	0.75074	0.0239171	2.83859e-216	215.546897331531	0.96	0.728759265179328	0.56786714857795	D	RIGHT_RIB	WGS
7	7_97158680	97158680	1	3	0.305591	0.75074	0.0239171	2.83859e-216	215.546897331531	0.96	0.728759265179328	0.56786714857795	D	RIGHT_RIB	WGS
7	7_97158787	97158787	4	2	0.305591	0.75074	0.0239171	2.83859e-216	215.546897331531	0.96	0.728759265179328	0.56786714857795	D	RIGHT_RIB	WGS
7	7_97158992	97158992	3	1	0.305591	0.75074	0.0239171	2.83859e-216	215.546897331531	0.96	0.728759265179328	0.56786714857795	D	RIGHT_RIB	WGS
7	7_97159720	97159720	4	2	0.305591	0.75074	0.0239171	2.83859e-216	215.546897331531	0.96	0.728759265179328	0.56786714857795	D	RIGHT_RIB	WGS
7	7_97159778	97159778	3	1	0.305591	0.75074	0.0239171	2.83859e-216	215.546897331531	0.96	0.728759265179328	0.56786714857795	D	RIGHT_RIB	WGS
7	7_97159879	97159879	4	2	0.305591	0.75074	0.0239171	2.83859e-216	215.546897331531	0.96	0.728759265179328	0.56786714857795	D	RIGHT_RIB	WGS
7	7_97159895	97159895	2	4	0.305591	0.75074	0.0239171	2.83859e-216	215.546897331531	0.96	0.728759265179328	0.56786714857795	D	RIGHT_RIB	WGS
7	7_97160117	97160117	2	1	0.305591	0.75074	0.0239171	2.83859e-216	215.546897331531	0.96	0.728759265179328	0.56786714857795	D	RIGHT_RIB	WGS
7	7_97160124	97160124	3	1	0.305591	0.75074	0.0239171	2.83859e-216	215.546897331531	0.96	0.728759265179328	0.56786714857795	D	RIGHT_RIB	WGS
7	7_97160309	97160309	1	3	0.305591	0.75074	0.0239171	2.83859e-216	215.546897331531	0.96	0.728759265179328	0.56786714857795	D	RIGHT_RIB	WGS
7	7_97160352	97160352	3	1	0.305591	0.75074	0.0239171	2.83859e-216	215.546897331531	0.96	0.728759265179328	0.56786714857795	D	RIGHT_RIB	WGS
7	7_97160426	97160426	3	4	0.305591	0.75074	0.0239171	2.83859e-216	215.546897331531	0.96	0.728759265179328	0.56786714857795	D	RIGHT_RIB	WGS
7	7_97160435	97160435	2	4	0.305591	0.75074	0.0239171	2.83859e-216	215.546897331531	0.96	0.728759265179328	0.56786714857795	D	RIGHT_RIB	WGS
7	7_97160797	97160797	1	3	0.305591	0.75074	0.0239171	2.83859e-216	215.546897331531	0.96	0.728759265179328	0.56786714857795	D	RIGHT_RIB	WGS
7	7_97160844	97160844	1	3	0.305591	0.75074	0.0239171	2.83859e-216	215.546897331531	0.96	0.728759265179328	0.56786714857795	D	RIGHT_RIB	WGS
7	7_97161067	97161067	4	2	0.305591	0.75074	0.0239171	2.83859e-216	215.546897331531	0.96	0.728759265179328	0.56786714857795	D	RIGHT_RIB	WGS
7	7_97162210	97162210	3	4	0.305591	0.75074	0.0239171	2.83859e-216	215.546897331531	0.96	0.728759265179328	0.56786714857795	D	RIGHT_RIB	WGS
7	7_97162934	97162934	3	1	0.305591	0.75074	0.0239171	2.83859e-216	215.546897331531	0.96	0.728759265179328	0.56786714857795	D	RIGHT_RIB	WGS
7	7_97162998	97162998	2	4	0.305591	0.75074	0.0239171	2.83859e-216	215.546897331531	0.96	0.728759265179328	0.56786714857795	D	RIGHT_RIB	WGS
7	7_97163546	97163546	2	4	0.305591	0.75074	0.0239171	2.83859e-216	215.546897331531	0.96	0.728759265179328	0.56786714857795	D	RIGHT_RIB	WGS
7	7_97163781	97163781	3	2	0.305591	0.75074	0.0239171	2.83859e-216	215.546897331531	0.96	0.728759265179328	0.56786714857795	D	RIGHT_RIB	WGS
7	7_97163796	97163796	3	1	0.305591	0.75074	0.0239171	2.83859e-216	215.546897331531	0.96	0.728759265179328	0.56786714857795	D	RIGHT_RIB	WGS
7	7_97163855	97163855	2	4	0.305591	0.75074	0.0239171	2.83859e-216	215.546897331531	0.96	0.728759265179328	0.56786714857795	D	RIGHT_RIB	WGS
7	7_97163965	97163965	3	1	0.305591	0.75074	0.0239171	2.83859e-216	215.546897331531	0.96	0.728759265179328	0.56786714857795	D	RIGHT_RIB	WGS
7	7_97164028	97164028	4	2	0.305591	0.75074	0.0239171	2.83859e-216	215.546897331531	0.96	0.728759265179328	0.56786714857795	D	RIGHT_RIB	WGS
7	7_97164151	97164151	1	4	0.305591	0.75074	0.0239171	2.83859e-216	215.546897331531	0.96	0.728759265179328	0.56786714857795	D	RIGHT_RIB	WGS
7	7_97164185	97164185	1	2	0.305591	0.75074	0.0239171	2.83859e-216	215.546897331531	0.96	0.728759265179328	0.56786714857795	D	RIGHT_RIB	WGS
7	7_97164367	97164367	4	2	0.305591	0.75074	0.0239171	2.83859e-216	215.546897331531	0.96	0.728759265179328	0.56786714857795	D	RIGHT_RIB	WGS
7	7_97164468	97164468	1	4	0.305591	0.75074	0.0239171	2.83859e-216	215.546897331531	0.96	0.728759265179328	0.56786714857795	D	RIGHT_RIB	WGS
7	7_97164844	97164844	2	3	0.305591	0.75074	0.0239171	2.83859e-216	215.546897331531	0.96	0.728759265179328	0.56786714857795	D	RIGHT_RIB	WGS
7	7_97165118	97165118	2	1	0.305591	0.75074	0.0239171	2.83859e-216	215.546897331531	0.96	0.728759265179328	0.56786714857795	D	RIGHT_RIB	WGS
7	7_97165292	97165292	2	4	0.305591	0.75074	0.0239171	2.83859e-216	215.546897331531	0.96	0.728759265179328	0.56786714857795	D	RIGHT_RIB	WGS
7	7_97165566	97165566	3	1	0.305591	0.75074	0.0239171	2.83859e-216	215.546897331531	0.96	0.728759265179328	0.56786714857795	D	RIGHT_RIB	WGS
7	7_97166110	97166110	3	1	0.305591	0.75074	0.0239171	2.83859e-216	215.546897331531	0.96	0.728759265179328	0.56786714857795	D	RIGHT_RIB	WGS
7	7_97166568	97166568	3	1	0.305591	0.75074	0.0239171	2.83859e-216	215.546897331531	0.96	0.728759265179328	0.56786714857795	D	RIGHT_RIB	WGS
7	7_97166792	97166792	2	4	0.305591	0.75074	0.0239171	2.83859e-216	215.546897331531	0.96	0.728759265179328	0.56786714857795	D	RIGHT_RIB	WGS
7	7_97179074	97179074	1	3	0.305591	0.75074	0.0239171	2.83859e-216	215.546897331531	0.96	0.728759265179328	0.56786714857795	D	RIGHT_RIB	WGS
7	7_97179561	97179561	3	2	0.305591	0.75074	0.0239171	2.83859e-216	215.546897331531	0.96	0.728759265179328	0.56786714857795	D	RIGHT_RIB	WGS
7	7_97180771	97180771	2	4	0.305591	0.75074	0.0239171	2.83859e-216	215.546897331531	0.96	0.728759265179328	0.56786714857795	D	RIGHT_RIB	WGS
7	7_97361475	97361475	2	4	0.252859	0.719251	0.0257783	2.56793e-171	170.59041681901	0.89	0.595512676763043	0.464038128712143	D	RIGHT_RIB	WGS
7	7_97364568	97364568	1	2	0.252859	0.719251	0.0257783	2.56793e-171	170.59041681901	0.89	0.595512676763043	0.464038128712143	D	RIGHT_RIB	WGS
7	7_97372979	97372979	4	2	0.252859	0.719251	0.0257783	2.56793e-171	170.59041681901	0.89	0.595512676763043	0.464038128712143	D	RIGHT_RIB	WGS
7	7_97374328	97374328	3	1	0.252859	0.719251	0.0257783	2.56793e-171	170.59041681901	0.89	0.595512676763043	0.464038128712143	D	RIGHT_RIB	WGS
7	7_97377902	97377902	4	2	0.252859	0.719251	0.0257783	2.56793e-171	170.59041681901	0.89	0.595512676763043	0.464038128712143	D	RIGHT_RIB	WGS
7	7_97394296	97394296	4	3	0.252859	0.719052	0.0257884	4.32338e-171	170.364176590825	0.89	0.595183193373769	0.463781387149173	D	RIGHT_RIB	WGS
7	7_97398013	97398013	1	3	0.252859	0.719052	0.0257884	4.32338e-171	170.364176590825	0.89	0.595183193373769	0.463781387149173	D	RIGHT_RIB	WGS
7	7_97405871	97405871	4	2	0.252859	0.719052	0.0257884	4.32338e-171	170.364176590825	0.89	0.595183193373769	0.463781387149173	D	RIGHT_RIB	WGS
7	7_97413359	97413359	3	1	0.252859	0.719052	0.0257884	4.32338e-171	170.364176590825	0.89	0.595183193373769	0.463781387149173	D	RIGHT_RIB	WGS
7	7_97418913	97418913	1	3	0.252859	0.719052	0.0257884	4.32338e-171	170.364176590825	0.89	0.595183193373769	0.463781387149173	D	RIGHT_RIB	WGS
7	7_97426523	97426523	1	3	0.252859	0.719052	0.0257884	4.32338e-171	170.364176590825	0.89	0.595183193373769	0.463781387149173	D	RIGHT_RIB	WGS
7	7_97427293	97427293	3	1	0.252859	0.719052	0.0257884	4.32338e-171	170.364176590825	0.89	0.595183193373769	0.463781387149173	D	RIGHT_RIB	WGS
7	7_97427849	97427849	2	4	0.252859	0.719052	0.0257884	4.32338e-171	170.364176590825	0.89	0.595183193373769	0.463781387149173	D	RIGHT_RIB	WGS
7	7_97432329	97432329	1	3	0.252859	0.719052	0.0257884	4.32338e-171	170.364176590825	0.89	0.595183193373769	0.463781387149173	D	RIGHT_RIB	WGS
7	7_97432387	97432387	3	1	0.252859	0.719052	0.0257884	4.32338e-171	170.364176590825	0.89	0.595183193373769	0.463781387149173	D	RIGHT_RIB	WGS
7	7_97433043	97433043	1	3	0.252859	0.719052	0.0257884	4.32338e-171	170.364176590825	0.89	0.595183193373769	0.463781387149173	D	RIGHT_RIB	WGS
7	7_97433114	97433114	1	2	0.252859	0.719052	0.0257884	4.32338e-171	170.364176590825	0.89	0.595183193373769	0.463781387149173	D	RIGHT_RIB	WGS
7	7_97440488	97440488	4	2	0.252859	0.719052	0.0257884	4.32338e-171	170.364176590825	0.89	0.595183193373769	0.463781387149173	D	RIGHT_RIB	WGS
7	7_97442683	97442683	3	2	0.252859	0.719052	0.0257884	4.32338e-171	170.364176590825	0.89	0.595183193373769	0.463781387149173	D	RIGHT_RIB	WGS
7	7_97442733	97442733	2	4	0.252859	0.719052	0.0257884	4.32338e-171	170.364176590825	0.89	0.595183193373769	0.463781387149173	D	RIGHT_RIB	WGS
7	7_97445219	97445219	1	3	0.252859	0.719052	0.0257884	4.32338e-171	170.364176590825	0.89	0.595183193373769	0.463781387149173	D	RIGHT_RIB	WGS
7	7_97445660	97445660	1	3	0.252859	0.719052	0.0257884	4.32338e-171	170.364176590825	0.89	0.595183193373769	0.463781387149173	D	RIGHT_RIB	WGS
7	7_97446343	97446343	3	1	0.252859	0.719052	0.0257884	4.32338e-171	170.364176590825	0.89	0.595183193373769	0.463781387149173	D	RIGHT_RIB	WGS
7	7_97446735	97446735	3	1	0.252859	0.719052	0.0257884	4.32338e-171	170.364176590825	0.89	0.595183193373769	0.463781387149173	D	RIGHT_RIB	WGS
7	7_97452493	97452493	3	2	0.252859	0.719052	0.0257884	4.32338e-171	170.364176590825	0.89	0.595183193373769	0.463781387149173	D	RIGHT_RIB	WGS
7	7_97454637	97454637	4	1	0.252859	0.719052	0.0257884	4.32338e-171	170.364176590825	0.89	0.595183193373769	0.463781387149173	D	RIGHT_RIB	WGS
7	7_97456935	97456935	1	2	0.252859	0.719052	0.0257884	4.32338e-171	170.364176590825	0.89	0.595183193373769	0.463781387149173	D	RIGHT_RIB	WGS
7	7_97482101	97482101	1	2	0.252859	0.719052	0.0257884	4.32338e-171	170.364176590825	0.89	0.595183193373769	0.463781387149173	D	RIGHT_RIB	WGS
7	7_97486707	97486707	3	1	0.252859	0.719052	0.0257884	4.32338e-171	170.364176590825	0.89	0.595183193373769	0.463781387149173	D	RIGHT_RIB	WGS
7	7_97486717	97486717	1	3	0.252859	0.719052	0.0257884	4.32338e-171	170.364176590825	0.89	0.595183193373769	0.463781387149173	D	RIGHT_RIB	WGS
7	7_97489425	97489425	2	4	0.252859	0.719052	0.0257884	4.32338e-171	170.364176590825	0.89	0.595183193373769	0.463781387149173	D	RIGHT_RIB	WGS
7	7_97490390	97490390	4	3	0.252859	0.719052	0.0257884	4.32338e-171	170.364176590825	0.89	0.595183193373769	0.463781387149173	D	RIGHT_RIB	WGS
7	7_97498042	97498042	3	1	0.252859	0.719052	0.0257884	4.32338e-171	170.364176590825	0.89	0.595183193373769	0.463781387149173	D	RIGHT_RIB	WGS
7	7_97499521	97499521	1	3	0.252859	0.719052	0.0257884	4.32338e-171	170.364176590825	0.89	0.595183193373769	0.463781387149173	D	RIGHT_RIB	WGS
7	7_97499551	97499551	1	3	0.252859	0.719052	0.0257884	4.32338e-171	170.364176590825	0.89	0.595183193373769	0.463781387149173	D	RIGHT_RIB	WGS
7	7_97500555	97500555	4	2	0.252859	0.719052	0.0257884	4.32338e-171	170.364176590825	0.89	0.595183193373769	0.463781387149173	D	RIGHT_RIB	WGS
7	7_97506077	97506077	4	2	0.252859	0.719052	0.0257884	4.32338e-171	170.364176590825	0.89	0.595183193373769	0.463781387149173	D	RIGHT_RIB	WGS
7	7_97353758	97353758	4	2	0.252647	0.717888	0.025763	7.07989e-171	170.149973489876	0.89	0.592928590589284	0.4620245451911	D	RIGHT_RIB	WGS
7	7_97357362	97357362	1	4	0.252647	0.717888	0.025763	7.07989e-171	170.149973489876	0.89	0.592928590589284	0.4620245451911	D	RIGHT_RIB	WGS
7	7_97357746	97357746	2	3	0.252647	0.717888	0.025763	7.07989e-171	170.149973489876	0.89	0.592928590589284	0.4620245451911	D	RIGHT_RIB	WGS
7	7_97378477	97378477	4	3	0.253283	0.718471	0.0257858	7.49682e-171	170.125122916518	0.89	0.594880376915984	0.463545425115287	D	RIGHT_RIB	WGS
7	7_97477081	97477081	4	2	0.252647	0.71789	0.0257789	1.13852e-170	169.943659335876	0.89	0.592931894332578	0.462027119549155	D	RIGHT_RIB	WGS
7	7_97480599	97480599	4	2	0.252647	0.71789	0.0257789	1.13852e-170	169.943659335876	0.89	0.592931894332578	0.462027119549155	D	RIGHT_RIB	WGS
7	7_97330015	97330015	2	4	0.253494	0.715135	0.0257304	5.2195e-170	169.282371098078	0.89	0.589693215452415	0.459503461286799	D	RIGHT_RIB	WGS
7	7_97340100	97340100	3	1	0.253494	0.715135	0.0257304	5.2195e-170	169.282371098078	0.89	0.589693215452415	0.459503461286799	D	RIGHT_RIB	WGS
7	7_97341703	97341703	4	2	0.253494	0.715135	0.0257304	5.2195e-170	169.282371098078	0.89	0.589693215452415	0.459503461286799	D	RIGHT_RIB	WGS
7	7_97342308	97342308	1	3	0.253494	0.715135	0.0257304	5.2195e-170	169.282371098078	0.89	0.589693215452415	0.459503461286799	D	RIGHT_RIB	WGS
7	7_97347282	97347282	2	4	0.253494	0.715135	0.0257304	5.2195e-170	169.282371098078	0.89	0.589693215452415	0.459503461286799	D	RIGHT_RIB	WGS
7	7_97187301	97187301	4	3	0.252012	0.707355	0.0257557	4.71671e-166	165.326360824893	0.88	0.574698129457222	0.447818921365819	D	RIGHT_RIB	WGS
7	7_97188731	97188731	3	4	0.252012	0.707355	0.0257557	4.71671e-166	165.326360824893	0.88	0.574698129457222	0.447818921365819	D	RIGHT_RIB	WGS
7	7_97219674	97219674	1	3	0.252012	0.707355	0.0257557	4.71671e-166	165.326360824893	0.88	0.574698129457222	0.447818921365819	D	RIGHT_RIB	WGS
7	7_97257339	97257339	3	1	0.252012	0.707355	0.0257557	4.71671e-166	165.326360824893	0.88	0.574698129457222	0.447818921365819	D	RIGHT_RIB	WGS
7	7_97259939	97259939	2	1	0.252012	0.707355	0.0257557	4.71671e-166	165.326360824893	0.88	0.574698129457222	0.447818921365819	D	RIGHT_RIB	WGS
7	7_97264200	97264200	3	4	0.252012	0.707355	0.0257557	4.71671e-166	165.326360824893	0.88	0.574698129457222	0.447818921365819	D	RIGHT_RIB	WGS
7	7_97271001	97271001	1	3	0.252012	0.707355	0.0257557	4.71671e-166	165.326360824893	0.88	0.574698129457222	0.447818921365819	D	RIGHT_RIB	WGS
7	7_97273593	97273593	4	2	0.252012	0.707355	0.0257557	4.71671e-166	165.326360824893	0.88	0.574698129457222	0.447818921365819	D	RIGHT_RIB	WGS
7	7_97273701	97273701	3	1	0.252012	0.707355	0.0257557	4.71671e-166	165.326360824893	0.88	0.574698129457222	0.447818921365819	D	RIGHT_RIB	WGS
7	7_97276603	97276603	2	4	0.252012	0.707355	0.0257557	4.71671e-166	165.326360824893	0.88	0.574698129457222	0.447818921365819	D	RIGHT_RIB	WGS
7	7_97277378	97277378	4	2	0.252012	0.707355	0.0257557	4.71671e-166	165.326360824893	0.88	0.574698129457222	0.447818921365819	D	RIGHT_RIB	WGS
7	7_97289567	97289567	3	4	0.252012	0.707355	0.0257557	4.71671e-166	165.326360824893	0.88	0.574698129457222	0.447818921365819	D	RIGHT_RIB	WGS
7	7_97294953	97294953	3	2	0.252012	0.707355	0.0257557	4.71671e-166	165.326360824893	0.88	0.574698129457222	0.447818921365819	D	RIGHT_RIB	WGS
7	7_97297122	97297122	1	3	0.252012	0.707355	0.0257557	4.71671e-166	165.326360824893	0.88	0.574698129457222	0.447818921365819	D	RIGHT_RIB	WGS
7	7_97297299	97297299	1	3	0.252012	0.707355	0.0257557	4.71671e-166	165.326360824893	0.88	0.574698129457222	0.447818921365819	D	RIGHT_RIB	WGS
7	7_97298775	97298775	4	3	0.252012	0.707355	0.0257557	4.71671e-166	165.326360824893	0.88	0.574698129457222	0.447818921365819	D	RIGHT_RIB	WGS
7	7_97313230	97313230	1	3	0.252012	0.707355	0.0257557	4.71671e-166	165.326360824893	0.88	0.574698129457222	0.447818921365819	D	RIGHT_RIB	WGS
7	7_97316466	97316466	2	3	0.252012	0.707355	0.0257557	4.71671e-166	165.326360824893	0.88	0.574698129457222	0.447818921365819	D	RIGHT_RIB	WGS
7	7_97319123	97319123	1	3	0.256459	0.679916	0.0252404	7.95738e-160	159.099229901966	0.88	0.537133778883599	0.418547855229629	D	RIGHT_RIB	WGS
7	7_97324797	97324797	4	1	0.256459	0.679916	0.0252404	7.95738e-160	159.099229901966	0.88	0.537133778883599	0.418547855229629	D	RIGHT_RIB	WGS
7	7_97459298	97459298	2	4	0.256459	0.674575	0.025207	9.09137e-158	157.041370666986	0.88	0.52872814163103	0.411997975884462	D	RIGHT_RIB	WGS
7	7_97459384	97459384	3	1	0.256459	0.674575	0.025207	9.09137e-158	157.041370666986	0.88	0.52872814163103	0.411997975884462	D	RIGHT_RIB	WGS
7	7_97464239	97464239	4	2	0.256459	0.674575	0.025207	9.09137e-158	157.041370666986	0.88	0.52872814163103	0.411997975884462	D	RIGHT_RIB	WGS
7	7_97464879	97464879	3	2	0.256459	0.674575	0.025207	9.09137e-158	157.041370666986	0.88	0.52872814163103	0.411997975884462	D	RIGHT_RIB	WGS
7	7_97465872	97465872	4	1	0.256459	0.674575	0.025207	9.09137e-158	157.041370666986	0.88	0.52872814163103	0.411997975884462	D	RIGHT_RIB	WGS
7	7_97466365	97466365	1	3	0.256459	0.674575	0.025207	9.09137e-158	157.041370666986	0.88	0.52872814163103	0.411997975884462	D	RIGHT_RIB	WGS
7	7_97467238	97467238	1	2	0.256459	0.674575	0.025207	9.09137e-158	157.041370666986	0.88	0.52872814163103	0.411997975884462	D	RIGHT_RIB	WGS
7	7_97471059	97471059	1	3	0.256459	0.674575	0.025207	9.09137e-158	157.041370666986	0.88	0.52872814163103	0.411997975884462	D	RIGHT_RIB	WGS
7	7_97471150	97471150	2	3	0.256459	0.674575	0.025207	9.09137e-158	157.041370666986	0.88	0.52872814163103	0.411997975884462	D	RIGHT_RIB	WGS
7	7_97476988	97476988	2	3	0.256459	0.674575	0.025207	9.09137e-158	157.041370666986	0.88	0.52872814163103	0.411997975884462	D	RIGHT_RIB	WGS
7	7_97506297	97506297	4	2	0.256459	0.673298	0.0252412	9.2881e-157	156.032073117428	0.88	0.526728225361698	0.410439591924869	D	RIGHT_RIB	WGS
7	7_97518046	97518046	1	3	0.256459	0.673298	0.0252412	9.2881e-157	156.032073117428	0.88	0.526728225361698	0.410439591924869	D	RIGHT_RIB	WGS
7	7_97526996	97526996	1	3	0.256459	0.673298	0.0252412	9.2881e-157	156.032073117428	0.88	0.526728225361698	0.410439591924869	D	RIGHT_RIB	WGS
7	7_97539348	97539348	2	3	0.256459	0.673298	0.0252412	9.2881e-157	156.032073117428	0.88	0.526728225361698	0.410439591924869	D	RIGHT_RIB	WGS
7	7_97563578	97563578	1	3	0.256459	0.673298	0.0252412	9.2881e-157	156.032073117428	0.88	0.526728225361698	0.410439591924869	D	RIGHT_RIB	WGS
7	7_97563586	97563586	2	4	0.256459	0.673298	0.0252412	9.2881e-157	156.032073117428	0.88	0.526728225361698	0.410439591924869	D	RIGHT_RIB	WGS
7	7_97563644	97563644	2	1	0.256459	0.673298	0.0252412	9.2881e-157	156.032073117428	0.88	0.526728225361698	0.410439591924869	D	RIGHT_RIB	WGS
7	7_97563673	97563673	4	3	0.256459	0.673298	0.0252412	9.2881e-157	156.032073117428	0.88	0.526728225361698	0.410439591924869	D	RIGHT_RIB	WGS
7	7_97563714	97563714	3	1	0.256459	0.673298	0.0252412	9.2881e-157	156.032073117428	0.88	0.526728225361698	0.410439591924869	D	RIGHT_RIB	WGS
7	7_97563820	97563820	3	2	0.256459	0.673298	0.0252412	9.2881e-157	156.032073117428	0.88	0.526728225361698	0.410439591924869	D	RIGHT_RIB	WGS
7	7_97563950	97563950	3	1	0.256459	0.673298	0.0252412	9.2881e-157	156.032073117428	0.88	0.526728225361698	0.410439591924869	D	RIGHT_RIB	WGS
7	7_97564043	97564043	4	2	0.256459	0.673298	0.0252412	9.2881e-157	156.032073117428	0.88	0.526728225361698	0.410439591924869	D	RIGHT_RIB	WGS
7	7_97564052	97564052	2	4	0.256459	0.673298	0.0252412	9.2881e-157	156.032073117428	0.88	0.526728225361698	0.410439591924869	D	RIGHT_RIB	WGS
7	7_97564226	97564226	2	4	0.256459	0.673298	0.0252412	9.2881e-157	156.032073117428	0.88	0.526728225361698	0.410439591924869	D	RIGHT_RIB	WGS
7	7_97564308	97564308	1	3	0.256459	0.673298	0.0252412	9.2881e-157	156.032073117428	0.88	0.526728225361698	0.410439591924869	D	RIGHT_RIB	WGS
7	7_97564352	97564352	2	4	0.256459	0.673298	0.0252412	9.2881e-157	156.032073117428	0.88	0.526728225361698	0.410439591924869	D	RIGHT_RIB	WGS
7	7_97564568	97564568	1	3	0.256459	0.673298	0.0252412	9.2881e-157	156.032073117428	0.88	0.526728225361698	0.410439591924869	D	RIGHT_RIB	WGS
7	7_97533727	97533727	1	3	0.306034	-0.48647	0.0311815	7.13901e-55	54.1463620097011	1	0.839081317204539	0.198388771899274	L	RIGHT_RIB	WGS
7	7_97534161	97534161	4	3	0.306034	-0.48647	0.0311815	7.13901e-55	54.1463620097011	1	0.839081317204539	0.198388771899274	L	RIGHT_RIB	WGS
7	7_97534691	97534691	2	4	0.306034	-0.48647	0.0311815	7.13901e-55	54.1463620097011	1	0.839081317204539	0.198388771899274	L	RIGHT_RIB	WGS
7	7_97534791	97534791	1	3	0.306034	-0.48647	0.0311815	7.13901e-55	54.1463620097011	1	0.839081317204539	0.198388771899274	L	RIGHT_RIB	WGS
7	7_97534802	97534802	3	4	0.306034	-0.48647	0.0311815	7.13901e-55	54.1463620097011	1	0.839081317204539	0.198388771899274	L	RIGHT_RIB	WGS
7	7_97534943	97534943	1	3	0.306034	-0.48647	0.0311815	7.13901e-55	54.1463620097011	1	0.839081317204539	0.198388771899274	L	RIGHT_RIB	WGS
7	7_97534986	97534986	3	1	0.306034	-0.48647	0.0311815	7.13901e-55	54.1463620097011	1	0.839081317204539	0.198388771899274	L	RIGHT_RIB	WGS
7	7_97535007	97535007	1	2	0.306034	-0.48647	0.0311815	7.13901e-55	54.1463620097011	1	0.839081317204539	0.198388771899274	L	RIGHT_RIB	WGS
7	7_97535125	97535125	3	2	0.306034	-0.48647	0.0311815	7.13901e-55	54.1463620097011	1	0.839081317204539	0.198388771899274	L	RIGHT_RIB	WGS
7	7_97535278	97535278	3	1	0.306034	-0.48647	0.0311815	7.13901e-55	54.1463620097011	1	0.839081317204539	0.198388771899274	L	RIGHT_RIB	WGS
7	7_97535700	97535700	3	1	0.306034	-0.48647	0.0311815	7.13901e-55	54.1463620097011	1	0.839081317204539	0.198388771899274	L	RIGHT_RIB	WGS
7	7_97535829	97535829	2	4	0.306034	-0.48647	0.0311815	7.13901e-55	54.1463620097011	1	0.839081317204539	0.198388771899274	L	RIGHT_RIB	WGS
7	7_97535868	97535868	3	4	0.306034	-0.48647	0.0311815	7.13901e-55	54.1463620097011	1	0.839081317204539	0.198388771899274	L	RIGHT_RIB	WGS
7	7_97535925	97535925	1	3	0.306034	-0.48647	0.0311815	7.13901e-55	54.1463620097011	1	0.839081317204539	0.198388771899274	L	RIGHT_RIB	WGS
7	7_97535953	97535953	1	3	0.306034	-0.48647	0.0311815	7.13901e-55	54.1463620097011	1	0.839081317204539	0.198388771899274	L	RIGHT_RIB	WGS
7	7_97536063	97536063	1	3	0.306034	-0.48647	0.0311815	7.13901e-55	54.1463620097011	1	0.839081317204539	0.198388771899274	L	RIGHT_RIB	WGS
7	7_97536266	97536266	4	1	0.306034	-0.48647	0.0311815	7.13901e-55	54.1463620097011	1	0.839081317204539	0.198388771899274	L	RIGHT_RIB	WGS
7	7_97536489	97536489	4	2	0.306034	-0.48647	0.0311815	7.13901e-55	54.1463620097011	1	0.839081317204539	0.198388771899274	L	RIGHT_RIB	WGS
7	7_97536573	97536573	1	2	0.306034	-0.48647	0.0311815	7.13901e-55	54.1463620097011	1	0.839081317204539	0.198388771899274	L	RIGHT_RIB	WGS
7	7_97536676	97536676	1	2	0.306034	-0.48647	0.0311815	7.13901e-55	54.1463620097011	1	0.839081317204539	0.198388771899274	L	RIGHT_RIB	WGS
7	7_97536880	97536880	1	2	0.306034	-0.48647	0.0311815	7.13901e-55	54.1463620097011	1	0.839081317204539	0.198388771899274	L	RIGHT_RIB	WGS
7	7_97537088	97537088	4	2	0.306034	-0.48647	0.0311815	7.13901e-55	54.1463620097011	1	0.839081317204539	0.198388771899274	L	RIGHT_RIB	WGS
7	7_97537128	97537128	2	3	0.306034	-0.48647	0.0311815	7.13901e-55	54.1463620097011	1	0.839081317204539	0.198388771899274	L	RIGHT_RIB	WGS
7	7_97537574	97537574	3	2	0.306034	-0.48647	0.0311815	7.13901e-55	54.1463620097011	1	0.839081317204539	0.198388771899274	L	RIGHT_RIB	WGS
7	7_97537758	97537758	4	2	0.306034	-0.48647	0.0311815	7.13901e-55	54.1463620097011	1	0.839081317204539	0.198388771899274	L	RIGHT_RIB	WGS
7	7_97538101	97538101	2	3	0.306034	-0.48647	0.0311815	7.13901e-55	54.1463620097011	1	0.839081317204539	0.198388771899274	L	RIGHT_RIB	WGS
7	7_97538173	97538173	3	1	0.306034	-0.48647	0.0311815	7.13901e-55	54.1463620097011	1	0.839081317204539	0.198388771899274	L	RIGHT_RIB	WGS
7	7_97538248	97538248	2	4	0.306034	-0.48647	0.0311815	7.13901e-55	54.1463620097011	1	0.839081317204539	0.198388771899274	L	RIGHT_RIB	WGS
7	7_97538309	97538309	1	3	0.306034	-0.48647	0.0311815	7.13901e-55	54.1463620097011	1	0.839081317204539	0.198388771899274	L	RIGHT_RIB	WGS
7	7_97538333	97538333	1	4	0.306034	-0.48647	0.0311815	7.13901e-55	54.1463620097011	1	0.839081317204539	0.198388771899274	L	RIGHT_RIB	WGS
7	7_97538356	97538356	1	3	0.306034	-0.48647	0.0311815	7.13901e-55	54.1463620097011	1	0.839081317204539	0.198388771899274	L	RIGHT_RIB	WGS
7	7_97538431	97538431	4	2	0.306034	-0.48647	0.0311815	7.13901e-55	54.1463620097011	1	0.839081317204539	0.198388771899274	L	RIGHT_RIB	WGS
7	7_97538719	97538719	2	4	0.306034	-0.48647	0.0311815	7.13901e-55	54.1463620097011	1	0.839081317204539	0.198388771899274	L	RIGHT_RIB	WGS
7	7_97538784	97538784	2	3	0.306034	-0.48647	0.0311815	7.13901e-55	54.1463620097011	1	0.839081317204539	0.198388771899274	L	RIGHT_RIB	WGS
7	7_97538811	97538811	3	1	0.306034	-0.48647	0.0311815	7.13901e-55	54.1463620097011	1	0.839081317204539	0.198388771899274	L	RIGHT_RIB	WGS
7	7_97538923	97538923	2	4	0.306034	-0.48647	0.0311815	7.13901e-55	54.1463620097011	1	0.839081317204539	0.198388771899274	L	RIGHT_RIB	WGS
7	7_97538962	97538962	4	3	0.306034	-0.48647	0.0311815	7.13901e-55	54.1463620097011	1	0.839081317204539	0.198388771899274	L	RIGHT_RIB	WGS
7	7_97538998	97538998	1	4	0.306034	-0.48647	0.0311815	7.13901e-55	54.1463620097011	1	0.839081317204539	0.198388771899274	L	RIGHT_RIB	WGS
7	7_97539069	97539069	1	3	0.306034	-0.48647	0.0311815	7.13901e-55	54.1463620097011	1	0.839081317204539	0.198388771899274	L	RIGHT_RIB	WGS
7	7_97539168	97539168	4	1	0.306034	-0.48647	0.0311815	7.13901e-55	54.1463620097011	1	0.839081317204539	0.198388771899274	L	RIGHT_RIB	WGS
7	7_97539328	97539328	3	1	0.306034	-0.48647	0.0311815	7.13901e-55	54.1463620097011	1	0.839081317204539	0.198388771899274	L	RIGHT_RIB	WGS
7	7_97539348	97539348	3	2	0.306034	-0.48647	0.0311815	7.13901e-55	54.1463620097011	1	0.839081317204539	0.198388771899274	L	RIGHT_RIB	WGS
7	7_97540112	97540112	1	2	0.306034	-0.48647	0.0311815	7.13901e-55	54.1463620097011	1	0.839081317204539	0.198388771899274	L	RIGHT_RIB	WGS
7	7_97540262	97540262	1	3	0.306034	-0.48647	0.0311815	7.13901e-55	54.1463620097011	1	0.839081317204539	0.198388771899274	L	RIGHT_RIB	WGS
7	7_97541732	97541732	4	2	0.306034	-0.48647	0.0311815	7.13901e-55	54.1463620097011	1	0.839081317204539	0.198388771899274	L	RIGHT_RIB	WGS
7	7_97541737	97541737	1	3	0.306034	-0.48647	0.0311815	7.13901e-55	54.1463620097011	1	0.839081317204539	0.198388771899274	L	RIGHT_RIB	WGS
7	7_97541873	97541873	1	3	0.306034	-0.48647	0.0311815	7.13901e-55	54.1463620097011	1	0.839081317204539	0.198388771899274	L	RIGHT_RIB	WGS
7	7_97541972	97541972	2	4	0.306034	-0.48647	0.0311815	7.13901e-55	54.1463620097011	1	0.839081317204539	0.198388771899274	L	RIGHT_RIB	WGS
7	7_97542431	97542431	3	1	0.306034	-0.48647	0.0311815	7.13901e-55	54.1463620097011	1	0.839081317204539	0.198388771899274	L	RIGHT_RIB	WGS
7	7_97542546	97542546	2	4	0.306034	-0.48647	0.0311815	7.13901e-55	54.1463620097011	1	0.839081317204539	0.198388771899274	L	RIGHT_RIB	WGS
7	7_97542605	97542605	2	3	0.306034	-0.48647	0.0311815	7.13901e-55	54.1463620097011	1	0.839081317204539	0.198388771899274	L	RIGHT_RIB	WGS
7	7_97542673	97542673	2	4	0.306034	-0.48647	0.0311815	7.13901e-55	54.1463620097011	1	0.839081317204539	0.198388771899274	L	RIGHT_RIB	WGS
7	7_97542687	97542687	1	3	0.306034	-0.48647	0.0311815	7.13901e-55	54.1463620097011	1	0.839081317204539	0.198388771899274	L	RIGHT_RIB	WGS
7	7_97542825	97542825	4	2	0.306034	-0.48647	0.0311815	7.13901e-55	54.1463620097011	1	0.839081317204539	0.198388771899274	L	RIGHT_RIB	WGS
7	7_97542912	97542912	2	4	0.306034	-0.48647	0.0311815	7.13901e-55	54.1463620097011	1	0.839081317204539	0.198388771899274	L	RIGHT_RIB	WGS
7	7_97543035	97543035	3	1	0.306034	-0.48647	0.0311815	7.13901e-55	54.1463620097011	1	0.839081317204539	0.198388771899274	L	RIGHT_RIB	WGS
7	7_97543298	97543298	3	1	0.306034	-0.48647	0.0311815	7.13901e-55	54.1463620097011	1	0.839081317204539	0.198388771899274	L	RIGHT_RIB	WGS
7	7_97543312	97543312	4	2	0.306034	-0.48647	0.0311815	7.13901e-55	54.1463620097011	1	0.839081317204539	0.198388771899274	L	RIGHT_RIB	WGS
7	7_97543319	97543319	1	3	0.306034	-0.48647	0.0311815	7.13901e-55	54.1463620097011	1	0.839081317204539	0.198388771899274	L	RIGHT_RIB	WGS
7	7_97543364	97543364	3	1	0.306034	-0.48647	0.0311815	7.13901e-55	54.1463620097011	1	0.839081317204539	0.198388771899274	L	RIGHT_RIB	WGS
7	7_97543451	97543451	3	1	0.306034	-0.48647	0.0311815	7.13901e-55	54.1463620097011	1	0.839081317204539	0.198388771899274	L	RIGHT_RIB	WGS
7	7_97543479	97543479	1	3	0.306034	-0.48647	0.0311815	7.13901e-55	54.1463620097011	1	0.839081317204539	0.198388771899274	L	RIGHT_RIB	WGS
7	7_97543581	97543581	4	2	0.306034	-0.48647	0.0311815	7.13901e-55	54.1463620097011	1	0.839081317204539	0.198388771899274	L	RIGHT_RIB	WGS
7	7_97543642	97543642	1	3	0.306034	-0.48647	0.0311815	7.13901e-55	54.1463620097011	1	0.839081317204539	0.198388771899274	L	RIGHT_RIB	WGS
7	7_97543689	97543689	1	3	0.306034	-0.48647	0.0311815	7.13901e-55	54.1463620097011	1	0.839081317204539	0.198388771899274	L	RIGHT_RIB	WGS
7	7_97543694	97543694	4	3	0.306034	-0.48647	0.0311815	7.13901e-55	54.1463620097011	1	0.839081317204539	0.198388771899274	L	RIGHT_RIB	WGS
7	7_97544089	97544089	3	4	0.306034	-0.48647	0.0311815	7.13901e-55	54.1463620097011	1	0.839081317204539	0.198388771899274	L	RIGHT_RIB	WGS
7	7_97544101	97544101	1	3	0.306034	-0.48647	0.0311815	7.13901e-55	54.1463620097011	1	0.839081317204539	0.198388771899274	L	RIGHT_RIB	WGS
7	7_97544415	97544415	4	2	0.306034	-0.48647	0.0311815	7.13901e-55	54.1463620097011	1	0.839081317204539	0.198388771899274	L	RIGHT_RIB	WGS
7	7_97544689	97544689	2	4	0.306034	-0.48647	0.0311815	7.13901e-55	54.1463620097011	1	0.839081317204539	0.198388771899274	L	RIGHT_RIB	WGS
7	7_97544703	97544703	1	3	0.306034	-0.48647	0.0311815	7.13901e-55	54.1463620097011	1	0.839081317204539	0.198388771899274	L	RIGHT_RIB	WGS
7	7_97544743	97544743	1	3	0.306034	-0.48647	0.0311815	7.13901e-55	54.1463620097011	1	0.839081317204539	0.198388771899274	L	RIGHT_RIB	WGS
7	7_97544789	97544789	4	2	0.306034	-0.48647	0.0311815	7.13901e-55	54.1463620097011	1	0.839081317204539	0.198388771899274	L	RIGHT_RIB	WGS
7	7_97544795	97544795	4	2	0.306034	-0.48647	0.0311815	7.13901e-55	54.1463620097011	1	0.839081317204539	0.198388771899274	L	RIGHT_RIB	WGS
7	7_97544871	97544871	1	4	0.306034	-0.48647	0.0311815	7.13901e-55	54.1463620097011	1	0.839081317204539	0.198388771899274	L	RIGHT_RIB	WGS
7	7_97544951	97544951	1	2	0.306034	-0.48647	0.0311815	7.13901e-55	54.1463620097011	1	0.839081317204539	0.198388771899274	L	RIGHT_RIB	WGS
7	7_97544965	97544965	4	2	0.306034	-0.48647	0.0311815	7.13901e-55	54.1463620097011	1	0.839081317204539	0.198388771899274	L	RIGHT_RIB	WGS
7	7_97545105	97545105	1	3	0.306034	-0.48647	0.0311815	7.13901e-55	54.1463620097011	1	0.839081317204539	0.198388771899274	L	RIGHT_RIB	WGS
7	7_97545162	97545162	3	1	0.306034	-0.48647	0.0311815	7.13901e-55	54.1463620097011	1	0.839081317204539	0.198388771899274	L	RIGHT_RIB	WGS
7	7_97545183	97545183	4	2	0.306034	-0.48647	0.0311815	7.13901e-55	54.1463620097011	1	0.839081317204539	0.198388771899274	L	RIGHT_RIB	WGS
7	7_97545275	97545275	4	2	0.306034	-0.48647	0.0311815	7.13901e-55	54.1463620097011	1	0.839081317204539	0.198388771899274	L	RIGHT_RIB	WGS
7	7_97545290	97545290	3	4	0.306034	-0.48647	0.0311815	7.13901e-55	54.1463620097011	1	0.839081317204539	0.198388771899274	L	RIGHT_RIB	WGS
7	7_97545309	97545309	3	1	0.306034	-0.48647	0.0311815	7.13901e-55	54.1463620097011	1	0.839081317204539	0.198388771899274	L	RIGHT_RIB	WGS
7	7_97545402	97545402	4	1	0.306034	-0.48647	0.0311815	7.13901e-55	54.1463620097011	1	0.839081317204539	0.198388771899274	L	RIGHT_RIB	WGS
7	7_97545682	97545682	4	2	0.306034	-0.48647	0.0311815	7.13901e-55	54.1463620097011	1	0.839081317204539	0.198388771899274	L	RIGHT_RIB	WGS
7	7_97546154	97546154	3	2	0.306034	-0.48647	0.0311815	7.13901e-55	54.1463620097011	1	0.839081317204539	0.198388771899274	L	RIGHT_RIB	WGS
7	7_97546159	97546159	3	1	0.306034	-0.48647	0.0311815	7.13901e-55	54.1463620097011	1	0.839081317204539	0.198388771899274	L	RIGHT_RIB	WGS
7	7_97546171	97546171	4	2	0.306034	-0.48647	0.0311815	7.13901e-55	54.1463620097011	1	0.839081317204539	0.198388771899274	L	RIGHT_RIB	WGS
7	7_97546178	97546178	1	4	0.306034	-0.48647	0.0311815	7.13901e-55	54.1463620097011	1	0.839081317204539	0.198388771899274	L	RIGHT_RIB	WGS
7	7_97546187	97546187	4	2	0.306034	-0.48647	0.0311815	7.13901e-55	54.1463620097011	1	0.839081317204539	0.198388771899274	L	RIGHT_RIB	WGS
7	7_97546509	97546509	2	4	0.306034	-0.48647	0.0311815	7.13901e-55	54.1463620097011	1	0.839081317204539	0.198388771899274	L	RIGHT_RIB	WGS
7	7_97546550	97546550	2	4	0.306034	-0.48647	0.0311815	7.13901e-55	54.1463620097011	1	0.839081317204539	0.198388771899274	L	RIGHT_RIB	WGS
7	7_97546632	97546632	3	1	0.306034	-0.48647	0.0311815	7.13901e-55	54.1463620097011	1	0.839081317204539	0.198388771899274	L	RIGHT_RIB	WGS
7	7_97546883	97546883	4	2	0.306034	-0.48647	0.0311815	7.13901e-55	54.1463620097011	1	0.839081317204539	0.198388771899274	L	RIGHT_RIB	WGS
7	7_97546889	97546889	2	4	0.306034	-0.48647	0.0311815	7.13901e-55	54.1463620097011	1	0.839081317204539	0.198388771899274	L	RIGHT_RIB	WGS
7	7_97547007	97547007	1	3	0.306034	-0.48647	0.0311815	7.13901e-55	54.1463620097011	1	0.839081317204539	0.198388771899274	L	RIGHT_RIB	WGS
7	7_97547044	97547044	3	1	0.306034	-0.48647	0.0311815	7.13901e-55	54.1463620097011	1	0.839081317204539	0.198388771899274	L	RIGHT_RIB	WGS
7	7_97547168	97547168	1	3	0.306034	-0.48647	0.0311815	7.13901e-55	54.1463620097011	1	0.839081317204539	0.198388771899274	L	RIGHT_RIB	WGS
7	7_97547178	97547178	1	3	0.306034	-0.48647	0.0311815	7.13901e-55	54.1463620097011	1	0.839081317204539	0.198388771899274	L	RIGHT_RIB	WGS
7	7_97547598	97547598	2	4	0.306034	-0.48647	0.0311815	7.13901e-55	54.1463620097011	1	0.839081317204539	0.198388771899274	L	RIGHT_RIB	WGS
7	7_97548560	97548560	4	2	0.306034	-0.48647	0.0311815	7.13901e-55	54.1463620097011	1	0.839081317204539	0.198388771899274	L	RIGHT_RIB	WGS
7	7_97548571	97548571	2	3	0.306034	-0.48647	0.0311815	7.13901e-55	54.1463620097011	1	0.839081317204539	0.198388771899274	L	RIGHT_RIB	WGS
7	7_97548798	97548798	4	3	0.306034	-0.48647	0.0311815	7.13901e-55	54.1463620097011	1	0.839081317204539	0.198388771899274	L	RIGHT_RIB	WGS
7	7_97548880	97548880	4	2	0.306034	-0.48647	0.0311815	7.13901e-55	54.1463620097011	1	0.839081317204539	0.198388771899274	L	RIGHT_RIB	WGS
7	7_97548891	97548891	1	3	0.306034	-0.48647	0.0311815	7.13901e-55	54.1463620097011	1	0.839081317204539	0.198388771899274	L	RIGHT_RIB	WGS
7	7_97548900	97548900	1	3	0.306034	-0.48647	0.0311815	7.13901e-55	54.1463620097011	1	0.839081317204539	0.198388771899274	L	RIGHT_RIB	WGS
7	7_97548924	97548924	1	2	0.306034	-0.48647	0.0311815	7.13901e-55	54.1463620097011	1	0.839081317204539	0.198388771899274	L	RIGHT_RIB	WGS
7	7_97548960	97548960	2	4	0.306034	-0.48647	0.0311815	7.13901e-55	54.1463620097011	1	0.839081317204539	0.198388771899274	L	RIGHT_RIB	WGS
7	7_97549049	97549049	4	2	0.306034	-0.48647	0.0311815	7.13901e-55	54.1463620097011	1	0.839081317204539	0.198388771899274	L	RIGHT_RIB	WGS
7	7_97549113	97549113	3	4	0.306034	-0.48647	0.0311815	7.13901e-55	54.1463620097011	1	0.839081317204539	0.198388771899274	L	RIGHT_RIB	WGS
7	7_97549184	97549184	1	3	0.306034	-0.48647	0.0311815	7.13901e-55	54.1463620097011	1	0.839081317204539	0.198388771899274	L	RIGHT_RIB	WGS
7	7_97549339	97549339	4	2	0.306034	-0.48647	0.0311815	7.13901e-55	54.1463620097011	1	0.839081317204539	0.198388771899274	L	RIGHT_RIB	WGS
7	7_97549405	97549405	2	4	0.306034	-0.48647	0.0311815	7.13901e-55	54.1463620097011	1	0.839081317204539	0.198388771899274	L	RIGHT_RIB	WGS
7	7_97549551	97549551	1	3	0.306034	-0.48647	0.0311815	7.13901e-55	54.1463620097011	1	0.839081317204539	0.198388771899274	L	RIGHT_RIB	WGS
7	7_97549607	97549607	2	1	0.306034	-0.48647	0.0311815	7.13901e-55	54.1463620097011	1	0.839081317204539	0.198388771899274	L	RIGHT_RIB	WGS
7	7_97549615	97549615	3	2	0.306034	-0.48647	0.0311815	7.13901e-55	54.1463620097011	1	0.839081317204539	0.198388771899274	L	RIGHT_RIB	WGS
7	7_97549627	97549627	3	4	0.306034	-0.48647	0.0311815	7.13901e-55	54.1463620097011	1	0.839081317204539	0.198388771899274	L	RIGHT_RIB	WGS
7	7_97549715	97549715	4	2	0.306034	-0.48647	0.0311815	7.13901e-55	54.1463620097011	1	0.839081317204539	0.198388771899274	L	RIGHT_RIB	WGS
7	7_97549855	97549855	2	4	0.306034	-0.48647	0.0311815	7.13901e-55	54.1463620097011	1	0.839081317204539	0.198388771899274	L	RIGHT_RIB	WGS
7	7_97549936	97549936	4	2	0.306034	-0.48647	0.0311815	7.13901e-55	54.1463620097011	1	0.839081317204539	0.198388771899274	L	RIGHT_RIB	WGS
7	7_97549996	97549996	1	4	0.306034	-0.48647	0.0311815	7.13901e-55	54.1463620097011	1	0.839081317204539	0.198388771899274	L	RIGHT_RIB	WGS
7	7_97550048	97550048	3	1	0.306034	-0.48647	0.0311815	7.13901e-55	54.1463620097011	1	0.839081317204539	0.198388771899274	L	RIGHT_RIB	WGS
7	7_97550141	97550141	3	1	0.306034	-0.48647	0.0311815	7.13901e-55	54.1463620097011	1	0.839081317204539	0.198388771899274	L	RIGHT_RIB	WGS
7	7_97551180	97551180	4	2	0.306034	-0.48647	0.0311815	7.13901e-55	54.1463620097011	1	0.839081317204539	0.198388771899274	L	RIGHT_RIB	WGS
7	7_97551336	97551336	2	4	0.306034	-0.48647	0.0311815	7.13901e-55	54.1463620097011	1	0.839081317204539	0.198388771899274	L	RIGHT_RIB	WGS
7	7_97551343	97551343	2	4	0.306034	-0.48647	0.0311815	7.13901e-55	54.1463620097011	1	0.839081317204539	0.198388771899274	L	RIGHT_RIB	WGS
7	7_97551349	97551349	2	4	0.306034	-0.48647	0.0311815	7.13901e-55	54.1463620097011	1	0.839081317204539	0.198388771899274	L	RIGHT_RIB	WGS
7	7_97551376	97551376	2	1	0.306034	-0.48647	0.0311815	7.13901e-55	54.1463620097011	1	0.839081317204539	0.198388771899274	L	RIGHT_RIB	WGS
7	7_97551413	97551413	4	1	0.306034	-0.48647	0.0311815	7.13901e-55	54.1463620097011	1	0.839081317204539	0.198388771899274	L	RIGHT_RIB	WGS
7	7_97551421	97551421	4	2	0.306034	-0.48647	0.0311815	7.13901e-55	54.1463620097011	1	0.839081317204539	0.198388771899274	L	RIGHT_RIB	WGS
7	7_97551433	97551433	4	2	0.306034	-0.48647	0.0311815	7.13901e-55	54.1463620097011	1	0.839081317204539	0.198388771899274	L	RIGHT_RIB	WGS
7	7_97551477	97551477	1	3	0.306034	-0.48647	0.0311815	7.13901e-55	54.1463620097011	1	0.839081317204539	0.198388771899274	L	RIGHT_RIB	WGS
7	7_97551616	97551616	2	4	0.306034	-0.48647	0.0311815	7.13901e-55	54.1463620097011	1	0.839081317204539	0.198388771899274	L	RIGHT_RIB	WGS
7	7_97551640	97551640	3	1	0.306034	-0.48647	0.0311815	7.13901e-55	54.1463620097011	1	0.839081317204539	0.198388771899274	L	RIGHT_RIB	WGS
7	7_97551766	97551766	3	1	0.306034	-0.48647	0.0311815	7.13901e-55	54.1463620097011	1	0.839081317204539	0.198388771899274	L	RIGHT_RIB	WGS
7	7_97552236	97552236	1	3	0.306034	-0.48647	0.0311815	7.13901e-55	54.1463620097011	1	0.839081317204539	0.198388771899274	L	RIGHT_RIB	WGS
7	7_97552292	97552292	3	1	0.306034	-0.48647	0.0311815	7.13901e-55	54.1463620097011	1	0.839081317204539	0.198388771899274	L	RIGHT_RIB	WGS
7	7_97552695	97552695	4	3	0.306034	-0.48647	0.0311815	7.13901e-55	54.1463620097011	1	0.839081317204539	0.198388771899274	L	RIGHT_RIB	WGS
7	7_97553264	97553264	3	1	0.306034	-0.48647	0.0311815	7.13901e-55	54.1463620097011	1	0.839081317204539	0.198388771899274	L	RIGHT_RIB	WGS
7	7_97553296	97553296	4	2	0.306034	-0.48647	0.0311815	7.13901e-55	54.1463620097011	1	0.839081317204539	0.198388771899274	L	RIGHT_RIB	WGS
7	7_97553346	97553346	2	4	0.306034	-0.48647	0.0311815	7.13901e-55	54.1463620097011	1	0.839081317204539	0.198388771899274	L	RIGHT_RIB	WGS
7	7_97553413	97553413	2	4	0.306034	-0.48647	0.0311815	7.13901e-55	54.1463620097011	1	0.839081317204539	0.198388771899274	L	RIGHT_RIB	WGS
7	7_97553902	97553902	3	1	0.306034	-0.48647	0.0311815	7.13901e-55	54.1463620097011	1	0.839081317204539	0.198388771899274	L	RIGHT_RIB	WGS
7	7_97554445	97554445	4	3	0.306034	-0.48647	0.0311815	7.13901e-55	54.1463620097011	1	0.839081317204539	0.198388771899274	L	RIGHT_RIB	WGS
7	7_97554711	97554711	2	1	0.306034	-0.48647	0.0311815	7.13901e-55	54.1463620097011	1	0.839081317204539	0.198388771899274	L	RIGHT_RIB	WGS
7	7_97555277	97555277	1	3	0.306034	-0.48647	0.0311815	7.13901e-55	54.1463620097011	1	0.839081317204539	0.198388771899274	L	RIGHT_RIB	WGS
7	7_97555303	97555303	3	4	0.306034	-0.48647	0.0311815	7.13901e-55	54.1463620097011	1	0.839081317204539	0.198388771899274	L	RIGHT_RIB	WGS
7	7_97555504	97555504	3	1	0.306034	-0.48647	0.0311815	7.13901e-55	54.1463620097011	1	0.839081317204539	0.198388771899274	L	RIGHT_RIB	WGS
7	7_97555781	97555781	3	4	0.306034	-0.48647	0.0311815	7.13901e-55	54.1463620097011	1	0.839081317204539	0.198388771899274	L	RIGHT_RIB	WGS
7	7_97556007	97556007	2	4	0.306034	-0.48647	0.0311815	7.13901e-55	54.1463620097011	1	0.839081317204539	0.198388771899274	L	RIGHT_RIB	WGS
7	7_97556569	97556569	1	4	0.306034	-0.48647	0.0311815	7.13901e-55	54.1463620097011	1	0.839081317204539	0.198388771899274	L	RIGHT_RIB	WGS
7	7_97556738	97556738	4	2	0.306034	-0.48647	0.0311815	7.13901e-55	54.1463620097011	1	0.839081317204539	0.198388771899274	L	RIGHT_RIB	WGS
7	7_97558350	97558350	1	2	0.306034	-0.48647	0.0311815	7.13901e-55	54.1463620097011	1	0.839081317204539	0.198388771899274	L	RIGHT_RIB	WGS
7	7_97558657	97558657	1	3	0.306034	-0.48647	0.0311815	7.13901e-55	54.1463620097011	1	0.839081317204539	0.198388771899274	L	RIGHT_RIB	WGS
7	7_97559906	97559906	1	3	0.306034	-0.48647	0.0311815	7.13901e-55	54.1463620097011	1	0.839081317204539	0.198388771899274	L	RIGHT_RIB	WGS
7	7_97559958	97559958	2	4	0.306034	-0.48647	0.0311815	7.13901e-55	54.1463620097011	1	0.839081317204539	0.198388771899274	L	RIGHT_RIB	WGS
7	7_97560009	97560009	4	2	0.306034	-0.48647	0.0311815	7.13901e-55	54.1463620097011	1	0.839081317204539	0.198388771899274	L	RIGHT_RIB	WGS
7	7_97560076	97560076	2	4	0.306034	-0.48647	0.0311815	7.13901e-55	54.1463620097011	1	0.839081317204539	0.198388771899274	L	RIGHT_RIB	WGS
7	7_97560291	97560291	2	4	0.306034	-0.48647	0.0311815	7.13901e-55	54.1463620097011	1	0.839081317204539	0.198388771899274	L	RIGHT_RIB	WGS
7	7_97560355	97560355	2	1	0.306034	-0.48647	0.0311815	7.13901e-55	54.1463620097011	1	0.839081317204539	0.198388771899274	L	RIGHT_RIB	WGS
7	7_97560392	97560392	3	1	0.306034	-0.48647	0.0311815	7.13901e-55	54.1463620097011	1	0.839081317204539	0.198388771899274	L	RIGHT_RIB	WGS
7	7_97560604	97560604	1	4	0.306034	-0.48647	0.0311815	7.13901e-55	54.1463620097011	1	0.839081317204539	0.198388771899274	L	RIGHT_RIB	WGS
7	7_97560989	97560989	4	2	0.306034	-0.48647	0.0311815	7.13901e-55	54.1463620097011	1	0.839081317204539	0.198388771899274	L	RIGHT_RIB	WGS
7	7_97561054	97561054	3	1	0.306034	-0.48647	0.0311815	7.13901e-55	54.1463620097011	1	0.839081317204539	0.198388771899274	L	RIGHT_RIB	WGS
7	7_97561202	97561202	1	2	0.306034	-0.48647	0.0311815	7.13901e-55	54.1463620097011	1	0.839081317204539	0.198388771899274	L	RIGHT_RIB	WGS
7	7_97561307	97561307	1	3	0.306034	-0.48647	0.0311815	7.13901e-55	54.1463620097011	1	0.839081317204539	0.198388771899274	L	RIGHT_RIB	WGS
7	7_97561479	97561479	2	4	0.306034	-0.48647	0.0311815	7.13901e-55	54.1463620097011	1	0.839081317204539	0.198388771899274	L	RIGHT_RIB	WGS
7	7_97561855	97561855	3	1	0.306034	-0.48647	0.0311815	7.13901e-55	54.1463620097011	1	0.839081317204539	0.198388771899274	L	RIGHT_RIB	WGS
7	7_97561969	97561969	2	4	0.306034	-0.48647	0.0311815	7.13901e-55	54.1463620097011	1	0.839081317204539	0.198388771899274	L	RIGHT_RIB	WGS
7	7_97562314	97562314	2	4	0.306034	-0.48647	0.0311815	7.13901e-55	54.1463620097011	1	0.839081317204539	0.198388771899274	L	RIGHT_RIB	WGS
7	7_97562594	97562594	3	2	0.306034	-0.48647	0.0311815	7.13901e-55	54.1463620097011	1	0.839081317204539	0.198388771899274	L	RIGHT_RIB	WGS
7	7_97563183	97563183	1	3	0.306034	-0.48647	0.0311815	7.13901e-55	54.1463620097011	1	0.839081317204539	0.198388771899274	L	RIGHT_RIB	WGS
7	7_97563198	97563198	3	1	0.306034	-0.48647	0.0311815	7.13901e-55	54.1463620097011	1	0.839081317204539	0.198388771899274	L	RIGHT_RIB	WGS
7	7_97563578	97563578	3	1	0.306034	-0.48647	0.0311815	7.13901e-55	54.1463620097011	1	0.839081317204539	0.198388771899274	L	RIGHT_RIB	WGS
7	7_97563586	97563586	4	2	0.306034	-0.48647	0.0311815	7.13901e-55	54.1463620097011	1	0.839081317204539	0.198388771899274	L	RIGHT_RIB	WGS
7	7_97563644	97563644	1	2	0.306034	-0.48647	0.0311815	7.13901e-55	54.1463620097011	1	0.839081317204539	0.198388771899274	L	RIGHT_RIB	WGS
7	7_97563673	97563673	3	4	0.306034	-0.48647	0.0311815	7.13901e-55	54.1463620097011	1	0.839081317204539	0.198388771899274	L	RIGHT_RIB	WGS
7	7_97563714	97563714	1	3	0.306034	-0.48647	0.0311815	7.13901e-55	54.1463620097011	1	0.839081317204539	0.198388771899274	L	RIGHT_RIB	WGS
7	7_97564004	97564004	3	2	0.306034	-0.48647	0.0311815	7.13901e-55	54.1463620097011	1	0.839081317204539	0.198388771899274	L	RIGHT_RIB	WGS
7	7_97564157	97564157	3	4	0.306034	-0.48647	0.0311815	7.13901e-55	54.1463620097011	1	0.839081317204539	0.198388771899274	L	RIGHT_RIB	WGS
7	7_97564657	97564657	4	2	0.306034	-0.48647	0.0311815	7.13901e-55	54.1463620097011	1	0.839081317204539	0.198388771899274	L	RIGHT_RIB	WGS
7	7_97565019	97565019	2	4	0.306034	-0.48647	0.0311815	7.13901e-55	54.1463620097011	1	0.839081317204539	0.198388771899274	L	RIGHT_RIB	WGS
7	7_97565726	97565726	2	4	0.306034	-0.48647	0.0311815	7.13901e-55	54.1463620097011	1	0.839081317204539	0.198388771899274	L	RIGHT_RIB	WGS
7	7_97565756	97565756	4	2	0.306034	-0.48647	0.0311815	7.13901e-55	54.1463620097011	1	0.839081317204539	0.198388771899274	L	RIGHT_RIB	WGS
7	7_97565827	97565827	1	2	0.306034	-0.48647	0.0311815	7.13901e-55	54.1463620097011	1	0.839081317204539	0.198388771899274	L	RIGHT_RIB	WGS
7	7_97565833	97565833	4	2	0.306034	-0.48647	0.0311815	7.13901e-55	54.1463620097011	1	0.839081317204539	0.198388771899274	L	RIGHT_RIB	WGS
7	7_97566373	97566373	2	1	0.306034	-0.48647	0.0311815	7.13901e-55	54.1463620097011	1	0.839081317204539	0.198388771899274	L	RIGHT_RIB	WGS
7	7_97566405	97566405	1	3	0.306034	-0.48647	0.0311815	7.13901e-55	54.1463620097011	1	0.839081317204539	0.198388771899274	L	RIGHT_RIB	WGS
7	7_97566431	97566431	2	3	0.306034	-0.48647	0.0311815	7.13901e-55	54.1463620097011	1	0.839081317204539	0.198388771899274	L	RIGHT_RIB	WGS
7	7_97566605	97566605	1	2	0.306034	-0.48647	0.0311815	7.13901e-55	54.1463620097011	1	0.839081317204539	0.198388771899274	L	RIGHT_RIB	WGS
7	7_97566682	97566682	2	4	0.306034	-0.48647	0.0311815	7.13901e-55	54.1463620097011	1	0.839081317204539	0.198388771899274	L	RIGHT_RIB	WGS
7	7_97566955	97566955	2	4	0.306034	-0.48647	0.0311815	7.13901e-55	54.1463620097011	1	0.839081317204539	0.198388771899274	L	RIGHT_RIB	WGS
7	7_97566983	97566983	2	4	0.306034	-0.48647	0.0311815	7.13901e-55	54.1463620097011	1	0.839081317204539	0.198388771899274	L	RIGHT_RIB	WGS
7	7_97568208	97568208	2	3	0.306034	-0.48647	0.0311815	7.13901e-55	54.1463620097011	1	0.839081317204539	0.198388771899274	L	RIGHT_RIB	WGS
7	7_97568284	97568284	3	1	0.305781	-0.480678	0.030942	2.01724e-54	53.6952424287704	0.99	0.818840917965626	0.193603219098341	L	RIGHT_RIB	WGS
7	7_97643633	97643633	2	1	0.307809	-0.482514	0.0310933	2.61018e-54	53.5833295423509	0.99	0.828154093727642	0.195805186254592	L	RIGHT_RIB	WGS
7	7_97643739	97643739	4	2	0.307809	-0.482514	0.0310933	2.61018e-54	53.5833295423509	0.99	0.828154093727642	0.195805186254592	L	RIGHT_RIB	WGS
7	7_97643813	97643813	2	4	0.307809	-0.482514	0.0310933	2.61018e-54	53.5833295423509	0.99	0.828154093727642	0.195805186254592	L	RIGHT_RIB	WGS
7	7_97643826	97643826	3	1	0.307809	-0.482514	0.0310933	2.61018e-54	53.5833295423509	0.99	0.828154093727642	0.195805186254592	L	RIGHT_RIB	WGS
7	7_97643880	97643880	1	3	0.307809	-0.482514	0.0310933	2.61018e-54	53.5833295423509	0.99	0.828154093727642	0.195805186254592	L	RIGHT_RIB	WGS
7	7_97643940	97643940	1	3	0.307809	-0.482514	0.0310933	2.61018e-54	53.5833295423509	0.99	0.828154093727642	0.195805186254592	L	RIGHT_RIB	WGS
7	7_97643950	97643950	4	2	0.307809	-0.482514	0.0310933	2.61018e-54	53.5833295423509	0.99	0.828154093727642	0.195805186254592	L	RIGHT_RIB	WGS
7	7_97644127	97644127	1	3	0.307809	-0.482514	0.0310933	2.61018e-54	53.5833295423509	0.99	0.828154093727642	0.195805186254592	L	RIGHT_RIB	WGS
7	7_97644217	97644217	3	1	0.307809	-0.482514	0.0310933	2.61018e-54	53.5833295423509	0.99	0.828154093727642	0.195805186254592	L	RIGHT_RIB	WGS
7	7_97644256	97644256	2	4	0.307809	-0.482514	0.0310933	2.61018e-54	53.5833295423509	0.99	0.828154093727642	0.195805186254592	L	RIGHT_RIB	WGS
7	7_97644343	97644343	4	1	0.307809	-0.482514	0.0310933	2.61018e-54	53.5833295423509	0.99	0.828154093727642	0.195805186254592	L	RIGHT_RIB	WGS
7	7_97644434	97644434	2	3	0.307809	-0.482514	0.0310933	2.61018e-54	53.5833295423509	0.99	0.828154093727642	0.195805186254592	L	RIGHT_RIB	WGS
7	7_97644484	97644484	1	3	0.307809	-0.482514	0.0310933	2.61018e-54	53.5833295423509	0.99	0.828154093727642	0.195805186254592	L	RIGHT_RIB	WGS
7	7_97644598	97644598	4	2	0.307809	-0.482514	0.0310933	2.61018e-54	53.5833295423509	0.99	0.828154093727642	0.195805186254592	L	RIGHT_RIB	WGS
7	7_97644657	97644657	2	4	0.307809	-0.482514	0.0310933	2.61018e-54	53.5833295423509	0.99	0.828154093727642	0.195805186254592	L	RIGHT_RIB	WGS
7	7_97644813	97644813	1	3	0.307809	-0.482514	0.0310933	2.61018e-54	53.5833295423509	0.99	0.828154093727642	0.195805186254592	L	RIGHT_RIB	WGS
7	7_97644840	97644840	3	1	0.307809	-0.482514	0.0310933	2.61018e-54	53.5833295423509	0.99	0.828154093727642	0.195805186254592	L	RIGHT_RIB	WGS
7	7_97645094	97645094	2	4	0.307809	-0.482514	0.0310933	2.61018e-54	53.5833295423509	0.99	0.828154093727642	0.195805186254592	L	RIGHT_RIB	WGS
7	7_97645283	97645283	2	3	0.307809	-0.482514	0.0310933	2.61018e-54	53.5833295423509	0.99	0.828154093727642	0.195805186254592	L	RIGHT_RIB	WGS
7	7_97645662	97645662	3	1	0.307809	-0.482514	0.0310933	2.61018e-54	53.5833295423509	0.99	0.828154093727642	0.195805186254592	L	RIGHT_RIB	WGS
7	7_97645980	97645980	2	4	0.307809	-0.482514	0.0310933	2.61018e-54	53.5833295423509	0.99	0.828154093727642	0.195805186254592	L	RIGHT_RIB	WGS
7	7_97646016	97646016	3	4	0.307809	-0.482514	0.0310933	2.61018e-54	53.5833295423509	0.99	0.828154093727642	0.195805186254592	L	RIGHT_RIB	WGS
7	7_97646036	97646036	3	2	0.307809	-0.482514	0.0310933	2.61018e-54	53.5833295423509	0.99	0.828154093727642	0.195805186254592	L	RIGHT_RIB	WGS
7	7_97646064	97646064	1	2	0.307809	-0.482514	0.0310933	2.61018e-54	53.5833295423509	0.99	0.828154093727642	0.195805186254592	L	RIGHT_RIB	WGS
7	7_97646069	97646069	1	3	0.307809	-0.482514	0.0310933	2.61018e-54	53.5833295423509	0.99	0.828154093727642	0.195805186254592	L	RIGHT_RIB	WGS
7	7_97646252	97646252	2	3	0.307809	-0.482514	0.0310933	2.61018e-54	53.5833295423509	0.99	0.828154093727642	0.195805186254592	L	RIGHT_RIB	WGS
7	7_97646273	97646273	1	3	0.307809	-0.482514	0.0310933	2.61018e-54	53.5833295423509	0.99	0.828154093727642	0.195805186254592	L	RIGHT_RIB	WGS
7	7_97646279	97646279	1	3	0.307809	-0.482514	0.0310933	2.61018e-54	53.5833295423509	0.99	0.828154093727642	0.195805186254592	L	RIGHT_RIB	WGS
7	7_97646429	97646429	4	2	0.307809	-0.482514	0.0310933	2.61018e-54	53.5833295423509	0.99	0.828154093727642	0.195805186254592	L	RIGHT_RIB	WGS
7	7_97646524	97646524	4	2	0.307809	-0.482514	0.0310933	2.61018e-54	53.5833295423509	0.99	0.828154093727642	0.195805186254592	L	RIGHT_RIB	WGS
7	7_97646549	97646549	2	4	0.307809	-0.482514	0.0310933	2.61018e-54	53.5833295423509	0.99	0.828154093727642	0.195805186254592	L	RIGHT_RIB	WGS
7	7_97646572	97646572	2	4	0.307809	-0.482514	0.0310933	2.61018e-54	53.5833295423509	0.99	0.828154093727642	0.195805186254592	L	RIGHT_RIB	WGS
7	7_97646586	97646586	3	1	0.307809	-0.482514	0.0310933	2.61018e-54	53.5833295423509	0.99	0.828154093727642	0.195805186254592	L	RIGHT_RIB	WGS
7	7_97646617	97646617	4	2	0.307809	-0.482514	0.0310933	2.61018e-54	53.5833295423509	0.99	0.828154093727642	0.195805186254592	L	RIGHT_RIB	WGS
7	7_97646635	97646635	2	3	0.307809	-0.482514	0.0310933	2.61018e-54	53.5833295423509	0.99	0.828154093727642	0.195805186254592	L	RIGHT_RIB	WGS
7	7_97646715	97646715	3	2	0.307809	-0.482514	0.0310933	2.61018e-54	53.5833295423509	0.99	0.828154093727642	0.195805186254592	L	RIGHT_RIB	WGS
7	7_97646817	97646817	4	2	0.307809	-0.482514	0.0310933	2.61018e-54	53.5833295423509	0.99	0.828154093727642	0.195805186254592	L	RIGHT_RIB	WGS
7	7_97646829	97646829	4	2	0.307809	-0.482514	0.0310933	2.61018e-54	53.5833295423509	0.99	0.828154093727642	0.195805186254592	L	RIGHT_RIB	WGS
7	7_97646838	97646838	4	2	0.307809	-0.482514	0.0310933	2.61018e-54	53.5833295423509	0.99	0.828154093727642	0.195805186254592	L	RIGHT_RIB	WGS
7	7_97646946	97646946	3	4	0.307809	-0.482514	0.0310933	2.61018e-54	53.5833295423509	0.99	0.828154093727642	0.195805186254592	L	RIGHT_RIB	WGS
7	7_97647062	97647062	2	4	0.307809	-0.482514	0.0310933	2.61018e-54	53.5833295423509	0.99	0.828154093727642	0.195805186254592	L	RIGHT_RIB	WGS
7	7_97647134	97647134	1	3	0.307809	-0.482514	0.0310933	2.61018e-54	53.5833295423509	0.99	0.828154093727642	0.195805186254592	L	RIGHT_RIB	WGS
7	7_97647411	97647411	1	3	0.307809	-0.482514	0.0310933	2.61018e-54	53.5833295423509	0.99	0.828154093727642	0.195805186254592	L	RIGHT_RIB	WGS
7	7_97647591	97647591	3	1	0.307809	-0.482514	0.0310933	2.61018e-54	53.5833295423509	0.99	0.828154093727642	0.195805186254592	L	RIGHT_RIB	WGS
7	7_97648076	97648076	2	4	0.307809	-0.482514	0.0310933	2.61018e-54	53.5833295423509	0.99	0.828154093727642	0.195805186254592	L	RIGHT_RIB	WGS
7	7_97648209	97648209	2	4	0.307809	-0.482514	0.0310933	2.61018e-54	53.5833295423509	0.99	0.828154093727642	0.195805186254592	L	RIGHT_RIB	WGS
7	7_97648494	97648494	3	1	0.307809	-0.482514	0.0310933	2.61018e-54	53.5833295423509	0.99	0.828154093727642	0.195805186254592	L	RIGHT_RIB	WGS
7	7_97648698	97648698	2	4	0.307809	-0.482514	0.0310933	2.61018e-54	53.5833295423509	0.99	0.828154093727642	0.195805186254592	L	RIGHT_RIB	WGS
7	7_97648712	97648712	4	3	0.307809	-0.482514	0.0310933	2.61018e-54	53.5833295423509	0.99	0.828154093727642	0.195805186254592	L	RIGHT_RIB	WGS
7	7_97648759	97648759	4	2	0.307809	-0.482514	0.0310933	2.61018e-54	53.5833295423509	0.99	0.828154093727642	0.195805186254592	L	RIGHT_RIB	WGS
7	7_97649268	97649268	1	3	0.307809	-0.482514	0.0310933	2.61018e-54	53.5833295423509	0.99	0.828154093727642	0.195805186254592	L	RIGHT_RIB	WGS
7	7_97649536	97649536	1	2	0.307809	-0.482514	0.0310933	2.61018e-54	53.5833295423509	0.99	0.828154093727642	0.195805186254592	L	RIGHT_RIB	WGS
7	7_97649598	97649598	3	1	0.307809	-0.482514	0.0310933	2.61018e-54	53.5833295423509	0.99	0.828154093727642	0.195805186254592	L	RIGHT_RIB	WGS
7	7_97649755	97649755	1	3	0.307809	-0.482514	0.0310933	2.61018e-54	53.5833295423509	0.99	0.828154093727642	0.195805186254592	L	RIGHT_RIB	WGS
7	7_97650437	97650437	4	2	0.307809	-0.482514	0.0310933	2.61018e-54	53.5833295423509	0.99	0.828154093727642	0.195805186254592	L	RIGHT_RIB	WGS
7	7_97650438	97650438	4	2	0.307809	-0.482514	0.0310933	2.61018e-54	53.5833295423509	0.99	0.828154093727642	0.195805186254592	L	RIGHT_RIB	WGS
7	7_97650470	97650470	4	3	0.307809	-0.482514	0.0310933	2.61018e-54	53.5833295423509	0.99	0.828154093727642	0.195805186254592	L	RIGHT_RIB	WGS
7	7_97650580	97650580	3	1	0.307809	-0.482514	0.0310933	2.61018e-54	53.5833295423509	0.99	0.828154093727642	0.195805186254592	L	RIGHT_RIB	WGS
7	7_97650614	97650614	2	4	0.307809	-0.482514	0.0310933	2.61018e-54	53.5833295423509	0.99	0.828154093727642	0.195805186254592	L	RIGHT_RIB	WGS
7	7_97650649	97650649	2	4	0.307809	-0.482514	0.0310933	2.61018e-54	53.5833295423509	0.99	0.828154093727642	0.195805186254592	L	RIGHT_RIB	WGS
7	7_97650656	97650656	2	4	0.307809	-0.482514	0.0310933	2.61018e-54	53.5833295423509	0.99	0.828154093727642	0.195805186254592	L	RIGHT_RIB	WGS
7	7_97650688	97650688	2	4	0.307809	-0.482514	0.0310933	2.61018e-54	53.5833295423509	0.99	0.828154093727642	0.195805186254592	L	RIGHT_RIB	WGS
7	7_97650731	97650731	2	4	0.307809	-0.482514	0.0310933	2.61018e-54	53.5833295423509	0.99	0.828154093727642	0.195805186254592	L	RIGHT_RIB	WGS
7	7_97650787	97650787	4	2	0.307809	-0.482514	0.0310933	2.61018e-54	53.5833295423509	0.99	0.828154093727642	0.195805186254592	L	RIGHT_RIB	WGS
7	7_97650800	97650800	4	3	0.307809	-0.482514	0.0310933	2.61018e-54	53.5833295423509	0.99	0.828154093727642	0.195805186254592	L	RIGHT_RIB	WGS
7	7_97650927	97650927	3	2	0.307809	-0.482514	0.0310933	2.61018e-54	53.5833295423509	0.99	0.828154093727642	0.195805186254592	L	RIGHT_RIB	WGS
7	7_97650948	97650948	1	3	0.307809	-0.482514	0.0310933	2.61018e-54	53.5833295423509	0.99	0.828154093727642	0.195805186254592	L	RIGHT_RIB	WGS
7	7_97651690	97651690	4	2	0.307809	-0.482514	0.0310933	2.61018e-54	53.5833295423509	0.99	0.828154093727642	0.195805186254592	L	RIGHT_RIB	WGS
7	7_97651976	97651976	3	1	0.307809	-0.482514	0.0310933	2.61018e-54	53.5833295423509	0.99	0.828154093727642	0.195805186254592	L	RIGHT_RIB	WGS
7	7_97652184	97652184	1	2	0.307809	-0.482514	0.0310933	2.61018e-54	53.5833295423509	0.99	0.828154093727642	0.195805186254592	L	RIGHT_RIB	WGS
7	7_97652204	97652204	1	3	0.307809	-0.482514	0.0310933	2.61018e-54	53.5833295423509	0.99	0.828154093727642	0.195805186254592	L	RIGHT_RIB	WGS
7	7_97652213	97652213	2	4	0.307809	-0.482514	0.0310933	2.61018e-54	53.5833295423509	0.99	0.828154093727642	0.195805186254592	L	RIGHT_RIB	WGS
7	7_97652389	97652389	3	2	0.307809	-0.482514	0.0310933	2.61018e-54	53.5833295423509	0.99	0.828154093727642	0.195805186254592	L	RIGHT_RIB	WGS
7	7_97652427	97652427	4	2	0.307809	-0.482514	0.0310933	2.61018e-54	53.5833295423509	0.99	0.828154093727642	0.195805186254592	L	RIGHT_RIB	WGS
7	7_97652573	97652573	1	3	0.307809	-0.482514	0.0310933	2.61018e-54	53.5833295423509	0.99	0.828154093727642	0.195805186254592	L	RIGHT_RIB	WGS
7	7_97652632	97652632	4	2	0.307809	-0.482514	0.0310933	2.61018e-54	53.5833295423509	0.99	0.828154093727642	0.195805186254592	L	RIGHT_RIB	WGS
7	7_97652771	97652771	2	4	0.307809	-0.482514	0.0310933	2.61018e-54	53.5833295423509	0.99	0.828154093727642	0.195805186254592	L	RIGHT_RIB	WGS
7	7_97652785	97652785	4	3	0.307809	-0.482514	0.0310933	2.61018e-54	53.5833295423509	0.99	0.828154093727642	0.195805186254592	L	RIGHT_RIB	WGS
7	7_97652831	97652831	4	2	0.307809	-0.482514	0.0310933	2.61018e-54	53.5833295423509	0.99	0.828154093727642	0.195805186254592	L	RIGHT_RIB	WGS
7	7_97652898	97652898	1	3	0.307809	-0.482514	0.0310933	2.61018e-54	53.5833295423509	0.99	0.828154093727642	0.195805186254592	L	RIGHT_RIB	WGS
7	7_97652909	97652909	4	3	0.307809	-0.482514	0.0310933	2.61018e-54	53.5833295423509	0.99	0.828154093727642	0.195805186254592	L	RIGHT_RIB	WGS
7	7_97652952	97652952	2	4	0.307809	-0.482514	0.0310933	2.61018e-54	53.5833295423509	0.99	0.828154093727642	0.195805186254592	L	RIGHT_RIB	WGS
7	7_97652965	97652965	4	3	0.307809	-0.482514	0.0310933	2.61018e-54	53.5833295423509	0.99	0.828154093727642	0.195805186254592	L	RIGHT_RIB	WGS
7	7_97653268	97653268	3	1	0.307809	-0.482514	0.0310933	2.61018e-54	53.5833295423509	0.99	0.828154093727642	0.195805186254592	L	RIGHT_RIB	WGS
7	7_97653348	97653348	4	2	0.307809	-0.482514	0.0310933	2.61018e-54	53.5833295423509	0.99	0.828154093727642	0.195805186254592	L	RIGHT_RIB	WGS
7	7_97653354	97653354	1	3	0.307809	-0.482514	0.0310933	2.61018e-54	53.5833295423509	0.99	0.828154093727642	0.195805186254592	L	RIGHT_RIB	WGS
7	7_97654264	97654264	2	4	0.307809	-0.482514	0.0310933	2.61018e-54	53.5833295423509	0.99	0.828154093727642	0.195805186254592	L	RIGHT_RIB	WGS
7	7_97654301	97654301	3	1	0.307809	-0.482514	0.0310933	2.61018e-54	53.5833295423509	0.99	0.828154093727642	0.195805186254592	L	RIGHT_RIB	WGS
7	7_97654310	97654310	4	2	0.307809	-0.482514	0.0310933	2.61018e-54	53.5833295423509	0.99	0.828154093727642	0.195805186254592	L	RIGHT_RIB	WGS
7	7_97654349	97654349	2	1	0.307809	-0.482514	0.0310933	2.61018e-54	53.5833295423509	0.99	0.828154093727642	0.195805186254592	L	RIGHT_RIB	WGS
7	7_97654358	97654358	4	2	0.307809	-0.482514	0.0310933	2.61018e-54	53.5833295423509	0.99	0.828154093727642	0.195805186254592	L	RIGHT_RIB	WGS
7	7_97654391	97654391	3	1	0.307809	-0.482514	0.0310933	2.61018e-54	53.5833295423509	0.99	0.828154093727642	0.195805186254592	L	RIGHT_RIB	WGS
7	7_97654543	97654543	3	2	0.307809	-0.482514	0.0310933	2.61018e-54	53.5833295423509	0.99	0.828154093727642	0.195805186254592	L	RIGHT_RIB	WGS
7	7_97654711	97654711	2	3	0.307809	-0.482514	0.0310933	2.61018e-54	53.5833295423509	0.99	0.828154093727642	0.195805186254592	L	RIGHT_RIB	WGS
7	7_97654867	97654867	3	1	0.307809	-0.482514	0.0310933	2.61018e-54	53.5833295423509	0.99	0.828154093727642	0.195805186254592	L	RIGHT_RIB	WGS
7	7_97654890	97654890	3	1	0.307809	-0.482514	0.0310933	2.61018e-54	53.5833295423509	0.99	0.828154093727642	0.195805186254592	L	RIGHT_RIB	WGS
7	7_97655298	97655298	4	2	0.307809	-0.482514	0.0310933	2.61018e-54	53.5833295423509	0.99	0.828154093727642	0.195805186254592	L	RIGHT_RIB	WGS
7	7_97655328	97655328	4	3	0.307809	-0.482514	0.0310933	2.61018e-54	53.5833295423509	0.99	0.828154093727642	0.195805186254592	L	RIGHT_RIB	WGS
7	7_97656170	97656170	4	2	0.307809	-0.482514	0.0310933	2.61018e-54	53.5833295423509	0.99	0.828154093727642	0.195805186254592	L	RIGHT_RIB	WGS
7	7_97656361	97656361	2	4	0.307809	-0.482514	0.0310933	2.61018e-54	53.5833295423509	0.99	0.828154093727642	0.195805186254592	L	RIGHT_RIB	WGS
7	7_97656423	97656423	1	3	0.307809	-0.482514	0.0310933	2.61018e-54	53.5833295423509	0.99	0.828154093727642	0.195805186254592	L	RIGHT_RIB	WGS
7	7_97656772	97656772	4	2	0.307809	-0.482514	0.0310933	2.61018e-54	53.5833295423509	0.99	0.828154093727642	0.195805186254592	L	RIGHT_RIB	WGS
7	7_97656787	97656787	1	3	0.307809	-0.482514	0.0310933	2.61018e-54	53.5833295423509	0.99	0.828154093727642	0.195805186254592	L	RIGHT_RIB	WGS
7	7_97656802	97656802	2	4	0.307809	-0.482514	0.0310933	2.61018e-54	53.5833295423509	0.99	0.828154093727642	0.195805186254592	L	RIGHT_RIB	WGS
7	7_97656890	97656890	2	3	0.307809	-0.482514	0.0310933	2.61018e-54	53.5833295423509	0.99	0.828154093727642	0.195805186254592	L	RIGHT_RIB	WGS
7	7_97656915	97656915	3	1	0.307809	-0.482514	0.0310933	2.61018e-54	53.5833295423509	0.99	0.828154093727642	0.195805186254592	L	RIGHT_RIB	WGS
7	7_97656978	97656978	3	1	0.307809	-0.482514	0.0310933	2.61018e-54	53.5833295423509	0.99	0.828154093727642	0.195805186254592	L	RIGHT_RIB	WGS
7	7_97618073	97618073	4	2	0.306795	-0.472489	0.0310376	2.48326e-52	51.6049778069642	0.99	0.792642622042707	0.187409006871905	L	RIGHT_RIB	WGS
7	7_97521999	97521999	2	1	0.301217	-0.474346	0.0312278	4.12632e-52	51.384437095111	0.99	0.790671979742291	0.186943076695871	L	RIGHT_RIB	WGS
7	7_97522090	97522090	2	3	0.301217	-0.474346	0.0312278	4.12632e-52	51.384437095111	0.99	0.790671979742291	0.186943076695871	L	RIGHT_RIB	WGS
7	7_97522256	97522256	3	1	0.301217	-0.474346	0.0312278	4.12632e-52	51.384437095111	0.99	0.790671979742291	0.186943076695871	L	RIGHT_RIB	WGS
7	7_97522560	97522560	3	4	0.301217	-0.474346	0.0312278	4.12632e-52	51.384437095111	0.99	0.790671979742291	0.186943076695871	L	RIGHT_RIB	WGS
7	7_97522640	97522640	3	1	0.301217	-0.474346	0.0312278	4.12632e-52	51.384437095111	0.99	0.790671979742291	0.186943076695871	L	RIGHT_RIB	WGS
7	7_97522670	97522670	2	4	0.301217	-0.474346	0.0312278	4.12632e-52	51.384437095111	0.99	0.790671979742291	0.186943076695871	L	RIGHT_RIB	WGS
7	7_97522854	97522854	2	4	0.301217	-0.474346	0.0312278	4.12632e-52	51.384437095111	0.99	0.790671979742291	0.186943076695871	L	RIGHT_RIB	WGS
7	7_97522918	97522918	3	1	0.301217	-0.474346	0.0312278	4.12632e-52	51.384437095111	0.99	0.790671979742291	0.186943076695871	L	RIGHT_RIB	WGS
7	7_97522960	97522960	3	1	0.301217	-0.474346	0.0312278	4.12632e-52	51.384437095111	0.99	0.790671979742291	0.186943076695871	L	RIGHT_RIB	WGS
7	7_97523066	97523066	4	2	0.301217	-0.474346	0.0312278	4.12632e-52	51.384437095111	0.99	0.790671979742291	0.186943076695871	L	RIGHT_RIB	WGS
7	7_97523077	97523077	1	3	0.301217	-0.474346	0.0312278	4.12632e-52	51.384437095111	0.99	0.790671979742291	0.186943076695871	L	RIGHT_RIB	WGS
7	7_97523145	97523145	4	1	0.301217	-0.474346	0.0312278	4.12632e-52	51.384437095111	0.99	0.790671979742291	0.186943076695871	L	RIGHT_RIB	WGS
7	7_97523212	97523212	4	2	0.301217	-0.474346	0.0312278	4.12632e-52	51.384437095111	0.99	0.790671979742291	0.186943076695871	L	RIGHT_RIB	WGS
7	7_97523387	97523387	4	2	0.301217	-0.474346	0.0312278	4.12632e-52	51.384437095111	0.99	0.790671979742291	0.186943076695871	L	RIGHT_RIB	WGS
7	7_97523457	97523457	3	1	0.301217	-0.474346	0.0312278	4.12632e-52	51.384437095111	0.99	0.790671979742291	0.186943076695871	L	RIGHT_RIB	WGS
7	7_97523492	97523492	3	1	0.301217	-0.474346	0.0312278	4.12632e-52	51.384437095111	0.99	0.790671979742291	0.186943076695871	L	RIGHT_RIB	WGS
7	7_97523883	97523883	2	4	0.301217	-0.474346	0.0312278	4.12632e-52	51.384437095111	0.99	0.790671979742291	0.186943076695871	L	RIGHT_RIB	WGS
7	7_97523914	97523914	3	2	0.301217	-0.474346	0.0312278	4.12632e-52	51.384437095111	0.99	0.790671979742291	0.186943076695871	L	RIGHT_RIB	WGS
7	7_97524089	97524089	2	4	0.301217	-0.474346	0.0312278	4.12632e-52	51.384437095111	0.99	0.790671979742291	0.186943076695871	L	RIGHT_RIB	WGS
7	7_97524211	97524211	3	1	0.301217	-0.474346	0.0312278	4.12632e-52	51.384437095111	0.99	0.790671979742291	0.186943076695871	L	RIGHT_RIB	WGS
7	7_97524232	97524232	3	1	0.301217	-0.474346	0.0312278	4.12632e-52	51.384437095111	0.99	0.790671979742291	0.186943076695871	L	RIGHT_RIB	WGS
7	7_97524309	97524309	4	1	0.301217	-0.474346	0.0312278	4.12632e-52	51.384437095111	0.99	0.790671979742291	0.186943076695871	L	RIGHT_RIB	WGS
7	7_97525465	97525465	3	1	0.301217	-0.474346	0.0312278	4.12632e-52	51.384437095111	0.99	0.790671979742291	0.186943076695871	L	RIGHT_RIB	WGS
7	7_97526613	97526613	2	4	0.301217	-0.474346	0.0312278	4.12632e-52	51.384437095111	0.99	0.790671979742291	0.186943076695871	L	RIGHT_RIB	WGS
7	7_97526936	97526936	4	2	0.301217	-0.474346	0.0312278	4.12632e-52	51.384437095111	0.99	0.790671979742291	0.186943076695871	L	RIGHT_RIB	WGS
7	7_97526975	97526975	4	2	0.301217	-0.474346	0.0312278	4.12632e-52	51.384437095111	0.99	0.790671979742291	0.186943076695871	L	RIGHT_RIB	WGS
7	7_97527160	97527160	3	1	0.301217	-0.474346	0.0312278	4.12632e-52	51.384437095111	0.99	0.790671979742291	0.186943076695871	L	RIGHT_RIB	WGS
7	7_97527417	97527417	1	3	0.301217	-0.474346	0.0312278	4.12632e-52	51.384437095111	0.99	0.790671979742291	0.186943076695871	L	RIGHT_RIB	WGS
7	7_97527779	97527779	4	1	0.301217	-0.474346	0.0312278	4.12632e-52	51.384437095111	0.99	0.790671979742291	0.186943076695871	L	RIGHT_RIB	WGS
7	7_97527985	97527985	1	3	0.301217	-0.474346	0.0312278	4.12632e-52	51.384437095111	0.99	0.790671979742291	0.186943076695871	L	RIGHT_RIB	WGS
7	7_97527992	97527992	1	3	0.301217	-0.474346	0.0312278	4.12632e-52	51.384437095111	0.99	0.790671979742291	0.186943076695871	L	RIGHT_RIB	WGS
7	7_97528596	97528596	2	4	0.301217	-0.474346	0.0312278	4.12632e-52	51.384437095111	0.99	0.790671979742291	0.186943076695871	L	RIGHT_RIB	WGS
7	7_96990350	96990350	4	3	0.303499	-0.472904	0.0311532	4.8027e-52	51.3185145406593	0.97	0.78923990730923	0.186604483659129	L	RIGHT_RIB	WGS
7	7_96990619	96990619	1	2	0.303499	-0.472904	0.0311532	4.8027e-52	51.3185145406593	0.97	0.78923990730923	0.186604483659129	L	RIGHT_RIB	WGS
7	7_96990628	96990628	4	2	0.303499	-0.472904	0.0311532	4.8027e-52	51.3185145406593	0.97	0.78923990730923	0.186604483659129	L	RIGHT_RIB	WGS
7	7_96990634	96990634	3	1	0.303499	-0.472904	0.0311532	4.8027e-52	51.3185145406593	0.97	0.78923990730923	0.186604483659129	L	RIGHT_RIB	WGS
7	7_96991544	96991544	4	2	0.303499	-0.472904	0.0311532	4.8027e-52	51.3185145406593	0.97	0.78923990730923	0.186604483659129	L	RIGHT_RIB	WGS
7	7_96991653	96991653	1	3	0.303499	-0.472904	0.0311532	4.8027e-52	51.3185145406593	0.97	0.78923990730923	0.186604483659129	L	RIGHT_RIB	WGS
7	7_96992483	96992483	2	1	0.303499	-0.472904	0.0311532	4.8027e-52	51.3185145406593	0.97	0.78923990730923	0.186604483659129	L	RIGHT_RIB	WGS
7	7_96992830	96992830	2	4	0.303499	-0.472904	0.0311532	4.8027e-52	51.3185145406593	0.97	0.78923990730923	0.186604483659129	L	RIGHT_RIB	WGS
7	7_96992835	96992835	4	3	0.303499	-0.472904	0.0311532	4.8027e-52	51.3185145406593	0.97	0.78923990730923	0.186604483659129	L	RIGHT_RIB	WGS
7	7_96992983	96992983	3	1	0.303499	-0.472904	0.0311532	4.8027e-52	51.3185145406593	0.97	0.78923990730923	0.186604483659129	L	RIGHT_RIB	WGS
7	7_96993372	96993372	1	2	0.303499	-0.472904	0.0311532	4.8027e-52	51.3185145406593	0.97	0.78923990730923	0.186604483659129	L	RIGHT_RIB	WGS
7	7_96993421	96993421	3	1	0.303499	-0.472904	0.0311532	4.8027e-52	51.3185145406593	0.97	0.78923990730923	0.186604483659129	L	RIGHT_RIB	WGS
7	7_96993620	96993620	2	4	0.303499	-0.472904	0.0311532	4.8027e-52	51.3185145406593	0.97	0.78923990730923	0.186604483659129	L	RIGHT_RIB	WGS
7	7_96993685	96993685	1	3	0.303499	-0.472904	0.0311532	4.8027e-52	51.3185145406593	0.97	0.78923990730923	0.186604483659129	L	RIGHT_RIB	WGS
7	7_96993970	96993970	4	2	0.303499	-0.472904	0.0311532	4.8027e-52	51.3185145406593	0.97	0.78923990730923	0.186604483659129	L	RIGHT_RIB	WGS
7	7_96994090	96994090	3	1	0.303499	-0.472904	0.0311532	4.8027e-52	51.3185145406593	0.97	0.78923990730923	0.186604483659129	L	RIGHT_RIB	WGS
7	7_96994146	96994146	4	2	0.303499	-0.472904	0.0311532	4.8027e-52	51.3185145406593	0.97	0.78923990730923	0.186604483659129	L	RIGHT_RIB	WGS
7	7_96994503	96994503	4	3	0.303499	-0.472904	0.0311532	4.8027e-52	51.3185145406593	0.97	0.78923990730923	0.186604483659129	L	RIGHT_RIB	WGS
7	7_96994540	96994540	2	4	0.303499	-0.472904	0.0311532	4.8027e-52	51.3185145406593	0.97	0.78923990730923	0.186604483659129	L	RIGHT_RIB	WGS
7	7_96994547	96994547	2	4	0.303499	-0.472904	0.0311532	4.8027e-52	51.3185145406593	0.97	0.78923990730923	0.186604483659129	L	RIGHT_RIB	WGS
7	7_96994594	96994594	2	3	0.303499	-0.472904	0.0311532	4.8027e-52	51.3185145406593	0.97	0.78923990730923	0.186604483659129	L	RIGHT_RIB	WGS
7	7_96994670	96994670	2	4	0.303499	-0.472904	0.0311532	4.8027e-52	51.3185145406593	0.97	0.78923990730923	0.186604483659129	L	RIGHT_RIB	WGS
7	7_96994811	96994811	2	4	0.303499	-0.472904	0.0311532	4.8027e-52	51.3185145406593	0.97	0.78923990730923	0.186604483659129	L	RIGHT_RIB	WGS
7	7_96995913	96995913	1	4	0.303499	-0.472904	0.0311532	4.8027e-52	51.3185145406593	0.97	0.78923990730923	0.186604483659129	L	RIGHT_RIB	WGS
7	7_96995948	96995948	1	3	0.303499	-0.472904	0.0311532	4.8027e-52	51.3185145406593	0.97	0.78923990730923	0.186604483659129	L	RIGHT_RIB	WGS
7	7_96996183	96996183	1	4	0.303499	-0.472904	0.0311532	4.8027e-52	51.3185145406593	0.97	0.78923990730923	0.186604483659129	L	RIGHT_RIB	WGS
7	7_96996255	96996255	1	3	0.303499	-0.472904	0.0311532	4.8027e-52	51.3185145406593	0.97	0.78923990730923	0.186604483659129	L	RIGHT_RIB	WGS
7	7_96996348	96996348	3	4	0.303499	-0.472904	0.0311532	4.8027e-52	51.3185145406593	0.97	0.78923990730923	0.186604483659129	L	RIGHT_RIB	WGS
7	7_96996382	96996382	4	2	0.303499	-0.472904	0.0311532	4.8027e-52	51.3185145406593	0.97	0.78923990730923	0.186604483659129	L	RIGHT_RIB	WGS
7	7_96996590	96996590	1	3	0.303499	-0.472904	0.0311532	4.8027e-52	51.3185145406593	0.97	0.78923990730923	0.186604483659129	L	RIGHT_RIB	WGS
7	7_96996659	96996659	4	2	0.303499	-0.472904	0.0311532	4.8027e-52	51.3185145406593	0.97	0.78923990730923	0.186604483659129	L	RIGHT_RIB	WGS
7	7_96996720	96996720	3	1	0.303499	-0.472904	0.0311532	4.8027e-52	51.3185145406593	0.97	0.78923990730923	0.186604483659129	L	RIGHT_RIB	WGS
7	7_96996914	96996914	2	1	0.303499	-0.472904	0.0311532	4.8027e-52	51.3185145406593	0.97	0.78923990730923	0.186604483659129	L	RIGHT_RIB	WGS
7	7_96996973	96996973	2	4	0.303499	-0.472904	0.0311532	4.8027e-52	51.3185145406593	0.97	0.78923990730923	0.186604483659129	L	RIGHT_RIB	WGS
7	7_96997528	96997528	4	2	0.303499	-0.472904	0.0311532	4.8027e-52	51.3185145406593	0.97	0.78923990730923	0.186604483659129	L	RIGHT_RIB	WGS
7	7_96997567	96997567	2	4	0.303499	-0.472904	0.0311532	4.8027e-52	51.3185145406593	0.97	0.78923990730923	0.186604483659129	L	RIGHT_RIB	WGS
7	7_96997894	96997894	1	3	0.303499	-0.472904	0.0311532	4.8027e-52	51.3185145406593	0.97	0.78923990730923	0.186604483659129	L	RIGHT_RIB	WGS
7	7_96997952	96997952	4	2	0.303499	-0.472904	0.0311532	4.8027e-52	51.3185145406593	0.97	0.78923990730923	0.186604483659129	L	RIGHT_RIB	WGS
7	7_96998369	96998369	2	1	0.303499	-0.472904	0.0311532	4.8027e-52	51.3185145406593	0.97	0.78923990730923	0.186604483659129	L	RIGHT_RIB	WGS
7	7_97528613	97528613	3	1	0.300963	-0.473241	0.0312279	7.08372e-52	51.149738613611	0.99	0.786614686838068	0.185983787840309	L	RIGHT_RIB	WGS
7	7_97528792	97528792	1	3	0.300963	-0.473241	0.0312279	7.08372e-52	51.149738613611	0.99	0.786614686838068	0.185983787840309	L	RIGHT_RIB	WGS
7	7_97528886	97528886	4	2	0.300963	-0.473241	0.0312279	7.08372e-52	51.149738613611	0.99	0.786614686838068	0.185983787840309	L	RIGHT_RIB	WGS
7	7_97529003	97529003	2	4	0.300963	-0.473241	0.0312279	7.08372e-52	51.149738613611	0.99	0.786614686838068	0.185983787840309	L	RIGHT_RIB	WGS
7	7_97529105	97529105	3	1	0.300963	-0.473241	0.0312279	7.08372e-52	51.149738613611	0.99	0.786614686838068	0.185983787840309	L	RIGHT_RIB	WGS
7	7_97529166	97529166	4	1	0.300963	-0.473241	0.0312279	7.08372e-52	51.149738613611	0.99	0.786614686838068	0.185983787840309	L	RIGHT_RIB	WGS
7	7_97529605	97529605	4	2	0.300963	-0.473241	0.0312279	7.08372e-52	51.149738613611	0.99	0.786614686838068	0.185983787840309	L	RIGHT_RIB	WGS
7	7_97530181	97530181	2	4	0.300963	-0.473241	0.0312279	7.08372e-52	51.149738613611	0.99	0.786614686838068	0.185983787840309	L	RIGHT_RIB	WGS
7	7_97530273	97530273	2	4	0.300963	-0.473241	0.0312279	7.08372e-52	51.149738613611	0.99	0.786614686838068	0.185983787840309	L	RIGHT_RIB	WGS
7	7_97530421	97530421	4	1	0.300963	-0.473241	0.0312279	7.08372e-52	51.149738613611	0.99	0.786614686838068	0.185983787840309	L	RIGHT_RIB	WGS
7	7_97531015	97531015	4	2	0.300963	-0.473241	0.0312279	7.08372e-52	51.149738613611	0.99	0.786614686838068	0.185983787840309	L	RIGHT_RIB	WGS
7	7_97531327	97531327	1	3	0.300963	-0.473241	0.0312279	7.08372e-52	51.149738613611	0.99	0.786614686838068	0.185983787840309	L	RIGHT_RIB	WGS
7	7_97531520	97531520	2	4	0.300963	-0.473241	0.0312279	7.08372e-52	51.149738613611	0.99	0.786614686838068	0.185983787840309	L	RIGHT_RIB	WGS
7	7_97532301	97532301	4	2	0.300963	-0.473241	0.0312279	7.08372e-52	51.149738613611	0.99	0.786614686838068	0.185983787840309	L	RIGHT_RIB	WGS
7	7_97532594	97532594	3	1	0.300963	-0.473241	0.0312279	7.08372e-52	51.149738613611	0.99	0.786614686838068	0.185983787840309	L	RIGHT_RIB	WGS
7	7_97532648	97532648	3	1	0.300963	-0.473241	0.0312279	7.08372e-52	51.149738613611	0.99	0.786614686838068	0.185983787840309	L	RIGHT_RIB	WGS
7	7_97532673	97532673	4	2	0.300963	-0.473241	0.0312279	7.08372e-52	51.149738613611	0.99	0.786614686838068	0.185983787840309	L	RIGHT_RIB	WGS
7	7_97533020	97533020	2	4	0.300963	-0.473241	0.0312279	7.08372e-52	51.149738613611	0.99	0.786614686838068	0.185983787840309	L	RIGHT_RIB	WGS
7	7_97595573	97595573	1	3	0.30502	-0.468978	0.0309533	7.44452e-52	51.128163298996	0.99	0.778376323419831	0.184035944684357	L	RIGHT_RIB	WGS
7	7_97595952	97595952	3	2	0.30502	-0.468978	0.0309533	7.44452e-52	51.128163298996	0.99	0.778376323419831	0.184035944684357	L	RIGHT_RIB	WGS
7	7_97596043	97596043	3	1	0.30502	-0.468978	0.0309533	7.44452e-52	51.128163298996	0.99	0.778376323419831	0.184035944684357	L	RIGHT_RIB	WGS
7	7_97596220	97596220	4	1	0.30502	-0.468978	0.0309533	7.44452e-52	51.128163298996	0.99	0.778376323419831	0.184035944684357	L	RIGHT_RIB	WGS
7	7_97596333	97596333	4	2	0.30502	-0.468978	0.0309533	7.44452e-52	51.128163298996	0.99	0.778376323419831	0.184035944684357	L	RIGHT_RIB	WGS
7	7_97596559	97596559	2	3	0.30502	-0.468978	0.0309533	7.44452e-52	51.128163298996	0.99	0.778376323419831	0.184035944684357	L	RIGHT_RIB	WGS
7	7_97596799	97596799	4	2	0.30502	-0.468978	0.0309533	7.44452e-52	51.128163298996	0.99	0.778376323419831	0.184035944684357	L	RIGHT_RIB	WGS
7	7_97596977	97596977	3	1	0.30502	-0.468978	0.0309533	7.44452e-52	51.128163298996	0.99	0.778376323419831	0.184035944684357	L	RIGHT_RIB	WGS
7	7_97597078	97597078	3	1	0.30502	-0.468978	0.0309533	7.44452e-52	51.128163298996	0.99	0.778376323419831	0.184035944684357	L	RIGHT_RIB	WGS
7	7_97597218	97597218	4	2	0.30502	-0.468978	0.0309533	7.44452e-52	51.128163298996	0.99	0.778376323419831	0.184035944684357	L	RIGHT_RIB	WGS
7	7_97597498	97597498	4	3	0.30502	-0.468978	0.0309533	7.44452e-52	51.128163298996	0.99	0.778376323419831	0.184035944684357	L	RIGHT_RIB	WGS
7	7_97597637	97597637	2	4	0.30502	-0.468978	0.0309533	7.44452e-52	51.128163298996	0.99	0.778376323419831	0.184035944684357	L	RIGHT_RIB	WGS
7	7_97597669	97597669	1	3	0.30502	-0.468978	0.0309533	7.44452e-52	51.128163298996	0.99	0.778376323419831	0.184035944684357	L	RIGHT_RIB	WGS
7	7_97597749	97597749	3	1	0.30502	-0.468978	0.0309533	7.44452e-52	51.128163298996	0.99	0.778376323419831	0.184035944684357	L	RIGHT_RIB	WGS
7	7_97597815	97597815	4	2	0.30502	-0.468978	0.0309533	7.44452e-52	51.128163298996	0.99	0.778376323419831	0.184035944684357	L	RIGHT_RIB	WGS
7	7_97597848	97597848	4	2	0.30502	-0.468978	0.0309533	7.44452e-52	51.128163298996	0.99	0.778376323419831	0.184035944684357	L	RIGHT_RIB	WGS
7	7_97597876	97597876	3	4	0.30502	-0.468978	0.0309533	7.44452e-52	51.128163298996	0.99	0.778376323419831	0.184035944684357	L	RIGHT_RIB	WGS
7	7_97597959	97597959	4	2	0.30502	-0.468978	0.0309533	7.44452e-52	51.128163298996	0.99	0.778376323419831	0.184035944684357	L	RIGHT_RIB	WGS
7	7_97598792	97598792	3	1	0.30502	-0.468978	0.0309533	7.44452e-52	51.128163298996	0.99	0.778376323419831	0.184035944684357	L	RIGHT_RIB	WGS
7	7_97598807	97598807	4	2	0.30502	-0.468978	0.0309533	7.44452e-52	51.128163298996	0.99	0.778376323419831	0.184035944684357	L	RIGHT_RIB	WGS
7	7_97599059	97599059	1	2	0.30502	-0.468978	0.0309533	7.44452e-52	51.128163298996	0.99	0.778376323419831	0.184035944684357	L	RIGHT_RIB	WGS
7	7_97599066	97599066	2	4	0.30502	-0.468978	0.0309533	7.44452e-52	51.128163298996	0.99	0.778376323419831	0.184035944684357	L	RIGHT_RIB	WGS
7	7_97599508	97599508	3	1	0.30502	-0.468978	0.0309533	7.44452e-52	51.128163298996	0.99	0.778376323419831	0.184035944684357	L	RIGHT_RIB	WGS
7	7_97599639	97599639	2	4	0.30502	-0.468978	0.0309533	7.44452e-52	51.128163298996	0.99	0.778376323419831	0.184035944684357	L	RIGHT_RIB	WGS
7	7_97599750	97599750	2	1	0.30502	-0.468978	0.0309533	7.44452e-52	51.128163298996	0.99	0.778376323419831	0.184035944684357	L	RIGHT_RIB	WGS
7	7_97599810	97599810	4	2	0.30502	-0.468978	0.0309533	7.44452e-52	51.128163298996	0.99	0.778376323419831	0.184035944684357	L	RIGHT_RIB	WGS
7	7_97599844	97599844	1	3	0.30502	-0.468978	0.0309533	7.44452e-52	51.128163298996	0.99	0.778376323419831	0.184035944684357	L	RIGHT_RIB	WGS
7	7_97599983	97599983	4	3	0.30502	-0.468978	0.0309533	7.44452e-52	51.128163298996	0.99	0.778376323419831	0.184035944684357	L	RIGHT_RIB	WGS
7	7_97600036	97600036	1	2	0.30502	-0.468978	0.0309533	7.44452e-52	51.128163298996	0.99	0.778376323419831	0.184035944684357	L	RIGHT_RIB	WGS
7	7_97600192	97600192	2	4	0.30502	-0.468978	0.0309533	7.44452e-52	51.128163298996	0.99	0.778376323419831	0.184035944684357	L	RIGHT_RIB	WGS
7	7_97600345	97600345	1	3	0.30502	-0.468978	0.0309533	7.44452e-52	51.128163298996	0.99	0.778376323419831	0.184035944684357	L	RIGHT_RIB	WGS
7	7_97600393	97600393	1	3	0.30502	-0.468978	0.0309533	7.44452e-52	51.128163298996	0.99	0.778376323419831	0.184035944684357	L	RIGHT_RIB	WGS
7	7_97600449	97600449	1	3	0.30502	-0.468978	0.0309533	7.44452e-52	51.128163298996	0.99	0.778376323419831	0.184035944684357	L	RIGHT_RIB	WGS
7	7_97600461	97600461	4	2	0.30502	-0.468978	0.0309533	7.44452e-52	51.128163298996	0.99	0.778376323419831	0.184035944684357	L	RIGHT_RIB	WGS
7	7_97600462	97600462	3	2	0.30502	-0.468978	0.0309533	7.44452e-52	51.128163298996	0.99	0.778376323419831	0.184035944684357	L	RIGHT_RIB	WGS
7	7_97600522	97600522	4	3	0.30502	-0.468978	0.0309533	7.44452e-52	51.128163298996	0.99	0.778376323419831	0.184035944684357	L	RIGHT_RIB	WGS
7	7_97600601	97600601	3	1	0.30502	-0.468978	0.0309533	7.44452e-52	51.128163298996	0.99	0.778376323419831	0.184035944684357	L	RIGHT_RIB	WGS
7	7_97600647	97600647	1	2	0.30502	-0.468978	0.0309533	7.44452e-52	51.128163298996	0.99	0.778376323419831	0.184035944684357	L	RIGHT_RIB	WGS
7	7_97600653	97600653	4	2	0.30502	-0.468978	0.0309533	7.44452e-52	51.128163298996	0.99	0.778376323419831	0.184035944684357	L	RIGHT_RIB	WGS
7	7_97600687	97600687	2	4	0.30502	-0.468978	0.0309533	7.44452e-52	51.128163298996	0.99	0.778376323419831	0.184035944684357	L	RIGHT_RIB	WGS
7	7_97600836	97600836	4	3	0.30502	-0.468978	0.0309533	7.44452e-52	51.128163298996	0.99	0.778376323419831	0.184035944684357	L	RIGHT_RIB	WGS
7	7_97601060	97601060	1	3	0.30502	-0.468978	0.0309533	7.44452e-52	51.128163298996	0.99	0.778376323419831	0.184035944684357	L	RIGHT_RIB	WGS
7	7_97601230	97601230	2	4	0.30502	-0.468978	0.0309533	7.44452e-52	51.128163298996	0.99	0.778376323419831	0.184035944684357	L	RIGHT_RIB	WGS
7	7_97601297	97601297	3	1	0.30502	-0.468978	0.0309533	7.44452e-52	51.128163298996	0.99	0.778376323419831	0.184035944684357	L	RIGHT_RIB	WGS
7	7_97601459	97601459	4	3	0.30502	-0.468978	0.0309533	7.44452e-52	51.128163298996	0.99	0.778376323419831	0.184035944684357	L	RIGHT_RIB	WGS
7	7_97601476	97601476	1	3	0.30502	-0.468978	0.0309533	7.44452e-52	51.128163298996	0.99	0.778376323419831	0.184035944684357	L	RIGHT_RIB	WGS
7	7_97601564	97601564	1	3	0.30502	-0.468978	0.0309533	7.44452e-52	51.128163298996	0.99	0.778376323419831	0.184035944684357	L	RIGHT_RIB	WGS
7	7_97601594	97601594	3	1	0.30502	-0.468978	0.0309533	7.44452e-52	51.128163298996	0.99	0.778376323419831	0.184035944684357	L	RIGHT_RIB	WGS
7	7_97601757	97601757	1	3	0.30502	-0.468978	0.0309533	7.44452e-52	51.128163298996	0.99	0.778376323419831	0.184035944684357	L	RIGHT_RIB	WGS
7	7_97601765	97601765	1	3	0.30502	-0.468978	0.0309533	7.44452e-52	51.128163298996	0.99	0.778376323419831	0.184035944684357	L	RIGHT_RIB	WGS
7	7_97601770	97601770	3	1	0.30502	-0.468978	0.0309533	7.44452e-52	51.128163298996	0.99	0.778376323419831	0.184035944684357	L	RIGHT_RIB	WGS
[truncated: 4,155 more rows]
