# Supplementary material for: A QTL for Number of Teats Shows Breed Specific Effects on Number of Vertebrae in Pigs: Bridging the Gap Between Molecular and Quantitative Genetics
Source: Front Genet. 2019 Mar 26;10:272. doi: 10.3389/fgene.2019.00272 (PMC6445065; doi:10.3389/fgene.2019.00272)
Supplement: Supplementary file 3 [file Table_3.XLSX]

## Sheet: Supplementary Table X1
Human Coordinates (Build GRCh38/hg38)			Pig Coordinates (Build 11.1)			Region Sequences
Chromosome	Start	End	Chromosome	Start	End	Human	Pig	Sequence Identity (%)
chr14	74498733	74498745	7	97745929	97745941	GTATAAGGCGGAG	CTGTGCGGTGGAG	61.5
chr14	74498751	74498777	7	97745947	97745971	AGGATGAGGTGAACAGACAACCGCTTC	AGGATGAGGTGAGCAGAT--CCAATTC	75.9
chr14	74611477	74611496	7	97851638	97851649	TGGGGGCGCAGCCCCAGACC	--------CAGCTCGCGGCC	40
chr14	74611598	74611619	7	97851751	97851772	TGGACACGCCGCGACTGCTGCG	TGGACTCGACGCGGCTGCTGCG	86.4
chr14	74611959	74611972	7	97852113	97852126	GGAGAGTGGTGCGC	GCAGAGCGGTGCGC	85.7
chr14	74611979	74612003	7	97852134	97852158	ACCGCGAAGAGCTTTGTGGTCGGCA	ACAGCCCAGGGGCTAGCTGTCGGTG	43.8
chr14	74612022	74612031	7	97852178	97852187	TGTTCTCCCG	TGCGCTCCGG	70
chr14	74612144	74612154	7	97852320	97852330	CTACTCCAGCT	TGTCTCCAGCT	75
chr14	74612164	74612190	7	97852340	97852366	CGGCTGCTGCACCTTCGCGCCTCCTCC	CTGCTGTTGCACCTTCGCGCCTTCTCC	88.9
chr14	74612192	74612213	7	97852368	97852389	TGTGCCTGCAGCCGTCTGAAGG	AGTCACTGTAGCCTTCTGAAGG	77.3
chr14	74612227	74612245	7	97852403	97852421	TTTATTTTTGGAAACCTCC	TTTATTTTTGGAAACCTCC	100
chr14	74612323	74612346	7	97852499	97852522	GGAGCGAGGAATTCCAGCAACACC	GGAGAGAGGAATTCCAGCAACACC	95.8
chr14	74612363	74612374	7	97852539	97852539	AGCCAGCGGGCG	A-----------	8.3
chr14	74612455	74612464	7	97852619	97852628	GCGCCTGCCA	ACGCCTGCTG	70
chr14	74612471	74612482	7	97852635	97852649	GGACA---CTGGGCC	GGGCAGCCCCGAGCC	60
chr14	74612483	74612499	7	97852650	97852666	GCCTTTCTCCTGCTCTG	ACCTTTCTCCTGTCCTG	82.4
chr14	74612502	74612520	7	97852669	97852686	CAAGTTCGAACTGCAGACC	CAGGCT-AAACTGCTGACC	73.7
chr14	74612558	74612574	7	97852724	97852740	CGTCTTTGGATCGGGGG	AAACGCCGGGTTGGATG	40.9
chr14	74612579	74612590	7	97852746	97852757	AGGCTGCAGCCT	AGGCTACAGCCT	91.7
chr14	74612591	74612626	7	97852758	97852793	TGCAGGTCTGAAGGAAGCCGGGAGGGGCGCCGAGGC	CGAACGTCTGAAGGATATCAGGAGAGGTGCCAAGAC	69.4
chr14	74612670	74612681	7	97852848	97852859	GGCCGCTGGGGG	GGCCACTGGGGG	91.7

## Sheet: Supplementary Table X2
NOTE: For columns G-J the information in brackets is the observed variant, followed by its consequence. For column G the number given is the difference in the number of individuals with the variant between the highest two groups. For Columns H-J the number given is the number of individuals in the group with the variant.
Gene	Gene Symbol	Total Shared Variants	wt/wt Group Unique Variants	wt/ins Group Unique Variants	ins/ins Group Unique Variants	Highest Shared Difference	wt/wt Group Most Common Unique	wt/ins Group Most Common Unique	ins/ins Group Most Common Unique
ENSSSCG00000002370	AREL1	102	1	2	1	13(7_97926010_T/A - Intronic)	1(7_97902483_ATTTTTTTTC/ATTTTTTTC - Intronic)	1(7_97896413_C/A - Synonymous)	1(7_97945297_ATTTTTTTTA/ATTTTTTTTTA - Upstream)
ENSSSCG00000002366	NPC2	81	0	2	0	13(7_97736897_A/T - Intronic)	-(-)	1(7_97742238_T/G - Upstream)	-(-)
ENSSSCG00000038231	ABCD4	211	3	3	1	11(7_97568835_G/A - Intronic)	1(7_97566333_G/A - Intronic)	1(7_97582376_G/A - Intronic)	1(7_97573451_G/A - Intronic)
ENSSSCG00000002368	LTBP2	166	4	15	10	11(7_97752303_A/G - Intronic)	1(7_97845318_CGGGGGGGGGGGGC/CGGGGCGGGC - Intronic)	5(7_97786722_A/C - Intronic)	1(7_97750829_T/C - Intronic)
ENSSSCG00000002381	NEK9	27	1	5	2	11(7_98284698_GTTTTTTTTTTTTTTTG/GTTTTGGTTTTTTTTTTTTG - Intronic)	1(7_98287619_T/C - Intronic)	2(7_98283791_TAAAAAAAAAAAG/TAAAAAAAAAAG - Intronic)	1(7_98308088_T/G - Intronic)
ENSSSCG00000002367	ISCA2	1	0	0	0	11(7_97747992_G/A - Downstream)	-(-)	-(-)	-(-)
ENSSSCG00000002372	YLPM1	21	1	12	2	11(7_97998237_C/T - Intronic)	1(7_98015305_AATATATATATATATATATATT/AATATATATATATATATATT - Intronic)	1(7_97976255_A/G - 5'UTR)	1(7_97984268_C/T - Intronic)
ENSSSCG00000002378	MLH3	17	0	4	1	11(7_98235231_C/T - Intronic)	-(-)	1(7_98235156_C/T - Intronic)	1(7_98219504_G/A - Downstream)
ENSSSCG00000002373	PROX2	33	0	0	0	10(7_98075908_T/C - Upstream)	-(-)	-(-)	-(-)
ENSSSCG00000002375	RPS6KL1	49	1	7	5	10(7_98145547_T/C - Upstream)	1(7_98122168_T/G - Intronic)	1(7_98142429_A/G - Upstream)	1(7_98140395_T/C - Intronic)
ENSSSCG00000002379	-	10	0	2	1	10(7_98253108_C/A - Intronic)	-(-)	1(7_98259719_A/C - Intronic)	1(7_98253024_C/T - Intronic)
ENSSSCG00000002363	VSX2	91	0	3	1	10(7_97541972_C/T - Intronic)	-(-)	1(7_97544919_A/C - Intronic)	1(7_97545166_C/A - Intronic)
ENSSSCG00000002374	DLST	46	0	2	2	10(7_98101170_G/T - Missense)	-(-)	1(7_98114387_A/G - Downstream)	1(7_98116612_C/T - Downstream)
ENSSSCG00000039202	FCF1	41	0	0	0	9(7_97961294_AGA/AAA - Downstream)	-(-)	-(-)	-(-)
ENSSSCG00000002377	EIF2B2	2	0	0	1	9(7_98203662_G/T - Upstream)	-(-)	-(-)	1(7_98201458_AAAATAAATAAATAAATAAATAAATA/AAAATAAATAAATAAATAAATA - Upstream)
ENSSSCG00000002361	VRTN	69	0	2	0	9(7_97614635_T/C - Upstream)	-(-)	1(7_97614320_T/G - Upstream)	-(-)
ENSSSCG00000002380	ZC2HC1C	6	1	1	1	9(7_98275215_C/T - Downstream)	1(7_98275515_T/C - Downstream)	1(7_98277626_A/G - Downstream)	1(7_98274705_G/A - Downstream)
ENSSSCG00000025000	SYNDIG1L	76	0	4	1	9(7_97652632_T/C - Downstream)	-(-)	1(7_97676882_T/C - Intronic)	1(7_97677547_TAAAAAAAAAAAAC/TAAAAAAAAAAAC - Intronic)
ENSSSCG00000035684	TMED10	19	0	5	1	9(7_98356809_C/T - Intronic)	-(-)	1(7_98335975_T/C - Intronic)	1(7_98352053_G/C - Intronic)
ENSSSCG00000002376	PGF	4	0	3	0	5(7_98152844_ATTTTTTTTTTTTA/ATTTTTTTTTTTA - Downstream)	-(-)	2(7_98159168_G/A - Intronic)	-(-)
ENSSSCG00000002383	FOS	2	0	5	0	4(7_98453459_C/T - 3'UTR)	-(-)	1(7_98448664_G/C - Upstream)	-(-)

## Sheet: Supplementary Table X3
Group Name	Group Size	Number of Samples With Variant	Genotypes of Samples	Variant	Consequence	Gene ID	Gene Symbol	Feature Name	Protein Name	UniProt Accession	Protein Position	Amino Acids	rsID	SIFT
wt/wt	7	1	'0|0'=6;'0|1'=1;'1|1'=0	7_97511809_T/A	Intergenic	-	-	-	-	-	-	-	-	-
wt/wt	7	1	'0|0'=6;'0|1'=1;'1|1'=0	7_97574773_T/C	Intronic	ENSSSCG00000038231	ABCD4	ENSSSCT00000037529	ENSSSCP00000051619	-	-	-	-	-
wt/wt	7	1	'0|0'=6;'0|1'=1;'1|1'=0	7_97776226_A/G	Intronic	ENSSSCG00000002368	LTBP2	ENSSSCT00000002632	ENSSSCP00000002566	-	-	-	rs342653061	-
wt/wt	7	1	'0|0'=6;'0|1'=1;'1|1'=0	7_97776416_A/G	Intronic	ENSSSCG00000002368	LTBP2	ENSSSCT00000002632	ENSSSCP00000002566	-	-	-	-	-
wt/wt	7	1	'0|0'=6;'0|1'=1;'1|1'=0	7_97827918_A/C	Intronic	ENSSSCG00000002368	LTBP2	ENSSSCT00000002632	ENSSSCP00000002566	-	-	-	-	-
wt/wt	7	1	'0|0'=6;'0|1'=1;'1|1'=0	7_97880769_A/G	Intergenic	-	-	-	-	-	-	-	rs329427108	-
wt/wt	7	1	'0|0'=6;'0|1'=1;'1|1'=0	7_97902483_ATTTTTTTTC/ATTTTTTTC	Intronic	ENSSSCG00000002370	AREL1	ENSSSCT00000002634	ENSSSCP00000002567	-	-	-	-	-
wt/wt	7	1	'0|0'=6;'0|1'=1;'1|1'=0	7_98080298_T/C	Intergenic	-	-	-	-	-	-	-	-	-
wt/wt	7	1	'0|0'=6;'0|1'=1;'1|1'=0	7_98122168_T/G	Intronic	ENSSSCG00000002375	RPS6KL1	ENSSSCT00000002640	ENSSSCP00000002573	-	-	-	-	-
wt/wt	7	1	'0|0'=6;'0|1'=1;'1|1'=0	7_98275515_T/C	Downstream	ENSSSCG00000002380	ZC2HC1C	ENSSSCT00000002647	ENSSSCP00000002580	-	-	-	-	-
wt/wt	7	1	'0|0'=6;'0|1'=1;'1|1'=0	7_98287619_T/C	Intronic	ENSSSCG00000002381	NEK9	ENSSSCT00000002648	ENSSSCP00000002581	-	-	-	rs702331390	-
wt/wt	7	1	'0|0'=6;'0|1'=1;'1|1'=0	7_98380414_G/A	Intergenic	-	-	-	-	-	-	-	rs343635164	-
wt/wt	7	1	'0|0'=6;'0|1'=1;'1|1'=0	7_98406807_CAAAAAAAAAAAAAAG/CAAAAAAAAAAAAAG	Intergenic	-	-	-	-	-	-	-	-	-
wt/wt	7	1	'0|0'=6;'0|1'=1;'1|1'=0	7_98491614_C/T	Intergenic	-	-	-	-	-	-	-	rs788475436	-
wt/wt	7	1	'0|0'=5;'0|1'=1;'1|1'=0	7_97561184_A/C	Downstream	ENSSSCG00000038231	ABCD4	ENSSSCT00000037529	ENSSSCP00000051619	-	-	-	-	-
wt/wt	7	1	'0|0'=5;'0|1'=0;'1|1'=1	7_97845318_CGGGGGGGGGGGGC/CGGGGCGGGC	Intronic	ENSSSCG00000002368	LTBP2	ENSSSCT00000002632	ENSSSCP00000002566	-	-	-	-	-
wt/wt	7	1	'0|0'=4;'0|1'=0;'1|1'=1	7_98015305_AATATATATATATATATATATT/AATATATATATATATATATT	Intronic	ENSSSCG00000002372	YLPM1	ENSSSCT00000002636	ENSSSCP00000002569	-	-	-	-	-
wt/wt	7	1	'0|0'=3;'0|1'=0;'1|1'=1	7_97566333_G/A	Intronic	ENSSSCG00000038231	ABCD4	ENSSSCT00000037529	ENSSSCP00000051619	-	-	-	-	-

## Sheet: Supplementary Table X4
Group Name	Group Size	Number of Samples With Variant	Genotypes of Samples	Variant	Consequence	Gene ID	Gene Symbol	Feature Name	Protein Name	UniProt Accession	Protein Position	Amino Acids	rsID	SIFT
wt/ins	18	1	'0|0'=17;'0|1'=0;'1|1'=1	7_97508642_GTTTTTTC/GTTTTTC	Intergenic	-	-	-	-	-	-	-	-	-
wt/ins	18	1	'0|0'=17;'0|1'=1;'1|1'=0	7_97511024_C/A	Intergenic	-	-	-	-	-	-	-	-	-
wt/ins	18	1	'0|0'=17;'0|1'=0;'1|1'=1	7_97521006_TGTTTGTTTGT/TGTTTGTTTTT	Intergenic	-	-	-	-	-	-	-	-	-
wt/ins	18	1	'0|0'=17;'0|1'=1;'1|1'=0	7_97541925_C/A	Intronic	ENSSSCG00000002363	VSX2	ENSSSCT00000002627	ENSSSCP00000002561	-	-	-	rs691238246	-
wt/ins	18	1	'0|0'=17;'0|1'=1;'1|1'=0	7_97544919_A/C	Intronic	ENSSSCG00000002363	VSX2	ENSSSCT00000002627	ENSSSCP00000002561	-	-	-	-	-
wt/ins	18	1	'0|0'=17;'0|1'=1;'1|1'=0	7_97550260_A/G	Intronic	ENSSSCG00000002363	VSX2	ENSSSCT00000002627	ENSSSCP00000002561	-	-	-	-	-
wt/ins	18	1	'0|0'=17;'0|1'=1;'1|1'=0	7_97557019_A/C	Intergenic	-	-	-	-	-	-	-	-	-
wt/ins	18	1	'0|0'=17;'0|1'=0;'1|1'=1	7_97562654_TCACACACACACACAC/TCACACACACACAC	Downstream	ENSSSCG00000038231	ABCD4	ENSSSCT00000037529	ENSSSCP00000051619	-	-	-	-	-
wt/ins	18	1	'0|0'=17;'0|1'=1;'1|1'=0	7_97590636_C/T	Intergenic	-	-	-	-	-	-	-	-	-
wt/ins	18	1	'0|0'=17;'0|1'=1;'1|1'=0	7_97607091_C/A	Intergenic	-	-	-	-	-	-	-	-	-
wt/ins	18	1	'0|0'=17;'0|1'=0;'1|1'=1	7_97614320_T/G	Upstream	ENSSSCG00000002361	VRTN	ENSSSCT00000002625	ENSSSCP00000028089	-	-	-	-	-
wt/ins	18	1	'0|0'=17;'0|1'=1;'1|1'=0	7_97623456_T/C	3'UTR	ENSSSCG00000002361	VRTN	ENSSSCT00000002625	ENSSSCP00000028089	-	-	-	-	-
wt/ins	18	1	'0|0'=17;'0|1'=1;'1|1'=0	7_97634618_T/C	Intergenic	-	-	-	-	-	-	-	-	-
wt/ins	18	1	'0|0'=17;'0|1'=0;'1|1'=1	7_97647387_T/G	Intergenic	-	-	-	-	-	-	-	-	-
wt/ins	18	1	'0|0'=17;'0|1'=0;'1|1'=1	7_97680937_C/A	5'UTR	ENSSSCG00000025000	SYNDIG1L	ENSSSCT00000022640	ENSSSCP00000022119	-	-	-	-	-
wt/ins	18	1	'0|0'=17;'0|1'=1;'1|1'=0	7_97683730_C/A	Upstream	ENSSSCG00000025000	SYNDIG1L	ENSSSCT00000022640	ENSSSCP00000022119	-	-	-	-	-
wt/ins	18	1	'0|0'=17;'0|1'=1;'1|1'=0	7_97737933_T/C	Intronic	ENSSSCG00000002366	NPC2	ENSSSCT00000002630	ENSSSCP00000002564	O97763	-	-	-	-
wt/ins	18	1	'0|0'=17;'0|1'=1;'1|1'=0	7_97742238_T/G	Upstream	ENSSSCG00000002366	NPC2	ENSSSCT00000002630	ENSSSCP00000002564	O97763	-	-	-	-
wt/ins	18	1	'0|0'=17;'0|1'=1;'1|1'=0	7_97759341_T/C	Intronic	ENSSSCG00000002368	LTBP2	ENSSSCT00000002632	ENSSSCP00000002566	-	-	-	rs707820050	-
wt/ins	18	1	'0|0'=17;'0|1'=0;'1|1'=1	7_97763653_T/C	Intronic	ENSSSCG00000002368	LTBP2	ENSSSCT00000002632	ENSSSCP00000002566	-	-	-	rs692853880	-
wt/ins	18	1	'0|0'=17;'0|1'=1;'1|1'=0	7_97775555_G/A	Intronic	ENSSSCG00000002368	LTBP2	ENSSSCT00000002632	ENSSSCP00000002566	-	-	-	rs322762027	-
wt/ins	18	1	'0|0'=17;'0|1'=1;'1|1'=0	7_97780189_C/T	Intronic	ENSSSCG00000002368	LTBP2	ENSSSCT00000002632	ENSSSCP00000002566	-	-	-	rs336132942	-
wt/ins	18	1	'0|0'=17;'0|1'=1;'1|1'=0	7_97783346_A/C	Intronic	ENSSSCG00000002368	LTBP2	ENSSSCT00000002632	ENSSSCP00000002566	-	-	-	-	-
wt/ins	18	1	'0|0'=17;'0|1'=1;'1|1'=0	7_97788822_C/T	Intronic	ENSSSCG00000002368	LTBP2	ENSSSCT00000002632	ENSSSCP00000002566	-	-	-	-	-
wt/ins	18	1	'0|0'=17;'0|1'=1;'1|1'=0	7_97803737_C/A	Intronic	ENSSSCG00000002368	LTBP2	ENSSSCT00000002632	ENSSSCP00000002566	-	-	-	rs345971540	-
wt/ins	18	2	'0|0'=16;'0|1'=2;'1|1'=0	7_97851061_C/T	Intronic	ENSSSCG00000002368	LTBP2	ENSSSCT00000002632	ENSSSCP00000002566	-	-	-	rs80811800	-
wt/ins	18	1	'0|0'=17;'0|1'=1;'1|1'=0	7_97861884_T/G	Intergenic	-	-	-	-	-	-	-	rs324115999	-
wt/ins	18	1	'0|0'=17;'0|1'=1;'1|1'=0	7_97867228_T/C	Intergenic	-	-	-	-	-	-	-	-	-
wt/ins	18	1	'0|0'=17;'0|1'=1;'1|1'=0	7_97896413_C/A	Synonymous	ENSSSCG00000002370	AREL1	ENSSSCT00000002634	ENSSSCP00000002567	-	738	T	-	-
wt/ins	18	1	'0|0'=17;'0|1'=1;'1|1'=0	7_97929435_T/C	Intronic	ENSSSCG00000002370	AREL1	ENSSSCT00000002634	ENSSSCP00000002567	-	-	-	-	-
wt/ins	18	1	'0|0'=17;'0|1'=1;'1|1'=0	7_97968884_AGACA/AGACAA	Intergenic	-	-	-	-	-	-	-	-	-
wt/ins	18	1	'0|0'=17;'0|1'=1;'1|1'=0	7_97972398_A/T	Upstream	ENSSSCG00000002372	YLPM1	ENSSSCT00000002636	ENSSSCP00000002569	-	-	-	-	-
wt/ins	18	1	'0|0'=17;'0|1'=1;'1|1'=0	7_97993511_A/C	Synonymous	ENSSSCG00000002372	YLPM1	ENSSSCT00000002636	ENSSSCP00000002569	-	592	L	-	-
wt/ins	18	1	'0|0'=17;'0|1'=1;'1|1'=0	7_97995308_T/C	Intronic	ENSSSCG00000002372	YLPM1	ENSSSCT00000002636	ENSSSCP00000002569	-	-	-	-	-
wt/ins	18	2	'0|0'=16;'0|1'=2;'1|1'=0	7_98005170_C/T	Intronic	ENSSSCG00000002372	YLPM1	ENSSSCT00000002636	ENSSSCP00000002569	-	-	-	-	-
wt/ins	18	1	'0|0'=17;'0|1'=1;'1|1'=0	7_98015007_A/G	Intronic	ENSSSCG00000002372	YLPM1	ENSSSCT00000002636	ENSSSCP00000002569	-	-	-	rs336218329	-
wt/ins	18	1	'0|0'=17;'0|1'=1;'1|1'=0	7_98023306_ATTTTTTTTTC/ATTTTTTTTTTC	Intronic	ENSSSCG00000002372	YLPM1	ENSSSCT00000002636	ENSSSCP00000002569	-	-	-	-	-
wt/ins	18	1	'0|0'=17;'0|1'=1;'1|1'=0	7_98025291_A/G	Intronic	ENSSSCG00000002372	YLPM1	ENSSSCT00000002636	ENSSSCP00000002569	-	-	-	-	-
wt/ins	18	1	'0|0'=17;'0|1'=1;'1|1'=0	7_98038714_T/C	Intronic	ENSSSCG00000002372	YLPM1	ENSSSCT00000002636	ENSSSCP00000002569	-	-	-	-	-
wt/ins	18	1	'0|0'=17;'0|1'=1;'1|1'=0	7_98041098_A/T	Intronic	ENSSSCG00000002372	YLPM1	ENSSSCT00000002636	ENSSSCP00000002569	-	-	-	-	-
wt/ins	18	1	'0|0'=17;'0|1'=1;'1|1'=0	7_98042761_A/G	Downstream	ENSSSCG00000002372	YLPM1	ENSSSCT00000002636	ENSSSCP00000002569	-	-	-	rs329833963	-
wt/ins	18	1	'0|0'=17;'0|1'=1;'1|1'=0	7_98087530_T/C	Upstream	ENSSSCG00000002374	DLST	ENSSSCT00000002639	ENSSSCP00000002572	Q9N0F1	-	-	-	-
wt/ins	18	1	'0|0'=17;'0|1'=1;'1|1'=0	7_98114387_A/G	Downstream	ENSSSCG00000002374	DLST	ENSSSCT00000002639	ENSSSCP00000002572	Q9N0F1	-	-	-	-
wt/ins	18	2	'0|0'=16;'0|1'=2;'1|1'=0	7_98125371_C/T	Intronic	ENSSSCG00000002375	RPS6KL1	ENSSSCT00000002640	ENSSSCP00000002573	-	-	-	rs329703063	-
wt/ins	18	1	'0|0'=17;'0|1'=1;'1|1'=0	7_98133894_T/G	Upstream	ENSSSCG00000002375	RPS6KL1	ENSSSCT00000002640	ENSSSCP00000002573	-	-	-	-	-
wt/ins	18	1	'0|0'=17;'0|1'=1;'1|1'=0	7_98134051_T/C	Upstream	ENSSSCG00000002375	RPS6KL1	ENSSSCT00000002640	ENSSSCP00000002573	-	-	-	rs342675581	-
wt/ins	18	3	'0|0'=15;'0|1'=3;'1|1'=0	7_98140955_C/T	Intronic	ENSSSCG00000002375	RPS6KL1	ENSSSCT00000057289	ENSSSCP00000050104	-	-	-	rs332078611	-
wt/ins	18	2	'0|0'=16;'0|1'=2;'1|1'=0	7_98144283_G/C	Upstream	ENSSSCG00000002375	RPS6KL1	ENSSSCT00000057289	ENSSSCP00000050104	-	-	-	rs329630245	-
wt/ins	18	1	'0|0'=17;'0|1'=1;'1|1'=0	7_98148800_T/C	Intergenic	-	-	-	-	-	-	-	-	-
wt/ins	18	1	'0|0'=17;'0|1'=1;'1|1'=0	7_98161064_TCCCCCCCA/TCCCCCCA	Intronic	ENSSSCG00000002376	PGF	ENSSSCT00000002642	ENSSSCP00000002575	-	-	-	-	-
wt/ins	18	3	'0|0'=15;'0|1'=3;'1|1'=0	7_98165902_T/G	Upstream	ENSSSCG00000002376	PGF	ENSSSCT00000002642	ENSSSCP00000002575	-	-	-	rs701435541	-
wt/ins	18	1	'0|0'=17;'0|1'=1;'1|1'=0	7_98171632_G/T	Intergenic	-	-	-	-	-	-	-	rs336662775	-
wt/ins	18	2	'0|0'=16;'0|1'=2;'1|1'=0	7_98172658_A/C	Intergenic	-	-	-	-	-	-	-	-	-
wt/ins	18	1	'0|0'=17;'0|1'=1;'1|1'=0	7_98178096_G/A	Intergenic	-	-	-	-	-	-	-	-	-
wt/ins	18	1	'0|0'=17;'0|1'=1;'1|1'=0	7_98181484_C/T	Intergenic	-	-	-	-	-	-	-	-	-
wt/ins	18	1	'0|0'=17;'0|1'=1;'1|1'=0	7_98198429_GAAAAAAAAAT/GAAAAAAAAT	Intergenic	-	-	-	-	-	-	-	-	-
wt/ins	18	2	'0|0'=16;'0|1'=2;'1|1'=0	7_98218610_C/T	Downstream	ENSSSCG00000002378	MLH3	ENSSSCT00000002644	ENSSSCP00000002577	-	-	-	rs326766885	-
wt/ins	18	1	'0|0'=17;'0|1'=1;'1|1'=0	7_98220145_C/G	Downstream	ENSSSCG00000002378	MLH3	ENSSSCT00000002644	ENSSSCP00000002577	-	-	-	-	-
wt/ins	18	1	'0|0'=17;'0|1'=1;'1|1'=0	7_98226976_T/G	Intronic	ENSSSCG00000002378	MLH3	ENSSSCT00000002644	ENSSSCP00000002577	-	-	-	rs712862823	-
wt/ins	18	1	'0|0'=17;'0|1'=1;'1|1'=0	7_98235156_C/T	Intronic	ENSSSCG00000002378	MLH3	ENSSSCT00000002644	ENSSSCP00000002577	-	-	-	-	-
wt/ins	18	1	'0|0'=17;'0|1'=1;'1|1'=0	7_98257398_G/T	Intronic	ENSSSCG00000002379	-	ENSSSCT00000002646	ENSSSCP00000002579	-	-	-	-	-
wt/ins	18	1	'0|0'=17;'0|1'=1;'1|1'=0	7_98277626_A/G	Downstream	ENSSSCG00000002380	ZC2HC1C	ENSSSCT00000002647	ENSSSCP00000002580	-	-	-	rs343145090	-
wt/ins	18	2	'0|0'=16;'0|1'=2;'1|1'=0	7_98283791_TAAAAAAAAAAAG/TAAAAAAAAAAG	Intronic	ENSSSCG00000002381	NEK9	ENSSSCT00000002648	ENSSSCP00000002581	-	-	-	-	-
wt/ins	18	1	'0|0'=17;'0|1'=1;'1|1'=0	7_98285444_A/G	Synonymous	ENSSSCG00000002381	NEK9	ENSSSCT00000002648	ENSSSCP00000002581	-	888	D	rs699626378	-
wt/ins	18	1	'0|0'=17;'0|1'=0;'1|1'=1	7_98297532_TCC/TC	Intronic	ENSSSCG00000002381	NEK9	ENSSSCT00000002648	ENSSSCP00000002581	-	-	-	-	-
wt/ins	18	2	'0|0'=16;'0|1'=2;'1|1'=0	7_98319678_AGACA/AGACAA	Intronic	ENSSSCG00000002381	NEK9	ENSSSCT00000002648	ENSSSCP00000002581	-	-	-	-	-
wt/ins	18	2	'0|0'=16;'0|1'=2;'1|1'=0	7_98324821_C/T	Upstream	ENSSSCG00000002381	NEK9	ENSSSCT00000002648	ENSSSCP00000002581	-	-	-	rs342934331	-
wt/ins	18	1	'0|0'=17;'0|1'=1;'1|1'=0	7_98335975_T/C	Intronic	ENSSSCG00000035684	TMED10	ENSSSCT00000042815	ENSSSCP00000032195	-	-	-	rs321648376	-
wt/ins	18	1	'0|0'=17;'0|1'=1;'1|1'=0	7_98341910_T/C	Intronic	ENSSSCG00000035684	TMED10	ENSSSCT00000042815	ENSSSCP00000032195	-	-	-	-	-
wt/ins	18	2	'0|0'=16;'0|1'=2;'1|1'=0	7_98342255_C/T	Intronic	ENSSSCG00000035684	TMED10	ENSSSCT00000042815	ENSSSCP00000032195	-	-	-	rs323127753	-
wt/ins	18	1	'0|0'=17;'0|1'=0;'1|1'=1	7_98360363_ATTTTTTTTTTTTTG/ATTATTTTTTTG	Intronic	ENSSSCG00000035684	TMED10	ENSSSCT00000042815	ENSSSCP00000032195	-	-	-	-	-
wt/ins	18	1	'0|0'=17;'0|1'=0;'1|1'=1	7_98361012_T/C	Intronic	ENSSSCG00000035684	TMED10	ENSSSCT00000042815	ENSSSCP00000032195	-	-	-	rs339996346	-
wt/ins	18	1	'0|0'=17;'0|1'=1;'1|1'=0	7_98407861_C/A	Intergenic	-	-	-	-	-	-	-	rs339633298	-
wt/ins	18	2	'0|0'=16;'0|1'=2;'1|1'=0	7_98412318_TTTGA/TTTGAA	Intergenic	-	-	-	-	-	-	-	-	-
wt/ins	18	2	'0|0'=16;'0|1'=2;'1|1'=0	7_98434935_C/T	Intergenic	-	-	-	-	-	-	-	rs333820192	-
wt/ins	18	2	'0|0'=16;'0|1'=2;'1|1'=0	7_98443502_ATTTTTTTTTTTC/ATTTTTTTTTTC	Intergenic	-	-	-	-	-	-	-	-	-
wt/ins	18	2	'0|0'=16;'0|1'=2;'1|1'=0	7_98448121_G/T	Upstream	ENSSSCG00000002383	FOS	ENSSSCT00000002650	ENSSSCP00000002583	-	-	-	rs323031546	-
wt/ins	18	1	'0|0'=17;'0|1'=1;'1|1'=0	7_98454535_GAAAAAAT/GAAAAAAAT	Downstream	ENSSSCG00000002383	FOS	ENSSSCT00000002650	ENSSSCP00000002583	-	-	-	-	-
wt/ins	18	1	'0|0'=17;'0|1'=1;'1|1'=0	7_98457779_CC/CAAA	Downstream	ENSSSCG00000002383	FOS	ENSSSCT00000002650	ENSSSCP00000002583	-	-	-	-	-
wt/ins	18	1	'0|0'=17;'0|1'=1;'1|1'=0	7_98463668_G/A	Intergenic	-	-	-	-	-	-	-	-	-
wt/ins	18	1	'0|0'=17;'0|1'=1;'1|1'=0	7_98465639_A/G	Intergenic	-	-	-	-	-	-	-	-	-
wt/ins	18	1	'0|0'=17;'0|1'=1;'1|1'=0	7_98465649_A/G	Intergenic	-	-	-	-	-	-	-	-	-
wt/ins	18	1	'0|0'=17;'0|1'=1;'1|1'=0	7_98466811_A/G	Intergenic	-	-	-	-	-	-	-	-	-
wt/ins	18	1	'0|0'=16;'0|1'=1;'1|1'=0	7_97570763_C/T	Intronic	ENSSSCG00000038231	ABCD4	ENSSSCT00000037529	ENSSSCP00000051619	-	-	-	-	-
wt/ins	18	1	'0|0'=16;'0|1'=1;'1|1'=0	7_97582376_G/A	Intronic	ENSSSCG00000038231	ABCD4	ENSSSCT00000037529	ENSSSCP00000051619	-	-	-	-	-
wt/ins	18	1	'0|0'=16;'0|1'=1;'1|1'=0	7_97720215_C/T	Intergenic	-	-	-	-	-	-	-	-	-
wt/ins	18	1	'0|0'=16;'0|1'=1;'1|1'=0	7_97771170_G/A	Synonymous	ENSSSCG00000002368	LTBP2	ENSSSCT00000002632	ENSSSCP00000002566	-	867	P	-	-
wt/ins	18	1	'0|0'=16;'0|1'=0;'1|1'=1	7_97777723_C/G	Intronic	ENSSSCG00000002368	LTBP2	ENSSSCT00000002632	ENSSSCP00000002566	-	-	-	-	-
wt/ins	18	1	'0|0'=16;'0|1'=1;'1|1'=0	7_97814052_A/G	Intronic	ENSSSCG00000002368	LTBP2	ENSSSCT00000002632	ENSSSCP00000002566	-	-	-	-	-
wt/ins	18	1	'0|0'=16;'0|1'=1;'1|1'=0	7_97855717_G/A	Upstream	ENSSSCG00000002368	LTBP2	ENSSSCT00000002632	ENSSSCP00000002566	-	-	-	rs340210346	-
wt/ins	18	1	'0|0'=16;'0|1'=1;'1|1'=0	7_97855924_G/A	Upstream	ENSSSCG00000002368	LTBP2	ENSSSCT00000002632	ENSSSCP00000002566	-	-	-	-	-
wt/ins	18	1	'0|0'=16;'0|1'=1;'1|1'=0	7_97976901_A/C	Missense	ENSSSCG00000002372	YLPM1	ENSSSCT00000002636	ENSSSCP00000002569	-	197	T/P	-	-
wt/ins	18	1	'0|0'=16;'0|1'=1;'1|1'=0	7_98121132_T/C	Intronic	ENSSSCG00000002375	RPS6KL1	ENSSSCT00000002640	ENSSSCP00000002573	-	-	-	rs330433772	-
wt/ins	18	1	'0|0'=16;'0|1'=1;'1|1'=0	7_98142429_A/G	Upstream	ENSSSCG00000002375	RPS6KL1	ENSSSCT00000057289	ENSSSCP00000050104	-	-	-	rs322753156	-
wt/ins	18	2	'0|0'=15;'0|1'=2;'1|1'=0	7_98159168_G/A	Intronic	ENSSSCG00000002376	PGF	ENSSSCT00000002642	ENSSSCP00000002575	-	-	-	rs341473498	-
wt/ins	18	1	'0|0'=16;'0|1'=1;'1|1'=0	7_98181404_C/T	Intergenic	-	-	-	-	-	-	-	-	-
wt/ins	18	2	'0|0'=15;'0|1'=2;'1|1'=0	7_98186000_TCCCCGGGCGTCGCAGAGGGGATGAC/TCCCGGGCGTCGCAGAGGGGATGAC	Intergenic	-	-	-	-	-	-	-	rs791328617	-
wt/ins	18	1	'0|0'=16;'0|1'=1;'1|1'=0	7_98259719_A/C	Intronic	ENSSSCG00000002379	-	ENSSSCT00000002646	ENSSSCP00000002579	-	-	-	rs331449478	-
wt/ins	18	1	'0|0'=16;'0|1'=1;'1|1'=0	7_98450565_T/C	Synonymous	ENSSSCG00000002383	FOS	ENSSSCT00000002650	ENSSSCP00000002583	-	100	T	-	-
wt/ins	18	1	'0|0'=15;'0|1'=0;'1|1'=1	7_97680883_CATTTTGAGTATTTTGAGTA/CATTTTTAGTA	5'UTR	ENSSSCG00000025000	SYNDIG1L	ENSSSCT00000022640	ENSSSCP00000022119	-	-	-	-	-
wt/ins	18	1	'0|0'=15;'0|1'=1;'1|1'=0	7_97976255_A/G	5'UTR	ENSSSCG00000002372	YLPM1	ENSSSCT00000002636	ENSSSCP00000002569	-	-	-	-	-
wt/ins	18	1	'0|0'=15;'0|1'=1;'1|1'=0	7_98178765_T/G	Intergenic	-	-	-	-	-	-	-	rs324550756	-
wt/ins	18	1	'0|0'=15;'0|1'=1;'1|1'=0	7_98448664_G/C	Upstream	ENSSSCG00000002383	FOS	ENSSSCT00000002650	ENSSSCP00000002583	-	-	-	rs333777643	-
wt/ins	18	1	'0|0'=15;'0|1'=0;'1|1'=1	7_98462433_T/C	Intergenic	-	-	-	-	-	-	-	rs331881994	-
wt/ins	18	1	'0|0'=14;'0|1'=1;'1|1'=0	7_97676882_T/C	Intronic	ENSSSCG00000025000	SYNDIG1L	ENSSSCT00000022640	ENSSSCP00000022119	-	-	-	-	-
wt/ins	18	1	'0|0'=14;'0|1'=0;'1|1'=1	7_98474598_C/G	Intergenic	-	-	-	-	-	-	-	-	-
wt/ins	18	1	'0|0'=13;'0|1'=0;'1|1'=1	7_97557172_T/C	Intergenic	-	-	-	-	-	-	-	-	-
wt/ins	18	3	'0|0'=11;'0|1'=1;'1|1'=2	7_97786716_C/A	Intronic	ENSSSCG00000002368	LTBP2	ENSSSCT00000002632	ENSSSCP00000002566	-	-	-	rs793589052	-
wt/ins	18	2	'0|0'=12;'0|1'=0;'1|1'=2	7_98171351_TTGTGTGTGTGTGTGTGTGTGTGTGTGTGTGG/TTGTGTGTGTGTGTGTGTGTGTGTGTGTGTGTGG	Intergenic	-	-	-	-	-	-	-	rs793288047	-
wt/ins	18	5	'0|0'=8;'0|1'=4;'1|1'=1	7_97786722_A/C	Intronic	ENSSSCG00000002368	LTBP2	ENSSSCT00000002632	ENSSSCP00000002566	-	-	-	-	-
wt/ins	18	1	'0|0'=12;'0|1'=0;'1|1'=1	7_98479951_AT/ATTTATTTATTTATTTTTTATTCT	Intergenic	-	-	-	-	-	-	-	-	-

## Sheet: Supplementary Table X5
Group Name	Group Size	Number of Samples With Variant	Genotypes of Samples	Variant	Consequence	Gene ID	Gene Symbol	Feature Name	Protein Name	UniProt Accession	Protein Position	Amino Acids	rsID	SIFT
ins/ins	9	1	'0|0'=8;'0|1'=1;'1|1'=0	7_97519127_GAGAA/GA	Intergenic	-	-	-	-	-	-	-	-	-
ins/ins	9	1	'0|0'=8;'0|1'=1;'1|1'=0	7_97545166_C/A	Intronic	ENSSSCG00000002363	VSX2	ENSSSCT00000002627	ENSSSCP00000002561	-	-	-	-	-
ins/ins	9	1	'0|0'=8;'0|1'=1;'1|1'=0	7_97573451_G/A	Intronic	ENSSSCG00000038231	ABCD4	ENSSSCT00000037529	ENSSSCP00000051619	-	-	-	-	-
ins/ins	9	1	'0|0'=8;'0|1'=1;'1|1'=0	7_97753069_G/A	Intronic	ENSSSCG00000002368	LTBP2	ENSSSCT00000002632	ENSSSCP00000002566	-	-	-	-	-
ins/ins	9	1	'0|0'=8;'0|1'=1;'1|1'=0	7_97768509_A/G	Intronic	ENSSSCG00000002368	LTBP2	ENSSSCT00000002632	ENSSSCP00000002566	-	-	-	-	-
ins/ins	9	1	'0|0'=8;'0|1'=1;'1|1'=0	7_97776270_T/C	Intronic	ENSSSCG00000002368	LTBP2	ENSSSCT00000002632	ENSSSCP00000002566	-	-	-	rs322103717	-
ins/ins	9	1	'0|0'=8;'0|1'=1;'1|1'=0	7_97788453_G/A	Intronic	ENSSSCG00000002368	LTBP2	ENSSSCT00000002632	ENSSSCP00000002566	-	-	-	-	-
ins/ins	9	1	'0|0'=8;'0|1'=0;'1|1'=1	7_97814778_T/C	Intronic	ENSSSCG00000002368	LTBP2	ENSSSCT00000002632	ENSSSCP00000002566	-	-	-	rs325113414	-
ins/ins	9	1	'0|0'=8;'0|1'=1;'1|1'=0	7_97821786_C/T	Intronic	ENSSSCG00000002368	LTBP2	ENSSSCT00000002632	ENSSSCP00000002566	-	-	-	-	-
ins/ins	9	1	'0|0'=8;'0|1'=1;'1|1'=0	7_97839713_T/C	Intronic	ENSSSCG00000002368	LTBP2	ENSSSCT00000002632	ENSSSCP00000002566	-	-	-	-	-
ins/ins	9	1	'0|0'=8;'0|1'=1;'1|1'=0	7_97840550_A/G	Intronic	ENSSSCG00000002368	LTBP2	ENSSSCT00000002632	ENSSSCP00000002566	-	-	-	rs706781871	-
ins/ins	9	1	'0|0'=8;'0|1'=1;'1|1'=0	7_97945297_ATTTTTTTTA/ATTTTTTTTTA	Upstream	ENSSSCG00000002370	AREL1	ENSSSCT00000002634	ENSSSCP00000002567	-	-	-	-	-
ins/ins	9	1	'0|0'=8;'0|1'=1;'1|1'=0	7_97967851_GCA/GCAA	Intergenic	-	-	-	-	-	-	-	-	-
ins/ins	9	1	'0|0'=8;'0|1'=1;'1|1'=0	7_97984268_C/T	Intronic	ENSSSCG00000002372	YLPM1	ENSSSCT00000002636	ENSSSCP00000002569	-	-	-	-	-
ins/ins	9	1	'0|0'=8;'0|1'=1;'1|1'=0	7_98042176_TAAAAAAAAAAT/TAAAAAAAAAT	3'UTR	ENSSSCG00000002372	YLPM1	ENSSSCT00000002636	ENSSSCP00000002569	-	-	-	-	-
ins/ins	9	1	'0|0'=8;'0|1'=1;'1|1'=0	7_98110036_C/T	Synonymous	ENSSSCG00000002374	DLST	ENSSSCT00000002639	ENSSSCP00000002572	Q9N0F1	429	I	-	-
ins/ins	9	1	'0|0'=8;'0|1'=1;'1|1'=0	7_98116612_C/T	Downstream	ENSSSCG00000002374	DLST	ENSSSCT00000002639	ENSSSCP00000002572	Q9N0F1	-	-	-	-
ins/ins	9	1	'0|0'=8;'0|1'=1;'1|1'=0	7_98136572_T/C	Upstream	ENSSSCG00000002375	RPS6KL1	ENSSSCT00000002640	ENSSSCP00000002573	-	-	-	-	-
ins/ins	9	1	'0|0'=8;'0|1'=1;'1|1'=0	7_98140103_C/A	Intronic	ENSSSCG00000002375	RPS6KL1	ENSSSCT00000057289	ENSSSCP00000050104	-	-	-	-	-
ins/ins	9	1	'0|0'=8;'0|1'=1;'1|1'=0	7_98140395_T/C	Intronic	ENSSSCG00000002375	RPS6KL1	ENSSSCT00000057289	ENSSSCP00000050104	-	-	-	rs340255565	-
ins/ins	9	1	'0|0'=8;'0|1'=1;'1|1'=0	7_98141283_C/G	Upstream	ENSSSCG00000002375	RPS6KL1	ENSSSCT00000057289	ENSSSCP00000050104	-	-	-	rs323673677	-
ins/ins	9	1	'0|0'=8;'0|1'=1;'1|1'=0	7_98144513_A/C	Upstream	ENSSSCG00000002375	RPS6KL1	ENSSSCT00000057289	ENSSSCP00000050104	-	-	-	-	-
ins/ins	9	1	'0|0'=8;'0|1'=1;'1|1'=0	7_98181351_T/C	Intergenic	-	-	-	-	-	-	-	-	-
ins/ins	9	1	'0|0'=8;'0|1'=1;'1|1'=0	7_98201458_AAAATAAATAAATAAATAAATAAATA/AAAATAAATAAATAAATAAATA	Upstream	ENSSSCG00000002377	EIF2B2	ENSSSCT00000002643	ENSSSCP00000002576	-	-	-	-	-
ins/ins	9	1	'0|0'=8;'0|1'=1;'1|1'=0	7_98219504_G/A	Downstream	ENSSSCG00000002378	MLH3	ENSSSCT00000002644	ENSSSCP00000002577	-	-	-	-	-
ins/ins	9	1	'0|0'=8;'0|1'=1;'1|1'=0	7_98253024_C/T	Intronic	ENSSSCG00000002379	-	ENSSSCT00000002646	ENSSSCP00000002579	-	-	-	rs695007996	-
ins/ins	9	1	'0|0'=8;'0|1'=1;'1|1'=0	7_98274705_G/A	Downstream	ENSSSCG00000002380	ZC2HC1C	ENSSSCT00000002647	ENSSSCP00000002580	-	-	-	-	-
ins/ins	9	1	'0|0'=8;'0|1'=1;'1|1'=0	7_98308088_T/G	Intronic	ENSSSCG00000002381	NEK9	ENSSSCT00000002648	ENSSSCP00000002581	-	-	-	rs327395593	-
ins/ins	9	1	'0|0'=8;'0|1'=1;'1|1'=0	7_98317027_A/G	Intronic	ENSSSCG00000002381	NEK9	ENSSSCT00000002648	ENSSSCP00000002581	-	-	-	-	-
ins/ins	9	1	'0|0'=8;'0|1'=1;'1|1'=0	7_98352053_G/C	Intronic	ENSSSCG00000035684	TMED10	ENSSSCT00000042815	ENSSSCP00000032195	-	-	-	rs327144984	-
ins/ins	9	1	'0|0'=8;'0|1'=1;'1|1'=0	7_98381482_C/A	Intergenic	-	-	-	-	-	-	-	-	-
ins/ins	9	1	'0|0'=8;'0|1'=1;'1|1'=0	7_98391924_A/G	Intergenic	-	-	-	-	-	-	-	rs703541930	-
ins/ins	9	1	'0|0'=8;'0|1'=1;'1|1'=0	7_98468606_G/A	Intergenic	-	-	-	-	-	-	-	-	-
ins/ins	9	1	'0|0'=8;'0|1'=1;'1|1'=0	7_98480371_T/C	Intergenic	-	-	-	-	-	-	-	rs793698723	-
ins/ins	9	1	'0|0'=7;'0|1'=1;'1|1'=0	7_97677547_TAAAAAAAAAAAAC/TAAAAAAAAAAAC	Intronic	ENSSSCG00000025000	SYNDIG1L	ENSSSCT00000022640	ENSSSCP00000022119	-	-	-	-	-
ins/ins	9	3	'0|0'=4;'0|1'=3;'1|1'=0	7_98373551_A/G	Intergenic	-	-	-	-	-	-	-	-	-
ins/ins	9	3	'0|0'=4;'0|1'=3;'1|1'=0	7_98373555_A/G	Intergenic	-	-	-	-	-	-	-	rs790044429	-
ins/ins	9	1	'0|0'=3;'0|1'=0;'1|1'=1	7_97750818_TCCACC/TCCACCCACC	Intronic	ENSSSCG00000002368	LTBP2	ENSSSCT00000002632	ENSSSCP00000002566	-	-	-	-	-
ins/ins	9	1	'0|0'=3;'0|1'=0;'1|1'=1	7_97750829_T/C	Intronic	ENSSSCG00000002368	LTBP2	ENSSSCT00000002632	ENSSSCP00000002566	-	-	-	-	-

## Sheet: Supplementary Table X6
Variant	Difference (between highest 2 groups)	wt/ins Group Number	ins/ins Group Number	wt/wt Group Number	wt/ins Group Genotypes	ins/ins Group Genotypes	wt/wt Group Genotypes	wt/ins Group Size	ins/ins Group Size	wt/wt Group Size	Consequence	Gene	Gene Symbol	Feature Name	Protein Name	UniProt Accession	Protein Position	Amino Acids	rsID	SIFT
7_97736805_G/T	13	17	4	4	'0|0'=1;'0|1'=14;'1|1'=3	'0|0'=3;'0|1'=0;'1|1'=4	'0|0'=3;'0|1'=1;'1|1'=3	18	9	7	Intronic	ENSSSCG00000002366	NPC2	ENSSSCT00000002630	ENSSSCP00000002564	O97763	-	-	rs340861210	-
7_97736888_TATTTAT/TTTTTTTAAT	13	17	4	4	'0|0'=1;'0|1'=15;'1|1'=2	'0|0'=3;'0|1'=0;'1|1'=4	'0|0'=2;'0|1'=1;'1|1'=3	18	9	7	Intronic	ENSSSCG00000002366	NPC2	ENSSSCT00000002630	ENSSSCP00000002564	O97763	-	-	-	-
7_97736897_A/T	13	17	4	4	'0|0'=1;'0|1'=15;'1|1'=2	'0|0'=3;'0|1'=0;'1|1'=4	'0|0'=2;'0|1'=1;'1|1'=3	18	9	7	Intronic	ENSSSCG00000002366	NPC2	ENSSSCT00000002630	ENSSSCP00000002564	O97763	-	-	rs788629597	-
7_97921338_G/C	13	17	4	4	'0|0'=1;'0|1'=14;'1|1'=3	'0|0'=5;'0|1'=1;'1|1'=3	0|0'=3;'0|1'=1;'1|1'=3	18	9	7	Intronic	ENSSSCG00000002370	AREL1	ENSSSCT00000002634	ENSSSCP00000002567	-	-	-	-	-
7_97925169_C/T	13	17	4	4	'0|0'=1;'0|1'=14;'1|1'=3	'0|0'=5;'0|1'=1;'1|1'=3	'0|0'=3;'0|1'=1;'1|1'=3	18	9	7	Intronic	ENSSSCG00000002370	AREL1	ENSSSCT00000002634	ENSSSCP00000002567	-	-	-	-	-
7_97926010_T/A	13	17	4	4	'0|0'=1;'0|1'=14;'1|1'=3	'0|0'=5;'0|1'=1;'1|1'=3	'0|0'=3;'0|1'=1;'1|1'=3	18	9	7	Intronic	ENSSSCG00000002370	AREL1	ENSSSCT00000002634	ENSSSCP00000002567	-	-	-	-	-
7_97931022_GC/GAC	13	17	4	4	'0|0'=1;'0|1'=14;'1|1'=3	'0|0'=5;'0|1'=1;'1|1'=3	'0|0'=3;'0|1'=1;'1|1'=3	18	9	7	Intronic	ENSSSCG00000002370	AREL1	ENSSSCT00000002634	ENSSSCP00000002567	-	-	-	-	-
7_97726616_AGT/AGGT	12	16	3	4	'0|0'=2;'0|1'=15;'1|1'=1	'0|0'=6;'0|1'=0;'1|1'=3	'0|0'=3;'0|1'=1;'1|1'=3	18	9	7	Downstream	ENSSSCG00000002366	NPC2	ENSSSCT00000002630	ENSSSCP00000002564	O97763	-	-	-	-
7_97736901_A/T	12	16	4	4	'0|0'=2;'0|1'=15;'1|1'=1	'0|0'=3;'0|1'=0;'1|1'=4	'0|0'=2;'0|1'=2;'1|1'=2	18	9	7	Intronic	ENSSSCG00000002366	NPC2	ENSSSCT00000002630	ENSSSCP00000002564	O97763	-	-	rs793774215	-
7_97736907_T/A	12	16	4	4	'0|0'=2;'0|1'=15;'1|1'=1	'0|0'=3;'0|1'=0;'1|1'=4	'0|0'=2;'0|1'=2;'1|1'=2	18	9	7	Intronic	ENSSSCG00000002366	NPC2	ENSSSCT00000002630	ENSSSCP00000002564	O97763	-	-	rs786859025	-
7_97924600_T/C	12	16	4	4	'0|0'=2;'0|1'=13;'1|1'=3	'0|0'=5;'0|1'=1;'1|1'=3	'0|0'=3;'0|1'=1;'1|1'=3	18	9	7	Intronic	ENSSSCG00000002370	AREL1	ENSSSCT00000002634	ENSSSCP00000002567	-	-	-	rs339325060	-
7_97927786_GAAAAAAAAAAC/GAAAAAAAAAAAC	12	16	4	4	'0|0'=2;'0|1'=12;'1|1'=4	'0|0'=5;'0|1'=1;'1|1'=3	'0|0'=3;'0|1'=1;'1|1'=3	18	9	7	Intronic	ENSSSCG00000002370	AREL1	ENSSSCT00000002634	ENSSSCP00000002567	-	-	-	-	-
7_97932091_C/T	12	16	3	4	'0|0'=2;'0|1'=13;'1|1'=3	'0|0'=6;'0|1'=0;'1|1'=3	'0|0'=3;'0|1'=1;'1|1'=3	18	9	7	Intronic	ENSSSCG00000002370	AREL1	ENSSSCT00000002634	ENSSSCP00000002567	-	-	-	-	-
7_97932786_A/G	12	16	4	4	'0|0'=1;'0|1'=13;'1|1'=3	'0|0'=5;'0|1'=1;'1|1'=3	'0|0'=3;'0|1'=1;'1|1'=3	18	9	7	Intronic	ENSSSCG00000002370	AREL1	ENSSSCT00000002634	ENSSSCP00000002567	-	-	-	-	-
7_97933194_A/G	12	16	4	4	'0|0'=2;'0|1'=13;'1|1'=3	'0|0'=5;'0|1'=1;'1|1'=3	'0|0'=3;'0|1'=1;'1|1'=3	18	9	7	Intronic	ENSSSCG00000002370	AREL1	ENSSSCT00000002634	ENSSSCP00000002567	-	-	-	-	-
7_97563673_T/G	11	18	0	7	'0|0'=0;'0|1'=18;'1|1'=0	'0|0'=0;'0|1'=0;'1|1'=0;	'0|0'=0;'0|1'=0;'1|1'=7	18	9	7	Downstream	ENSSSCG00000038231	ABCD4	ENSSSCT00000037529	ENSSSCP00000051619	-	-	-	-	-
7_97568284_A/G	11	17	0	6	'0|0'=0;'0|1'=16;'1|1'=1	'0|0'=0;'0|1'=0;'1|1'=0;	'0|0'=0;'0|1'=0;'1|1'=6	18	9	7	Intronic	ENSSSCG00000038231	ABCD4	ENSSSCT00000037529	ENSSSCP00000051619	-	-	-	-	-
7_97568455_C/A	11	18	0	7	'0|0'=0;'0|1'=16;'1|1'=2	'0|0'=0;'0|1'=0;'1|1'=0;	'0|0'=0;'0|1'=0;'1|1'=7	18	9	7	Intronic	ENSSSCG00000038231	ABCD4	ENSSSCT00000037529	ENSSSCP00000051619	-	-	-	-	-
7_97568606_A/C	11	18	0	7	'0|0'=0;'0|1'=18;'1|1'=0	'0|0'=0;'0|1'=0;'1|1'=0;	'0|0'=0;'0|1'=0;'1|1'=7	18	9	7	Intronic	ENSSSCG00000038231	ABCD4	ENSSSCT00000037529	ENSSSCP00000051619	-	-	-	-	-
7_97568835_G/A	11	18	0	7	'0|0'=0;'0|1'=18;'1|1'=0	'0|0'=0;'0|1'=0;'1|1'=0;	'0|0'=0;'0|1'=0;'1|1'=7	18	9	7	Intronic	ENSSSCG00000038231	ABCD4	ENSSSCT00000037529	ENSSSCP00000051619	-	-	-	-	-
7_97569294_AC/GC	11	18	0	7	'0|0'=0;'0|1'=17;'1|1'=1	'0|0'=0;'0|1'=0;'1|1'=0;	'0|0'=0;'0|1'=0;'1|1'=7	18	9	7	Intronic	ENSSSCG00000038231	ABCD4	ENSSSCT00000037529	ENSSSCP00000051619	-	-	-	-	-
7_97571322_A/T	11	18	0	7	'0|0'=0;'0|1'=18;'1|1'=0	'0|0'=0;'0|1'=0;'1|1'=0;	'0|0'=0;'0|1'=0;'1|1'=7	18	9	7	Intronic	ENSSSCG00000038231	ABCD4	ENSSSCT00000037529	ENSSSCP00000051619	-	-	-	-	-
7_97572635_T/C	11	18	0	7	'0|0'=0;'0|1'=17;'1|1'=1	'0|0'=0;'0|1'=0;'1|1'=0;	'0|0'=0;'0|1'=0;'1|1'=7	18	9	7	Intronic	ENSSSCG00000038231	ABCD4	ENSSSCT00000037529	ENSSSCP00000051619	-	-	-	-	-
7_97572718_G/T	11	18	0	7	'0|0'=0;'0|1'=17;'1|1'=1	'0|0'=0;'0|1'=0;'1|1'=0;	'0|0'=0;'0|1'=0;'1|1'=7	18	9	7	Intronic	ENSSSCG00000038231	ABCD4	ENSSSCT00000037529	ENSSSCP00000051619	-	-	-	-	-
7_97572779_G/A	11	18	0	7	'0|0'=0;'0|1'=18;'1|1'=0	'0|0'=0;'0|1'=0;'1|1'=0;	'0|0'=0;'0|1'=0;'1|1'=7	18	9	7	Intronic	ENSSSCG00000038231	ABCD4	ENSSSCT00000037529	ENSSSCP00000051619	-	-	-	-	-
7_97572788_C/T	11	18	0	7	'0|0'=0;'0|1'=18;'1|1'=0	'0|0'=0;'0|1'=0;'1|1'=0;	'0|0'=0;'0|1'=0;'1|1'=7	18	9	7	Intronic	ENSSSCG00000038231	ABCD4	ENSSSCT00000037529	ENSSSCP00000051619	-	-	-	-	-
7_97573806_TGG/TGGG	11	18	0	7	'0|0'=0;'0|1'=18;'1|1'=0	'0|0'=0;'0|1'=0;'1|1'=0;	'0|0'=0;'0|1'=3;'1|1'=4	18	9	7	Intronic	ENSSSCG00000038231	ABCD4	ENSSSCT00000037529	ENSSSCP00000051619	-	-	-	-	-
7_97574696_G/C	11	18	0	7	'0|0'=0;'0|1'=17;'1|1'=1	'0|0'=0;'0|1'=0;'1|1'=0;	'0|0'=0;'0|1'=0;'1|1'=7	18	9	7	Synonymous	ENSSSCG00000038231	ABCD4	ENSSSCT00000037529	ENSSSCP00000051619	-	259	T	-	-
7_97576738_A/G	11	18	0	7	'0|0'=0;'0|1'=16;'1|1'=2	'0|0'=0;'0|1'=0;'1|1'=0;	'0|0'=0;'0|1'=0;'1|1'=7	18	9	7	Intronic	ENSSSCG00000038231	ABCD4	ENSSSCT00000037529	ENSSSCP00000051619	-	-	-	-	-
7_97577493_T/C	11	18	0	7	'0|0'=0;'0|1'=16;'1|1'=2	'0|0'=0;'0|1'=0;'1|1'=0;	'0|0'=0;'0|1'=0;'1|1'=7	18	9	7	Intronic	ENSSSCG00000038231	ABCD4	ENSSSCT00000037529	ENSSSCP00000051619	-	-	-	-	-
7_97578972_A/G	11	18	0	7	'0|0'=0;'0|1'=17;'1|1'=1	'0|0'=0;'0|1'=0;'1|1'=0;	'0|0'=0;'0|1'=0;'1|1'=7	18	9	7	Intronic	ENSSSCG00000038231	ABCD4	ENSSSCT00000037529	ENSSSCP00000051619	-	-	-	-	-
7_97580437_GCC/GCCC	11	18	0	7	'0|0'=0;'0|1'=6;'1|1'=12	'0|0'=0;'0|1'=0;'1|1'=0;	'0|0'=0;'0|1'=4;'1|1'=3	18	9	7	Intronic	ENSSSCG00000038231	ABCD4	ENSSSCT00000037529	ENSSSCP00000051619	-	-	-	-	-
7_97582193_TCC/TCCC	11	18	0	7	'0|0'=0;'0|1'=8;'1|1'=10	'0|0'=0;'0|1'=0;'1|1'=0;	'0|0'=0;'0|1'=0;'1|1'=7	18	9	7	Intronic	ENSSSCG00000038231	ABCD4	ENSSSCT00000037529	ENSSSCP00000051619	-	-	-	-	-
7_97642034_G/C	11	18	0	7	'0|0'=0;'0|1'=15;'1|1'=3	'0|0'=0;'0|1'=0;'1|1'=0;	'0|0'=0;'0|1'=0;'1|1'=7	18	9	7	Intergenic	-	-	-	-	-	-	-	rs331717980	-
7_97642098_C/G	11	18	0	7	'0|0'=0;'0|1'=18;'1|1'=0	'0|0'=0;'0|1'=0;'1|1'=0;	'0|0'=0;'0|1'=0;'1|1'=7	18	9	7	Intergenic	-	-	-	-	-	-	-	rs337650751	-
7_97642361_A/G	11	18	0	7	'0|0'=0;'0|1'=16;'1|1'=2	'0|0'=0;'0|1'=0;'1|1'=0;	'0|0'=0;'0|1'=0;'1|1'=7	18	9	7	Intergenic	-	-	-	-	-	-	-	rs324471431	-
7_97644663_CAC/CCC	11	18	0	7	'0|0'=0;'0|1'=16;'1|1'=2	'0|0'=0;'0|1'=0;'1|1'=0;	'0|0'=0;'0|1'=0;'1|1'=7	18	9	7	Intergenic	-	-	-	-	-	-	-	rs326648701	-
7_97718203_C/A	11	17	6	6	'0|0'=1;'0|1'=4;'1|1'=13	'0|0'=3;'0|1'=0;'1|1'=6	'0|0'=0;'0|1'=1;'1|1'=5	18	9	7	Intergenic	-	-	-	-	-	-	-	rs325423436	-
7_97727576_G/C	11	17	6	4	'0|0'=1;'0|1'=16;'1|1'=1	'0|0'=3;'0|1'=0;'1|1'=6	'0|0'=3;'0|1'=1;'1|1'=3	18	9	7	Downstream	ENSSSCG00000002366	NPC2	ENSSSCT00000002630	ENSSSCP00000002564	O97763	-	-	rs336349123	-
7_97727879_T/C	11	17	6	4	'0|0'=1;'0|1'=15;'1|1'=2	'0|0'=3;'0|1'=0;'1|1'=6	'0|0'=3;'0|1'=1;'1|1'=3	18	9	7	Downstream	ENSSSCG00000002366	NPC2	ENSSSCT00000002630	ENSSSCP00000002564	O97763	-	-	rs338947905	-
7_97728190_T/G	11	17	6	4	'0|0'=1;'0|1'=16;'1|1'=1	'0|0'=3;'0|1'=0;'1|1'=6	'0|0'=3;'0|1'=1;'1|1'=3	18	9	7	Downstream	ENSSSCG00000002366	NPC2	ENSSSCT00000002630	ENSSSCP00000002564	O97763	-	-	rs341112376	-
7_97729286_T/C	11	17	6	4	'0|0'=1;'0|1'=16;'1|1'=1	'0|0'=3;'0|1'=0;'1|1'=6	'0|0'=3;'0|1'=1;'1|1'=3	18	9	7	Downstream	ENSSSCG00000002366	NPC2	ENSSSCT00000002630	ENSSSCP00000002564	O97763	-	-	rs341354839	-
7_97729649_G/C	11	17	6	4	'0|0'=1;'0|1'=16;'1|1'=1	'0|0'=3;'0|1'=0;'1|1'=6	'0|0'=3;'0|1'=1;'1|1'=3	18	9	7	Downstream	ENSSSCG00000002366	NPC2	ENSSSCT00000002630	ENSSSCP00000002564	O97763	-	-	-	-
7_97730816_C/A	11	17	6	4	'0|0'=1;'0|1'=15;'1|1'=2	'0|0'=3;'0|1'=0;'1|1'=6	'0|0'=3;'0|1'=1;'1|1'=3	18	9	7	3'UTR	ENSSSCG00000002366	NPC2	ENSSSCT00000002630	ENSSSCP00000002564	O97763	-	-	-	-
7_97730838_A/G	11	17	6	4	'0|0'=1;'0|1'=16;'1|1'=1	'0|0'=3;'0|1'=1;'1|1'=5	'0|0'=3;'0|1'=1;'1|1'=3	18	9	7	3'UTR	ENSSSCG00000002366	NPC2	ENSSSCT00000002630	ENSSSCP00000002564	O97763	-	-	-	-
7_97730852_T/C	11	17	6	4	'0|0'=1;'0|1'=15;'1|1'=2	'0|0'=3;'0|1'=0;'1|1'=6	'0|0'=3;'0|1'=1;'1|1'=3	18	9	7	3'UTR	ENSSSCG00000002366	NPC2	ENSSSCT00000002630	ENSSSCP00000002564	O97763	-	-	-	-
7_97733379_C/T	11	17	6	4	'0|0'=1;'0|1'=16;'1|1'=1	'0|0'=3;'0|1'=0;'1|1'=6	'0|0'=3;'0|1'=1;'1|1'=3	18	9	7	Intronic	ENSSSCG00000002366	NPC2	ENSSSCT00000002630	ENSSSCP00000002564	O97763	-	-	rs81492009	-
7_97733955_C/T	11	17	6	4	'0|0'=1;'0|1'=15;'1|1'=2	'0|0'=3;'0|1'=0;'1|1'=6	'0|0'=3;'0|1'=1;'1|1'=3	18	9	7	Intronic	ENSSSCG00000002366	NPC2	ENSSSCT00000002630	ENSSSCP00000002564	O97763	-	-	rs337577596	-
7_97734025_T/A	11	17	6	4	'0|0'=1;'0|1'=14;'1|1'=3	'0|0'=3;'0|1'=0;'1|1'=6	'0|0'=3;'0|1'=1;'1|1'=3	18	9	7	Intronic	ENSSSCG00000002366	NPC2	ENSSSCT00000002630	ENSSSCP00000002564	O97763	-	-	rs339124630	-
7_97734032_A/G	11	17	6	4	'0|0'=1;'0|1'=14;'1|1'=3	'0|0'=3;'0|1'=1;'1|1'=5	'0|0'=3;'0|1'=1;'1|1'=3	18	9	7	Intronic	ENSSSCG00000002366	NPC2	ENSSSCT00000002630	ENSSSCP00000002564	O97763	-	-	rs320634543	-
7_97734037_G/T	11	17	6	4	'0|0'=1;'0|1'=15;'1|1'=2	'0|0'=3;'0|1'=0;'1|1'=6	'0|0'=3;'0|1'=1;'1|1'=3	18	9	7	Intronic	ENSSSCG00000002366	NPC2	ENSSSCT00000002630	ENSSSCP00000002564	O97763	-	-	rs330988647	-
7_97734044_T/G	11	17	6	4	'0|0'=1;'0|1'=15;'1|1'=2	'0|0'=3;'0|1'=0;'1|1'=6	'0|0'=3;'0|1'=1;'1|1'=3	18	9	7	Intronic	ENSSSCG00000002366	NPC2	ENSSSCT00000002630	ENSSSCP00000002564	O97763	-	-	rs339767526	-
7_97734107_G/T	11	17	6	4	'0|0'=1;'0|1'=16;'1|1'=1	'0|0'=3;'0|1'=0;'1|1'=6	'0|0'=3;'0|1'=1;'1|1'=3	18	9	7	Intronic	ENSSSCG00000002366	NPC2	ENSSSCT00000002630	ENSSSCP00000002564	O97763	-	-	rs340382755	-
7_97735621_G/C	11	17	6	4	'0|0'=1;'0|1'=15;'1|1'=2	'0|0'=3;'0|1'=0;'1|1'=6	'0|0'=3;'0|1'=1;'1|1'=3	18	9	7	Intronic	ENSSSCG00000002366	NPC2	ENSSSCT00000002630	ENSSSCP00000002564	O97763	-	-	rs339508301	-
7_97736258_C/A	11	17	6	4	'0|0'=1;'0|1'=16;'1|1'=1	'0|0'=3;'0|1'=0;'1|1'=6	'0|0'=3;'0|1'=1;'1|1'=3	18	9	7	Synonymous	ENSSSCG00000002366	NPC2	ENSSSCT00000002630	ENSSSCP00000002564	O97763	39	V	rs55618827	-
7_97736480_T/C	11	17	6	4	'0|0'=1;'0|1'=16;'1|1'=1	'0|0'=3;'0|1'=0;'1|1'=6	'0|0'=3;'0|1'=1;'1|1'=3	18	9	7	Intronic	ENSSSCG00000002366	NPC2	ENSSSCT00000002630	ENSSSCP00000002564	O97763	-	-	rs335647972	-
7_97736903_T/A	11	15	4	4	'0|0'=3;'0|1'=14;'1|1'=1	'0|0'=3;'0|1'=0;'1|1'=4	'0|0'=2;'0|1'=2;'1|1'=2	18	9	7	Intronic	ENSSSCG00000002366	NPC2	ENSSSCT00000002630	ENSSSCP00000002564	O97763	-	-	rs787047474	-
7_97737873_C/T	11	17	6	4	'0|0'=1;'0|1'=13;'1|1'=4	'0|0'=3;'0|1'=0;'1|1'=6	'0|0'=3;'0|1'=1;'1|1'=3	18	9	7	Intronic	ENSSSCG00000002366	NPC2	ENSSSCT00000002630	ENSSSCP00000002564	O97763	-	-	rs338640440	-
7_97738342_C/T	11	17	6	4	'0|0'=1;'0|1'=14;'1|1'=3	'0|0'=3;'0|1'=0;'1|1'=6	'0|0'=3;'0|1'=1;'1|1'=3	18	9	7	Intronic	ENSSSCG00000002366	NPC2	ENSSSCT00000002630	ENSSSCP00000002564	O97763	-	-	rs345516099	-
7_97740272_A/G	11	17	6	4	'0|0'=1;'0|1'=15;'1|1'=2	'0|0'=3;'0|1'=0;'1|1'=6	'0|0'=3;'0|1'=1;'1|1'=3	18	9	7	5'UTR	ENSSSCG00000002366	NPC2	ENSSSCT00000002630	ENSSSCP00000002564	O97763	-	-	rs81396061	-
7_97740352_TCCGCAG/TG	11	17	6	4	'0|0'=1;'0|1'=14;'1|1'=3	'0|0'=3;'0|1'=0;'1|1'=6	'0|0'=3;'0|1'=1;'1|1'=3	18	9	7	Upstream	ENSSSCG00000002366	NPC2	ENSSSCT00000002630	ENSSSCP00000002564	O97763	-	-	rs692610099	-
7_97745025_GTTTTTTTTTTG/GGTTTTTTTTG	11	17	6	4	'0|0'=1;'0|1'=16;'1|1'=1	'0|0'=3;'0|1'=0;'1|1'=6	'0|0'=3;'0|1'=1;'1|1'=3	18	9	7	Upstream	ENSSSCG00000002366	NPC2	ENSSSCT00000002630	ENSSSCP00000002564	O97763	-	-	-	-
7_97745058_C/T	11	17	6	4	'0|0'=1;'0|1'=16;'1|1'=1	'0|0'=3;'0|1'=1;'1|1'=5	'0|0'=3;'0|1'=1;'1|1'=3	18	9	7	Upstream	ENSSSCG00000002366	NPC2	ENSSSCT00000002630	ENSSSCP00000002564	O97763	-	-	rs330769321	-
7_97745076_AGG/AG	11	17	6	4	'0|0'=1;'0|1'=16;'1|1'=1	'0|0'=3;'0|1'=1;'1|1'=5	'0|0'=3;'0|1'=1;'1|1'=3	18	9	7	Upstream	ENSSSCG00000002366	NPC2	ENSSSCT00000002630	ENSSSCP00000002564	O97763	-	-	rs703521494&rs788558992	-
7_97745179_T/C	11	17	6	4	'0|0'=1;'0|1'=17;'1|1'=0	'0|0'=3;'0|1'=0;'1|1'=6	'0|0'=3;'0|1'=1;'1|1'=3	18	9	7	Upstream	ENSSSCG00000002366	NPC2	ENSSSCT00000002630	ENSSSCP00000002564	O97763	-	-	rs323250546	-
7_97747992_G/A	11	17	6	4	'0|0'=1;'0|1'=15;'1|1'=2	'0|0'=3;'0|1'=0;'1|1'=6	'0|0'=3;'0|1'=1;'1|1'=3	18	9	7	Downstream	ENSSSCG00000002367	ISCA2	ENSSSCT00000002631	ENSSSCP00000002565	-	-	-	rs339175190	-
7_97750003_A/G	11	17	6	4	'0|0'=1;'0|1'=15;'1|1'=2	'0|0'=3;'0|1'=0;'1|1'=6	'0|0'=3;'0|1'=1;'1|1'=3	18	9	7	Intronic	ENSSSCG00000002368	LTBP2	ENSSSCT00000002632	ENSSSCP00000002566	-	-	-	rs81396064	-
7_97752303_A/G	11	17	6	4	'0|0'=1;'0|1'=15;'1|1'=2	'0|0'=3;'0|1'=0;'1|1'=6	'0|0'=3;'0|1'=1;'1|1'=3	18	9	7	Intronic	ENSSSCG00000002368	LTBP2	ENSSSCT00000002632	ENSSSCP00000002566	-	-	-	rs338700455	-
7_97753505_G/A	11	17	6	4	'0|0'=1;'0|1'=15;'1|1'=2	'0|0'=3;'0|1'=0;'1|1'=6	'0|0'=3;'0|1'=1;'1|1'=3	18	9	7	Intronic	ENSSSCG00000002368	LTBP2	ENSSSCT00000002632	ENSSSCP00000002566	-	-	-	rs334059006	-
7_97758949_G/A	11	17	6	4	'0|0'=1;'0|1'=15;'1|1'=2	'0|0'=3;'0|1'=0;'1|1'=6	'0|0'=3;'0|1'=1;'1|1'=3	18	9	7	Intronic	ENSSSCG00000002368	LTBP2	ENSSSCT00000002632	ENSSSCP00000002566	-	-	-	rs319609318	-
7_97758963_G/A	11	17	6	4	'0|0'=1;'0|1'=15;'1|1'=2	'0|0'=3;'0|1'=0;'1|1'=6	'0|0'=3;'0|1'=1;'1|1'=3	18	9	7	Intronic	ENSSSCG00000002368	LTBP2	ENSSSCT00000002632	ENSSSCP00000002566	-	-	-	rs329865558	-
7_97759374_G/A	11	17	6	4	'0|0'=1;'0|1'=15;'1|1'=2	'0|0'=3;'0|1'=0;'1|1'=6	'0|0'=3;'0|1'=1;'1|1'=3	18	9	7	Intronic	ENSSSCG00000002368	LTBP2	ENSSSCT00000002632	ENSSSCP00000002566	-	-	-	rs339460114	-
7_97784248_T/C	11	18	7	7	'0|0'=0;'0|1'=6;'1|1'=12	'0|0'=2;'0|1'=3;'1|1'=4	'0|0'=0;'0|1'=0;'1|1'=7	18	9	7	Intronic	ENSSSCG00000002368	LTBP2	ENSSSCT00000002632	ENSSSCP00000002566	-	-	-	rs341810426	-
7_97998237_C/T	11	18	7	6	'0|0'=0;'0|1'=18;'1|1'=0	'0|0'=2;'0|1'=7;'1|1'=0	'0|0'=1;'0|1'=6;'1|1'=0	18	9	7	Intronic	ENSSSCG00000002372	YLPM1	ENSSSCT00000002636	ENSSSCP00000002569	-	-	-	rs792837035	-
7_98176225_C/T	11	15	4	4	'0|0'=3;'0|1'=11;'1|1'=4	'0|0'=5;'0|1'=1;'1|1'=3	'0|0'=3;'0|1'=1;'1|1'=3	18	9	7	Intergenic	-	-	-	-	-	-	-	-	-
7_98181388_A/T	11	15	4	4	'0|0'=2;'0|1'=11;'1|1'=4	'0|0'=5;'0|1'=1;'1|1'=3	'0|0'=3;'0|1'=1;'1|1'=3	18	9	7	Intergenic	-	-	-	-	-	-	-	-	-
7_98183322_C/T	11	15	4	4	'0|0'=2;'0|1'=10;'1|1'=5	'0|0'=5;'0|1'=1;'1|1'=3	'0|0'=3;'0|1'=1;'1|1'=3	18	9	7	Intergenic	-	-	-	-	-	-	-	-	-
7_98235231_C/T	11	15	4	4	'0|0'=3;'0|1'=11;'1|1'=4	'0|0'=5;'0|1'=1;'1|1'=3	'0|0'=3;'0|1'=2;'1|1'=2	18	9	7	Intronic	ENSSSCG00000002378	MLH3	ENSSSCT00000002644	ENSSSCP00000002577	-	-	-	rs326456254	-
7_98284698_GTTTTTTTTTTTTTTTG/GTTTTGGTTTTTTTTTTTTG	11	17	5	6	'0|0'=0;'0|1'=0;'1|1'=17	'0|0'=2;'0|1'=0;'1|1'=5	'0|0'=1;'0|1'=0;'1|1'=6	18	9	7	Intronic	ENSSSCG00000002381	NEK9	ENSSSCT00000002648	ENSSSCP00000002581	-	-	-	-	-
7_98373287_T/A	11	17	4	6	'0|0'=1;'0|1'=9;'1|1'=8	'0|0'=5;'0|1'=1;'1|1'=3	'0|0'=1;'0|1'=1;'1|1'=5	18	9	7	Intergenic	-	-	-	-	-	-	-	rs325088007	-
7_98373370_T/C	11	17	4	6	'0|0'=1;'0|1'=9;'1|1'=8	'0|0'=5;'0|1'=1;'1|1'=3	'0|0'=1;'0|1'=1;'1|1'=5	18	9	7	Intergenic	-	-	-	-	-	-	-	rs335444680	-
7_98373956_A/G	11	17	4	6	'0|0'=1;'0|1'=9;'1|1'=8	'0|0'=4;'0|1'=1;'1|1'=3	'0|0'=1;'0|1'=1;'1|1'=5	18	9	7	Intergenic	-	-	-	-	-	-	-	rs338666282	-
7_98373986_T/C	11	17	4	6	'0|0'=1;'0|1'=9;'1|1'=8	'0|0'=5;'0|1'=1;'1|1'=3	'0|0'=1;'0|1'=1;'1|1'=5	18	9	7	Intergenic	-	-	-	-	-	-	-	rs344159872	-
7_98374390_T/C	11	17	5	6	'0|0'=1;'0|1'=11;'1|1'=6	'0|0'=4;'0|1'=2;'1|1'=3	'0|0'=1;'0|1'=1;'1|1'=5	18	9	7	Intergenic	-	-	-	-	-	-	-	rs328853311	-
7_98374461_G/A	11	17	4	6	'0|0'=1;'0|1'=8;'1|1'=9	'0|0'=5;'0|1'=1;'1|1'=3	'0|0'=1;'0|1'=1;'1|1'=5	18	9	7	Intergenic	-	-	-	-	-	-	-	rs330212603	-
7_98375842_A/T	11	17	4	6	'0|0'=1;'0|1'=9;'1|1'=8	'0|0'=5;'0|1'=1;'1|1'=3	'0|0'=1;'0|1'=1;'1|1'=5	18	9	7	Intergenic	-	-	-	-	-	-	-	rs343209228	-
7_98376644_T/C	11	17	4	6	'0|0'=1;'0|1'=10;'1|1'=7	'0|0'=5;'0|1'=1;'1|1'=3	'0|0'=1;'0|1'=1;'1|1'=5	18	9	7	Intergenic	-	-	-	-	-	-	-	rs341237216	-
7_98376687_T/C	11	17	4	6	'0|0'=1;'0|1'=8;'1|1'=9	'0|0'=5;'0|1'=1;'1|1'=3	'0|0'=1;'0|1'=1;'1|1'=5	18	9	7	Intergenic	-	-	-	-	-	-	-	rs323446811	-
7_98376714_A/G	11	17	4	6	'0|0'=1;'0|1'=9;'1|1'=8	'0|0'=5;'0|1'=1;'1|1'=3	'0|0'=1;'0|1'=1;'1|1'=5	18	9	7	Intergenic	-	-	-	-	-	-	-	rs333690779	-
7_98376724_C/T	11	17	4	6	'0|0'=1;'0|1'=9;'1|1'=8	'0|0'=5;'0|1'=1;'1|1'=3	'0|0'=1;'0|1'=1;'1|1'=5	18	9	7	Intergenic	-	-	-	-	-	-	-	rs342641890	-
7_98376726_T/C	11	17	4	6	'0|0'=1;'0|1'=9;'1|1'=8	'0|0'=5;'0|1'=1;'1|1'=3	'0|0'=1;'0|1'=1;'1|1'=5	18	9	7	Intergenic	-	-	-	-	-	-	-	rs324854854	-
7_98376741_A/G	11	17	4	6	'0|0'=1;'0|1'=9;'1|1'=8	'0|0'=5;'0|1'=1;'1|1'=3	'0|0'=1;'0|1'=1;'1|1'=5	18	9	7	Intergenic	-	-	-	-	-	-	-	rs334934893	-
7_98376774_C/T	11	17	4	6	'0|0'=1;'0|1'=9;'1|1'=8	'0|0'=5;'0|1'=1;'1|1'=3	'0|0'=1;'0|1'=1;'1|1'=5	18	9	7	Intergenic	-	-	-	-	-	-	-	rs80812502	-
7_98376815_T/C	11	17	4	6	'0|0'=1;'0|1'=9;'1|1'=8	'0|0'=5;'0|1'=1;'1|1'=3	'0|0'=1;'0|1'=1;'1|1'=5	18	9	7	Intergenic	-	-	-	-	-	-	-	rs334452328	-
7_98376836_G/A	11	17	4	6	'0|0'=1;'0|1'=9;'1|1'=8	'0|0'=5;'0|1'=1;'1|1'=3	'0|0'=1;'0|1'=1;'1|1'=5	18	9	7	Intergenic	-	-	-	-	-	-	-	rs344354430	-
7_98376876_T/G	11	17	4	6	'0|0'=1;'0|1'=9;'1|1'=8	'0|0'=5;'0|1'=1;'1|1'=3	'0|0'=1;'0|1'=1;'1|1'=5	18	9	7	Intergenic	-	-	-	-	-	-	-	rs694734861	-
7_98376893_G/T	11	17	4	6	'0|0'=1;'0|1'=9;'1|1'=8	'0|0'=5;'0|1'=1;'1|1'=3	'0|0'=1;'0|1'=1;'1|1'=5	18	9	7	Intergenic	-	-	-	-	-	-	-	rs700076813	-
7_98376972_A/G	11	17	3	6	'0|0'=1;'0|1'=9;'1|1'=8	'0|0'=6;'0|1'=0;'1|1'=3	'0|0'=1;'0|1'=1;'1|1'=5	18	9	7	Intergenic	-	-	-	-	-	-	-	rs326351416	-
7_98379090_T/A	11	17	4	6	'0|0'=1;'0|1'=8;'1|1'=9	'0|0'=5;'0|1'=0;'1|1'=4	'0|0'=1;'0|1'=1;'1|1'=5	18	9	7	Intergenic	-	-	-	-	-	-	-	rs338716084	-
7_98380407_G/A	11	17	4	6	'0|0'=1;'0|1'=9;'1|1'=8	'0|0'=5;'0|1'=1;'1|1'=3	'0|0'=1;'0|1'=2;'1|1'=4	18	9	7	Intergenic	-	-	-	-	-	-	-	rs331452955	-
7_98380588_C/T	11	17	4	6	'0|0'=1;'0|1'=9;'1|1'=8	'0|0'=5;'0|1'=1;'1|1'=3	'0|0'=1;'0|1'=1;'1|1'=5	18	9	7	Intergenic	-	-	-	-	-	-	-	rs328645807	-
7_98382466_A/G	11	17	4	6	'0|0'=1;'0|1'=9;'1|1'=8	'0|0'=5;'0|1'=1;'1|1'=3	'0|0'=1;'0|1'=1;'1|1'=5	18	9	7	Intergenic	-	-	-	-	-	-	-	rs344819646	-
7_97508996_GAT/GAAT	10	18	8	7	'0|0'=0;'0|1'=0;'1|1'=18	'0|0'=0;'0|1'=0;'1|1'=8	'0|0'=0;'0|1'=0;'1|1'=7	18	9	7	Intergenic	-	-	-	-	-	-	-	rs703920302&rs793024726	-
7_97541972_C/T	10	16	6	6	'0|0'=2;'0|1'=16;'1|1'=0	'0|0'=3;'0|1'=5;'1|1'=1	'0|0'=1;'0|1'=5;'1|1'=1	18	9	7	Intronic	ENSSSCG00000002363	VSX2	ENSSSCT00000002627	ENSSSCP00000002561	-	-	-	-	-
7_97563586_C/T	10	17	0	7	'0|0'=1;'0|1'=17;'1|1'=0	'0|0'=0;'0|1'=0;'1|1'=0;	'0|0'=0;'0|1'=0;'1|1'=7	18	9	7	Downstream	ENSSSCG00000038231	ABCD4	ENSSSCT00000037529	ENSSSCP00000051619	-	-	-	-	-
7_97563644_C/A	10	17	0	7	'0|0'=1;'0|1'=15;'1|1'=2	'0|0'=0;'0|1'=0;'1|1'=0;	'0|0'=0;'0|1'=0;'1|1'=7	18	9	7	Downstream	ENSSSCG00000038231	ABCD4	ENSSSCT00000037529	ENSSSCP00000051619	-	-	-	-	-
7_97567733_TC/TGC	10	17	0	7	'0|0'=1;'0|1'=15;'1|1'=2	'0|0'=0;'0|1'=0;'1|1'=0;	'0|0'=0;'0|1'=0;'1|1'=7	18	9	7	Intronic	ENSSSCG00000038231	ABCD4	ENSSSCT00000037529	ENSSSCP00000051619	-	-	-	-	-
7_97568468_C/T	10	17	0	7	'0|0'=0;'0|1'=15;'1|1'=2	'0|0'=0;'0|1'=0;'1|1'=0;	'0|0'=0;'0|1'=0;'1|1'=7	18	9	7	Intronic	ENSSSCG00000038231	ABCD4	ENSSSCT00000037529	ENSSSCP00000051619	-	-	-	-	-
7_97568469_GA/GG	10	17	0	7	'0|0'=0;'0|1'=16;'1|1'=1	'0|0'=0;'0|1'=0;'1|1'=0;	'0|0'=0;'0|1'=0;'1|1'=7	18	9	7	Intronic	ENSSSCG00000038231	ABCD4	ENSSSCT00000037529	ENSSSCP00000051619	-	-	-	-	-
7_97572651_G/A	10	17	0	7	'0|0'=1;'0|1'=16;'1|1'=1	'0|0'=0;'0|1'=0;'1|1'=0;	'0|0'=0;'0|1'=0;'1|1'=7	18	9	7	Intronic	ENSSSCG00000038231	ABCD4	ENSSSCT00000037529	ENSSSCP00000051619	-	-	-	-	-
7_97572827_C/G	10	17	0	7	'0|0'=1;'0|1'=17;'1|1'=0	'0|0'=0;'0|1'=0;'1|1'=0;	'0|0'=0;'0|1'=0;'1|1'=7	18	9	7	Intronic	ENSSSCG00000038231	ABCD4	ENSSSCT00000037529	ENSSSCP00000051619	-	-	-	-	-
7_97572900_G/A	10	17	0	7	'0|0'=1;'0|1'=17;'1|1'=0	'0|0'=0;'0|1'=0;'1|1'=0;	'0|0'=0;'0|1'=0;'1|1'=7	18	9	7	Intronic	ENSSSCG00000038231	ABCD4	ENSSSCT00000037529	ENSSSCP00000051619	-	-	-	-	-
7_97573103_G/C	10	17	0	7	'0|0'=1;'0|1'=17;'1|1'=0	'0|0'=0;'0|1'=0;'1|1'=0;	'0|0'=0;'0|1'=0;'1|1'=7	18	9	7	Intronic	ENSSSCG00000038231	ABCD4	ENSSSCT00000037529	ENSSSCP00000051619	-	-	-	-	-
7_97573456_G/T	10	17	0	7	'0|0'=0;'0|1'=16;'1|1'=1	'0|0'=0;'0|1'=0;'1|1'=0;	'0|0'=0;'0|1'=0;'1|1'=7	18	9	7	Intronic	ENSSSCG00000038231	ABCD4	ENSSSCT00000037529	ENSSSCP00000051619	-	-	-	-	-
7_97573606_T/C	10	17	0	7	'0|0'=1;'0|1'=16;'1|1'=1	'0|0'=0;'0|1'=0;'1|1'=0;	'0|0'=0;'0|1'=0;'1|1'=7	18	9	7	Intronic	ENSSSCG00000038231	ABCD4	ENSSSCT00000037529	ENSSSCP00000051619	-	-	-	-	-
7_97576663_GAA/GAAA	10	17	0	7	'0|0'=0;'0|1'=7;'1|1'=10	'0|0'=0;'0|1'=0;'1|1'=0;	'0|0'=0;'0|1'=1;'1|1'=6	18	9	7	Intronic	ENSSSCG00000038231	ABCD4	ENSSSCT00000037529	ENSSSCP00000051619	-	-	-	-	-
7_97578037_C/A	10	17	0	7	'0|0'=1;'0|1'=17;'1|1'=0	'0|0'=0;'0|1'=0;'1|1'=0;	'0|0'=0;'0|1'=0;'1|1'=7	18	9	7	Intronic	ENSSSCG00000038231	ABCD4	ENSSSCT00000037529	ENSSSCP00000051619	-	-	-	-	-
7_97581587_C/T	10	17	0	7	'0|0'=1;'0|1'=16;'1|1'=1	'0|0'=0;'0|1'=0;'1|1'=0;	'0|0'=0;'0|1'=0;'1|1'=7	18	9	7	Intronic	ENSSSCG00000038231	ABCD4	ENSSSCT00000037529	ENSSSCP00000051619	-	-	-	-	-
7_97581642_GG/GAG	10	17	0	7	'0|0'=0;'0|1'=16;'1|1'=1	'0|0'=0;'0|1'=0;'1|1'=0;	'0|0'=0;'0|1'=0;'1|1'=7	18	9	7	Intronic	ENSSSCG00000038231	ABCD4	ENSSSCT00000037529	ENSSSCP00000051619	-	-	-	-	-
7_97601737_CTT/CTTT	10	18	8	6	'0|0'=0;'0|1'=0;'1|1'=18	'0|0'=0;'0|1'=0;'1|1'=8	'0|0'=1;'0|1'=0;'1|1'=6	18	9	7	Intergenic	-	-	-	-	-	-	-	-	-
7_97698536_T/C	10	16	6	4	'0|0'=2;'0|1'=15;'1|1'=1	'0|0'=3;'0|1'=0;'1|1'=6	'0|0'=3;'0|1'=1;'1|1'=3	18	9	7	Intergenic	-	-	-	-	-	-	-	-	-
7_97710356_C/T	10	17	6	7	'0|0'=1;'0|1'=8;'1|1'=9	'0|0'=3;'0|1'=0;'1|1'=6	'0|0'=0;'0|1'=1;'1|1'=6	18	9	7	Intergenic	-	-	-	-	-	-	-	rs332535527	-
7_97710378_C/T	10	17	6	7	'0|0'=1;'0|1'=8;'1|1'=9	'0|0'=3;'0|1'=0;'1|1'=6	'0|0'=0;'0|1'=1;'1|1'=6	18	9	7	Intergenic	-	-	-	-	-	-	-	rs337687673	-
7_97710810_T/G	10	17	6	7	'0|0'=1;'0|1'=8;'1|1'=9	'0|0'=3;'0|1'=0;'1|1'=6	'0|0'=0;'0|1'=1;'1|1'=6	18	9	7	Intergenic	-	-	-	-	-	-	-	rs325128657	-
7_97710845_C/T	10	17	6	7	'0|0'=1;'0|1'=8;'1|1'=9	'0|0'=3;'0|1'=0;'1|1'=6	'0|0'=0;'0|1'=1;'1|1'=6	18	9	7	Intergenic	-	-	-	-	-	-	-	rs335349821	-
7_97711017_T/C	10	17	6	7	'0|0'=1;'0|1'=8;'1|1'=9	'0|0'=3;'0|1'=0;'1|1'=6	'0|0'=0;'0|1'=1;'1|1'=6	18	9	7	Intergenic	-	-	-	-	-	-	-	rs322607988	-
7_97712519_G/A	10	17	6	7	'0|0'=1;'0|1'=7;'1|1'=10	'0|0'=3;'0|1'=0;'1|1'=6	'0|0'=0;'0|1'=1;'1|1'=6	18	9	7	Intergenic	-	-	-	-	-	-	-	rs319049270	-
7_97712629_G/T	10	17	6	7	'0|0'=1;'0|1'=9;'1|1'=8	'0|0'=3;'0|1'=0;'1|1'=6	'0|0'=0;'0|1'=1;'1|1'=6	18	9	7	Intergenic	-	-	-	-	-	-	-	rs342031828	-
7_97712644_C/T	10	17	6	7	'0|0'=1;'0|1'=8;'1|1'=9	'0|0'=3;'0|1'=0;'1|1'=6	'0|0'=0;'0|1'=1;'1|1'=6	18	9	7	Intergenic	-	-	-	-	-	-	-	rs323740478	-
7_97714287_GT/AA	10	17	6	7	'0|0'=1;'0|1'=6;'1|1'=11	'0|0'=3;'0|1'=0;'1|1'=6	'0|0'=0;'0|1'=1;'1|1'=6	18	9	7	Intergenic	-	-	-	-	-	-	-	-	-
7_97717025_C/T	10	17	6	7	'0|0'=1;'0|1'=7;'1|1'=10	'0|0'=3;'0|1'=0;'1|1'=6	'0|0'=0;'0|1'=1;'1|1'=6	18	9	7	Intergenic	-	-	-	-	-	-	-	rs332840249	-
7_97717029_C/T	10	17	6	7	'0|0'=1;'0|1'=7;'1|1'=10	'0|0'=3;'0|1'=0;'1|1'=6	'0|0'=0;'0|1'=1;'1|1'=6	18	9	7	Intergenic	-	-	-	-	-	-	-	rs346387503	-
7_97718983_A/G	10	17	6	7	'0|0'=1;'0|1'=6;'1|1'=11	'0|0'=3;'0|1'=0;'1|1'=6	'0|0'=0;'0|1'=1;'1|1'=6	18	9	7	Intergenic	-	-	-	-	-	-	-	rs327927089	-
7_97718996_A/G	10	17	6	7	'0|0'=1;'0|1'=7;'1|1'=10	'0|0'=3;'0|1'=0;'1|1'=6	'0|0'=0;'0|1'=1;'1|1'=6	18	9	7	Intergenic	-	-	-	-	-	-	-	rs337541416	-
7_97719009_G/A	10	17	6	7	'0|0'=1;'0|1'=7;'1|1'=10	'0|0'=3;'0|1'=0;'1|1'=6	'0|0'=0;'0|1'=1;'1|1'=6	18	9	7	Intergenic	-	-	-	-	-	-	-	rs331689856	-
7_97719013_C/T	10	17	6	7	'0|0'=1;'0|1'=7;'1|1'=10	'0|0'=3;'0|1'=0;'1|1'=6	'0|0'=0;'0|1'=1;'1|1'=6	18	9	7	Intergenic	-	-	-	-	-	-	-	rs337622325	-
7_97719347_C/T	10	17	6	7	'0|0'=1;'0|1'=8;'1|1'=9	'0|0'=3;'0|1'=0;'1|1'=6	'0|0'=0;'0|1'=1;'1|1'=6	18	9	7	Intergenic	-	-	-	-	-	-	-	rs340607792	-
7_97719994_T/C	10	17	6	7	'0|0'=1;'0|1'=8;'1|1'=9	'0|0'=3;'0|1'=0;'1|1'=6	'0|0'=0;'0|1'=1;'1|1'=6	18	9	7	Intergenic	-	-	-	-	-	-	-	rs320605234	-
7_97720006_C/T	10	17	6	7	'0|0'=1;'0|1'=8;'1|1'=9	'0|0'=3;'0|1'=0;'1|1'=6	'0|0'=0;'0|1'=1;'1|1'=6	18	9	7	Intergenic	-	-	-	-	-	-	-	rs330275552	-
7_97720297_T/C	10	17	6	7	'0|0'=1;'0|1'=5;'1|1'=12	'0|0'=3;'0|1'=0;'1|1'=6	'0|0'=0;'0|1'=1;'1|1'=6	18	9	7	Intergenic	-	-	-	-	-	-	-	rs323779449	-
7_97720686_A/G	10	17	6	7	'0|0'=1;'0|1'=8;'1|1'=9	'0|0'=3;'0|1'=0;'1|1'=6	'0|0'=0;'0|1'=1;'1|1'=6	18	9	7	Intergenic	-	-	-	-	-	-	-	rs328017735	-
7_97721166_G/A	10	17	6	7	'0|0'=1;'0|1'=7;'1|1'=10	'0|0'=3;'0|1'=1;'1|1'=5	'0|0'=0;'0|1'=1;'1|1'=6	18	9	7	Intergenic	-	-	-	-	-	-	-	rs321740978	-
7_97721226_G/C	10	17	6	7	'0|0'=1;'0|1'=8;'1|1'=9	'0|0'=3;'0|1'=1;'1|1'=5	'0|0'=0;'0|1'=3;'1|1'=4	18	9	7	Intergenic	-	-	-	-	-	-	-	rs699389369	-
7_97721262_C/A	10	17	6	7	'0|0'=1;'0|1'=6;'1|1'=11	'0|0'=3;'0|1'=1;'1|1'=5	'0|0'=0;'0|1'=2;'1|1'=5	18	9	7	Intergenic	-	-	-	-	-	-	-	rs700183793	-
7_97721543_C/T	10	17	6	7	'0|0'=1;'0|1'=8;'1|1'=9	'0|0'=3;'0|1'=0;'1|1'=6	'0|0'=0;'0|1'=1;'1|1'=6	18	9	7	Intergenic	-	-	-	-	-	-	-	rs337018154	-
7_97723230_TTGT/TT	10	17	6	7	'0|0'=1;'0|1'=8;'1|1'=9	'0|0'=3;'0|1'=0;'1|1'=6	'0|0'=0;'0|1'=1;'1|1'=6	18	9	7	Intergenic	-	-	-	-	-	-	-	-	-
7_97723239_T/G	10	17	6	7	'0|0'=1;'0|1'=8;'1|1'=9	'0|0'=3;'0|1'=0;'1|1'=6	'0|0'=0;'0|1'=1;'1|1'=6	18	9	7	Intergenic	-	-	-	-	-	-	-	-	-
7_97723242_T/G	10	17	6	7	'0|0'=1;'0|1'=8;'1|1'=9	'0|0'=3;'0|1'=0;'1|1'=6	'0|0'=0;'0|1'=1;'1|1'=6	18	9	7	Intergenic	-	-	-	-	-	-	-	-	-
7_97723294_GA/AA	10	17	6	7	'0|0'=1;'0|1'=8;'1|1'=9	'0|0'=3;'0|1'=0;'1|1'=6	'0|0'=0;'0|1'=1;'1|1'=6	18	9	7	Intergenic	-	-	-	-	-	-	-	rs332686112	-
7_97726923_CT/TC	10	16	6	3	'0|0'=2;'0|1'=15;'1|1'=1	'0|0'=3;'0|1'=0;'1|1'=6	'0|0'=4;'0|1'=0;'1|1'=3	18	9	7	Downstream	ENSSSCG00000002366	NPC2	ENSSSCT00000002630	ENSSSCP00000002564	O97763	-	-	-	-
7_97727709_T/C	10	16	6	4	'0|0'=2;'0|1'=15;'1|1'=1	'0|0'=3;'0|1'=0;'1|1'=6	'0|0'=3;'0|1'=1;'1|1'=3	18	9	7	Downstream	ENSSSCG00000002366	NPC2	ENSSSCT00000002630	ENSSSCP00000002564	O97763	-	-	rs319672771	-
7_97727746_T/G	10	16	6	4	'0|0'=2;'0|1'=14;'1|1'=2	'0|0'=3;'0|1'=0;'1|1'=6	'0|0'=3;'0|1'=1;'1|1'=3	18	9	7	Downstream	ENSSSCG00000002366	NPC2	ENSSSCT00000002630	ENSSSCP00000002564	O97763	-	-	rs345062814	-
7_97727807_C/T	10	16	6	4	'0|0'=2;'0|1'=14;'1|1'=2	'0|0'=3;'0|1'=0;'1|1'=6	'0|0'=3;'0|1'=1;'1|1'=3	18	9	7	Downstream	ENSSSCG00000002366	NPC2	ENSSSCT00000002630	ENSSSCP00000002564	O97763	-	-	-	-
7_97727863_G/C	10	16	6	4	'0|0'=2;'0|1'=14;'1|1'=2	'0|0'=3;'0|1'=0;'1|1'=6	'0|0'=3;'0|1'=1;'1|1'=3	18	9	7	Downstream	ENSSSCG00000002366	NPC2	ENSSSCT00000002630	ENSSSCP00000002564	O97763	-	-	rs330291229	-
7_97733307_T/G	10	15	5	4	'0|0'=3;'0|1'=13;'1|1'=2	'0|0'=3;'0|1'=0;'1|1'=5	'0|0'=3;'0|1'=1;'1|1'=3	18	9	7	Intronic	ENSSSCG00000002366	NPC2	ENSSSCT00000002630	ENSSSCP00000002564	O97763	-	-	rs339829811	-
7_97734256_G/A	10	16	6	4	'0|0'=2;'0|1'=15;'1|1'=1	'0|0'=3;'0|1'=0;'1|1'=6	'0|0'=3;'0|1'=1;'1|1'=3	18	9	7	Synonymous	ENSSSCG00000002366	NPC2	ENSSSCT00000002630	ENSSSCP00000002564	O97763	80	G	rs81216314	-
7_97736482_GCCCCCCG/GCCCCCCCT	10	16	6	4	'0|0'=2;'0|1'=15;'1|1'=1	'0|0'=3;'0|1'=0;'1|1'=6	'0|0'=3;'0|1'=1;'1|1'=3	18	9	7	Intronic	ENSSSCG00000002366	NPC2	ENSSSCT00000002630	ENSSSCP00000002564	O97763	-	-	-	-
7_97737282_GC/AA	10	16	6	4	'0|0'=2;'0|1'=15;'1|1'=1	'0|0'=3;'0|1'=0;'1|1'=6	'0|0'=3;'0|1'=1;'1|1'=3	18	9	7	Intronic	ENSSSCG00000002366	NPC2	ENSSSCT00000002630	ENSSSCP00000002564	O97763	-	-	-	-
7_97738241_A/G	10	16	6	4	'0|0'=2;'0|1'=15;'1|1'=1	'0|0'=3;'0|1'=0;'1|1'=6	'0|0'=3;'0|1'=1;'1|1'=3	18	9	7	Intronic	ENSSSCG00000002366	NPC2	ENSSSCT00000002630	ENSSSCP00000002564	O97763	-	-	rs333567948	-
7_97739828_C/T	10	16	6	4	'0|0'=2;'0|1'=13;'1|1'=3	'0|0'=3;'0|1'=0;'1|1'=6	'0|0'=3;'0|1'=1;'1|1'=3	18	9	7	Intronic	ENSSSCG00000002366	NPC2	ENSSSCT00000002630	ENSSSCP00000002564	O97763	-	-	rs324833624	-
7_97739953_C/A	10	16	6	4	'0|0'=2;'0|1'=12;'1|1'=4	'0|0'=3;'0|1'=0;'1|1'=6	'0|0'=3;'0|1'=1;'1|1'=3	18	9	7	Intronic	ENSSSCG00000002366	NPC2	ENSSSCT00000002630	ENSSSCP00000002564	O97763	-	-	rs81396060	-
7_97740653_TC/GT	10	16	6	4	'0|0'=1;'0|1'=15;'1|1'=1	'0|0'=3;'0|1'=0;'1|1'=6	'0|0'=3;'0|1'=1;'1|1'=3	18	9	7	Upstream	ENSSSCG00000002366	NPC2	ENSSSCT00000002630	ENSSSCP00000002564	O97763	-	-	-	-
7_97741171_CCTTCAGC/CC	10	16	6	4	'0|0'=2;'0|1'=16;'1|1'=0	'0|0'=3;'0|1'=2;'1|1'=4	'0|0'=3;'0|1'=1;'1|1'=3	18	9	7	Upstream	ENSSSCG00000002366	NPC2	ENSSSCT00000002630	ENSSSCP00000002564	O97763	-	-	rs690214199	-
7_97744768_GTT/GTTT	10	16	6	4	'0|0'=1;'0|1'=6;'1|1'=10	'0|0'=0;'0|1'=1;'1|1'=5	'0|0'=1;'0|1'=0;'1|1'=4	18	9	7	Upstream	ENSSSCG00000002366	NPC2	ENSSSCT00000002630	ENSSSCP00000002564	O97763	-	-	-	-
7_97745095_G/T	10	16	6	4	'0|0'=2;'0|1'=15;'1|1'=1	'0|0'=3;'0|1'=1;'1|1'=5	'0|0'=3;'0|1'=1;'1|1'=3	18	9	7	Upstream	ENSSSCG00000002366	NPC2	ENSSSCT00000002630	ENSSSCP00000002564	O97763	-	-	rs336130356	-
7_97749815_CCTCTCTC/CCTCTC	10	16	6	4	'0|0'=2;'0|1'=15;'1|1'=1	'0|0'=3;'0|1'=0;'1|1'=6	'0|0'=3;'0|1'=1;'1|1'=3	18	9	7	Intronic	ENSSSCG00000002368	LTBP2	ENSSSCT00000002632	ENSSSCP00000002566	-	-	-	-	-
7_97750184_A/G	10	15	5	4	'0|0'=2;'0|1'=12;'1|1'=3	'0|0'=3;'0|1'=0;'1|1'=5	'0|0'=3;'0|1'=1;'1|1'=3	18	9	7	Synonymous	ENSSSCG00000002368	LTBP2	ENSSSCT00000002632	ENSSSCP00000002566	-	1631	P	rs335821162	-
7_97751019_AT/GT	10	16	6	4	'0|0'=2;'0|1'=13;'1|1'=3	'0|0'=3;'0|1'=0;'1|1'=6	'0|0'=3;'0|1'=1;'1|1'=3	18	9	7	Intronic	ENSSSCG00000002368	LTBP2	ENSSSCT00000002632	ENSSSCP00000002566	-	-	-	rs332062233	-
7_97751432_T/G	10	16	6	4	'0|0'=2;'0|1'=15;'1|1'=1	'0|0'=3;'0|1'=0;'1|1'=6	'0|0'=3;'0|1'=1;'1|1'=3	18	9	7	Missense	ENSSSCG00000002368	LTBP2	ENSSSCT00000002632	ENSSSCP00000002566	-	1443	H/P	rs322260921	tolerated(1)
7_97753467_A/T	10	16	6	4	'0|0'=1;'0|1'=14;'1|1'=2	'0|0'=3;'0|1'=0;'1|1'=6	'0|0'=3;'0|1'=1;'1|1'=3	18	9	7	Intronic	ENSSSCG00000002368	LTBP2	ENSSSCT00000002632	ENSSSCP00000002566	-	-	-	rs330024123	-
7_97753470_C/T	10	16	6	4	'0|0'=1;'0|1'=14;'1|1'=2	'0|0'=3;'0|1'=0;'1|1'=6	'0|0'=3;'0|1'=1;'1|1'=3	18	9	7	Intronic	ENSSSCG00000002368	LTBP2	ENSSSCT00000002632	ENSSSCP00000002566	-	-	-	rs691896695	-
7_97753473_A/G	10	16	6	4	'0|0'=1;'0|1'=15;'1|1'=1	'0|0'=3;'0|1'=0;'1|1'=6	'0|0'=3;'0|1'=1;'1|1'=3	18	9	7	Intronic	ENSSSCG00000002368	LTBP2	ENSSSCT00000002632	ENSSSCP00000002566	-	-	-	rs342315701	-
7_97753483_A/G	10	16	6	4	'0|0'=1;'0|1'=15;'1|1'=1	'0|0'=3;'0|1'=0;'1|1'=6	'0|0'=3;'0|1'=1;'1|1'=3	18	9	7	Intronic	ENSSSCG00000002368	LTBP2	ENSSSCT00000002632	ENSSSCP00000002566	-	-	-	rs324962742	-
7_97755149_A/G	10	16	6	4	'0|0'=2;'0|1'=15;'1|1'=1	'0|0'=3;'0|1'=0;'1|1'=6	'0|0'=3;'0|1'=1;'1|1'=3	18	9	7	Intronic	ENSSSCG00000002368	LTBP2	ENSSSCT00000002632	ENSSSCP00000002566	-	-	-	rs337181635	-
7_97756271_C/T	10	16	6	4	'0|0'=1;'0|1'=15;'1|1'=1	'0|0'=3;'0|1'=0;'1|1'=6	'0|0'=3;'0|1'=1;'1|1'=3	18	9	7	Intronic	ENSSSCG00000002368	LTBP2	ENSSSCT00000002632	ENSSSCP00000002566	-	-	-	rs341077021	-
7_97757679_C/T	10	16	6	4	'0|0'=2;'0|1'=15;'1|1'=1	'0|0'=3;'0|1'=0;'1|1'=6	'0|0'=3;'0|1'=1;'1|1'=3	18	9	7	Intronic	ENSSSCG00000002368	LTBP2	ENSSSCT00000002632	ENSSSCP00000002566	-	-	-	rs338746418	-
7_97757824_C/T	10	17	6	7	'0|0'=1;'0|1'=7;'1|1'=10	'0|0'=3;'0|1'=0;'1|1'=6	'0|0'=0;'0|1'=1;'1|1'=6	18	9	7	Intronic	ENSSSCG00000002368	LTBP2	ENSSSCT00000002632	ENSSSCP00000002566	-	-	-	-	-
7_97758892_C/T	10	16	6	4	'0|0'=2;'0|1'=14;'1|1'=2	'0|0'=3;'0|1'=0;'1|1'=6	'0|0'=3;'0|1'=1;'1|1'=3	18	9	7	Intronic	ENSSSCG00000002368	LTBP2	ENSSSCT00000002632	ENSSSCP00000002566	-	-	-	rs338464540	-
7_97758990_A/C	10	16	6	4	'0|0'=1;'0|1'=14;'1|1'=2	'0|0'=3;'0|1'=0;'1|1'=6	'0|0'=3;'0|1'=1;'1|1'=3	18	9	7	Intronic	ENSSSCG00000002368	LTBP2	ENSSSCT00000002632	ENSSSCP00000002566	-	-	-	rs337761675	-
7_97759093_T/C	10	16	6	4	'0|0'=2;'0|1'=13;'1|1'=3	'0|0'=3;'0|1'=0;'1|1'=6	'0|0'=3;'0|1'=1;'1|1'=3	18	9	7	Intronic	ENSSSCG00000002368	LTBP2	ENSSSCT00000002632	ENSSSCP00000002566	-	-	-	rs320850980	-
7_97759745_C/A	10	16	6	4	'0|0'=2;'0|1'=15;'1|1'=1	'0|0'=3;'0|1'=0;'1|1'=6	'0|0'=3;'0|1'=1;'1|1'=3	18	9	7	Intronic	ENSSSCG00000002368	LTBP2	ENSSSCT00000002632	ENSSSCP00000002566	-	-	-	rs81396076	-
7_97761103_T/A	10	16	6	4	'0|0'=2;'0|1'=14;'1|1'=2	'0|0'=3;'0|1'=0;'1|1'=6	'0|0'=3;'0|1'=1;'1|1'=3	18	9	7	Intronic	ENSSSCG00000002368	LTBP2	ENSSSCT00000002632	ENSSSCP00000002566	-	-	-	rs341348365	-
7_97761110_C/A	10	16	6	4	'0|0'=2;'0|1'=14;'1|1'=2	'0|0'=3;'0|1'=0;'1|1'=6	'0|0'=3;'0|1'=1;'1|1'=3	18	9	7	Intronic	ENSSSCG00000002368	LTBP2	ENSSSCT00000002632	ENSSSCP00000002566	-	-	-	rs323543668	-
7_97770540_G/A	10	16	6	4	'0|0'=2;'0|1'=13;'1|1'=3	'0|0'=3;'0|1'=0;'1|1'=6	'0|0'=3;'0|1'=1;'1|1'=3	18	9	7	Intronic	ENSSSCG00000002368	LTBP2	ENSSSCT00000002632	ENSSSCP00000002566	-	-	-	rs334288230	-
7_97771058_G/T	10	16	6	4	'0|0'=2;'0|1'=14;'1|1'=2	'0|0'=3;'0|1'=0;'1|1'=6	'0|0'=3;'0|1'=1;'1|1'=3	18	9	7	Intronic	ENSSSCG00000002368	LTBP2	ENSSSCT00000002632	ENSSSCP00000002566	-	-	-	rs338259803	-
7_97773233_C/T	10	16	6	4	'0|0'=1;'0|1'=15;'1|1'=1	'0|0'=3;'0|1'=0;'1|1'=6	'0|0'=3;'0|1'=1;'1|1'=3	18	9	7	Intronic	ENSSSCG00000002368	LTBP2	ENSSSCT00000002632	ENSSSCP00000002566	-	-	-	rs328539107	-
7_97784521_C/T	10	17	7	6	'0|0'=1;'0|1'=5;'1|1'=12	'0|0'=2;'0|1'=3;'1|1'=4	'0|0'=1;'0|1'=1;'1|1'=5	18	9	7	Intronic	ENSSSCG00000002368	LTBP2	ENSSSCT00000002632	ENSSSCP00000002566	-	-	-	rs703286480	-
7_97784528_TG/TCAG	10	17	7	6	'0|0'=1;'0|1'=5;'1|1'=12	'0|0'=2;'0|1'=3;'1|1'=4	'0|0'=1;'0|1'=1;'1|1'=5	18	9	7	Intronic	ENSSSCG00000002368	LTBP2	ENSSSCT00000002632	ENSSSCP00000002566	-	-	-	rs698818052	-
7_97788535_C/T	10	14	4	4	'0|0'=4;'0|1'=12;'1|1'=2	'0|0'=5;'0|1'=3;'1|1'=1	'0|0'=3;'0|1'=1;'1|1'=3	18	9	7	Intronic	ENSSSCG00000002368	LTBP2	ENSSSCT00000002632	ENSSSCP00000002566	-	-	-	rs345954412	-
7_97798757_T/G	10	18	8	4	'0|0'=0;'0|1'=14;'1|1'=4	'0|0'=1;'0|1'=3;'1|1'=5	'0|0'=3;'0|1'=1;'1|1'=3	18	9	7	Intronic	ENSSSCG00000002368	LTBP2	ENSSSCT00000002632	ENSSSCP00000002566	-	-	-	rs329486288	-
7_97803497_TAA/TAAA	10	17	4	7	'0|0'=0;'0|1'=3;'1|1'=14	'0|0'=0;'0|1'=1;'1|1'=3	'0|0'=0;'0|1'=1;'1|1'=6	18	9	7	Intronic	ENSSSCG00000002368	LTBP2	ENSSSCT00000002632	ENSSSCP00000002566	-	-	-	-	-
7_97817481_AT/AC	10	18	8	7	'0|0'=0;'0|1'=4;'1|1'=14	'0|0'=1;'0|1'=3;'1|1'=5	'0|0'=0;'0|1'=0;'1|1'=7	18	9	7	Intronic	ENSSSCG00000002368	LTBP2	ENSSSCT00000002632	ENSSSCP00000002566	-	-	-	rs335771913	-
7_97817610_A/G	10	18	8	7	'0|0'=0;'0|1'=3;'1|1'=15	'0|0'=1;'0|1'=3;'1|1'=5	'0|0'=0;'0|1'=0;'1|1'=7	18	9	7	Intronic	ENSSSCG00000002368	LTBP2	ENSSSCT00000002632	ENSSSCP00000002566	-	-	-	rs337809658	-
7_97817706_AC/ATGC	10	18	8	7	'0|0'=0;'0|1'=4;'1|1'=14	'0|0'=1;'0|1'=3;'1|1'=5	'0|0'=0;'0|1'=0;'1|1'=7	18	9	7	Intronic	ENSSSCG00000002368	LTBP2	ENSSSCT00000002632	ENSSSCP00000002566	-	-	-	-	-
7_97818440_C/T	10	18	8	7	'0|0'=0;'0|1'=4;'1|1'=14	'0|0'=1;'0|1'=3;'1|1'=5	'0|0'=0;'0|1'=0;'1|1'=7	18	9	7	Intronic	ENSSSCG00000002368	LTBP2	ENSSSCT00000002632	ENSSSCP00000002566	-	-	-	rs344602455	-
7_97818613_C/A	10	18	8	7	'0|0'=0;'0|1'=4;'1|1'=14	'0|0'=1;'0|1'=3;'1|1'=5	'0|0'=0;'0|1'=0;'1|1'=7	18	9	7	Intronic	ENSSSCG00000002368	LTBP2	ENSSSCT00000002632	ENSSSCP00000002566	-	-	-	rs328937803	-
7_97820745_GAAAAAAAAAT/GAAAAAAAAAAT	10	17	4	7	'0|0'=1;'0|1'=5;'1|1'=12	'0|0'=5;'0|1'=0;'1|1'=4	'0|0'=0;'0|1'=0;'1|1'=7	18	9	7	Intronic	ENSSSCG00000002368	LTBP2	ENSSSCT00000002632	ENSSSCP00000002566	-	-	-	rs712315749	-
7_97874820_T/C	10	18	8	4	'0|0'=0;'0|1'=12;'1|1'=6	'0|0'=1;'0|1'=3;'1|1'=5	'0|0'=3;'0|1'=1;'1|1'=3	18	9	7	Intergenic	-	-	-	-	-	-	-	rs81002068	-
7_97877038_AA/TA	10	14	4	4	'0|0'=4;'0|1'=14;'1|1'=0	'0|0'=5;'0|1'=4;'1|1'=0	'0|0'=3;'0|1'=2;'1|1'=2	18	9	7	Intergenic	-	-	-	-	-	-	-	-	-
7_97877077_G/A	10	18	8	4	'0|0'=0;'0|1'=14;'1|1'=4	'0|0'=1;'0|1'=3;'1|1'=5	'0|0'=3;'0|1'=1;'1|1'=3	18	9	7	Intergenic	-	-	-	-	-	-	-	rs333486596	-
7_97881096_A/G	10	18	8	4	'0|0'=0;'0|1'=12;'1|1'=6	'0|0'=1;'0|1'=3;'1|1'=5	'0|0'=3;'0|1'=1;'1|1'=3	18	9	7	Intergenic	-	-	-	-	-	-	-	rs80957264	-
7_97906640_GAA/GAAA	10	18	8	4	'0|0'=0;'0|1'=15;'1|1'=3	'0|0'=1;'0|1'=6;'1|1'=2	'0|0'=3;'0|1'=3;'1|1'=1	18	9	7	Intronic	ENSSSCG00000002370	AREL1	ENSSSCT00000002634	ENSSSCP00000002567	-	-	-	-	-
7_97913970_A/G	10	18	8	4	'0|0'=0;'0|1'=10;'1|1'=8	'0|0'=1;'0|1'=3;'1|1'=5	'0|0'=3;'0|1'=1;'1|1'=3	18	9	7	Intronic	ENSSSCG00000002370	AREL1	ENSSSCT00000002634	ENSSSCP00000002567	-	-	-	-	-
7_97914011_T/C	10	18	8	4	'0|0'=0;'0|1'=11;'1|1'=7	'0|0'=1;'0|1'=3;'1|1'=5	'0|0'=3;'0|1'=1;'1|1'=3	18	9	7	Intronic	ENSSSCG00000002370	AREL1	ENSSSCT00000002634	ENSSSCP00000002567	-	-	-	-	-
7_97927554_C/G	10	17	6	7	'0|0'=1;'0|1'=8;'1|1'=9	'0|0'=3;'0|1'=0;'1|1'=6	'0|0'=0;'0|1'=1;'1|1'=6	18	9	7	Intronic	ENSSSCG00000002370	AREL1	ENSSSCT00000002634	ENSSSCP00000002567	-	-	-	rs335019265	-
7_97928779_G/A	10	17	6	7	'0|0'=1;'0|1'=8;'1|1'=9	'0|0'=3;'0|1'=0;'1|1'=6	'0|0'=0;'0|1'=1;'1|1'=6	18	9	7	Intronic	ENSSSCG00000002370	AREL1	ENSSSCT00000002634	ENSSSCP00000002567	-	-	-	rs339772997	-
7_97928894_TCGGG/TGGGG	10	17	6	7	'0|0'=1;'0|1'=8;'1|1'=9	'0|0'=3;'0|1'=0;'1|1'=6	'0|0'=0;'0|1'=1;'1|1'=6	18	9	7	Intronic	ENSSSCG00000002370	AREL1	ENSSSCT00000002634	ENSSSCP00000002567	-	-	-	rs340350715	-
7_97929130_CG/CTG	10	17	6	7	'0|0'=1;'0|1'=8;'1|1'=9	'0|0'=3;'0|1'=0;'1|1'=6	'0|0'=0;'0|1'=1;'1|1'=6	18	9	7	Intronic	ENSSSCG00000002370	AREL1	ENSSSCT00000002634	ENSSSCP00000002567	-	-	-	-	-
7_97933188_ACT/ACCT	10	17	6	7	'0|0'=1;'0|1'=6;'1|1'=11	'0|0'=3;'0|1'=0;'1|1'=6	'0|0'=0;'0|1'=1;'1|1'=6	18	9	7	Intronic	ENSSSCG00000002370	AREL1	ENSSSCT00000002634	ENSSSCP00000002567	-	-	-	rs709425619&rs789614251	-
7_98038628_T/A	10	15	5	4	'0|0'=3;'0|1'=13;'1|1'=2	'0|0'=4;'0|1'=0;'1|1'=5	'0|0'=3;'0|1'=1;'1|1'=3	18	9	7	Intronic	ENSSSCG00000002372	YLPM1	ENSSSCT00000002636	ENSSSCP00000002569	-	-	-	rs696048524	-
7_98060489_TAAAAAAAAAAAAAG/TAAAAAAAAAAAAG	10	14	4	3	'0|0'=4;'0|1'=13;'1|1'=1	'0|0'=5;'0|1'=3;'1|1'=1	'0|0'=4;'0|1'=0;'1|1'=3	18	9	7	Intergenic	-	-	-	-	-	-	-	-	-
7_98075908_T/C	10	15	5	4	'0|0'=3;'0|1'=12;'1|1'=3	'0|0'=4;'0|1'=0;'1|1'=5	'0|0'=3;'0|1'=1;'1|1'=3	18	9	7	Upstream	ENSSSCG00000002373	PROX2	ENSSSCT00000002638	ENSSSCP00000002571	-	-	-	rs321542440	-
7_98075909_CTTTTTTTTTTTTTTTG/CTTCTTTTTTTTTTG	10	15	5	5	'0|0'=3;'0|1'=3;'1|1'=12	'0|0'=4;'0|1'=0;'1|1'=5	'0|0'=2;'0|1'=0;'1|1'=5	18	9	7	Upstream	ENSSSCG00000002373	PROX2	ENSSSCT00000002638	ENSSSCP00000002571	-	-	-	-	-
7_98083234_T/C	10	15	5	4	'0|0'=3;'0|1'=13;'1|1'=2	'0|0'=4;'0|1'=0;'1|1'=5	'0|0'=3;'0|1'=1;'1|1'=3	18	9	7	Intergenic	-	-	-	-	-	-	-	rs80942117	-
7_98087424_GTTTTTTTTC/GTTTTTTTTTTC	10	15	5	4	'0|0'=3;'0|1'=14;'1|1'=1	'0|0'=4;'0|1'=0;'1|1'=5	'0|0'=3;'0|1'=1;'1|1'=3	18	9	7	Upstream	ENSSSCG00000002374	DLST	ENSSSCT00000002639	ENSSSCP00000002572	Q9N0F1	-	-	rs706939053&rs793396200	-
7_98101170_G/T	10	16	6	4	'0|0'=2;'0|1'=14;'1|1'=2	'0|0'=3;'0|1'=1;'1|1'=5	'0|0'=3;'0|1'=1;'1|1'=3	18	9	7	Missense	ENSSSCG00000002374	DLST	ENSSSCT00000002639	ENSSSCP00000002572	Q9N0F1	223	A/S	rs80784631	tolerated(0.95)
7_98145547_T/C	10	18	8	6	'0|0'=0;'0|1'=7;'1|1'=11	'0|0'=1;'0|1'=4;'1|1'=4	'0|0'=1;'0|1'=1;'1|1'=5	18	9	7	Upstream	ENSSSCG00000002375	RPS6KL1	ENSSSCT00000057289	ENSSSCP00000050104	-	-	-	-	-
7_98178008_T/C	10	18	8	6	'0|0'=0;'0|1'=9;'1|1'=9	'0|0'=1;'0|1'=3;'1|1'=5	'0|0'=1;'0|1'=2;'1|1'=4	18	9	7	Intergenic	-	-	-	-	-	-	-	-	-
7_98181824_A/G	10	18	8	6	'0|0'=0;'0|1'=8;'1|1'=10	'0|0'=1;'0|1'=3;'1|1'=5	'0|0'=1;'0|1'=1;'1|1'=5	18	9	7	Intergenic	-	-	-	-	-	-	-	-	-
7_98182613_T/C	10	18	8	6	'0|0'=0;'0|1'=6;'1|1'=12	'0|0'=1;'0|1'=3;'1|1'=5	'0|0'=1;'0|1'=1;'1|1'=5	18	9	7	Intergenic	-	-	-	-	-	-	-	-	-
7_98182666_A/G	10	18	8	6	'0|0'=0;'0|1'=6;'1|1'=12	'0|0'=1;'0|1'=3;'1|1'=5	'0|0'=1;'0|1'=1;'1|1'=5	18	9	7	Intergenic	-	-	-	-	-	-	-	-	-
7_98218242_C/A	10	17	7	4	'0|0'=1;'0|1'=9;'1|1'=8	'0|0'=2;'0|1'=3;'1|1'=4	'0|0'=3;'0|1'=1;'1|1'=3	18	9	7	Downstream	ENSSSCG00000002378	MLH3	ENSSSCT00000002644	ENSSSCP00000002577	-	-	-	rs697560610	-
7_98253108_C/A	10	18	8	5	'0|0'=0;'0|1'=18;'1|1'=0	'0|0'=1;'0|1'=8;'1|1'=0	'0|0'=2;'0|1'=5;'1|1'=0	18	9	7	Intronic	ENSSSCG00000002379	-	ENSSSCT00000002646	ENSSSCP00000002579	-	-	-	rs695762430	-
7_98370153_A/G	10	18	8	6	'0|0'=0;'0|1'=8;'1|1'=10	'0|0'=1;'0|1'=3;'1|1'=5	'0|0'=1;'0|1'=1;'1|1'=5	18	9	7	Intergenic	-	-	-	-	-	-	-	rs338839053	-
7_98372062_GTCTCT/GTCTCTCTCT	10	18	8	6	'0|0'=0;'0|1'=5;'1|1'=13	'0|0'=1;'0|1'=3;'1|1'=5	'0|0'=1;'0|1'=1;'1|1'=5	18	9	7	Intergenic	-	-	-	-	-	-	-	rs704980561&rs792669170	-
7_98373006_G/C	10	16	4	6	'0|0'=2;'0|1'=7;'1|1'=9	'0|0'=5;'0|1'=2;'1|1'=2	'0|0'=1;'0|1'=2;'1|1'=4	18	9	7	Intergenic	-	-	-	-	-	-	-	rs324104314	-
7_98373450_G/A	10	16	3	6	'0|0'=1;'0|1'=8;'1|1'=8	'0|0'=6;'0|1'=0;'1|1'=3	'0|0'=1;'0|1'=1;'1|1'=5	18	9	7	Intergenic	-	-	-	-	-	-	-	rs345926940	-
7_98374096_TCACT/TTACT	10	16	4	6	'0|0'=2;'0|1'=7;'1|1'=9	'0|0'=5;'0|1'=1;'1|1'=3	'0|0'=1;'0|1'=1;'1|1'=5	18	9	7	Intergenic	-	-	-	-	-	-	-	rs335921995	-
7_98374101_A/G	10	16	4	6	'0|0'=2;'0|1'=11;'1|1'=5	'0|0'=5;'0|1'=1;'1|1'=3	'0|0'=1;'0|1'=2;'1|1'=4	18	9	7	Intergenic	-	-	-	-	-	-	-	rs318343314	-
7_98374115_A/G	10	16	4	6	'0|0'=2;'0|1'=7;'1|1'=9	'0|0'=5;'0|1'=1;'1|1'=3	'0|0'=1;'0|1'=1;'1|1'=5	18	9	7	Intergenic	-	-	-	-	-	-	-	rs332556096	-
7_98374206_TTAGGATAGGAT/TTAGGAT	10	16	3	6	'0|0'=1;'0|1'=9;'1|1'=7	'0|0'=6;'0|1'=0;'1|1'=3	'0|0'=1;'0|1'=1;'1|1'=5	18	9	7	Intergenic	-	-	-	-	-	-	-	rs790287440	-
7_98374326_CTATTTTATTTTATTTTATTTA/CTATTTTATTTTATTTA	10	16	4	6	'0|0'=1;'0|1'=9;'1|1'=7	'0|0'=5;'0|1'=1;'1|1'=3	'0|0'=1;'0|1'=1;'1|1'=5	18	9	7	Intergenic	-	-	-	-	-	-	-	-	-
7_98383465_G/A	10	16	4	6	'0|0'=2;'0|1'=8;'1|1'=8	'0|0'=5;'0|1'=1;'1|1'=3	'0|0'=1;'0|1'=1;'1|1'=5	18	9	7	Intergenic	-	-	-	-	-	-	-	rs705638162	-
7_97508329_CAG/CAAG	9	18	9	4	'0|0'=0;'0|1'=9;'1|1'=9	'0|0'=0;'0|1'=0;'1|1'=9	'0|0'=3;'0|1'=0;'1|1'=4	18	9	7	Intergenic	-	-	-	-	-	-	-	-	-
7_97508773_G/T	9	18	9	4	'0|0'=0;'0|1'=9;'1|1'=9	'0|0'=0;'0|1'=0;'1|1'=9	'0|0'=3;'0|1'=0;'1|1'=4	18	9	7	Intergenic	-	-	-	-	-	-	-	rs334663936	-
7_97512613_TGG/TGGG	9	18	9	7	'0|0'=0;'0|1'=2;'1|1'=16	'0|0'=0;'0|1'=0;'1|1'=9	'0|0'=0;'0|1'=1;'1|1'=6	18	9	7	Intergenic	-	-	-	-	-	-	-	rs703166597&rs790414432	-
7_97517616_A/G	9	12	0	3	'0|0'=5;'0|1'=11;'1|1'=1	'0|0'=0;'0|1'=0;'1|1'=0;	'0|0'=4;'0|1'=0;'1|1'=3	18	9	7	Intergenic	-	-	-	-	-	-	-	-	-
7_97518754_TAA/TAAA	9	18	9	4	'0|0'=0;'0|1'=6;'1|1'=12	'0|0'=0;'0|1'=2;'1|1'=7	'0|0'=0;'0|1'=0;'1|1'=4	18	9	7	Intergenic	-	-	-	-	-	-	-	-	-
7_97524571_A/G	9	18	9	7	'0|0'=0;'0|1'=15;'1|1'=3	'0|0'=0;'0|1'=8;'1|1'=1	'0|0'=0;'0|1'=3;'1|1'=4	18	9	7	Intergenic	-	-	-	-	-	-	-	-	-
7_97524575_A/G	9	16	2	7	'0|0'=2;'0|1'=15;'1|1'=1	'0|0'=7;'0|1'=2;'1|1'=0	'0|0'=0;'0|1'=6;'1|1'=1	18	9	7	Intergenic	-	-	-	-	-	-	-	-	-
7_97565149_TCC/TCCC	9	18	9	3	'0|0'=0;'0|1'=2;'1|1'=16	'0|0'=0;'0|1'=1;'1|1'=8	'0|0'=0;'0|1'=0;'1|1'=3	18	9	7	Intronic	ENSSSCG00000038231	ABCD4	ENSSSCT00000037529	ENSSSCP00000051619	-	-	-	-	-
7_97565726_T/C	9	16	0	7	'0|0'=2;'0|1'=14;'1|1'=2	'0|0'=0;'0|1'=0;'1|1'=0;	'0|0'=0;'0|1'=0;'1|1'=7	18	9	7	Intronic	ENSSSCG00000038231	ABCD4	ENSSSCT00000037529	ENSSSCP00000051619	-	-	-	-	-
7_97566431_G/C	9	16	0	7	'0|0'=1;'0|1'=16;'1|1'=0	'0|0'=0;'0|1'=0;'1|1'=0;	'0|0'=0;'0|1'=0;'1|1'=7	18	9	7	Intronic	ENSSSCG00000038231	ABCD4	ENSSSCT00000037529	ENSSSCP00000051619	-	-	-	-	-
7_97568122_AAAAACAAAACA/AAAAACAAAACAAAACA	9	16	0	7	'0|0'=2;'0|1'=15;'1|1'=1	'0|0'=0;'0|1'=0;'1|1'=0;	'0|0'=0;'0|1'=0;'1|1'=7	18	9	7	Intronic	ENSSSCG00000038231	ABCD4	ENSSSCT00000037529	ENSSSCP00000051619	-	-	-	-	-
7_97568351_C/T	9	16	0	7	'0|0'=2;'0|1'=15;'1|1'=1	'0|0'=0;'0|1'=0;'1|1'=0;	'0|0'=0;'0|1'=0;'1|1'=7	18	9	7	Intronic	ENSSSCG00000038231	ABCD4	ENSSSCT00000037529	ENSSSCP00000051619	-	-	-	-	-
7_97568605_T/A	9	18	9	0	'0|0'=0;'0|1'=18;'1|1'=0	'0|0'=0;'0|1'=0;'1|1'=9	'0|0'=0;'0|1'=0;'1|1'=0;	18	9	7	Intronic	ENSSSCG00000038231	ABCD4	ENSSSCT00000037529	ENSSSCP00000051619	-	-	-	rs711873120	-
7_97569136_C/T	9	18	9	0	'0|0'=0;'0|1'=18;'1|1'=0	'0|0'=0;'0|1'=0;'1|1'=9	'0|0'=0;'0|1'=0;'1|1'=0;	18	9	7	Intronic	ENSSSCG00000038231	ABCD4	ENSSSCT00000037529	ENSSSCP00000051619	-	-	-	WU_10_2_7_103412699	-
7_97570528_A/G	9	16	0	7	'0|0'=2;'0|1'=16;'1|1'=0	'0|0'=0;'0|1'=0;'1|1'=0;	'0|0'=0;'0|1'=0;'1|1'=7	18	9	7	Missense	ENSSSCG00000038231	ABCD4	ENSSSCT00000037529	ENSSSCP00000051619	-	491	L/P	-	tolerated(0.27)
7_97570536_G/T	9	16	0	7	'0|0'=2;'0|1'=15;'1|1'=1	'0|0'=0;'0|1'=0;'1|1'=0;	'0|0'=0;'0|1'=0;'1|1'=7	18	9	7	Synonymous	ENSSSCG00000038231	ABCD4	ENSSSCT00000037529	ENSSSCP00000051619	-	488	S	-	-
7_97570639_A/G	9	18	9	0	'0|0'=0;'0|1'=16;'1|1'=2	'0|0'=0;'0|1'=0;'1|1'=9	'0|0'=0;'0|1'=0;'1|1'=0;	18	9	7	Intronic	ENSSSCG00000038231	ABCD4	ENSSSCT00000037529	ENSSSCP00000051619	-	-	-	-	-
7_97570643_CA/CGG	9	18	9	3	'0|0'=0;'0|1'=0;'1|1'=18	'0|0'=0;'0|1'=0;'1|1'=9	'0|0'=0;'0|1'=0;'1|1'=3	18	9	7	Intronic	ENSSSCG00000038231	ABCD4	ENSSSCT00000037529	ENSSSCP00000051619	-	-	-	-	-
7_97570827_G/A	9	18	9	0	'0|0'=0;'0|1'=16;'1|1'=2	'0|0'=0;'0|1'=1;'1|1'=8	'0|0'=0;'0|1'=0;'1|1'=0;	18	9	7	Intronic	ENSSSCG00000038231	ABCD4	ENSSSCT00000037529	ENSSSCP00000051619	-	-	-	-	-
7_97571221_C/T	9	18	9	0	'0|0'=0;'0|1'=18;'1|1'=0	'0|0'=0;'0|1'=0;'1|1'=9	'0|0'=0;'0|1'=0;'1|1'=0;	18	9	7	Intronic	ENSSSCG00000038231	ABCD4	ENSSSCT00000037529	ENSSSCP00000051619	-	-	-	-	-
7_97571365_A/C	9	18	9	3	'0|0'=0;'0|1'=9;'1|1'=9	'0|0'=0;'0|1'=0;'1|1'=9	'0|0'=4;'0|1'=0;'1|1'=3	18	9	7	Intronic	ENSSSCG00000038231	ABCD4	ENSSSCT00000037529	ENSSSCP00000051619	-	-	-	-	-
7_97571384_CAGC/CGG	9	18	9	0	'0|0'=0;'0|1'=18;'1|1'=0	'0|0'=0;'0|1'=0;'1|1'=9	'0|0'=0;'0|1'=0;'1|1'=0;	18	9	7	Intronic	ENSSSCG00000038231	ABCD4	ENSSSCT00000037529	ENSSSCP00000051619	-	-	-	-	-
7_97571525_TCC/TCCC	9	18	9	3	'0|0'=0;'0|1'=9;'1|1'=9	'0|0'=0;'0|1'=1;'1|1'=8	'0|0'=4;'0|1'=0;'1|1'=3	18	9	7	Intronic	ENSSSCG00000038231	ABCD4	ENSSSCT00000037529	ENSSSCP00000051619	-	-	-	-	-
7_97571616_A/C	9	16	0	7	'0|0'=2;'0|1'=15;'1|1'=1	'0|0'=0;'0|1'=0;'1|1'=0;	'0|0'=0;'0|1'=0;'1|1'=7	18	9	7	Intronic	ENSSSCG00000038231	ABCD4	ENSSSCT00000037529	ENSSSCP00000051619	-	-	-	-	-
7_97572887_A/G	9	16	0	7	'0|0'=2;'0|1'=16;'1|1'=0	'0|0'=0;'0|1'=0;'1|1'=0;	'0|0'=0;'0|1'=0;'1|1'=7	18	9	7	Intronic	ENSSSCG00000038231	ABCD4	ENSSSCT00000037529	ENSSSCP00000051619	-	-	-	-	-
7_97573492_AT/AC	9	16	0	7	'0|0'=2;'0|1'=15;'1|1'=1	'0|0'=0;'0|1'=0;'1|1'=0;	'0|0'=0;'0|1'=0;'1|1'=7	18	9	7	Intronic	ENSSSCG00000038231	ABCD4	ENSSSCT00000037529	ENSSSCP00000051619	-	-	-	-	-
7_97573499_G/A	9	16	0	7	'0|0'=2;'0|1'=15;'1|1'=1	'0|0'=0;'0|1'=0;'1|1'=0;	'0|0'=0;'0|1'=0;'1|1'=7	18	9	7	Intronic	ENSSSCG00000038231	ABCD4	ENSSSCT00000037529	ENSSSCP00000051619	-	-	-	-	-
7_97574214_T/C	9	18	9	7	'0|0'=0;'0|1'=0;'1|1'=18	'0|0'=0;'0|1'=0;'1|1'=9	'0|0'=0;'0|1'=0;'1|1'=7	18	9	7	Missense	ENSSSCG00000038231	ABCD4	ENSSSCT00000037529	ENSSSCP00000051619	-	314	T/A	-	tolerated(1)
7_97574280_CG/CAG	9	18	9	0	'0|0'=0;'0|1'=18;'1|1'=0	'0|0'=0;'0|1'=0;'1|1'=9	'0|0'=0;'0|1'=0;'1|1'=0;	18	9	7	Intronic	ENSSSCG00000038231	ABCD4	ENSSSCT00000037529	ENSSSCP00000051619	-	-	-	-	-
7_97575786_AGG/AGGG	9	18	9	3	'0|0'=0;'0|1'=9;'1|1'=9	'0|0'=0;'0|1'=1;'1|1'=8	'0|0'=3;'0|1'=0;'1|1'=3	18	9	7	Intronic	ENSSSCG00000038231	ABCD4	ENSSSCT00000037529	ENSSSCP00000051619	-	-	-	-	-
7_97576785_C/A	9	16	0	7	'0|0'=2;'0|1'=15;'1|1'=1	'0|0'=0;'0|1'=0;'1|1'=0;	'0|0'=0;'0|1'=0;'1|1'=7	18	9	7	Intronic	ENSSSCG00000038231	ABCD4	ENSSSCT00000037529	ENSSSCP00000051619	-	-	-	-	-
7_97578399_A/G	9	16	0	7	'0|0'=2;'0|1'=15;'1|1'=1	'0|0'=0;'0|1'=0;'1|1'=0;	'0|0'=0;'0|1'=0;'1|1'=7	18	9	7	Intronic	ENSSSCG00000038231	ABCD4	ENSSSCT00000037529	ENSSSCP00000051619	-	-	-	-	-
7_97578696_G/A	9	18	9	0	'0|0'=0;'0|1'=17;'1|1'=1	'0|0'=0;'0|1'=0;'1|1'=9	'0|0'=0;'0|1'=0;'1|1'=0;	18	9	7	Intronic	ENSSSCG00000038231	ABCD4	ENSSSCT00000037529	ENSSSCP00000051619	-	-	-	-	-
7_97579254_T/C	9	18	9	0	'0|0'=0;'0|1'=18;'1|1'=0	'0|0'=0;'0|1'=0;'1|1'=9	'0|0'=0;'0|1'=0;'1|1'=0;	18	9	7	Intronic	ENSSSCG00000038231	ABCD4	ENSSSCT00000037529	ENSSSCP00000051619	-	-	-	-	-
7_97579520_G/T	9	18	9	0	'0|0'=0;'0|1'=18;'1|1'=0	'0|0'=0;'0|1'=0;'1|1'=9	'0|0'=0;'0|1'=0;'1|1'=0;	18	9	7	Intronic	ENSSSCG00000038231	ABCD4	ENSSSCT00000037529	ENSSSCP00000051619	-	-	-	-	-
7_97579747_G/A	9	16	0	7	'0|0'=1;'0|1'=16;'1|1'=0	'0|0'=0;'0|1'=0;'1|1'=0;	'0|0'=0;'0|1'=2;'1|1'=5	18	9	7	Intronic	ENSSSCG00000038231	ABCD4	ENSSSCT00000037529	ENSSSCP00000051619	-	-	-	-	-
7_97579915_G/A	9	18	9	0	'0|0'=0;'0|1'=17;'1|1'=1	'0|0'=0;'0|1'=0;'1|1'=9	'0|0'=0;'0|1'=0;'1|1'=0;	18	9	7	Synonymous	ENSSSCG00000038231	ABCD4	ENSSSCT00000037529	ENSSSCP00000051619	-	108	Y	-	-
7_97580178_CGC/CGGC	9	18	9	0	'0|0'=0;'0|1'=16;'1|1'=2	'0|0'=0;'0|1'=0;'1|1'=9	'0|0'=0;'0|1'=0;'1|1'=0;	18	9	7	Intronic	ENSSSCG00000038231	ABCD4	ENSSSCT00000037529	ENSSSCP00000051619	-	-	-	-	-
7_97581227_GG/GAG	9	18	9	3	'0|0'=0;'0|1'=7;'1|1'=11	'0|0'=0;'0|1'=0;'1|1'=9	'0|0'=4;'0|1'=0;'1|1'=3	18	9	7	Intronic	ENSSSCG00000038231	ABCD4	ENSSSCT00000037529	ENSSSCP00000051619	-	-	-	-	-
7_97582396_C/G	9	18	9	0	'0|0'=0;'0|1'=17;'1|1'=1	'0|0'=0;'0|1'=0;'1|1'=9	'0|0'=0;'0|1'=0;'1|1'=0;	18	9	7	Intronic	ENSSSCG00000038231	ABCD4	ENSSSCT00000037529	ENSSSCP00000051619	-	-	-	-	-
7_97582404_C/T	9	16	0	7	'0|0'=2;'0|1'=16;'1|1'=0	'0|0'=0;'0|1'=0;'1|1'=0;	'0|0'=0;'0|1'=0;'1|1'=7	18	9	7	Intronic	ENSSSCG00000038231	ABCD4	ENSSSCT00000037529	ENSSSCP00000051619	-	-	-	-	-
7_97582456_AA/GC	9	11	0	2	'0|0'=7;'0|1'=11;'1|1'=0	'0|0'=0;'0|1'=0;'1|1'=0;	'0|0'=0;'0|1'=0;'1|1'=2	18	9	7	Intronic	ENSSSCG00000038231	ABCD4	ENSSSCT00000037529	ENSSSCP00000051619	-	-	-	-	-
7_97583011_TAAAAAAAAG/TAAAAAAAAAG	9	18	9	0	'0|0'=0;'0|1'=17;'1|1'=1	'0|0'=0;'0|1'=0;'1|1'=9	'0|0'=0;'0|1'=0;'1|1'=0;	18	9	7	Intronic	ENSSSCG00000038231	ABCD4	ENSSSCT00000037529	ENSSSCP00000051619	-	-	-	-	-
7_97583255_C/G	9	16	0	7	'0|0'=2;'0|1'=14;'1|1'=2	'0|0'=0;'0|1'=0;'1|1'=0;	'0|0'=0;'0|1'=0;'1|1'=7	18	9	7	Intronic	ENSSSCG00000038231	ABCD4	ENSSSCT00000037529	ENSSSCP00000051619	-	-	-	-	-
7_97585202_A/G	9	18	9	3	'0|0'=0;'0|1'=9;'1|1'=9	'0|0'=0;'0|1'=0;'1|1'=9	'0|0'=4;'0|1'=0;'1|1'=3	18	9	7	Intronic	ENSSSCG00000038231	ABCD4	ENSSSCT00000037529	ENSSSCP00000051619	-	-	-	WU_10_2_7_103427765	-
7_97585248_CAG/CAAG	9	18	9	3	'0|0'=0;'0|1'=9;'1|1'=9	'0|0'=0;'0|1'=0;'1|1'=9	'0|0'=4;'0|1'=0;'1|1'=3	18	9	7	Intronic	ENSSSCG00000038231	ABCD4	ENSSSCT00000037529	ENSSSCP00000051619	-	-	-	rs793095910	-
7_97596043_A/G	9	16	0	7	'0|0'=1;'0|1'=15;'1|1'=1	'0|0'=0;'0|1'=0;'1|1'=0;	'0|0'=0;'0|1'=0;'1|1'=7	18	9	7	Intergenic	-	-	-	-	-	-	-	-	-
7_97600687_C/T	9	18	9	0	'0|0'=0;'0|1'=17;'1|1'=1	'0|0'=0;'0|1'=0;'1|1'=9	'0|0'=0;'0|1'=0;'1|1'=0;	18	9	7	Intergenic	-	-	-	-	-	-	-	-	-
7_97602411_CTTTTTTTTTTTTTTTTTTTG/CTTTTTTTTTTTTTTTTTTTT	9	16	7	6	'0|0'=0;'0|1'=0;'1|1'=16	'0|0'=0;'0|1'=0;'1|1'=7	'0|0'=0;'0|1'=0;'1|1'=6	18	9	7	Intergenic	-	-	-	-	-	-	-	-	-
7_97606621_A/T	9	18	9	0	'0|0'=0;'0|1'=18;'1|1'=0	'0|0'=0;'0|1'=0;'1|1'=9	'0|0'=0;'0|1'=0;'1|1'=0;	18	9	7	Intergenic	-	-	-	-	-	-	-	rs331843703	-
7_97614635_T/C	9	18	9	3	'0|0'=0;'0|1'=9;'1|1'=9	'0|0'=0;'0|1'=0;'1|1'=9	'0|0'=4;'0|1'=0;'1|1'=3	18	9	7	Upstream	ENSSSCG00000002361	VRTN	ENSSSCT00000002625	ENSSSCP00000028089	-	-	-	rs708268146	-
7_97616794_G/A	9	18	9	3	'0|0'=0;'0|1'=9;'1|1'=9	'0|0'=0;'0|1'=0;'1|1'=9	'0|0'=4;'0|1'=0;'1|1'=3	18	9	7	Intronic	ENSSSCG00000002361	VRTN	ENSSSCT00000002625	ENSSSCP00000028089	-	-	-	-	-
7_97616879_G/T	9	18	9	3	'0|0'=0;'0|1'=9;'1|1'=9	'0|0'=0;'0|1'=0;'1|1'=9	'0|0'=4;'0|1'=0;'1|1'=3	18	9	7	Intronic	ENSSSCG00000002361	VRTN	ENSSSCT00000002625	ENSSSCP00000028089	-	-	-	-	-
7_97617829_TAA/TA	9	18	9	3	'0|0'=0;'0|1'=9;'1|1'=9	'0|0'=0;'0|1'=0;'1|1'=9	'0|0'=4;'0|1'=0;'1|1'=3	18	9	7	Intronic	ENSSSCG00000002361	VRTN	ENSSSCT00000002625	ENSSSCP00000028089	-	-	-	rs712481894&rs792852701	-
7_97649413_T/C	9	18	9	3	'0|0'=0;'0|1'=10;'1|1'=8	'0|0'=0;'0|1'=0;'1|1'=9	'0|0'=4;'0|1'=0;'1|1'=3	18	9	7	Intergenic	-	-	-	-	-	-	-	rs699529060	-
7_97650543_CGTGTGTGTGCGTGTGTG/CG	9	18	9	7	'0|0'=0;'0|1'=0;'1|1'=18	'0|0'=0;'0|1'=0;'1|1'=9	'0|0'=0;'0|1'=0;'1|1'=7	18	9	7	Intergenic	-	-	-	-	-	-	-	-	-
7_97651422_C/T	9	18	9	3	'0|0'=0;'0|1'=8;'1|1'=10	'0|0'=0;'0|1'=0;'1|1'=9	'0|0'=4;'0|1'=0;'1|1'=3	18	9	7	Intergenic	-	-	-	-	-	-	-	rs321608549	-
7_97651749_A/G	9	18	9	3	'0|0'=0;'0|1'=7;'1|1'=11	'0|0'=0;'0|1'=0;'1|1'=9	'0|0'=4;'0|1'=0;'1|1'=3	18	9	7	Downstream	ENSSSCG00000025000	SYNDIG1L	ENSSSCT00000022640	ENSSSCP00000022119	-	-	-	rs693778160	-
7_97652632_T/C	9	18	9	0	'0|0'=0;'0|1'=17;'1|1'=1	'0|0'=0;'0|1'=0;'1|1'=9	'0|0'=0;'0|1'=0;'1|1'=0;	18	9	7	Downstream	ENSSSCG00000025000	SYNDIG1L	ENSSSCT00000022640	ENSSSCP00000022119	-	-	-	rs80894106	-
7_97652770_ACTTCTTC/ATTTCTTC	9	18	9	0	'0|0'=0;'0|1'=17;'1|1'=1	'0|0'=0;'0|1'=0;'1|1'=9	'0|0'=0;'0|1'=0;'1|1'=0;	18	9	7	Downstream	ENSSSCG00000025000	SYNDIG1L	ENSSSCT00000022640	ENSSSCP00000022119	-	-	-	rs338354627	-
7_97664351_C/T	9	16	5	7	'0|0'=2;'0|1'=8;'1|1'=8	'0|0'=4;'0|1'=3;'1|1'=2	'0|0'=0;'0|1'=1;'1|1'=6	18	9	7	Intronic	ENSSSCG00000025000	SYNDIG1L	ENSSSCT00000022640	ENSSSCP00000022119	-	-	-	rs331384211	-
7_97684758_CTTTTTTTTTTTTTTTG/CTTTTTTTTTTTTTTG	9	16	7	7	'0|0'=1;'0|1'=0;'1|1'=16	'0|0'=1;'0|1'=0;'1|1'=7	'0|0'=0;'0|1'=0;'1|1'=7	18	9	7	Upstream	ENSSSCG00000025000	SYNDIG1L	ENSSSCT00000022640	ENSSSCP00000022119	-	-	-	-	-
7_97707117_T/G	9	16	6	7	'0|0'=2;'0|1'=6;'1|1'=10	'0|0'=3;'0|1'=1;'1|1'=5	'0|0'=0;'0|1'=1;'1|1'=6	18	9	7	Intergenic	-	-	-	-	-	-	-	-	-
7_97707122_A/G	9	16	6	7	'0|0'=2;'0|1'=6;'1|1'=10	'0|0'=3;'0|1'=1;'1|1'=5	'0|0'=0;'0|1'=1;'1|1'=6	18	9	7	Intergenic	-	-	-	-	-	-	-	-	-
7_97707169_C/T	9	16	6	7	'0|0'=2;'0|1'=7;'1|1'=9	'0|0'=3;'0|1'=1;'1|1'=5	'0|0'=0;'0|1'=1;'1|1'=6	18	9	7	Intergenic	-	-	-	-	-	-	-	-	-
7_97709175_A/G	9	16	6	7	'0|0'=1;'0|1'=7;'1|1'=9	'0|0'=3;'0|1'=0;'1|1'=6	'0|0'=0;'0|1'=1;'1|1'=6	18	9	7	Intergenic	-	-	-	-	-	-	-	-	-
7_97710887_A/G	9	16	6	7	'0|0'=2;'0|1'=7;'1|1'=9	'0|0'=3;'0|1'=0;'1|1'=6	'0|0'=0;'0|1'=1;'1|1'=6	18	9	7	Intergenic	-	-	-	-	-	-	-	rs344095698	-
7_97710910_TGGAGTCCG/TG	9	16	6	7	'0|0'=2;'0|1'=7;'1|1'=9	'0|0'=3;'0|1'=0;'1|1'=6	'0|0'=0;'0|1'=1;'1|1'=6	18	9	7	Intergenic	-	-	-	-	-	-	-	rs705728805&rs791276811	-
7_97711074_T/C	9	16	6	7	'0|0'=2;'0|1'=7;'1|1'=9	'0|0'=3;'0|1'=0;'1|1'=6	'0|0'=0;'0|1'=1;'1|1'=6	18	9	7	Intergenic	-	-	-	-	-	-	-	rs332194668	-
7_97712171_AAAACAAAACAAACAAAACA/AAAACAAAACA	9	16	6	7	'0|0'=2;'0|1'=14;'1|1'=2	'0|0'=3;'0|1'=4;'1|1'=2	'0|0'=0;'0|1'=4;'1|1'=3	18	9	7	Intergenic	-	-	-	-	-	-	-	-	-
7_97713898_A/C	9	16	6	7	'0|0'=2;'0|1'=6;'1|1'=10	'0|0'=3;'0|1'=0;'1|1'=6	'0|0'=0;'0|1'=1;'1|1'=6	18	9	7	Intergenic	-	-	-	-	-	-	-	rs346074508	-
7_97716372_G/T	9	16	6	7	'0|0'=2;'0|1'=6;'1|1'=10	'0|0'=3;'0|1'=0;'1|1'=6	'0|0'=0;'0|1'=1;'1|1'=6	18	9	7	Intergenic	-	-	-	-	-	-	-	rs708907310	-
7_97716374_CA/TG	9	16	6	7	'0|0'=2;'0|1'=6;'1|1'=10	'0|0'=3;'0|1'=0;'1|1'=6	'0|0'=0;'0|1'=1;'1|1'=6	18	9	7	Intergenic	-	-	-	-	-	-	-	-	-
7_97716502_A/G	9	16	6	7	'0|0'=2;'0|1'=6;'1|1'=10	'0|0'=3;'0|1'=0;'1|1'=6	'0|0'=0;'0|1'=1;'1|1'=6	18	9	7	Intergenic	-	-	-	-	-	-	-	rs325219519	-
7_97716537_G/A	9	16	6	7	'0|0'=1;'0|1'=6;'1|1'=10	'0|0'=3;'0|1'=0;'1|1'=6	'0|0'=0;'0|1'=1;'1|1'=6	18	9	7	Intergenic	-	-	-	-	-	-	-	rs340794862	-
7_97716859_C/T	9	16	6	7	'0|0'=2;'0|1'=7;'1|1'=9	'0|0'=3;'0|1'=0;'1|1'=6	'0|0'=0;'0|1'=1;'1|1'=6	18	9	7	Intergenic	-	-	-	-	-	-	-	rs335375535	-
7_97716865_G/A	9	16	6	7	'0|0'=2;'0|1'=7;'1|1'=9	'0|0'=3;'0|1'=0;'1|1'=6	'0|0'=0;'0|1'=1;'1|1'=6	18	9	7	Intergenic	-	-	-	-	-	-	-	rs343840176	-
7_97717489_G/T	9	16	6	7	'0|0'=1;'0|1'=7;'1|1'=9	'0|0'=3;'0|1'=0;'1|1'=6	'0|0'=0;'0|1'=1;'1|1'=6	18	9	7	Intergenic	-	-	-	-	-	-	-	rs338299154	-
7_97717495_CG/TG	9	16	6	7	'0|0'=1;'0|1'=7;'1|1'=9	'0|0'=3;'0|1'=0;'1|1'=6	'0|0'=0;'0|1'=1;'1|1'=6	18	9	7	Intergenic	-	-	-	-	-	-	-	rs320211478	-
7_97717533_AGG/AGGG	9	16	6	7	'0|0'=0;'0|1'=2;'1|1'=14	'0|0'=0;'0|1'=0;'1|1'=6	'0|0'=0;'0|1'=0;'1|1'=7	18	9	7	Intergenic	-	-	-	-	-	-	-	-	-
7_97717597_G/C	9	16	6	7	'0|0'=2;'0|1'=6;'1|1'=10	'0|0'=3;'0|1'=0;'1|1'=6	'0|0'=0;'0|1'=1;'1|1'=6	18	9	7	Intergenic	-	-	-	-	-	-	-	rs339691466	-
7_97717607_A/G	9	16	6	7	'0|0'=2;'0|1'=6;'1|1'=10	'0|0'=3;'0|1'=0;'1|1'=6	'0|0'=0;'0|1'=1;'1|1'=6	18	9	7	Intergenic	-	-	-	-	-	-	-	-	-
7_97717828_CA/TA	9	16	6	7	'0|0'=1;'0|1'=5;'1|1'=11	'0|0'=3;'0|1'=0;'1|1'=6	'0|0'=0;'0|1'=1;'1|1'=6	18	9	7	Intergenic	-	-	-	-	-	-	-	-	-
7_97718225_T/G	9	18	9	7	'0|0'=0;'0|1'=0;'1|1'=18	'0|0'=0;'0|1'=0;'1|1'=9	'0|0'=0;'0|1'=0;'1|1'=7	18	9	7	Intergenic	-	-	-	-	-	-	-	rs337435326	-
7_97718722_TG/CT	9	16	6	7	'0|0'=2;'0|1'=7;'1|1'=9	'0|0'=3;'0|1'=0;'1|1'=6	'0|0'=0;'0|1'=1;'1|1'=6	18	9	7	Intergenic	-	-	-	-	-	-	-	-	-
7_97718955_C/T	9	16	6	7	'0|0'=1;'0|1'=7;'1|1'=9	'0|0'=3;'0|1'=0;'1|1'=6	'0|0'=0;'0|1'=1;'1|1'=6	18	9	7	Intergenic	-	-	-	-	-	-	-	rs336774395	-
7_97719238_G/T	9	16	6	7	'0|0'=2;'0|1'=7;'1|1'=9	'0|0'=3;'0|1'=0;'1|1'=6	'0|0'=0;'0|1'=1;'1|1'=6	18	9	7	Intergenic	-	-	-	-	-	-	-	rs330347251	-
7_97719339_G/C	9	16	6	7	'0|0'=2;'0|1'=7;'1|1'=9	'0|0'=3;'0|1'=0;'1|1'=6	'0|0'=0;'0|1'=1;'1|1'=6	18	9	7	Intergenic	-	-	-	-	-	-	-	rs334517748	-
7_97720182_A/G	9	16	6	7	'0|0'=1;'0|1'=4;'1|1'=12	'0|0'=3;'0|1'=0;'1|1'=6	'0|0'=0;'0|1'=1;'1|1'=6	18	9	7	Intergenic	-	-	-	-	-	-	-	rs331153970	-
7_97720193_G/A	9	16	6	7	'0|0'=1;'0|1'=5;'1|1'=11	'0|0'=3;'0|1'=0;'1|1'=6	'0|0'=0;'0|1'=1;'1|1'=6	18	9	7	Intergenic	-	-	-	-	-	-	-	rs339691892	-
7_97720212_G/A	9	16	6	7	'0|0'=1;'0|1'=6;'1|1'=10	'0|0'=3;'0|1'=0;'1|1'=6	'0|0'=0;'0|1'=1;'1|1'=6	18	9	7	Intergenic	-	-	-	-	-	-	-	rs322968320	-
7_97720734_TGG/TG	9	16	6	7	'0|0'=2;'0|1'=13;'1|1'=3	'0|0'=3;'0|1'=3;'1|1'=3	'0|0'=0;'0|1'=2;'1|1'=5	18	9	7	Intergenic	-	-	-	-	-	-	-	rs691129351	-
7_97722457_C/A	9	16	6	7	'0|0'=2;'0|1'=6;'1|1'=10	'0|0'=3;'0|1'=0;'1|1'=6	'0|0'=0;'0|1'=1;'1|1'=6	18	9	7	Intergenic	-	-	-	-	-	-	-	rs346130159	-
7_97722894_G/A	9	16	6	7	'0|0'=2;'0|1'=7;'1|1'=9	'0|0'=3;'0|1'=0;'1|1'=6	'0|0'=0;'0|1'=1;'1|1'=6	18	9	7	Intergenic	-	-	-	-	-	-	-	rs320243919	-
7_97722901_T/C	9	16	6	7	'0|0'=2;'0|1'=7;'1|1'=9	'0|0'=3;'0|1'=0;'1|1'=6	'0|0'=0;'0|1'=1;'1|1'=6	18	9	7	Intergenic	-	-	-	-	-	-	-	rs329713495	-
7_97722906_T/C	9	16	6	7	'0|0'=2;'0|1'=7;'1|1'=9	'0|0'=3;'0|1'=0;'1|1'=6	'0|0'=0;'0|1'=1;'1|1'=6	18	9	7	Intergenic	-	-	-	-	-	-	-	rs700751888	-
7_97722908_A/T	9	16	6	7	'0|0'=2;'0|1'=7;'1|1'=9	'0|0'=3;'0|1'=0;'1|1'=6	'0|0'=0;'0|1'=1;'1|1'=6	18	9	7	Intergenic	-	-	-	-	-	-	-	-	-
7_97722929_ACCT/AT	9	16	6	7	'0|0'=2;'0|1'=7;'1|1'=9	'0|0'=3;'0|1'=0;'1|1'=6	'0|0'=0;'0|1'=1;'1|1'=6	18	9	7	Intergenic	-	-	-	-	-	-	-	-	-
7_97723018_G/A	9	16	6	7	'0|0'=1;'0|1'=7;'1|1'=9	'0|0'=3;'0|1'=0;'1|1'=6	'0|0'=0;'0|1'=1;'1|1'=6	18	9	7	Intergenic	-	-	-	-	-	-	-	rs342966011	-
7_97723264_T/C	9	16	6	7	'0|0'=2;'0|1'=7;'1|1'=9	'0|0'=3;'0|1'=0;'1|1'=6	'0|0'=0;'0|1'=1;'1|1'=6	18	9	7	Intergenic	-	-	-	-	-	-	-	rs323191199	-
7_97723637_T/C	9	16	6	7	'0|0'=2;'0|1'=6;'1|1'=10	'0|0'=3;'0|1'=0;'1|1'=6	'0|0'=0;'0|1'=1;'1|1'=6	18	9	7	Intergenic	-	-	-	-	-	-	-	rs322881533	-
7_97725526_T/A	9	15	6	4	'0|0'=3;'0|1'=14;'1|1'=1	'0|0'=3;'0|1'=0;'1|1'=6	'0|0'=3;'0|1'=1;'1|1'=3	18	9	7	Downstream	ENSSSCG00000002366	NPC2	ENSSSCT00000002630	ENSSSCP00000002564	O97763	-	-	rs335495111	-
7_97725530_C/A	9	15	6	4	'0|0'=3;'0|1'=14;'1|1'=1	'0|0'=3;'0|1'=0;'1|1'=6	'0|0'=3;'0|1'=1;'1|1'=3	18	9	7	Downstream	ENSSSCG00000002366	NPC2	ENSSSCT00000002630	ENSSSCP00000002564	O97763	-	-	rs343842230	-
7_97726886_T/C	9	15	6	4	'0|0'=3;'0|1'=13;'1|1'=2	'0|0'=3;'0|1'=0;'1|1'=6	'0|0'=3;'0|1'=1;'1|1'=3	18	9	7	Downstream	ENSSSCG00000002366	NPC2	ENSSSCT00000002630	ENSSSCP00000002564	O97763	-	-	rs336742468	-
7_97726926_A/C	9	15	6	3	'0|0'=3;'0|1'=14;'1|1'=1	'0|0'=3;'0|1'=0;'1|1'=6	'0|0'=4;'0|1'=0;'1|1'=3	18	9	7	Downstream	ENSSSCG00000002366	NPC2	ENSSSCT00000002630	ENSSSCP00000002564	O97763	-	-	rs327511624	-
7_97726951_GG/GGAGAG	9	15	6	4	'0|0'=3;'0|1'=14;'1|1'=1	'0|0'=3;'0|1'=1;'1|1'=5	'0|0'=3;'0|1'=2;'1|1'=2	18	9	7	Downstream	ENSSSCG00000002366	NPC2	ENSSSCT00000002630	ENSSSCP00000002564	O97763	-	-	rs709560887	-
7_97731483_T/C	9	14	3	5	'0|0'=1;'0|1'=4;'1|1'=10	'0|0'=2;'0|1'=1;'1|1'=2	'0|0'=0;'0|1'=0;'1|1'=5	18	9	7	Intronic	ENSSSCG00000002366	NPC2	ENSSSCT00000002630	ENSSSCP00000002564	O97763	-	-	-	-
7_97732230_C/T	9	15	6	4	'0|0'=3;'0|1'=13;'1|1'=2	'0|0'=3;'0|1'=0;'1|1'=6	'0|0'=3;'0|1'=1;'1|1'=3	18	9	7	Intronic	ENSSSCG00000002366	NPC2	ENSSSCT00000002630	ENSSSCP00000002564	O97763	-	-	rs711773026	-
7_97732394_T/C	9	15	6	3	'0|0'=3;'0|1'=15;'1|1'=0	'0|0'=3;'0|1'=0;'1|1'=6	'0|0'=4;'0|1'=0;'1|1'=3	18	9	7	Intronic	ENSSSCG00000002366	NPC2	ENSSSCT00000002630	ENSSSCP00000002564	O97763	-	-	rs342418411	-
7_97736509_C/T	9	15	6	4	'0|0'=3;'0|1'=14;'1|1'=1	'0|0'=3;'0|1'=1;'1|1'=5	'0|0'=3;'0|1'=1;'1|1'=3	18	9	7	Intronic	ENSSSCG00000002366	NPC2	ENSSSCT00000002630	ENSSSCP00000002564	O97763	-	-	rs327575290	-
7_97736590_C/T	9	15	6	4	'0|0'=2;'0|1'=13;'1|1'=2	'0|0'=3;'0|1'=0;'1|1'=6	'0|0'=3;'0|1'=1;'1|1'=3	18	9	7	Intronic	ENSSSCG00000002366	NPC2	ENSSSCT00000002630	ENSSSCP00000002564	O97763	-	-	rs336795770	-
7_97739926_CGGGGGT/CGGGGGTT	9	18	9	7	'0|0'=0;'0|1'=1;'1|1'=17	'0|0'=0;'0|1'=0;'1|1'=9	'0|0'=0;'0|1'=0;'1|1'=7	18	9	7	Intronic	ENSSSCG00000002366	NPC2	ENSSSCT00000002630	ENSSSCP00000002564	O97763	-	-	rs710016255&rs789381811	-
7_97740681_A/G	9	15	6	4	'0|0'=2;'0|1'=14;'1|1'=1	'0|0'=3;'0|1'=0;'1|1'=6	'0|0'=3;'0|1'=1;'1|1'=3	18	9	7	Upstream	ENSSSCG00000002366	NPC2	ENSSSCT00000002630	ENSSSCP00000002564	O97763	-	-	-	-
7_97751092_A/G	9	15	6	4	'0|0'=3;'0|1'=12;'1|1'=3	'0|0'=3;'0|1'=0;'1|1'=6	'0|0'=3;'0|1'=1;'1|1'=3	18	9	7	Intronic	ENSSSCG00000002368	LTBP2	ENSSSCT00000002632	ENSSSCP00000002566	-	-	-	rs337851542	-
7_97753031_C/A	9	15	6	4	'0|0'=3;'0|1'=14;'1|1'=1	'0|0'=3;'0|1'=2;'1|1'=4	'0|0'=3;'0|1'=1;'1|1'=3	18	9	7	Intronic	ENSSSCG00000002368	LTBP2	ENSSSCT00000002632	ENSSSCP00000002566	-	-	-	rs698614864	-
7_97753989_TGG/TGGG	9	15	6	4	'0|0'=3;'0|1'=14;'1|1'=1	'0|0'=3;'0|1'=2;'1|1'=4	'0|0'=3;'0|1'=1;'1|1'=3	18	9	7	Intronic	ENSSSCG00000002368	LTBP2	ENSSSCT00000002632	ENSSSCP00000002566	-	-	-	rs708289129	-
7_97756417_A/G	9	15	6	4	'0|0'=3;'0|1'=14;'1|1'=1	'0|0'=3;'0|1'=0;'1|1'=6	'0|0'=3;'0|1'=1;'1|1'=3	18	9	7	Synonymous	ENSSSCG00000002368	LTBP2	ENSSSCT00000002632	ENSSSCP00000002566	-	1206	G	rs81396068	-
7_97756480_G/A	9	15	6	4	'0|0'=1;'0|1'=13;'1|1'=2	'0|0'=3;'0|1'=0;'1|1'=6	'0|0'=3;'0|1'=1;'1|1'=3	18	9	7	Synonymous	ENSSSCG00000002368	LTBP2	ENSSSCT00000002632	ENSSSCP00000002566	-	1185	C	rs325362187	-
7_97756596_C/T	9	15	6	4	'0|0'=2;'0|1'=14;'1|1'=1	'0|0'=3;'0|1'=0;'1|1'=6	'0|0'=3;'0|1'=1;'1|1'=3	18	9	7	Intronic	ENSSSCG00000002368	LTBP2	ENSSSCT00000002632	ENSSSCP00000002566	-	-	-	rs81396069	-
7_97756877_G/C	9	15	6	4	'0|0'=2;'0|1'=14;'1|1'=1	'0|0'=3;'0|1'=0;'1|1'=6	'0|0'=3;'0|1'=1;'1|1'=3	18	9	7	Intronic	ENSSSCG00000002368	LTBP2	ENSSSCT00000002632	ENSSSCP00000002566	-	-	-	rs81396071	-
7_97757384_TCT/TTT	9	12	3	3	'0|0'=4;'0|1'=11;'1|1'=1	'0|0'=0;'0|1'=3;'1|1'=0	'0|0'=2;'0|1'=3;'1|1'=0	18	9	7	Intronic	ENSSSCG00000002368	LTBP2	ENSSSCT00000002632	ENSSSCP00000002566	-	-	-	-	-
7_97757668_A/G	9	15	6	4	'0|0'=3;'0|1'=14;'1|1'=1	'0|0'=3;'0|1'=0;'1|1'=6	'0|0'=3;'0|1'=1;'1|1'=3	18	9	7	Intronic	ENSSSCG00000002368	LTBP2	ENSSSCT00000002632	ENSSSCP00000002566	-	-	-	rs333703300	-
7_97757740_T/C	9	15	6	4	'0|0'=2;'0|1'=14;'1|1'=1	'0|0'=3;'0|1'=0;'1|1'=6	'0|0'=3;'0|1'=1;'1|1'=3	18	9	7	Intronic	ENSSSCG00000002368	LTBP2	ENSSSCT00000002632	ENSSSCP00000002566	-	-	-	rs321895789	-
7_97757758_G/A	9	15	6	4	'0|0'=2;'0|1'=13;'1|1'=2	'0|0'=3;'0|1'=0;'1|1'=6	'0|0'=3;'0|1'=1;'1|1'=3	18	9	7	Intronic	ENSSSCG00000002368	LTBP2	ENSSSCT00000002632	ENSSSCP00000002566	-	-	-	rs81396072	-
7_97758297_A/G	9	15	6	4	'0|0'=3;'0|1'=14;'1|1'=1	'0|0'=3;'0|1'=0;'1|1'=6	'0|0'=3;'0|1'=1;'1|1'=3	18	9	7	Intronic	ENSSSCG00000002368	LTBP2	ENSSSCT00000002632	ENSSSCP00000002566	-	-	-	rs343090462	-
7_97759565_T/C	9	15	6	4	'0|0'=3;'0|1'=13;'1|1'=2	'0|0'=3;'0|1'=0;'1|1'=6	'0|0'=3;'0|1'=1;'1|1'=3	18	9	7	Intronic	ENSSSCG00000002368	LTBP2	ENSSSCT00000002632	ENSSSCP00000002566	-	-	-	rs81396073	-
7_97770806_T/C	9	15	6	4	'0|0'=3;'0|1'=14;'1|1'=1	'0|0'=3;'0|1'=0;'1|1'=6	'0|0'=3;'0|1'=1;'1|1'=3	18	9	7	Intronic	ENSSSCG00000002368	LTBP2	ENSSSCT00000002632	ENSSSCP00000002566	-	-	-	rs342832106	-
7_97771517_A/G	9	15	6	4	'0|0'=3;'0|1'=13;'1|1'=2	'0|0'=3;'0|1'=0;'1|1'=6	'0|0'=3;'0|1'=1;'1|1'=3	18	9	7	Intronic	ENSSSCG00000002368	LTBP2	ENSSSCT00000002632	ENSSSCP00000002566	-	-	-	rs339682997	-
7_97771584_ACC/CCG	9	15	6	4	'0|0'=1;'0|1'=12;'1|1'=3	'0|0'=3;'0|1'=0;'1|1'=6	'0|0'=3;'0|1'=1;'1|1'=3	18	9	7	Intronic	ENSSSCG00000002368	LTBP2	ENSSSCT00000002632	ENSSSCP00000002566	-	-	-	-	-
7_97771722_A/G	9	15	6	4	'0|0'=3;'0|1'=13;'1|1'=2	'0|0'=3;'0|1'=0;'1|1'=6	'0|0'=3;'0|1'=1;'1|1'=3	18	9	7	Intronic	ENSSSCG00000002368	LTBP2	ENSSSCT00000002632	ENSSSCP00000002566	-	-	-	rs330564740	-
7_97779923_T/G	9	18	9	4	'0|0'=0;'0|1'=9;'1|1'=9	'0|0'=0;'0|1'=0;'1|1'=9	'0|0'=3;'0|1'=0;'1|1'=4	18	9	7	Intronic	ENSSSCG00000002368	LTBP2	ENSSSCT00000002632	ENSSSCP00000002566	-	-	-	rs329411601	-
7_97812396_AG/GA	9	13	4	4	'0|0'=5;'0|1'=13;'1|1'=0	'0|0'=5;'0|1'=3;'1|1'=1	'0|0'=3;'0|1'=1;'1|1'=3	18	9	7	Intronic	ENSSSCG00000002368	LTBP2	ENSSSCT00000002632	ENSSSCP00000002566	-	-	-	-	-
7_97852127_A/G	9	16	7	7	'0|0'=1;'0|1'=2;'1|1'=14	'0|0'=2;'0|1'=2;'1|1'=5	'0|0'=0;'0|1'=0;'1|1'=7	18	9	7	5'UTR	ENSSSCG00000002368	LTBP2	ENSSSCT00000002632	ENSSSCP00000002566	-	-	-	rs321258902	-
7_97876882_C/T	9	17	8	4	'0|0'=1;'0|1'=13;'1|1'=4	'0|0'=1;'0|1'=3;'1|1'=5	'0|0'=3;'0|1'=1;'1|1'=3	18	9	7	Intergenic	-	-	-	-	-	-	-	rs343684784	-
7_97929412_GAA/GAAA	9	16	6	7	'0|0'=1;'0|1'=0;'1|1'=16	'0|0'=0;'0|1'=0;'1|1'=6	'0|0'=0;'0|1'=0;'1|1'=7	18	9	7	Intronic	ENSSSCG00000002370	AREL1	ENSSSCT00000002634	ENSSSCP00000002567	-	-	-	-	-
7_97930943_TG/CG	9	15	6	4	'0|0'=3;'0|1'=14;'1|1'=1	'0|0'=3;'0|1'=1;'1|1'=5	'0|0'=3;'0|1'=1;'1|1'=3	18	9	7	Intronic	ENSSSCG00000002370	AREL1	ENSSSCT00000002634	ENSSSCP00000002567	-	-	-	rs341007868	-
7_97932746_C/T	9	15	6	4	'0|0'=3;'0|1'=13;'1|1'=2	'0|0'=3;'0|1'=1;'1|1'=5	'0|0'=3;'0|1'=1;'1|1'=3	18	9	7	Intronic	ENSSSCG00000002370	AREL1	ENSSSCT00000002634	ENSSSCP00000002567	-	-	-	rs329238735	-
7_97961294_AGA/AAA	9	15	5	6	'0|0'=3;'0|1'=15;'1|1'=0	'0|0'=4;'0|1'=5;'1|1'=0	'0|0'=1;'0|1'=6;'1|1'=0	18	9	7	Downstream	ENSSSCG00000039202	FCF1	ENSSSCT00000038693	ENSSSCP00000045943	-	-	-	-	-
7_98018100_AAAGC/AC	9	15	6	4	'0|0'=3;'0|1'=14;'1|1'=1	'0|0'=3;'0|1'=1;'1|1'=5	'0|0'=3;'0|1'=1;'1|1'=3	18	9	7	Intronic	ENSSSCG00000002372	YLPM1	ENSSSCT00000002636	ENSSSCP00000002569	-	-	-	-	-
7_98031160_G/C	9	15	6	4	'0|0'=3;'0|1'=14;'1|1'=1	'0|0'=3;'0|1'=0;'1|1'=6	'0|0'=3;'0|1'=1;'1|1'=3	18	9	7	Intronic	ENSSSCG00000002372	YLPM1	ENSSSCT00000002636	ENSSSCP00000002569	-	-	-	rs343566296	-
7_98038740_C/T	9	15	6	4	'0|0'=3;'0|1'=13;'1|1'=2	'0|0'=3;'0|1'=1;'1|1'=5	'0|0'=3;'0|1'=1;'1|1'=3	18	9	7	Intronic	ENSSSCG00000002372	YLPM1	ENSSSCT00000002636	ENSSSCP00000002569	-	-	-	rs329705803	-
7_98069151_G/A	9	15	6	4	'0|0'=3;'0|1'=14;'1|1'=1	'0|0'=3;'0|1'=1;'1|1'=5	'0|0'=3;'0|1'=1;'1|1'=3	18	9	7	Intronic	ENSSSCG00000002373	PROX2	ENSSSCT00000002638	ENSSSCP00000002571	-	-	-	rs80832512	-
7_98069753_AAAAAAAAAAAAT/AAAAAAAAAATAATAAT	9	15	6	4	'0|0'=3;'0|1'=13;'1|1'=2	'0|0'=3;'0|1'=1;'1|1'=5	'0|0'=3;'0|1'=1;'1|1'=3	18	9	7	Intronic	ENSSSCG00000002373	PROX2	ENSSSCT00000002638	ENSSSCP00000002571	-	-	-	rs709783169	-
7_98072689_A/G	9	15	6	4	'0|0'=3;'0|1'=14;'1|1'=1	'0|0'=3;'0|1'=1;'1|1'=5	'0|0'=3;'0|1'=1;'1|1'=3	18	9	7	Intronic	ENSSSCG00000002373	PROX2	ENSSSCT00000002638	ENSSSCP00000002571	-	-	-	rs329101722	-
7_98073019_TT/AG	9	15	6	4	'0|0'=3;'0|1'=14;'1|1'=1	'0|0'=3;'0|1'=1;'1|1'=5	'0|0'=3;'0|1'=1;'1|1'=3	18	9	7	Intronic	ENSSSCG00000002373	PROX2	ENSSSCT00000002638	ENSSSCP00000002571	-	-	-	-	-
7_98074744_C/T	9	15	6	4	'0|0'=3;'0|1'=14;'1|1'=1	'0|0'=3;'0|1'=1;'1|1'=5	'0|0'=3;'0|1'=1;'1|1'=3	18	9	7	Missense	ENSSSCG00000002373	PROX2	ENSSSCT00000002638	ENSSSCP00000002571	-	27	G/R	rs345122460	tolerated(1)
7_98078208_C/A	9	15	6	4	'0|0'=3;'0|1'=12;'1|1'=3	'0|0'=3;'0|1'=1;'1|1'=5	'0|0'=3;'0|1'=1;'1|1'=3	18	9	7	Upstream	ENSSSCG00000002373	PROX2	ENSSSCT00000002638	ENSSSCP00000002571	-	-	-	rs320735358	-
7_98079535_C/T	9	15	6	4	'0|0'=3;'0|1'=13;'1|1'=2	'0|0'=3;'0|1'=1;'1|1'=5	'0|0'=3;'0|1'=1;'1|1'=3	18	9	7	Upstream	ENSSSCG00000002373	PROX2	ENSSSCT00000002638	ENSSSCP00000002571	-	-	-	rs330244910	-
7_98079626_A/G	9	15	6	4	'0|0'=3;'0|1'=14;'1|1'=1	'0|0'=3;'0|1'=1;'1|1'=5	'0|0'=3;'0|1'=1;'1|1'=3	18	9	7	Upstream	ENSSSCG00000002373	PROX2	ENSSSCT00000002638	ENSSSCP00000002571	-	-	-	rs321677246	-
7_98080245_G/A	9	15	6	4	'0|0'=3;'0|1'=12;'1|1'=3	'0|0'=3;'0|1'=1;'1|1'=5	'0|0'=3;'0|1'=1;'1|1'=3	18	9	7	Intergenic	-	-	-	-	-	-	-	rs80964145	-
7_98080300_CTATTATT/CTATTTTT	9	15	6	5	'0|0'=3;'0|1'=13;'1|1'=2	'0|0'=3;'0|1'=0;'1|1'=6	'0|0'=2;'0|1'=2;'1|1'=3	18	9	7	Intergenic	-	-	-	-	-	-	-	-	-
7_98080730_A/G	9	15	6	4	'0|0'=3;'0|1'=14;'1|1'=1	'0|0'=3;'0|1'=0;'1|1'=6	'0|0'=3;'0|1'=1;'1|1'=3	18	9	7	Intergenic	-	-	-	-	-	-	-	rs336188253	-
7_98081965_C/T	9	15	6	4	'0|0'=3;'0|1'=14;'1|1'=1	'0|0'=3;'0|1'=1;'1|1'=5	'0|0'=3;'0|1'=1;'1|1'=3	18	9	7	Intergenic	-	-	-	-	-	-	-	rs319016162	-
7_98084445_A/G	9	14	5	4	'0|0'=4;'0|1'=12;'1|1'=2	'0|0'=4;'0|1'=0;'1|1'=5	'0|0'=3;'0|1'=1;'1|1'=3	18	9	7	Intergenic	-	-	-	-	-	-	-	rs328157012	-
7_98085099_G/C	9	15	6	4	'0|0'=3;'0|1'=13;'1|1'=2	'0|0'=3;'0|1'=1;'1|1'=5	'0|0'=3;'0|1'=1;'1|1'=3	18	9	7	Intergenic	-	-	-	-	-	-	-	rs346240524	-
7_98085855_G/A	9	15	6	4	'0|0'=3;'0|1'=12;'1|1'=3	'0|0'=3;'0|1'=1;'1|1'=5	'0|0'=3;'0|1'=1;'1|1'=3	18	9	7	Upstream	ENSSSCG00000002374	DLST	ENSSSCT00000002639	ENSSSCP00000002572	Q9N0F1	-	-	rs338516929	-
7_98086930_ATTTTTTTTA/ATTTTTTTA	9	15	6	4	'0|0'=3;'0|1'=14;'1|1'=1	'0|0'=3;'0|1'=1;'1|1'=5	'0|0'=2;'0|1'=1;'1|1'=3	18	9	7	Upstream	ENSSSCG00000002374	DLST	ENSSSCT00000002639	ENSSSCP00000002572	Q9N0F1	-	-	rs704497828&rs786904935	-
7_98087797_G/T	9	15	6	4	'0|0'=3;'0|1'=14;'1|1'=1	'0|0'=3;'0|1'=1;'1|1'=5	'0|0'=3;'0|1'=1;'1|1'=3	18	9	7	Upstream	ENSSSCG00000002374	DLST	ENSSSCT00000002639	ENSSSCP00000002572	Q9N0F1	-	-	rs343193254	-
7_98088544_C/T	9	15	6	4	'0|0'=3;'0|1'=13;'1|1'=2	'0|0'=3;'0|1'=1;'1|1'=5	'0|0'=3;'0|1'=1;'1|1'=3	18	9	7	Upstream	ENSSSCG00000002374	DLST	ENSSSCT00000002639	ENSSSCP00000002572	Q9N0F1	-	-	rs318790499	-
7_98091137_T/C	9	15	6	4	'0|0'=3;'0|1'=13;'1|1'=2	'0|0'=3;'0|1'=1;'1|1'=5	'0|0'=3;'0|1'=1;'1|1'=3	18	9	7	5'UTR	ENSSSCG00000002374	DLST	ENSSSCT00000002639	ENSSSCP00000002572	Q9N0F1	-	-	rs345886978	-
7_98106848_TCC/TC	9	15	6	4	'0|0'=3;'0|1'=12;'1|1'=3	'0|0'=3;'0|1'=1;'1|1'=5	'0|0'=3;'0|1'=1;'1|1'=3	18	9	7	Intronic	ENSSSCG00000002374	DLST	ENSSSCT00000002639	ENSSSCP00000002572	Q9N0F1	-	-	rs707665620&rs787837505	-
7_98108033_G/A	9	15	6	4	'0|0'=3;'0|1'=14;'1|1'=1	'0|0'=3;'0|1'=1;'1|1'=5	'0|0'=3;'0|1'=1;'1|1'=3	18	9	7	Intronic	ENSSSCG00000002374	DLST	ENSSSCT00000002639	ENSSSCP00000002572	Q9N0F1	-	-	rs10720010	-
7_98113279_T/C	9	15	6	4	'0|0'=3;'0|1'=12;'1|1'=3	'0|0'=3;'0|1'=1;'1|1'=5	'0|0'=3;'0|1'=1;'1|1'=3	18	9	7	Downstream	ENSSSCG00000002374	DLST	ENSSSCT00000002639	ENSSSCP00000002572	Q9N0F1	-	-	rs322888899	-
7_98115976_G/A	9	15	6	4	'0|0'=3;'0|1'=12;'1|1'=3	'0|0'=3;'0|1'=1;'1|1'=5	'0|0'=3;'0|1'=1;'1|1'=3	18	9	7	Downstream	ENSSSCG00000002374	DLST	ENSSSCT00000002639	ENSSSCP00000002572	Q9N0F1	-	-	rs80798003	-
7_98116577_A/G	9	15	6	4	'0|0'=3;'0|1'=12;'1|1'=3	'0|0'=3;'0|1'=1;'1|1'=5	'0|0'=3;'0|1'=1;'1|1'=3	18	9	7	Downstream	ENSSSCG00000002374	DLST	ENSSSCT00000002639	ENSSSCP00000002572	Q9N0F1	-	-	rs322561391	-
7_98120686_C/A	9	15	6	4	'0|0'=3;'0|1'=14;'1|1'=1	'0|0'=3;'0|1'=1;'1|1'=5	'0|0'=3;'0|1'=1;'1|1'=3	18	9	7	Intronic	ENSSSCG00000002375	RPS6KL1	ENSSSCT00000002640	ENSSSCP00000002573	-	-	-	rs695649541	-
7_98121896_C/T	9	15	6	4	'0|0'=3;'0|1'=14;'1|1'=1	'0|0'=3;'0|1'=1;'1|1'=5	'0|0'=3;'0|1'=1;'1|1'=3	18	9	7	Intronic	ENSSSCG00000002375	RPS6KL1	ENSSSCT00000002640	ENSSSCP00000002573	-	-	-	rs341421577	-
7_98122282_C/T	9	15	6	4	'0|0'=3;'0|1'=13;'1|1'=2	'0|0'=3;'0|1'=1;'1|1'=5	'0|0'=3;'0|1'=1;'1|1'=3	18	9	7	Intronic	ENSSSCG00000002375	RPS6KL1	ENSSSCT00000002640	ENSSSCP00000002573	-	-	-	rs341510390	-
7_98122297_G/T	9	15	6	4	'0|0'=3;'0|1'=12;'1|1'=3	'0|0'=3;'0|1'=1;'1|1'=5	'0|0'=3;'0|1'=2;'1|1'=2	18	9	7	Intronic	ENSSSCG00000002375	RPS6KL1	ENSSSCT00000002640	ENSSSCP00000002573	-	-	-	rs328678202	-
7_98122597_T/C	9	15	6	4	'0|0'=3;'0|1'=14;'1|1'=1	'0|0'=3;'0|1'=1;'1|1'=5	'0|0'=3;'0|1'=1;'1|1'=3	18	9	7	Intronic	ENSSSCG00000002375	RPS6KL1	ENSSSCT00000002640	ENSSSCP00000002573	-	-	-	rs320589864	-
7_98122645_G/A	9	15	6	4	'0|0'=3;'0|1'=14;'1|1'=1	'0|0'=3;'0|1'=1;'1|1'=5	'0|0'=3;'0|1'=1;'1|1'=3	18	9	7	Intronic	ENSSSCG00000002375	RPS6KL1	ENSSSCT00000002640	ENSSSCP00000002573	-	-	-	rs336289240	-
7_98122647_T/C	9	15	6	4	'0|0'=3;'0|1'=14;'1|1'=1	'0|0'=3;'0|1'=1;'1|1'=5	'0|0'=3;'0|1'=1;'1|1'=3	18	9	7	Intronic	ENSSSCG00000002375	RPS6KL1	ENSSSCT00000002640	ENSSSCP00000002573	-	-	-	rs321382609	-
7_98122961_G/A	9	14	5	4	'0|0'=4;'0|1'=12;'1|1'=2	'0|0'=4;'0|1'=0;'1|1'=5	'0|0'=3;'0|1'=1;'1|1'=3	18	9	7	Intronic	ENSSSCG00000002375	RPS6KL1	ENSSSCT00000002640	ENSSSCP00000002573	-	-	-	rs697134677	-
7_98122980_T/C	9	15	6	4	'0|0'=3;'0|1'=14;'1|1'=1	'0|0'=3;'0|1'=1;'1|1'=5	'0|0'=3;'0|1'=1;'1|1'=3	18	9	7	Intronic	ENSSSCG00000002375	RPS6KL1	ENSSSCT00000002640	ENSSSCP00000002573	-	-	-	rs696729478	-
7_98122985_C/T	9	15	6	4	'0|0'=3;'0|1'=14;'1|1'=1	'0|0'=3;'0|1'=1;'1|1'=5	'0|0'=3;'0|1'=1;'1|1'=3	18	9	7	Intronic	ENSSSCG00000002375	RPS6KL1	ENSSSCT00000002640	ENSSSCP00000002573	-	-	-	rs698861787	-
7_98122989_G/A	9	15	6	4	'0|0'=3;'0|1'=13;'1|1'=2	'0|0'=3;'0|1'=1;'1|1'=5	'0|0'=3;'0|1'=1;'1|1'=3	18	9	7	Intronic	ENSSSCG00000002375	RPS6KL1	ENSSSCT00000002640	ENSSSCP00000002573	-	-	-	rs706929228	-
7_98123004_T/G	9	15	6	4	'0|0'=3;'0|1'=15;'1|1'=0	'0|0'=3;'0|1'=1;'1|1'=5	'0|0'=3;'0|1'=1;'1|1'=3	18	9	7	Intronic	ENSSSCG00000002375	RPS6KL1	ENSSSCT00000002640	ENSSSCP00000002573	-	-	-	rs691314998	-
7_98124069_A/G	9	15	6	4	'0|0'=3;'0|1'=14;'1|1'=1	'0|0'=3;'0|1'=1;'1|1'=5	'0|0'=3;'0|1'=1;'1|1'=3	18	9	7	Intronic	ENSSSCG00000002375	RPS6KL1	ENSSSCT00000002640	ENSSSCP00000002573	-	-	-	rs319995569	-
7_98124462_A/G	9	15	6	4	'0|0'=3;'0|1'=13;'1|1'=2	'0|0'=3;'0|1'=1;'1|1'=5	'0|0'=3;'0|1'=1;'1|1'=3	18	9	7	Intronic	ENSSSCG00000002375	RPS6KL1	ENSSSCT00000002640	ENSSSCP00000002573	-	-	-	rs325101725	-
7_98125309_AA/AC	9	13	4	4	'0|0'=5;'0|1'=13;'1|1'=0	'0|0'=5;'0|1'=3;'1|1'=1	'0|0'=3;'0|1'=1;'1|1'=3	18	9	7	Intronic	ENSSSCG00000002375	RPS6KL1	ENSSSCT00000002640	ENSSSCP00000002573	-	-	-	rs80782795	-
7_98128813_T/G	9	13	4	4	'0|0'=5;'0|1'=12;'1|1'=1	'0|0'=5;'0|1'=3;'1|1'=1	'0|0'=3;'0|1'=1;'1|1'=3	18	9	7	Intronic	ENSSSCG00000002375	RPS6KL1	ENSSSCT00000002640	ENSSSCP00000002573	-	-	-	rs334062012	-
7_98181410_G/C	9	17	8	6	'0|0'=0;'0|1'=9;'1|1'=8	'0|0'=1;'0|1'=3;'1|1'=5	'0|0'=1;'0|1'=1;'1|1'=5	18	9	7	Intergenic	-	-	-	-	-	-	-	-	-
7_98181725_TCC/TC	9	17	8	6	'0|0'=0;'0|1'=4;'1|1'=13	'0|0'=1;'0|1'=2;'1|1'=6	'0|0'=1;'0|1'=0;'1|1'=6	18	9	7	Intergenic	-	-	-	-	-	-	-	-	-
7_98181957_TT/CG	9	17	8	6	'0|0'=1;'0|1'=6;'1|1'=11	'0|0'=1;'0|1'=3;'1|1'=5	'0|0'=1;'0|1'=1;'1|1'=5	18	9	7	Intergenic	-	-	-	-	-	-	-	-	-
7_98182153_A/C	9	17	8	6	'0|0'=1;'0|1'=6;'1|1'=11	'0|0'=1;'0|1'=3;'1|1'=5	'0|0'=1;'0|1'=1;'1|1'=5	18	9	7	Intergenic	-	-	-	-	-	-	-	-	-
7_98183318_TG/CG	9	17	8	6	'0|0'=0;'0|1'=6;'1|1'=11	'0|0'=1;'0|1'=3;'1|1'=5	'0|0'=1;'0|1'=1;'1|1'=5	18	9	7	Intergenic	-	-	-	-	-	-	-	-	-
7_98189648_TAA/TA	9	17	8	4	'0|0'=1;'0|1'=9;'1|1'=8	'0|0'=1;'0|1'=3;'1|1'=5	'0|0'=3;'0|1'=1;'1|1'=3	18	9	7	Intergenic	-	-	-	-	-	-	-	-	-
7_98203662_G/T	9	17	8	4	'0|0'=0;'0|1'=9;'1|1'=8	'0|0'=1;'0|1'=3;'1|1'=5	'0|0'=3;'0|1'=1;'1|1'=3	18	9	7	Upstream	ENSSSCG00000002377	EIF2B2	ENSSSCT00000002643	ENSSSCP00000002576	-	-	-	-	-
7_98246376_C/T	9	14	5	5	'0|0'=3;'0|1'=13;'1|1'=1	'0|0'=4;'0|1'=5;'1|1'=0	'0|0'=1;'0|1'=4;'1|1'=1	18	9	7	Upstream	ENSSSCG00000002378	MLH3	ENSSSCT00000002644	ENSSSCP00000002577	-	-	-	rs791799631	-
7_98262650_ACCACAGC/ACCACAGCCACAGC	9	16	7	4	'0|0'=2;'0|1'=9;'1|1'=7	'0|0'=2;'0|1'=3;'1|1'=4	'0|0'=3;'0|1'=1;'1|1'=3	18	9	7	Intronic	ENSSSCG00000002379	-	ENSSSCT00000002646	ENSSSCP00000002579	-	-	-	rs790032858	-
7_98275215_C/T	9	17	8	4	'0|0'=1;'0|1'=9;'1|1'=8	'0|0'=1;'0|1'=3;'1|1'=5	'0|0'=3;'0|1'=1;'1|1'=3	18	9	7	Downstream	ENSSSCG00000002380	ZC2HC1C	ENSSSCT00000002647	ENSSSCP00000002580	-	-	-	rs324577695	-
7_98302003_GTT/TTT	9	18	9	7	'0|0'=0;'0|1'=0;'1|1'=18	'0|0'=0;'0|1'=1;'1|1'=8	'0|0'=0;'0|1'=0;'1|1'=7	18	9	7	Intronic	ENSSSCG00000002381	NEK9	ENSSSCT00000002648	ENSSSCP00000002581	-	-	-	-	-
7_98356809_C/T	9	17	8	6	'0|0'=1;'0|1'=6;'1|1'=11	'0|0'=1;'0|1'=3;'1|1'=5	'0|0'=1;'0|1'=1;'1|1'=5	18	9	7	Intronic	ENSSSCG00000035684	TMED10	ENSSSCT00000042815	ENSSSCP00000032195	-	-	-	rs339082561	-
7_98373041_A/G	9	15	4	6	'0|0'=2;'0|1'=7;'1|1'=8	'0|0'=5;'0|1'=1;'1|1'=3	'0|0'=1;'0|1'=1;'1|1'=5	18	9	7	Intergenic	-	-	-	-	-	-	-	rs345440344	-
7_98373473_G/T	9	15	3	6	'0|0'=1;'0|1'=9;'1|1'=6	'0|0'=6;'0|1'=0;'1|1'=3	'0|0'=1;'0|1'=1;'1|1'=5	18	9	7	Intergenic	-	-	-	-	-	-	-	rs325896872	-
7_98375785_C/A	9	15	4	6	'0|0'=2;'0|1'=9;'1|1'=6	'0|0'=5;'0|1'=1;'1|1'=3	'0|0'=1;'0|1'=1;'1|1'=5	18	9	7	Intergenic	-	-	-	-	-	-	-	rs334733722	-
7_98383458_CT/TG	9	15	4	6	'0|0'=3;'0|1'=8;'1|1'=7	'0|0'=5;'0|1'=1;'1|1'=3	'0|0'=1;'0|1'=1;'1|1'=5	18	9	7	Intergenic	-	-	-	-	-	-	-	-	-
7_98397616_TG/TGAG	9	18	9	6	'0|0'=0;'0|1'=7;'1|1'=11	'0|0'=0;'0|1'=2;'1|1'=7	'0|0'=1;'0|1'=1;'1|1'=5	18	9	7	Intergenic	-	-	-	-	-	-	-	rs697696941&rs787349050	-
7_97508896_A/T	8	17	9	7	'0|0'=0;'0|1'=0;'1|1'=17	'0|0'=0;'0|1'=0;'1|1'=9	'0|0'=0;'0|1'=0;'1|1'=7	18	9	7	Intergenic	-	-	-	-	-	-	-	rs323025139	-
7_97509120_C/G	8	17	9	4	'0|0'=0;'0|1'=5;'1|1'=12	'0|0'=0;'0|1'=0;'1|1'=9	'0|0'=3;'0|1'=0;'1|1'=4	18	9	7	Intergenic	-	-	-	-	-	-	-	rs704760669	-
7_97509122_A/G	8	17	9	4	'0|0'=0;'0|1'=5;'1|1'=12	'0|0'=0;'0|1'=0;'1|1'=9	'0|0'=3;'0|1'=0;'1|1'=4	18	9	7	Intergenic	-	-	-	-	-	-	-	rs704380867	-
7_97509126_C/T	8	17	9	4	'0|0'=0;'0|1'=5;'1|1'=12	'0|0'=0;'0|1'=0;'1|1'=9	'0|0'=3;'0|1'=0;'1|1'=4	18	9	7	Intergenic	-	-	-	-	-	-	-	rs694423337	-
7_97509132_C/G	8	17	9	7	'0|0'=0;'0|1'=0;'1|1'=17	'0|0'=0;'0|1'=0;'1|1'=9	'0|0'=0;'0|1'=0;'1|1'=7	18	9	7	Intergenic	-	-	-	-	-	-	-	rs693152956	-
7_97509136_TG/CT	8	17	9	4	'0|0'=0;'0|1'=6;'1|1'=11	'0|0'=0;'0|1'=0;'1|1'=9	'0|0'=3;'0|1'=0;'1|1'=4	18	9	7	Intergenic	-	-	-	-	-	-	-	-	-
7_97514343_A/G	8	17	9	7	'0|0'=0;'0|1'=0;'1|1'=17	'0|0'=0;'0|1'=0;'1|1'=9	'0|0'=0;'0|1'=0;'1|1'=7	18	9	7	Intergenic	-	-	-	-	-	-	-	rs341557746	-
7_97517390_A/G	8	17	9	7	'0|0'=0;'0|1'=0;'1|1'=17	'0|0'=0;'0|1'=0;'1|1'=9	'0|0'=0;'0|1'=0;'1|1'=7	18	9	7	Intergenic	-	-	-	-	-	-	-	-	-
7_97517688_T/C	8	11	0	3	'0|0'=7;'0|1'=11;'1|1'=0	'0|0'=0;'0|1'=0;'1|1'=0;	'0|0'=4;'0|1'=0;'1|1'=3	18	9	7	Intergenic	-	-	-	-	-	-	-	-	-
7_97539348_G/C	8	17	9	0	'0|0'=0;'0|1'=16;'1|1'=1	'0|0'=0;'0|1'=0;'1|1'=9	'0|0'=0;'0|1'=0;'1|1'=0;	18	9	7	Intronic	ENSSSCG00000002363	VSX2	ENSSSCT00000002627	ENSSSCP00000002561	-	-	-	-	-
7_97563714_A/G	8	17	9	0	'0|0'=1;'0|1'=16;'1|1'=1	'0|0'=0;'0|1'=0;'1|1'=9	'0|0'=0;'0|1'=0;'1|1'=0;	18	9	7	Downstream	ENSSSCG00000038231	ABCD4	ENSSSCT00000037529	ENSSSCP00000051619	-	-	-	-	-
7_97566267_T/G	8	17	9	3	'0|0'=1;'0|1'=9;'1|1'=8	'0|0'=0;'0|1'=1;'1|1'=8	'0|0'=4;'0|1'=1;'1|1'=2	18	9	7	Intronic	ENSSSCG00000038231	ABCD4	ENSSSCT00000037529	ENSSSCP00000051619	-	-	-	-	-
7_97569051_C/T	8	15	0	7	'0|0'=3;'0|1'=11;'1|1'=4	'0|0'=0;'0|1'=0;'1|1'=0;	'0|0'=0;'0|1'=0;'1|1'=7	18	9	7	Intronic	ENSSSCG00000038231	ABCD4	ENSSSCT00000037529	ENSSSCP00000051619	-	-	-	-	-
7_97569076_G/A	8	17	9	0	'0|0'=1;'0|1'=14;'1|1'=3	'0|0'=0;'0|1'=0;'1|1'=9	'0|0'=0;'0|1'=0;'1|1'=0;	18	9	7	Intronic	ENSSSCG00000038231	ABCD4	ENSSSCT00000037529	ENSSSCP00000051619	-	-	-	rs790452710	-
7_97570680_A/T	8	17	9	0	'0|0'=0;'0|1'=16;'1|1'=1	'0|0'=0;'0|1'=0;'1|1'=9	'0|0'=0;'0|1'=0;'1|1'=0;	18	9	7	Intronic	ENSSSCG00000038231	ABCD4	ENSSSCT00000037529	ENSSSCP00000051619	-	-	-	-	-
7_97572119_A/G	8	17	9	4	'0|0'=1;'0|1'=8;'1|1'=9	'0|0'=0;'0|1'=0;'1|1'=9	'0|0'=3;'0|1'=0;'1|1'=4	18	9	7	Intronic	ENSSSCG00000038231	ABCD4	ENSSSCT00000037529	ENSSSCP00000051619	-	-	-	-	-
7_97572727_TG/TGGGG	8	17	9	0	'0|0'=1;'0|1'=17;'1|1'=0	'0|0'=0;'0|1'=0;'1|1'=9	'0|0'=0;'0|1'=0;'1|1'=0;	18	9	7	Intronic	ENSSSCG00000038231	ABCD4	ENSSSCT00000037529	ENSSSCP00000051619	-	-	-	-	-
7_97572769_A/G	8	17	9	0	'0|0'=1;'0|1'=17;'1|1'=0	'0|0'=0;'0|1'=0;'1|1'=9	'0|0'=0;'0|1'=0;'1|1'=0;	18	9	7	Intronic	ENSSSCG00000038231	ABCD4	ENSSSCT00000037529	ENSSSCP00000051619	-	-	-	-	-
7_97572771_T/G	8	17	9	0	'0|0'=1;'0|1'=17;'1|1'=0	'0|0'=0;'0|1'=0;'1|1'=9	'0|0'=0;'0|1'=0;'1|1'=0;	18	9	7	Intronic	ENSSSCG00000038231	ABCD4	ENSSSCT00000037529	ENSSSCP00000051619	-	-	-	-	-
7_97574156_CGG/CGGG	8	15	0	7	'0|0'=0;'0|1'=4;'1|1'=11	'0|0'=0;'0|1'=0;'1|1'=0;	'0|0'=0;'0|1'=0;'1|1'=7	18	9	7	Frameshift	ENSSSCG00000038231	ABCD4	ENSSSCT00000037529	ENSSSCP00000051619	-	332-333	TR/TPX	-	-
7_97574170_G/A	8	17	9	1	'0|0'=1;'0|1'=16;'1|1'=1	'0|0'=0;'0|1'=0;'1|1'=9	'0|0'=6;'0|1'=1;'1|1'=0	18	9	7	Synonymous	ENSSSCG00000038231	ABCD4	ENSSSCT00000037529	ENSSSCP00000051619	-	328	I	-	-
7_97578369_CG/CTG	8	15	0	7	'0|0'=2;'0|1'=15;'1|1'=0	'0|0'=0;'0|1'=0;'1|1'=0;	'0|0'=0;'0|1'=0;'1|1'=7	18	9	7	Intronic	ENSSSCG00000038231	ABCD4	ENSSSCT00000037529	ENSSSCP00000051619	-	-	-	-	-
7_97579643_G/A	8	17	9	0	'0|0'=1;'0|1'=16;'1|1'=1	'0|0'=0;'0|1'=0;'1|1'=9	'0|0'=0;'0|1'=0;'1|1'=0;	18	9	7	Intronic	ENSSSCG00000038231	ABCD4	ENSSSCT00000037529	ENSSSCP00000051619	-	-	-	-	-
7_97579662_A/T	8	17	9	3	'0|0'=1;'0|1'=7;'1|1'=10	'0|0'=0;'0|1'=0;'1|1'=9	'0|0'=4;'0|1'=0;'1|1'=3	18	9	7	Intronic	ENSSSCG00000038231	ABCD4	ENSSSCT00000037529	ENSSSCP00000051619	-	-	-	-	-
7_97580090_A/T	8	17	9	3	'0|0'=1;'0|1'=5;'1|1'=12	'0|0'=0;'0|1'=0;'1|1'=9	'0|0'=4;'0|1'=0;'1|1'=3	18	9	7	Intronic	ENSSSCG00000038231	ABCD4	ENSSSCT00000037529	ENSSSCP00000051619	-	-	-	-	-
7_97581611_T/C	8	17	9	0	'0|0'=1;'0|1'=16;'1|1'=1	'0|0'=0;'0|1'=0;'1|1'=9	'0|0'=0;'0|1'=0;'1|1'=0;	18	9	7	Intronic	ENSSSCG00000038231	ABCD4	ENSSSCT00000037529	ENSSSCP00000051619	-	-	-	-	-
7_97582492_G/A	8	17	9	0	'0|0'=1;'0|1'=16;'1|1'=1	'0|0'=0;'0|1'=0;'1|1'=9	'0|0'=0;'0|1'=0;'1|1'=0;	18	9	7	Intronic	ENSSSCG00000038231	ABCD4	ENSSSCT00000037529	ENSSSCP00000051619	-	-	-	-	-
7_97582573_TGG/TGGG	8	17	9	0	'0|0'=0;'0|1'=7;'1|1'=10	'0|0'=0;'0|1'=3;'1|1'=6	'0|0'=0;'0|1'=0;'1|1'=0;	18	9	7	Intronic	ENSSSCG00000038231	ABCD4	ENSSSCT00000037529	ENSSSCP00000051619	-	-	-	-	-
7_97583682_CA/CG	8	15	0	7	'0|0'=2;'0|1'=13;'1|1'=2	'0|0'=0;'0|1'=0;'1|1'=0;	'0|0'=0;'0|1'=0;'1|1'=7	18	9	7	Intronic	ENSSSCG00000038231	ABCD4	ENSSSCT00000037529	ENSSSCP00000051619	-	-	-	-	-
7_97587768_C/A	8	15	0	7	'0|0'=3;'0|1'=14;'1|1'=1	'0|0'=0;'0|1'=0;'1|1'=0;	'0|0'=0;'0|1'=0;'1|1'=7	18	9	7	Upstream	ENSSSCG00000038231	ABCD4	ENSSSCT00000037529	ENSSSCP00000051619	-	-	-	-	-
7_97599336_CAAGT/CAAGAAGT	8	17	9	3	'0|0'=1;'0|1'=7;'1|1'=10	'0|0'=0;'0|1'=0;'1|1'=9	'0|0'=4;'0|1'=0;'1|1'=3	18	9	7	Intergenic	-	-	-	-	-	-	-	-	-
7_97599508_G/A	8	17	9	0	'0|0'=1;'0|1'=16;'1|1'=1	'0|0'=0;'0|1'=0;'1|1'=9	'0|0'=0;'0|1'=0;'1|1'=0;	18	9	7	Intergenic	-	-	-	-	-	-	-	-	-
7_97613548_CA/CG	8	17	9	3	'0|0'=1;'0|1'=8;'1|1'=9	'0|0'=0;'0|1'=0;'1|1'=9	'0|0'=4;'0|1'=0;'1|1'=3	18	9	7	Upstream	ENSSSCG00000002361	VRTN	ENSSSCT00000002625	ENSSSCP00000028089	-	-	-	-	-
7_97614602_A/C	8	17	9	0	'0|0'=1;'0|1'=16;'1|1'=1	'0|0'=0;'0|1'=0;'1|1'=9	'0|0'=0;'0|1'=0;'1|1'=0;	18	9	7	Upstream	ENSSSCG00000002361	VRTN	ENSSSCT00000002625	ENSSSCP00000028089	-	-	-	rs709317845	-
7_97620692_TGAG/TGAGAG	8	17	9	3	'0|0'=1;'0|1'=10;'1|1'=7	'0|0'=0;'0|1'=1;'1|1'=8	'0|0'=3;'0|1'=0;'1|1'=3	18	9	7	Intronic	ENSSSCG00000002361	VRTN	ENSSSCT00000002625	ENSSSCP00000028089	-	-	-	-	-
7_97621046_C/T	8	17	9	0	'0|0'=1;'0|1'=16;'1|1'=1	'0|0'=0;'0|1'=0;'1|1'=9	'0|0'=0;'0|1'=0;'1|1'=0;	18	9	7	Intronic	ENSSSCG00000002361	VRTN	ENSSSCT00000002625	ENSSSCP00000028089	-	-	-	-	-
7_97621056_C/T	8	17	9	0	'0|0'=1;'0|1'=16;'1|1'=1	'0|0'=0;'0|1'=0;'1|1'=9	'0|0'=0;'0|1'=0;'1|1'=0;	18	9	7	Intronic	ENSSSCG00000002361	VRTN	ENSSSCT00000002625	ENSSSCP00000028089	-	-	-	-	-
7_97621066_A/G	8	17	9	3	'0|0'=0;'0|1'=8;'1|1'=9	'0|0'=0;'0|1'=0;'1|1'=9	'0|0'=4;'0|1'=0;'1|1'=3	18	9	7	Intronic	ENSSSCG00000002361	VRTN	ENSSSCT00000002625	ENSSSCP00000028089	-	-	-	-	-
7_97621142_C/G	8	17	9	3	'0|0'=0;'0|1'=7;'1|1'=10	'0|0'=0;'0|1'=0;'1|1'=9	'0|0'=4;'0|1'=0;'1|1'=3	18	9	7	Intronic	ENSSSCG00000002361	VRTN	ENSSSCT00000002625	ENSSSCP00000028089	-	-	-	-	-
7_97651453_TGCCGTGGGTGTGG/TG	8	17	9	3	'0|0'=1;'0|1'=7;'1|1'=10	'0|0'=0;'0|1'=3;'1|1'=6	'0|0'=4;'0|1'=2;'1|1'=1	18	9	7	Intergenic	-	-	-	-	-	-	-	rs712087693	-
7_97670571_C/T	8	12	4	4	'0|0'=6;'0|1'=12;'1|1'=0	'0|0'=5;'0|1'=3;'1|1'=1	'0|0'=3;'0|1'=1;'1|1'=3	18	9	7	Intronic	ENSSSCG00000025000	SYNDIG1L	ENSSSCT00000022640	ENSSSCP00000022119	-	-	-	rs323507065	-
7_97674829_ACA/ACAA	8	17	9	7	'0|0'=1;'0|1'=1;'1|1'=16	'0|0'=0;'0|1'=0;'1|1'=9	'0|0'=0;'0|1'=3;'1|1'=4	18	9	7	Intronic	ENSSSCG00000025000	SYNDIG1L	ENSSSCT00000022640	ENSSSCP00000022119	-	-	-	-	-
7_97707042_TCC/TCCC	8	15	6	7	'0|0'=0;'0|1'=1;'1|1'=14	'0|0'=1;'0|1'=1;'1|1'=5	'0|0'=0;'0|1'=1;'1|1'=6	18	9	7	Intergenic	-	-	-	-	-	-	-	-	-
7_97707155_G/C	8	15	6	7	'0|0'=2;'0|1'=6;'1|1'=9	'0|0'=3;'0|1'=1;'1|1'=5	'0|0'=0;'0|1'=1;'1|1'=6	18	9	7	Intergenic	-	-	-	-	-	-	-	-	-
7_97708903_AA/CA	8	15	6	7	'0|0'=2;'0|1'=6;'1|1'=9	'0|0'=3;'0|1'=0;'1|1'=6	'0|0'=0;'0|1'=1;'1|1'=6	18	9	7	Intergenic	-	-	-	-	-	-	-	-	-
7_97710665_CAAACAAAAACAAA/CAAACAAAAACAAAAACAAA	8	15	6	7	'0|0'=1;'0|1'=7;'1|1'=8	'0|0'=3;'0|1'=0;'1|1'=6	'0|0'=0;'0|1'=1;'1|1'=6	18	9	7	Intergenic	-	-	-	-	-	-	-	rs690400353	-
7_97711333_T/G	8	15	6	7	'0|0'=3;'0|1'=7;'1|1'=8	'0|0'=3;'0|1'=0;'1|1'=6	'0|0'=0;'0|1'=1;'1|1'=6	18	9	7	Intergenic	-	-	-	-	-	-	-	rs329108374	-
7_97711354_T/C	8	15	6	7	'0|0'=3;'0|1'=6;'1|1'=9	'0|0'=3;'0|1'=1;'1|1'=5	'0|0'=0;'0|1'=1;'1|1'=6	18	9	7	Intergenic	-	-	-	-	-	-	-	rs338420433	-
7_97712582_GGAAAA/GGAAA	8	17	9	7	'0|0'=1;'0|1'=15;'1|1'=2	'0|0'=0;'0|1'=5;'1|1'=4	'0|0'=0;'0|1'=6;'1|1'=1	18	9	7	Intergenic	-	-	-	-	-	-	-	-	-
7_97714142_TT/TTGGCCCCTCCTTGGTTGT	8	15	6	7	'0|0'=3;'0|1'=7;'1|1'=8	'0|0'=3;'0|1'=0;'1|1'=6	'0|0'=0;'0|1'=1;'1|1'=6	18	9	7	Intergenic	-	-	-	-	-	-	-	rs711933884	-
7_97716265_A/C	8	15	6	7	'0|0'=1;'0|1'=6;'1|1'=9	'0|0'=3;'0|1'=0;'1|1'=6	'0|0'=0;'0|1'=1;'1|1'=6	18	9	7	Intergenic	-	-	-	-	-	-	-	rs328931135	-
7_97716455_G/A	8	15	5	7	'0|0'=3;'0|1'=5;'1|1'=10	'0|0'=3;'0|1'=0;'1|1'=5	'0|0'=0;'0|1'=1;'1|1'=6	18	9	7	Intergenic	-	-	-	-	-	-	-	-	-
7_97717468_AC/ACCTCTC	8	17	9	7	'0|0'=0;'0|1'=0;'1|1'=17	'0|0'=0;'0|1'=0;'1|1'=9	'0|0'=0;'0|1'=2;'1|1'=5	18	9	7	Intergenic	-	-	-	-	-	-	-	rs693812350	-
7_97717483_GTCTT/GTCTTCTT	8	15	6	7	'0|0'=2;'0|1'=7;'1|1'=8	'0|0'=3;'0|1'=0;'1|1'=6	'0|0'=0;'0|1'=3;'1|1'=4	18	9	7	Intergenic	-	-	-	-	-	-	-	-	-
7_97717622_C/A	8	15	6	7	'0|0'=3;'0|1'=7;'1|1'=8	'0|0'=3;'0|1'=0;'1|1'=6	'0|0'=0;'0|1'=1;'1|1'=6	18	9	7	Intergenic	-	-	-	-	-	-	-	-	-
7_97717668_T/A	8	15	6	7	'0|0'=3;'0|1'=6;'1|1'=9	'0|0'=3;'0|1'=0;'1|1'=6	'0|0'=0;'0|1'=1;'1|1'=6	18	9	7	Intergenic	-	-	-	-	-	-	-	-	-
7_97717670_C/T	8	15	6	7	'0|0'=3;'0|1'=6;'1|1'=9	'0|0'=3;'0|1'=0;'1|1'=6	'0|0'=0;'0|1'=1;'1|1'=6	18	9	7	Intergenic	-	-	-	-	-	-	-	rs322531607	-
7_97717673_C/T	8	15	6	7	'0|0'=3;'0|1'=6;'1|1'=9	'0|0'=3;'0|1'=0;'1|1'=6	'0|0'=0;'0|1'=1;'1|1'=6	18	9	7	Intergenic	-	-	-	-	-	-	-	rs331764673	-
7_97717936_C/T	8	15	6	7	'0|0'=3;'0|1'=2;'1|1'=13	'0|0'=3;'0|1'=0;'1|1'=6	'0|0'=0;'0|1'=1;'1|1'=6	18	9	7	Intergenic	-	-	-	-	-	-	-	rs323310087	-
7_97717942_A/G	8	15	6	7	'0|0'=3;'0|1'=3;'1|1'=12	'0|0'=3;'0|1'=0;'1|1'=6	'0|0'=0;'0|1'=1;'1|1'=6	18	9	7	Intergenic	-	-	-	-	-	-	-	-	-
7_97718008_TGAGGAGGGGCCGAGGAG/TGAGCAGGGGCCGAGGAG	8	15	6	7	'0|0'=1;'0|1'=6;'1|1'=9	'0|0'=3;'0|1'=0;'1|1'=6	'0|0'=0;'0|1'=1;'1|1'=6	18	9	7	Intergenic	-	-	-	-	-	-	-	rs324261881	-
7_97718305_G/C	8	17	9	7	'0|0'=0;'0|1'=0;'1|1'=17	'0|0'=0;'0|1'=0;'1|1'=9	'0|0'=0;'0|1'=0;'1|1'=7	18	9	7	Intergenic	-	-	-	-	-	-	-	rs326375352	-
7_97718309_G/A	8	17	9	7	'0|0'=0;'0|1'=0;'1|1'=17	'0|0'=0;'0|1'=0;'1|1'=9	'0|0'=0;'0|1'=0;'1|1'=7	18	9	7	Intergenic	-	-	-	-	-	-	-	rs336705948	-
7_97718820_TCCCCCCA/TCCCCCTG	8	15	6	7	'0|0'=3;'0|1'=6;'1|1'=9	'0|0'=3;'0|1'=0;'1|1'=6	'0|0'=0;'0|1'=1;'1|1'=6	18	9	7	Intergenic	-	-	-	-	-	-	-	-	-
7_97720264_G/A	8	15	6	7	'0|0'=1;'0|1'=6;'1|1'=9	'0|0'=3;'0|1'=0;'1|1'=6	'0|0'=0;'0|1'=1;'1|1'=6	18	9	7	Intergenic	-	-	-	-	-	-	-	rs81396052	-
7_97723611_AAGAGTTAACGAGAGTTAACGA/AAGAGTTAATGA	8	15	6	7	'0|0'=3;'0|1'=5;'1|1'=10	'0|0'=3;'0|1'=0;'1|1'=6	'0|0'=0;'0|1'=1;'1|1'=6	18	9	7	Intergenic	-	-	-	-	-	-	-	-	-
7_97732609_C/T	8	14	6	4	'0|0'=4;'0|1'=13;'1|1'=1	'0|0'=3;'0|1'=0;'1|1'=6	'0|0'=3;'0|1'=1;'1|1'=3	18	9	7	Intronic	ENSSSCG00000002366	NPC2	ENSSSCT00000002630	ENSSSCP00000002564	O97763	-	-	rs712918767	-
7_97737132_G/A	8	14	6	4	'0|0'=4;'0|1'=13;'1|1'=1	'0|0'=3;'0|1'=0;'1|1'=6	'0|0'=3;'0|1'=1;'1|1'=3	18	9	7	Intronic	ENSSSCG00000002366	NPC2	ENSSSCT00000002630	ENSSSCP00000002564	O97763	-	-	rs339679367	-
7_97739874_A/C	8	14	6	4	'0|0'=4;'0|1'=12;'1|1'=2	'0|0'=3;'0|1'=0;'1|1'=6	'0|0'=3;'0|1'=1;'1|1'=3	18	9	7	Intronic	ENSSSCG00000002366	NPC2	ENSSSCT00000002630	ENSSSCP00000002564	O97763	-	-	rs325671693	-
7_97759862_T/C	8	14	6	4	'0|0'=4;'0|1'=12;'1|1'=2	'0|0'=3;'0|1'=0;'1|1'=6	'0|0'=3;'0|1'=1;'1|1'=3	18	9	7	Intronic	ENSSSCG00000002368	LTBP2	ENSSSCT00000002632	ENSSSCP00000002566	-	-	-	rs81396077	-
7_97811632_T/C	8	15	0	7	'0|0'=3;'0|1'=15;'1|1'=0	'0|0'=0;'0|1'=0;'1|1'=0;	'0|0'=0;'0|1'=1;'1|1'=6	18	9	7	Intronic	ENSSSCG00000002368	LTBP2	ENSSSCT00000002632	ENSSSCP00000002566	-	-	-	rs322527055	-
7_97811820_C/T	8	15	0	7	'0|0'=3;'0|1'=14;'1|1'=1	'0|0'=0;'0|1'=0;'1|1'=0;	'0|0'=0;'0|1'=1;'1|1'=6	18	9	7	Intronic	ENSSSCG00000002368	LTBP2	ENSSSCT00000002632	ENSSSCP00000002566	-	-	-	rs326629501	-
7_97878716_A/G	8	16	8	4	'0|0'=2;'0|1'=11;'1|1'=5	'0|0'=1;'0|1'=4;'1|1'=4	'0|0'=3;'0|1'=1;'1|1'=3	18	9	7	Intergenic	-	-	-	-	-	-	-	rs708905058	-
7_97878722_T/C	8	16	8	4	'0|0'=1;'0|1'=11;'1|1'=5	'0|0'=1;'0|1'=4;'1|1'=4	'0|0'=3;'0|1'=1;'1|1'=3	18	9	7	Intergenic	-	-	-	-	-	-	-	rs704989206	-
7_97904173_A/T	8	12	4	4	'0|0'=6;'0|1'=11;'1|1'=1	'0|0'=5;'0|1'=3;'1|1'=1	'0|0'=3;'0|1'=1;'1|1'=3	18	9	7	Intronic	ENSSSCG00000002370	AREL1	ENSSSCT00000002634	ENSSSCP00000002567	-	-	-	rs346284626	-
7_97908791_G/A	8	12	4	4	'0|0'=6;'0|1'=12;'1|1'=0	'0|0'=5;'0|1'=3;'1|1'=1	'0|0'=3;'0|1'=1;'1|1'=3	18	9	7	Intronic	ENSSSCG00000002370	AREL1	ENSSSCT00000002634	ENSSSCP00000002567	-	-	-	rs338896480	-
7_97926172_C/T	8	13	5	4	'0|0'=2;'0|1'=9;'1|1'=4	'0|0'=4;'0|1'=0;'1|1'=5	'0|0'=3;'0|1'=3;'1|1'=1	18	9	7	Intronic	ENSSSCG00000002370	AREL1	ENSSSCT00000002634	ENSSSCP00000002567	-	-	-	rs705653099	-
7_97932815_AGG/AGGG	8	15	6	7	'0|0'=2;'0|1'=9;'1|1'=6	'0|0'=1;'0|1'=5;'1|1'=1	'0|0'=0;'0|1'=4;'1|1'=3	18	9	7	Intronic	ENSSSCG00000002370	AREL1	ENSSSCT00000002634	ENSSSCP00000002567	-	-	-	-	-
7_97934470_C/T	8	14	6	4	'0|0'=4;'0|1'=13;'1|1'=1	'0|0'=3;'0|1'=1;'1|1'=5	'0|0'=3;'0|1'=1;'1|1'=3	18	9	7	Intronic	ENSSSCG00000002370	AREL1	ENSSSCT00000002634	ENSSSCP00000002567	-	-	-	rs334363948	-
7_97935378_GACATTAA/GACATTAACATTAA	8	14	6	4	'0|0'=4;'0|1'=13;'1|1'=1	'0|0'=3;'0|1'=4;'1|1'=2	'0|0'=3;'0|1'=3;'1|1'=1	18	9	7	Intronic	ENSSSCG00000002370	AREL1	ENSSSCT00000002634	ENSSSCP00000002567	-	-	-	rs699403104&rs788527554	-
7_97966843_G/A	8	16	8	5	'0|0'=2;'0|1'=16;'1|1'=0	'0|0'=1;'0|1'=8;'1|1'=0	'0|0'=2;'0|1'=5;'1|1'=0	18	9	7	Intergenic	-	-	-	-	-	-	-	-	-
7_97996913_ATTTTTTTTTTTTG/ATTTTTTTTTTTG	8	16	8	4	'0|0'=2;'0|1'=7;'1|1'=9	'0|0'=1;'0|1'=1;'1|1'=7	'0|0'=3;'0|1'=0;'1|1'=4	18	9	7	Intronic	ENSSSCG00000002372	YLPM1	ENSSSCT00000002636	ENSSSCP00000002569	-	-	-	rs691182315	-
7_98022727_CTTTTTTTTA/CTTTTTTTA	8	14	6	4	'0|0'=4;'0|1'=13;'1|1'=1	'0|0'=3;'0|1'=1;'1|1'=5	'0|0'=3;'0|1'=1;'1|1'=3	18	9	7	Intronic	ENSSSCG00000002372	YLPM1	ENSSSCT00000002636	ENSSSCP00000002569	-	-	-	rs692441532&rs790956012	-
7_98046202_C/T	8	14	6	4	'0|0'=4;'0|1'=12;'1|1'=2	'0|0'=3;'0|1'=1;'1|1'=5	'0|0'=3;'0|1'=1;'1|1'=3	18	9	7	Downstream	ENSSSCG00000002372	YLPM1	ENSSSCT00000002636	ENSSSCP00000002569	-	-	-	rs326093716	-
7_98046212_CTT/CT	8	14	6	4	'0|0'=4;'0|1'=11;'1|1'=3	'0|0'=3;'0|1'=1;'1|1'=5	'0|0'=3;'0|1'=1;'1|1'=3	18	9	7	Downstream	ENSSSCG00000002372	YLPM1	ENSSSCT00000002636	ENSSSCP00000002569	-	-	-	rs700641994&rs789009212	-
7_98066305_G/A	8	12	4	4	'0|0'=6;'0|1'=11;'1|1'=1	'0|0'=5;'0|1'=3;'1|1'=1	'0|0'=3;'0|1'=1;'1|1'=3	18	9	7	Intronic	ENSSSCG00000002373	PROX2	ENSSSCT00000002638	ENSSSCP00000002571	-	-	-	rs321942183	-
7_98066953_T/C	8	14	6	4	'0|0'=4;'0|1'=13;'1|1'=1	'0|0'=3;'0|1'=1;'1|1'=5	'0|0'=3;'0|1'=1;'1|1'=3	18	9	7	Intronic	ENSSSCG00000002373	PROX2	ENSSSCT00000002638	ENSSSCP00000002571	-	-	-	rs712007266	-
7_98067799_CAAAAAAAAAAAG/CAAAAAAAAAAG	8	14	6	4	'0|0'=4;'0|1'=10;'1|1'=4	'0|0'=3;'0|1'=1;'1|1'=5	'0|0'=3;'0|1'=1;'1|1'=3	18	9	7	Intronic	ENSSSCG00000002373	PROX2	ENSSSCT00000002638	ENSSSCP00000002571	-	-	-	rs690281803	-
7_98068092_G/C	8	14	6	4	'0|0'=3;'0|1'=13;'1|1'=1	'0|0'=3;'0|1'=1;'1|1'=5	'0|0'=3;'0|1'=1;'1|1'=3	18	9	7	Intronic	ENSSSCG00000002373	PROX2	ENSSSCT00000002638	ENSSSCP00000002571	-	-	-	rs319694972	-
7_98069195_GAAAAAC/GAAAAAAC	8	14	6	4	'0|0'=4;'0|1'=12;'1|1'=2	'0|0'=3;'0|1'=1;'1|1'=5	'0|0'=3;'0|1'=1;'1|1'=3	18	9	7	Intronic	ENSSSCG00000002373	PROX2	ENSSSCT00000002638	ENSSSCP00000002571	-	-	-	rs697795226&rs793362664	-
7_98072707_G/C	8	14	6	4	'0|0'=4;'0|1'=13;'1|1'=1	'0|0'=3;'0|1'=1;'1|1'=5	'0|0'=3;'0|1'=1;'1|1'=3	18	9	7	Intronic	ENSSSCG00000002373	PROX2	ENSSSCT00000002638	ENSSSCP00000002571	-	-	-	rs338556930	-
7_98073927_A/G	8	14	6	4	'0|0'=4;'0|1'=13;'1|1'=1	'0|0'=3;'0|1'=1;'1|1'=5	'0|0'=3;'0|1'=1;'1|1'=3	18	9	7	Missense	ENSSSCG00000002373	PROX2	ENSSSCT00000002638	ENSSSCP00000002571	-	299	V/A	rs329005836	tolerated(1)
7_98079019_CAAAAAAAAAAAAAAC/CAAAAAACAAAAAAC	8	14	6	4	'0|0'=4;'0|1'=5;'1|1'=9	'0|0'=3;'0|1'=0;'1|1'=6	'0|0'=3;'0|1'=1;'1|1'=3	18	9	7	Upstream	ENSSSCG00000002373	PROX2	ENSSSCT00000002638	ENSSSCP00000002571	-	-	-	-	-
7_98079633_TAAG/TG	8	14	6	4	'0|0'=4;'0|1'=13;'1|1'=1	'0|0'=3;'0|1'=1;'1|1'=5	'0|0'=3;'0|1'=1;'1|1'=3	18	9	7	Upstream	ENSSSCG00000002373	PROX2	ENSSSCT00000002638	ENSSSCP00000002571	-	-	-	rs708531299	-
7_98080047_A/C	8	14	6	4	'0|0'=4;'0|1'=13;'1|1'=1	'0|0'=3;'0|1'=1;'1|1'=5	'0|0'=3;'0|1'=1;'1|1'=3	18	9	7	Intergenic	-	-	-	-	-	-	-	rs80794482	-
7_98080634_C/T	8	14	6	4	'0|0'=4;'0|1'=12;'1|1'=2	'0|0'=3;'0|1'=1;'1|1'=5	'0|0'=3;'0|1'=1;'1|1'=3	18	9	7	Intergenic	-	-	-	-	-	-	-	rs345908170	-
7_98080695_C/G	8	14	6	4	'0|0'=4;'0|1'=13;'1|1'=1	'0|0'=3;'0|1'=1;'1|1'=5	'0|0'=3;'0|1'=1;'1|1'=3	18	9	7	Intergenic	-	-	-	-	-	-	-	rs325607162	-
7_98080893_T/C	8	14	6	4	'0|0'=4;'0|1'=13;'1|1'=1	'0|0'=3;'0|1'=1;'1|1'=5	'0|0'=3;'0|1'=1;'1|1'=3	18	9	7	Intergenic	-	-	-	-	-	-	-	rs338062519	-
7_98081420_CAAAAAT/CAAAAT	8	14	6	4	'0|0'=4;'0|1'=13;'1|1'=1	'0|0'=3;'0|1'=2;'1|1'=4	'0|0'=3;'0|1'=1;'1|1'=3	18	9	7	Intergenic	-	-	-	-	-	-	-	rs702918083&rs790987301	-
7_98081472_G/A	8	14	6	4	'0|0'=3;'0|1'=13;'1|1'=1	'0|0'=3;'0|1'=1;'1|1'=5	'0|0'=3;'0|1'=1;'1|1'=3	18	9	7	Intergenic	-	-	-	-	-	-	-	rs343131294	-
7_98081951_GCT/GT	8	14	6	4	'0|0'=4;'0|1'=13;'1|1'=1	'0|0'=3;'0|1'=1;'1|1'=5	'0|0'=3;'0|1'=1;'1|1'=3	18	9	7	Intergenic	-	-	-	-	-	-	-	rs691328778	-
7_98082823_AG/AGCTTG	8	14	6	4	'0|0'=3;'0|1'=13;'1|1'=1	'0|0'=3;'0|1'=1;'1|1'=5	'0|0'=3;'0|1'=2;'1|1'=2	18	9	7	Intergenic	-	-	-	-	-	-	-	rs696816249	-
7_98082828_T/C	8	14	6	4	'0|0'=3;'0|1'=13;'1|1'=1	'0|0'=3;'0|1'=1;'1|1'=5	'0|0'=3;'0|1'=1;'1|1'=3	18	9	7	Intergenic	-	-	-	-	-	-	-	-	-
7_98083880_G/T	8	14	6	4	'0|0'=4;'0|1'=13;'1|1'=1	'0|0'=3;'0|1'=1;'1|1'=5	'0|0'=3;'0|1'=1;'1|1'=3	18	9	7	Intergenic	-	-	-	-	-	-	-	rs331483590	-
7_98084053_T/C	8	14	6	4	'0|0'=4;'0|1'=12;'1|1'=2	'0|0'=3;'0|1'=1;'1|1'=5	'0|0'=3;'0|1'=1;'1|1'=3	18	9	7	Intergenic	-	-	-	-	-	-	-	rs325405604	-
7_98084159_G/A	8	14	6	4	'0|0'=4;'0|1'=13;'1|1'=1	'0|0'=3;'0|1'=1;'1|1'=5	'0|0'=3;'0|1'=2;'1|1'=2	18	9	7	Intergenic	-	-	-	-	-	-	-	rs342996417	-
7_98084236_T/A	8	14	6	4	'0|0'=4;'0|1'=13;'1|1'=1	'0|0'=3;'0|1'=1;'1|1'=5	'0|0'=3;'0|1'=1;'1|1'=3	18	9	7	Intergenic	-	-	-	-	-	-	-	rs335354038	-
7_98084739_GAAAAAAAAAAT/GAAAAAAAAAAAT	8	14	6	4	'0|0'=4;'0|1'=12;'1|1'=2	'0|0'=3;'0|1'=1;'1|1'=5	'0|0'=3;'0|1'=1;'1|1'=3	18	9	7	Intergenic	-	-	-	-	-	-	-	rs693208544	-
7_98085905_C/A	8	14	6	4	'0|0'=4;'0|1'=12;'1|1'=2	'0|0'=3;'0|1'=1;'1|1'=5	'0|0'=3;'0|1'=1;'1|1'=3	18	9	7	Upstream	ENSSSCG00000002374	DLST	ENSSSCT00000002639	ENSSSCP00000002572	Q9N0F1	-	-	rs320660612	-
7_98085977_TCTCCCACTCCCAC/TCTCCCAC	8	13	5	4	'0|0'=5;'0|1'=12;'1|1'=1	'0|0'=4;'0|1'=0;'1|1'=5	'0|0'=3;'0|1'=1;'1|1'=3	18	9	7	Upstream	ENSSSCG00000002374	DLST	ENSSSCT00000002639	ENSSSCP00000002572	Q9N0F1	-	-	rs698139894&rs791611010	-
7_98087548_G/T	8	14	6	4	'0|0'=4;'0|1'=13;'1|1'=1	'0|0'=3;'0|1'=1;'1|1'=5	'0|0'=3;'0|1'=1;'1|1'=3	18	9	7	Upstream	ENSSSCG00000002374	DLST	ENSSSCT00000002639	ENSSSCP00000002572	Q9N0F1	-	-	rs341902885	-
7_98087648_C/T	8	14	6	4	'0|0'=4;'0|1'=12;'1|1'=2	'0|0'=3;'0|1'=1;'1|1'=5	'0|0'=3;'0|1'=1;'1|1'=3	18	9	7	Upstream	ENSSSCG00000002374	DLST	ENSSSCT00000002639	ENSSSCP00000002572	Q9N0F1	-	-	rs333709395	-
7_98090904_A/G	8	14	6	4	'0|0'=4;'0|1'=12;'1|1'=2	'0|0'=3;'0|1'=0;'1|1'=6	'0|0'=3;'0|1'=1;'1|1'=3	18	9	7	5'UTR	ENSSSCG00000002374	DLST	ENSSSCT00000002639	ENSSSCP00000002572	Q9N0F1	-	-	rs342849524	-
7_98090911_A/T	8	14	6	4	'0|0'=4;'0|1'=12;'1|1'=2	'0|0'=3;'0|1'=0;'1|1'=6	'0|0'=3;'0|1'=1;'1|1'=3	18	9	7	5'UTR	ENSSSCG00000002374	DLST	ENSSSCT00000002639	ENSSSCP00000002572	Q9N0F1	-	-	rs328207356	-
7_98113376_A/G	8	14	6	4	'0|0'=4;'0|1'=13;'1|1'=1	'0|0'=3;'0|1'=1;'1|1'=5	'0|0'=3;'0|1'=1;'1|1'=3	18	9	7	Downstream	ENSSSCG00000002374	DLST	ENSSSCT00000002639	ENSSSCP00000002572	Q9N0F1	-	-	rs332605287	-
7_98114525_T/C	8	14	6	4	'0|0'=4;'0|1'=12;'1|1'=2	'0|0'=3;'0|1'=1;'1|1'=5	'0|0'=3;'0|1'=1;'1|1'=3	18	9	7	Downstream	ENSSSCG00000002374	DLST	ENSSSCT00000002639	ENSSSCP00000002572	Q9N0F1	-	-	rs337276259	-
7_98115779_C/G	8	14	6	4	'0|0'=4;'0|1'=11;'1|1'=3	'0|0'=3;'0|1'=1;'1|1'=5	'0|0'=3;'0|1'=1;'1|1'=3	18	9	7	Downstream	ENSSSCG00000002374	DLST	ENSSSCT00000002639	ENSSSCP00000002572	Q9N0F1	-	-	rs343910007	-
7_98116120_TG/CA	8	14	6	4	'0|0'=4;'0|1'=11;'1|1'=3	'0|0'=3;'0|1'=1;'1|1'=5	'0|0'=3;'0|1'=1;'1|1'=3	18	9	7	Downstream	ENSSSCG00000002374	DLST	ENSSSCT00000002639	ENSSSCP00000002572	Q9N0F1	-	-	-	-
7_98116150_C/T	8	14	6	4	'0|0'=3;'0|1'=12;'1|1'=2	'0|0'=3;'0|1'=1;'1|1'=5	'0|0'=3;'0|1'=1;'1|1'=3	18	9	7	Downstream	ENSSSCG00000002374	DLST	ENSSSCT00000002639	ENSSSCP00000002572	Q9N0F1	-	-	rs329012444	-
7_98116309_A/G	8	14	6	4	'0|0'=4;'0|1'=12;'1|1'=2	'0|0'=3;'0|1'=1;'1|1'=5	'0|0'=3;'0|1'=1;'1|1'=3	18	9	7	Downstream	ENSSSCG00000002374	DLST	ENSSSCT00000002639	ENSSSCP00000002572	Q9N0F1	-	-	rs323743064	-
7_98116311_T/C	8	14	6	4	'0|0'=4;'0|1'=12;'1|1'=2	'0|0'=3;'0|1'=1;'1|1'=5	'0|0'=3;'0|1'=1;'1|1'=3	18	9	7	Downstream	ENSSSCG00000002374	DLST	ENSSSCT00000002639	ENSSSCP00000002572	Q9N0F1	-	-	rs330026094	-
7_98116350_C/T	8	14	6	4	'0|0'=3;'0|1'=10;'1|1'=4	'0|0'=3;'0|1'=1;'1|1'=5	'0|0'=3;'0|1'=1;'1|1'=3	18	9	7	Downstream	ENSSSCG00000002374	DLST	ENSSSCT00000002639	ENSSSCP00000002572	Q9N0F1	-	-	rs324717207	-
7_98120801_C/A	8	14	6	4	'0|0'=4;'0|1'=11;'1|1'=3	'0|0'=3;'0|1'=1;'1|1'=5	'0|0'=3;'0|1'=1;'1|1'=3	18	9	7	Intronic	ENSSSCG00000002375	RPS6KL1	ENSSSCT00000002640	ENSSSCP00000002573	-	-	-	rs319618212	-
7_98120822_G/C	8	14	6	4	'0|0'=4;'0|1'=11;'1|1'=3	'0|0'=3;'0|1'=1;'1|1'=5	'0|0'=3;'0|1'=2;'1|1'=2	18	9	7	Intronic	ENSSSCG00000002375	RPS6KL1	ENSSSCT00000002640	ENSSSCP00000002573	-	-	-	rs80837311	-
7_98121920_CG/CAAAAAAAAAAGAAGG	8	14	6	4	'0|0'=4;'0|1'=13;'1|1'=1	'0|0'=3;'0|1'=1;'1|1'=5	'0|0'=3;'0|1'=1;'1|1'=3	18	9	7	Intronic	ENSSSCG00000002375	RPS6KL1	ENSSSCT00000002640	ENSSSCP00000002573	-	-	-	rs712289147	-
7_98121977_G/A	8	14	6	4	'0|0'=4;'0|1'=13;'1|1'=1	'0|0'=3;'0|1'=1;'1|1'=5	'0|0'=3;'0|1'=1;'1|1'=3	18	9	7	Intronic	ENSSSCG00000002375	RPS6KL1	ENSSSCT00000002640	ENSSSCP00000002573	-	-	-	rs323850273	-
7_98122588_C/G	8	14	6	4	'0|0'=4;'0|1'=13;'1|1'=1	'0|0'=3;'0|1'=1;'1|1'=5	'0|0'=3;'0|1'=1;'1|1'=3	18	9	7	Intronic	ENSSSCG00000002375	RPS6KL1	ENSSSCT00000002640	ENSSSCP00000002573	-	-	-	rs337719995	-
7_98122786_T/C	8	14	6	4	'0|0'=4;'0|1'=12;'1|1'=2	'0|0'=3;'0|1'=1;'1|1'=5	'0|0'=3;'0|1'=1;'1|1'=3	18	9	7	Intronic	ENSSSCG00000002375	RPS6KL1	ENSSSCT00000002640	ENSSSCP00000002573	-	-	-	rs319282212	-
7_98122824_CTTTTTTTTTTTTTTTTTG/CTTTTTTTTTTTTTTTTTT	8	12	3	4	'0|0'=2;'0|1'=0;'1|1'=12	'0|0'=1;'0|1'=0;'1|1'=3	'0|0'=0;'0|1'=0;'1|1'=4	18	9	7	Intronic	ENSSSCG00000002375	RPS6KL1	ENSSSCT00000002640	ENSSSCP00000002573	-	-	-	rs708582571	-
7_98122879_CAC/CC	8	13	5	4	'0|0'=5;'0|1'=11;'1|1'=2	'0|0'=3;'0|1'=0;'1|1'=5	'0|0'=3;'0|1'=1;'1|1'=3	18	9	7	Intronic	ENSSSCG00000002375	RPS6KL1	ENSSSCT00000002640	ENSSSCP00000002573	-	-	-	rs698219413	-
7_98124975_T/C	8	14	6	4	'0|0'=4;'0|1'=13;'1|1'=1	'0|0'=3;'0|1'=1;'1|1'=5	'0|0'=3;'0|1'=1;'1|1'=3	18	9	7	Intronic	ENSSSCG00000002375	RPS6KL1	ENSSSCT00000002640	ENSSSCP00000002573	-	-	-	rs346329581	-
7_98127708_C/T	8	12	4	4	'0|0'=6;'0|1'=11;'1|1'=1	'0|0'=5;'0|1'=3;'1|1'=1	'0|0'=3;'0|1'=1;'1|1'=3	18	9	7	Intronic	ENSSSCG00000002375	RPS6KL1	ENSSSCT00000002640	ENSSSCP00000002573	-	-	-	rs324102553	-
7_98142184_GGGGGT/GGGGGA	8	15	6	7	'0|0'=2;'0|1'=6;'1|1'=9	'0|0'=3;'0|1'=0;'1|1'=6	'0|0'=0;'0|1'=1;'1|1'=6	18	9	7	Upstream	ENSSSCG00000002375	RPS6KL1	ENSSSCT00000057289	ENSSSCP00000050104	-	-	-	rs332036799	-
7_98181741_G/C	8	16	8	6	'0|0'=1;'0|1'=5;'1|1'=11	'0|0'=1;'0|1'=3;'1|1'=5	'0|0'=1;'0|1'=1;'1|1'=5	18	9	7	Intergenic	-	-	-	-	-	-	-	-	-
7_98182041_G/A	8	16	8	6	'0|0'=2;'0|1'=5;'1|1'=11	'0|0'=1;'0|1'=3;'1|1'=5	'0|0'=1;'0|1'=1;'1|1'=5	18	9	7	Intergenic	-	-	-	-	-	-	-	-	-
7_98182330_GG/GAG	8	16	8	6	'0|0'=0;'0|1'=6;'1|1'=10	'0|0'=1;'0|1'=3;'1|1'=5	'0|0'=1;'0|1'=2;'1|1'=4	18	9	7	Intergenic	-	-	-	-	-	-	-	-	-
7_98246645_A/G	8	16	8	4	'0|0'=1;'0|1'=8;'1|1'=8	'0|0'=1;'0|1'=3;'1|1'=5	'0|0'=3;'0|1'=1;'1|1'=3	18	9	7	Upstream	ENSSSCG00000002378	MLH3	ENSSSCT00000002644	ENSSSCP00000002577	-	-	-	rs325241790	-
7_98325064_TAAAAAAAAAAAAAAAAAG/TTAAAAAAAAAAAAAAAAG	8	14	5	6	'0|0'=2;'0|1'=0;'1|1'=14	'0|0'=4;'0|1'=0;'1|1'=5	'0|0'=1;'0|1'=0;'1|1'=6	18	9	7	Upstream	ENSSSCG00000002381	NEK9	ENSSSCT00000002648	ENSSSCP00000002581	-	-	-	rs792239780	-
7_98335664_G/A	8	13	4	5	'0|0'=5;'0|1'=10;'1|1'=3	'0|0'=5;'0|1'=2;'1|1'=2	'0|0'=2;'0|1'=1;'1|1'=4	18	9	7	Intronic	ENSSSCG00000035684	TMED10	ENSSSCT00000042815	ENSSSCP00000032195	-	-	-	-	-
7_98380343_TAAAAAAAAAAAAAAT/TAAAAAAAAAAAAAAAT	8	17	9	7	'0|0'=0;'0|1'=1;'1|1'=16	'0|0'=0;'0|1'=2;'1|1'=7	'0|0'=0;'0|1'=0;'1|1'=7	18	9	7	Intergenic	-	-	-	-	-	-	-	-	-
7_98444232_ATTTTTTTTTTTTTTA/ATTTTTTTTTTTTTTTA	8	14	4	6	'0|0'=4;'0|1'=6;'1|1'=8	'0|0'=5;'0|1'=1;'1|1'=3	'0|0'=1;'0|1'=2;'1|1'=4	18	9	7	Intergenic	-	-	-	-	-	-	-	-	-
7_98478702_C/T	8	14	6	6	'0|0'=4;'0|1'=5;'1|1'=9	'0|0'=3;'0|1'=0;'1|1'=6	'0|0'=1;'0|1'=2;'1|1'=4	18	9	7	Intergenic	-	-	-	-	-	-	-	rs340470748	-
7_98478725_G/T	8	14	6	6	'0|0'=4;'0|1'=5;'1|1'=9	'0|0'=3;'0|1'=0;'1|1'=6	'0|0'=1;'0|1'=2;'1|1'=4	18	9	7	Intergenic	-	-	-	-	-	-	-	rs319368932	-
7_98479363_A/G	8	14	6	6	'0|0'=4;'0|1'=5;'1|1'=9	'0|0'=3;'0|1'=0;'1|1'=6	'0|0'=1;'0|1'=2;'1|1'=4	18	9	7	Intergenic	-	-	-	-	-	-	-	rs80815346	-
7_98479544_A/G	8	14	6	6	'0|0'=4;'0|1'=5;'1|1'=9	'0|0'=3;'0|1'=0;'1|1'=6	'0|0'=1;'0|1'=2;'1|1'=4	18	9	7	Intergenic	-	-	-	-	-	-	-	rs327066386	-
7_98479728_T/C	8	14	6	6	'0|0'=4;'0|1'=4;'1|1'=10	'0|0'=3;'0|1'=0;'1|1'=6	'0|0'=1;'0|1'=2;'1|1'=4	18	9	7	Intergenic	-	-	-	-	-	-	-	rs80868117	-
7_98479800_G/A	8	14	6	6	'0|0'=4;'0|1'=5;'1|1'=9	'0|0'=3;'0|1'=0;'1|1'=6	'0|0'=1;'0|1'=2;'1|1'=4	18	9	7	Intergenic	-	-	-	-	-	-	-	rs699582496	-
7_98480031_C/T	8	14	6	5	'0|0'=4;'0|1'=5;'1|1'=9	'0|0'=3;'0|1'=0;'1|1'=6	'0|0'=1;'0|1'=2;'1|1'=3	18	9	7	Intergenic	-	-	-	-	-	-	-	rs337577084	-
7_98480108_TG/CA	8	14	5	6	'0|0'=4;'0|1'=5;'1|1'=9	'0|0'=3;'0|1'=0;'1|1'=5	'0|0'=1;'0|1'=2;'1|1'=4	18	9	7	Intergenic	-	-	-	-	-	-	-	-	-
7_98480113_C/T	8	14	5	6	'0|0'=4;'0|1'=5;'1|1'=9	'0|0'=3;'0|1'=0;'1|1'=5	'0|0'=1;'0|1'=2;'1|1'=4	18	9	7	Intergenic	-	-	-	-	-	-	-	rs707047931	-
7_98480328_A/G	8	14	6	6	'0|0'=4;'0|1'=5;'1|1'=9	'0|0'=3;'0|1'=0;'1|1'=6	'0|0'=1;'0|1'=2;'1|1'=4	18	9	7	Intergenic	-	-	-	-	-	-	-	rs321405737	-
7_98481044_TG/TA	8	14	6	6	'0|0'=4;'0|1'=5;'1|1'=9	'0|0'=3;'0|1'=0;'1|1'=6	'0|0'=1;'0|1'=2;'1|1'=4	18	9	7	Intergenic	-	-	-	-	-	-	-	rs340610066	-
7_98481267_C/T	8	14	6	6	'0|0'=4;'0|1'=3;'1|1'=11	'0|0'=3;'0|1'=0;'1|1'=6	'0|0'=1;'0|1'=2;'1|1'=4	18	9	7	Intergenic	-	-	-	-	-	-	-	rs332895153	-
7_98494136_G/A	8	17	9	6	'0|0'=1;'0|1'=15;'1|1'=2	'0|0'=0;'0|1'=9;'1|1'=0	'0|0'=0;'0|1'=4;'1|1'=2	18	9	7	Intergenic	-	-	-	-	-	-	-	-	-
7_97500720_CTTTTTTTTTTTTTC/CTTTTTTTTTTTTC	7	10	0	3	'0|0'=7;'0|1'=10;'1|1'=0	'0|0'=0;'0|1'=0;'1|1'=0;	'0|0'=4;'0|1'=0;'1|1'=3	18	9	7	Intergenic	-	-	-	-	-	-	-	-	-
7_97508956_G/A	7	14	7	6	'0|0'=0;'0|1'=0;'1|1'=14	'0|0'=0;'0|1'=0;'1|1'=7	'0|0'=0;'0|1'=0;'1|1'=6	18	9	7	Intergenic	-	-	-	-	-	-	-	rs692546153	-
7_97508958_C/T	7	14	7	6	'0|0'=0;'0|1'=0;'1|1'=14	'0|0'=0;'0|1'=0;'1|1'=7	'0|0'=0;'0|1'=0;'1|1'=6	18	9	7	Intergenic	-	-	-	-	-	-	-	rs691638093	-
7_97508976_A/C	7	15	8	4	'0|0'=0;'0|1'=6;'1|1'=9	'0|0'=0;'0|1'=0;'1|1'=8	'0|0'=3;'0|1'=0;'1|1'=4	18	9	7	Intergenic	-	-	-	-	-	-	-	rs708158043	-
7_97524579_A/G	7	9	0	2	'0|0'=9;'0|1'=9;'1|1'=0	'0|0'=0;'0|1'=0;'1|1'=0;	'0|0'=5;'0|1'=2;'1|1'=0	18	9	7	Intergenic	-	-	-	-	-	-	-	-	-
7_97562314_T/C	7	9	0	2	'0|0'=9;'0|1'=9;'1|1'=0	'0|0'=0;'0|1'=0;'1|1'=0;	'0|0'=4;'0|1'=0;'1|1'=2	18	9	7	Downstream	ENSSSCG00000038231	ABCD4	ENSSSCT00000037529	ENSSSCP00000051619	-	-	-	rs696458346	-
7_97568372_AGGG/AGGT	7	14	1	7	'0|0'=3;'0|1'=11;'1|1'=3	'0|0'=8;'0|1'=0;'1|1'=1	'0|0'=0;'0|1'=0;'1|1'=7	18	9	7	Intronic	ENSSSCG00000038231	ABCD4	ENSSSCT00000037529	ENSSSCP00000051619	-	-	-	-	-
7_97568376_T/G	7	15	8	0	'0|0'=3;'0|1'=15;'1|1'=0	'0|0'=1;'0|1'=7;'1|1'=1	'0|0'=0;'0|1'=0;'1|1'=0;	18	9	7	Intronic	ENSSSCG00000038231	ABCD4	ENSSSCT00000037529	ENSSSCP00000051619	-	-	-	-	-
7_97568378_TT/TG	7	14	0	7	'0|0'=4;'0|1'=13;'1|1'=1	'0|0'=0;'0|1'=0;'1|1'=0;	'0|0'=0;'0|1'=6;'1|1'=1	18	9	7	Intronic	ENSSSCG00000038231	ABCD4	ENSSSCT00000037529	ENSSSCP00000051619	-	-	-	-	-
7_97568518_C/T	7	16	9	0	'0|0'=1;'0|1'=15;'1|1'=1	'0|0'=0;'0|1'=0;'1|1'=9	'0|0'=0;'0|1'=0;'1|1'=0;	18	9	7	Intronic	ENSSSCG00000038231	ABCD4	ENSSSCT00000037529	ENSSSCP00000051619	-	-	-	rs713228450	-
7_97570584_TCC/TCCC	7	14	0	7	'0|0'=4;'0|1'=14;'1|1'=0	'0|0'=0;'0|1'=0;'1|1'=0;	'0|0'=0;'0|1'=2;'1|1'=5	18	9	7	Intronic	ENSSSCG00000038231	ABCD4	ENSSSCT00000037529	ENSSSCP00000051619	-	-	-	-	-
7_97570722_A/G	7	16	9	3	'0|0'=0;'0|1'=7;'1|1'=9	'0|0'=0;'0|1'=0;'1|1'=9	'0|0'=4;'0|1'=0;'1|1'=3	18	9	7	Intronic	ENSSSCG00000038231	ABCD4	ENSSSCT00000037529	ENSSSCP00000051619	-	-	-	-	-
7_97570736_A/G	7	16	9	0	'0|0'=1;'0|1'=16;'1|1'=0	'0|0'=0;'0|1'=0;'1|1'=9	'0|0'=0;'0|1'=0;'1|1'=0;	18	9	7	Intronic	ENSSSCG00000038231	ABCD4	ENSSSCT00000037529	ENSSSCP00000051619	-	-	-	-	-
7_97570774_C/T	7	16	9	0	'0|0'=1;'0|1'=16;'1|1'=0	'0|0'=0;'0|1'=0;'1|1'=9	'0|0'=0;'0|1'=0;'1|1'=0;	18	9	7	Intronic	ENSSSCG00000038231	ABCD4	ENSSSCT00000037529	ENSSSCP00000051619	-	-	-	-	-
7_97571891_C/T	7	16	9	0	'0|0'=2;'0|1'=15;'1|1'=1	'0|0'=0;'0|1'=0;'1|1'=9	'0|0'=0;'0|1'=0;'1|1'=0;	18	9	7	Intronic	ENSSSCG00000038231	ABCD4	ENSSSCT00000037529	ENSSSCP00000051619	-	-	-	-	-
7_97572276_A/G	7	16	9	0	'0|0'=2;'0|1'=16;'1|1'=0	'0|0'=0;'0|1'=0;'1|1'=9	'0|0'=0;'0|1'=0;'1|1'=0;	18	9	7	Intronic	ENSSSCG00000038231	ABCD4	ENSSSCT00000037529	ENSSSCP00000051619	-	-	-	-	-
7_97574229_A/G	7	16	9	0	'0|0'=2;'0|1'=16;'1|1'=0	'0|0'=0;'0|1'=0;'1|1'=9	'0|0'=0;'0|1'=0;'1|1'=0;	18	9	7	Intronic	ENSSSCG00000038231	ABCD4	ENSSSCT00000037529	ENSSSCP00000051619	-	-	-	-	-
7_97578445_C/A	7	16	9	0	'0|0'=2;'0|1'=13;'1|1'=3	'0|0'=0;'0|1'=0;'1|1'=9	'0|0'=0;'0|1'=0;'1|1'=0;	18	9	7	Intronic	ENSSSCG00000038231	ABCD4	ENSSSCT00000037529	ENSSSCP00000051619	-	-	-	-	-
7_97578462_C/T	7	16	9	0	'0|0'=2;'0|1'=16;'1|1'=0	'0|0'=0;'0|1'=0;'1|1'=9	'0|0'=0;'0|1'=0;'1|1'=0;	18	9	7	Intronic	ENSSSCG00000038231	ABCD4	ENSSSCT00000037529	ENSSSCP00000051619	-	-	-	-	-
7_97580872_AA/AAACCAGA	7	16	9	3	'0|0'=1;'0|1'=8;'1|1'=8	'0|0'=0;'0|1'=0;'1|1'=9	'0|0'=4;'0|1'=0;'1|1'=3	18	9	7	Intronic	ENSSSCG00000038231	ABCD4	ENSSSCT00000037529	ENSSSCP00000051619	-	-	-	-	-
7_97580927_A/G	7	16	9	3	'0|0'=1;'0|1'=7;'1|1'=9	'0|0'=0;'0|1'=0;'1|1'=9	'0|0'=4;'0|1'=0;'1|1'=3	18	9	7	Intronic	ENSSSCG00000038231	ABCD4	ENSSSCT00000037529	ENSSSCP00000051619	-	-	-	-	-
7_97581008_TGGGGGGGGGC/TGGGGGGGGGCC	7	11	3	4	'0|0'=4;'0|1'=0;'1|1'=11	'0|0'=5;'0|1'=0;'1|1'=3	'0|0'=2;'0|1'=0;'1|1'=4	18	9	7	Intronic	ENSSSCG00000038231	ABCD4	ENSSSCT00000037529	ENSSSCP00000051619	-	-	-	-	-
7_97582748_AA/AACATA	7	16	9	0	'0|0'=2;'0|1'=16;'1|1'=0	'0|0'=0;'0|1'=1;'1|1'=8	'0|0'=0;'0|1'=0;'1|1'=0;	18	9	7	Intronic	ENSSSCG00000038231	ABCD4	ENSSSCT00000037529	ENSSSCP00000051619	-	-	-	-	-
7_97601765_G/A	7	10	0	3	'0|0'=8;'0|1'=10;'1|1'=0	'0|0'=0;'0|1'=0;'1|1'=0;	'0|0'=4;'0|1'=0;'1|1'=3	18	9	7	Intergenic	-	-	-	-	-	-	-	-	-
7_97611401_A/G	7	9	0	2	'0|0'=9;'0|1'=9;'1|1'=0	'0|0'=0;'0|1'=0;'1|1'=0;	'0|0'=5;'0|1'=1;'1|1'=1	18	9	7	Upstream	ENSSSCG00000002361	VRTN	ENSSSCT00000002625	ENSSSCP00000028089	-	-	-	-	-
7_97615236_G/A	7	16	9	3	'0|0'=2;'0|1'=6;'1|1'=10	'0|0'=0;'0|1'=0;'1|1'=9	'0|0'=4;'0|1'=0;'1|1'=3	18	9	7	Intronic	ENSSSCG00000002361	VRTN	ENSSSCT00000002625	ENSSSCP00000028089	-	-	-	-	-
7_97617689_A/T	7	16	9	0	'0|0'=1;'0|1'=14;'1|1'=2	'0|0'=0;'0|1'=0;'1|1'=9	'0|0'=0;'0|1'=0;'1|1'=0;	18	9	7	Intronic	ENSSSCG00000002361	VRTN	ENSSSCT00000002625	ENSSSCP00000028089	-	-	-	rs334449817	-
7_97635937_G/A	7	16	9	0	'0|0'=2;'0|1'=14;'1|1'=2	'0|0'=0;'0|1'=0;'1|1'=9	'0|0'=0;'0|1'=0;'1|1'=0;	18	9	7	Intergenic	-	-	-	-	-	-	-	rs343391268	-
7_97636980_A/C	7	16	9	0	'0|0'=2;'0|1'=16;'1|1'=0	'0|0'=0;'0|1'=0;'1|1'=9	'0|0'=0;'0|1'=0;'1|1'=0;	18	9	7	Intergenic	-	-	-	-	-	-	-	rs333375257	-
7_97649286_A/G	7	16	9	3	'0|0'=2;'0|1'=9;'1|1'=7	'0|0'=0;'0|1'=0;'1|1'=9	'0|0'=4;'0|1'=0;'1|1'=3	18	9	7	Intergenic	-	-	-	-	-	-	-	rs322430400	-
7_97650580_G/A	7	16	9	0	'0|0'=2;'0|1'=16;'1|1'=0	'0|0'=0;'0|1'=2;'1|1'=7	'0|0'=0;'0|1'=0;'1|1'=0;	18	9	7	Intergenic	-	-	-	-	-	-	-	rs339410001	-
7_97653348_C/T	7	10	1	3	'0|0'=8;'0|1'=10;'1|1'=0	'0|0'=8;'0|1'=1;'1|1'=0	'0|0'=4;'0|1'=0;'1|1'=3	18	9	7	Downstream	ENSSSCG00000025000	SYNDIG1L	ENSSSCT00000022640	ENSSSCP00000022119	-	-	-	rs333122848	-
7_97660136_T/C	7	16	9	7	'0|0'=0;'0|1'=0;'1|1'=16	'0|0'=0;'0|1'=0;'1|1'=9	'0|0'=0;'0|1'=0;'1|1'=7	18	9	7	Intronic	ENSSSCG00000025000	SYNDIG1L	ENSSSCT00000022640	ENSSSCP00000022119	-	-	-	rs336091128	-
7_97670179_C/T	7	11	4	4	'0|0'=7;'0|1'=11;'1|1'=0	'0|0'=5;'0|1'=3;'1|1'=1	'0|0'=3;'0|1'=1;'1|1'=3	18	9	7	Intronic	ENSSSCG00000025000	SYNDIG1L	ENSSSCT00000022640	ENSSSCP00000022119	-	-	-	rs320374272	-
7_97670186_A/C	7	11	4	4	'0|0'=6;'0|1'=10;'1|1'=1	'0|0'=5;'0|1'=3;'1|1'=1	'0|0'=3;'0|1'=1;'1|1'=3	18	9	7	Intronic	ENSSSCG00000025000	SYNDIG1L	ENSSSCT00000022640	ENSSSCP00000022119	-	-	-	rs330189129	-
7_97673484_TAAAAAAAAAAAAAAC/TAAAAAAAAAAAAAC	7	14	6	7	'0|0'=4;'0|1'=2;'1|1'=12	'0|0'=3;'0|1'=1;'1|1'=5	'0|0'=0;'0|1'=0;'1|1'=7	18	9	7	Intronic	ENSSSCG00000025000	SYNDIG1L	ENSSSCT00000022640	ENSSSCP00000022119	-	-	-	-	-
7_97691158_C/A	7	11	4	4	'0|0'=7;'0|1'=11;'1|1'=0	'0|0'=5;'0|1'=3;'1|1'=1	'0|0'=3;'0|1'=1;'1|1'=3	18	9	7	Intergenic	-	-	-	-	-	-	-	rs334789702	-
7_97700901_G/A	7	12	5	4	'0|0'=5;'0|1'=12;'1|1'=0	'0|0'=4;'0|1'=3;'1|1'=2	'0|0'=3;'0|1'=1;'1|1'=3	18	9	7	Intergenic	-	-	-	-	-	-	-	rs342309291	-
7_97716437_T/C	7	13	5	6	'0|0'=4;'0|1'=4;'1|1'=9	'0|0'=3;'0|1'=0;'1|1'=5	'0|0'=1;'0|1'=0;'1|1'=6	18	9	7	Intergenic	-	-	-	-	-	-	-	rs320429260	-
7_97717877_A/G	7	16	9	7	'0|0'=0;'0|1'=1;'1|1'=15	'0|0'=0;'0|1'=0;'1|1'=9	'0|0'=0;'0|1'=0;'1|1'=7	18	9	7	Intergenic	-	-	-	-	-	-	-	rs697623449	-
7_97737020_T/C	7	13	6	4	'0|0'=4;'0|1'=11;'1|1'=2	'0|0'=3;'0|1'=3;'1|1'=3	'0|0'=3;'0|1'=1;'1|1'=3	18	9	7	Intronic	ENSSSCG00000002366	NPC2	ENSSSCT00000002630	ENSSSCP00000002564	O97763	-	-	rs341161893	-
7_97750359_A/G	7	13	6	4	'0|0'=5;'0|1'=9;'1|1'=4	'0|0'=3;'0|1'=0;'1|1'=6	'0|0'=3;'0|1'=1;'1|1'=3	18	9	7	Intronic	ENSSSCG00000002368	LTBP2	ENSSSCT00000002632	ENSSSCP00000002566	-	-	-	rs343450382	-
7_97753963_GGGTGGTGGTGGTG/GGGTGGTGGTG	7	13	6	3	'0|0'=4;'0|1'=11;'1|1'=2	'0|0'=3;'0|1'=0;'1|1'=6	'0|0'=4;'0|1'=0;'1|1'=3	18	9	7	Intronic	ENSSSCG00000002368	LTBP2	ENSSSCT00000002632	ENSSSCP00000002566	-	-	-	rs705365849&rs790832453	-
7_97756571_T/C	7	13	6	4	'0|0'=4;'0|1'=11;'1|1'=2	'0|0'=3;'0|1'=0;'1|1'=6	'0|0'=3;'0|1'=1;'1|1'=3	18	9	7	Intronic	ENSSSCG00000002368	LTBP2	ENSSSCT00000002632	ENSSSCP00000002566	-	-	-	rs335500941	-
7_97763372_TGGGGGGGT/TGGGGGGGGT	7	16	9	7	'0|0'=0;'0|1'=1;'1|1'=15	'0|0'=0;'0|1'=0;'1|1'=9	'0|0'=0;'0|1'=0;'1|1'=7	18	9	7	Intronic	ENSSSCG00000002368	LTBP2	ENSSSCT00000002632	ENSSSCP00000002566	-	-	-	-	-
7_97786720_A/C	7	9	0	2	'0|0'=4;'0|1'=5;'1|1'=4	'0|0'=0;'0|1'=0;'1|1'=0;	'0|0'=5;'0|1'=0;'1|1'=2	18	9	7	Intronic	ENSSSCG00000002368	LTBP2	ENSSSCT00000002632	ENSSSCP00000002566	-	-	-	rs791864220	-
7_97798813_G/C	7	15	8	1	'0|0'=3;'0|1'=14;'1|1'=1	'0|0'=1;'0|1'=3;'1|1'=5	'0|0'=6;'0|1'=1;'1|1'=0	18	9	7	Intronic	ENSSSCG00000002368	LTBP2	ENSSSCT00000002632	ENSSSCP00000002566	-	-	-	rs338877550	-
7_97802443_ATTTTTTTTTTG/ATTTTTTTTTTTG	7	14	7	1	'0|0'=4;'0|1'=12;'1|1'=2	'0|0'=2;'0|1'=2;'1|1'=5	'0|0'=6;'0|1'=1;'1|1'=0	18	9	7	Intronic	ENSSSCG00000002368	LTBP2	ENSSSCT00000002632	ENSSSCP00000002566	-	-	-	-	-
7_97811336_G/A	7	14	6	7	'0|0'=2;'0|1'=4;'1|1'=10	'0|0'=3;'0|1'=0;'1|1'=6	'0|0'=0;'0|1'=1;'1|1'=6	18	9	7	Intronic	ENSSSCG00000002368	LTBP2	ENSSSCT00000002632	ENSSSCP00000002566	-	-	-	-	-
7_97811720_T/C	7	14	0	7	'0|0'=3;'0|1'=9;'1|1'=5	'0|0'=0;'0|1'=0;'1|1'=0;	'0|0'=0;'0|1'=1;'1|1'=6	18	9	7	Intronic	ENSSSCG00000002368	LTBP2	ENSSSCT00000002632	ENSSSCP00000002566	-	-	-	rs335991688	-
7_97811770_C/T	7	14	0	7	'0|0'=4;'0|1'=13;'1|1'=1	'0|0'=0;'0|1'=0;'1|1'=0;	'0|0'=0;'0|1'=1;'1|1'=6	18	9	7	Intronic	ENSSSCG00000002368	LTBP2	ENSSSCT00000002632	ENSSSCP00000002566	-	-	-	rs344516343	-
7_97878720_A/G	7	15	8	4	'0|0'=3;'0|1'=10;'1|1'=5	'0|0'=1;'0|1'=4;'1|1'=4	'0|0'=3;'0|1'=1;'1|1'=3	18	9	7	Intergenic	-	-	-	-	-	-	-	rs696758828	-
7_97884774_G/A	7	14	7	7	'0|0'=4;'0|1'=14;'1|1'=0	'0|0'=2;'0|1'=7;'1|1'=0	'0|0'=0;'0|1'=7;'1|1'=0	18	9	7	Intergenic	-	-	-	-	-	-	-	-	-
7_97889032_AATTTTTT/AATTTTTTT	7	11	4	3	'0|0'=7;'0|1'=9;'1|1'=2	'0|0'=5;'0|1'=2;'1|1'=2	'0|0'=4;'0|1'=2;'1|1'=1	18	9	7	Downstream	ENSSSCG00000002370	AREL1	ENSSSCT00000002634	ENSSSCP00000002567	-	-	-	-	-
7_97905511_C/T	7	11	4	4	'0|0'=7;'0|1'=11;'1|1'=0	'0|0'=5;'0|1'=3;'1|1'=1	'0|0'=3;'0|1'=1;'1|1'=3	18	9	7	Intronic	ENSSSCG00000002370	AREL1	ENSSSCT00000002634	ENSSSCP00000002567	-	-	-	rs339955262	-
7_97906059_GAAAAAAAAAAAAAC/GAAAAAAAAAAAAC	7	11	3	4	'0|0'=7;'0|1'=8;'1|1'=3	'0|0'=6;'0|1'=1;'1|1'=2	'0|0'=3;'0|1'=1;'1|1'=3	18	9	7	Intronic	ENSSSCG00000002370	AREL1	ENSSSCT00000002634	ENSSSCP00000002567	-	-	-	rs706864001&rs787483955	-
7_97914072_GAT/GAC	7	15	8	4	'0|0'=3;'0|1'=9;'1|1'=6	'0|0'=1;'0|1'=3;'1|1'=5	'0|0'=3;'0|1'=1;'1|1'=3	18	9	7	Intronic	ENSSSCG00000002370	AREL1	ENSSSCT00000002634	ENSSSCP00000002567	-	-	-	-	-
7_97930983_A/G	7	13	6	4	'0|0'=5;'0|1'=13;'1|1'=0	'0|0'=3;'0|1'=4;'1|1'=2	'0|0'=3;'0|1'=4;'1|1'=0	18	9	7	Intronic	ENSSSCG00000002370	AREL1	ENSSSCT00000002634	ENSSSCP00000002567	-	-	-	-	-
7_97961298_G/A	7	15	8	7	'0|0'=3;'0|1'=15;'1|1'=0	'0|0'=1;'0|1'=8;'1|1'=0	'0|0'=0;'0|1'=7;'1|1'=0	18	9	7	Downstream	ENSSSCG00000039202	FCF1	ENSSSCT00000038693	ENSSSCP00000045943	-	-	-	-	-
7_97990018_CAAAAAAAAAAAAAAAAAG/CAAAAAAAAAAAAGAC	7	15	8	5	'0|0'=1;'0|1'=0;'1|1'=15	'0|0'=1;'0|1'=0;'1|1'=8	'0|0'=2;'0|1'=0;'1|1'=5	18	9	7	Intronic	ENSSSCG00000002372	YLPM1	ENSSSCT00000002636	ENSSSCP00000002569	-	-	-	-	-
7_98037650_G/A	7	11	4	4	'0|0'=7;'0|1'=10;'1|1'=1	'0|0'=5;'0|1'=3;'1|1'=1	'0|0'=3;'0|1'=1;'1|1'=3	18	9	7	Intronic	ENSSSCG00000002372	YLPM1	ENSSSCT00000002636	ENSSSCP00000002569	-	-	-	rs328737639	-
7_98066955_AT/GA	7	13	6	4	'0|0'=5;'0|1'=12;'1|1'=1	'0|0'=3;'0|1'=1;'1|1'=5	'0|0'=3;'0|1'=1;'1|1'=3	18	9	7	Intronic	ENSSSCG00000002373	PROX2	ENSSSCT00000002638	ENSSSCP00000002571	-	-	-	-	-
7_98066958_C/T	7	13	6	4	'0|0'=5;'0|1'=12;'1|1'=1	'0|0'=3;'0|1'=1;'1|1'=5	'0|0'=3;'0|1'=1;'1|1'=3	18	9	7	Intronic	ENSSSCG00000002373	PROX2	ENSSSCT00000002638	ENSSSCP00000002571	-	-	-	rs712927665	-
7_98073992_A/G	7	13	6	4	'0|0'=4;'0|1'=11;'1|1'=2	'0|0'=3;'0|1'=1;'1|1'=5	'0|0'=3;'0|1'=1;'1|1'=3	18	9	7	Synonymous	ENSSSCG00000002373	PROX2	ENSSSCT00000002638	ENSSSCP00000002571	-	277	P	rs340962949	-
7_98074011_G/C	7	13	6	4	'0|0'=3;'0|1'=11;'1|1'=2	'0|0'=3;'0|1'=1;'1|1'=5	'0|0'=3;'0|1'=1;'1|1'=3	18	9	7	Missense	ENSSSCG00000002373	PROX2	ENSSSCT00000002638	ENSSSCP00000002571	-	271	P/R	rs324102068	deleterious(0.03)
7_98074438_T/C	7	13	6	4	'0|0'=4;'0|1'=10;'1|1'=3	'0|0'=3;'0|1'=1;'1|1'=5	'0|0'=3;'0|1'=1;'1|1'=3	18	9	7	Missense	ENSSSCG00000002373	PROX2	ENSSSCT00000002638	ENSSSCP00000002571	-	129	S/G	rs322346679	tolerated(1)
7_98079489_A/G	7	12	5	4	'0|0'=5;'0|1'=12;'1|1'=0	'0|0'=4;'0|1'=0;'1|1'=5	'0|0'=3;'0|1'=1;'1|1'=3	18	9	7	Upstream	ENSSSCG00000002373	PROX2	ENSSSCT00000002638	ENSSSCP00000002571	-	-	-	rs325647275	-
7_98080310_C/T	7	16	9	7	'0|0'=2;'0|1'=14;'1|1'=2	'0|0'=0;'0|1'=3;'1|1'=6	'0|0'=0;'0|1'=4;'1|1'=3	18	9	7	Intergenic	-	-	-	-	-	-	-	rs787382887	-
7_98080352_A/G	7	13	6	4	'0|0'=5;'0|1'=11;'1|1'=2	'0|0'=3;'0|1'=1;'1|1'=5	'0|0'=3;'0|1'=1;'1|1'=3	18	9	7	Intergenic	-	-	-	-	-	-	-	rs695519229	-
7_98080381_T/A	7	13	6	4	'0|0'=5;'0|1'=13;'1|1'=0	'0|0'=3;'0|1'=3;'1|1'=3	'0|0'=3;'0|1'=2;'1|1'=2	18	9	7	Intergenic	-	-	-	-	-	-	-	rs711527854	-
7_98080405_T/C	7	13	6	4	'0|0'=5;'0|1'=13;'1|1'=0	'0|0'=3;'0|1'=4;'1|1'=2	'0|0'=3;'0|1'=2;'1|1'=2	18	9	7	Intergenic	-	-	-	-	-	-	-	rs698367417	-
7_98080479_A/C	7	13	6	4	'0|0'=5;'0|1'=10;'1|1'=3	'0|0'=3;'0|1'=1;'1|1'=5	'0|0'=3;'0|1'=1;'1|1'=3	18	9	7	Intergenic	-	-	-	-	-	-	-	rs706413482	-
7_98084177_ACACCACA/ACACA	7	13	6	4	'0|0'=5;'0|1'=11;'1|1'=2	'0|0'=3;'0|1'=1;'1|1'=5	'0|0'=3;'0|1'=1;'1|1'=3	18	9	7	Intergenic	-	-	-	-	-	-	-	rs695946099&rs786279374	-
7_98084582_T/C	7	13	6	4	'0|0'=4;'0|1'=12;'1|1'=1	'0|0'=3;'0|1'=1;'1|1'=5	'0|0'=3;'0|1'=1;'1|1'=3	18	9	7	Intergenic	-	-	-	-	-	-	-	rs319399226	-
7_98084792_C/G	7	13	6	4	'0|0'=5;'0|1'=11;'1|1'=2	'0|0'=3;'0|1'=1;'1|1'=5	'0|0'=3;'0|1'=1;'1|1'=3	18	9	7	Intergenic	-	-	-	-	-	-	-	rs320500841	-
7_98087569_T/G	7	13	6	4	'0|0'=5;'0|1'=12;'1|1'=1	'0|0'=3;'0|1'=1;'1|1'=5	'0|0'=3;'0|1'=1;'1|1'=3	18	9	7	Upstream	ENSSSCG00000002374	DLST	ENSSSCT00000002639	ENSSSCP00000002572	Q9N0F1	-	-	rs324367713	-
7_98088457_T/C	7	13	6	4	'0|0'=3;'0|1'=12;'1|1'=1	'0|0'=3;'0|1'=1;'1|1'=5	'0|0'=3;'0|1'=1;'1|1'=3	18	9	7	Upstream	ENSSSCG00000002374	DLST	ENSSSCT00000002639	ENSSSCP00000002572	Q9N0F1	-	-	rs344650877	-
7_98091308_A/G	7	12	5	4	'0|0'=4;'0|1'=11;'1|1'=1	'0|0'=4;'0|1'=0;'1|1'=5	'0|0'=3;'0|1'=1;'1|1'=3	18	9	7	Intronic	ENSSSCG00000002374	DLST	ENSSSCT00000002639	ENSSSCP00000002572	Q9N0F1	-	-	rs325939763	-
7_98091457_A/G	7	12	5	4	'0|0'=4;'0|1'=10;'1|1'=2	'0|0'=4;'0|1'=0;'1|1'=5	'0|0'=3;'0|1'=1;'1|1'=3	18	9	7	Intronic	ENSSSCG00000002374	DLST	ENSSSCT00000002639	ENSSSCP00000002572	Q9N0F1	-	-	rs320525200	-
7_98098280_C/T	7	13	6	4	'0|0'=5;'0|1'=12;'1|1'=1	'0|0'=3;'0|1'=1;'1|1'=5	'0|0'=3;'0|1'=1;'1|1'=3	18	9	7	Intronic	ENSSSCG00000002374	DLST	ENSSSCT00000002639	ENSSSCP00000002572	Q9N0F1	-	-	rs331816979	-
7_98110739_T/C	7	13	6	4	'0|0'=4;'0|1'=12;'1|1'=1	'0|0'=3;'0|1'=1;'1|1'=5	'0|0'=3;'0|1'=1;'1|1'=3	18	9	7	3'UTR	ENSSSCG00000002374	DLST	ENSSSCT00000002639	ENSSSCP00000002572	Q9N0F1	-	-	rs55618304	-
7_98111799_A/G	7	13	6	4	'0|0'=4;'0|1'=12;'1|1'=1	'0|0'=3;'0|1'=1;'1|1'=5	'0|0'=3;'0|1'=1;'1|1'=3	18	9	7	3'UTR	ENSSSCG00000002374	DLST	ENSSSCT00000002639	ENSSSCP00000002572	Q9N0F1	-	-	rs332807874	-
7_98115909_CC/CGC	7	13	6	4	'0|0'=4;'0|1'=11;'1|1'=2	'0|0'=3;'0|1'=1;'1|1'=5	'0|0'=3;'0|1'=1;'1|1'=3	18	9	7	Downstream	ENSSSCG00000002374	DLST	ENSSSCT00000002639	ENSSSCP00000002572	Q9N0F1	-	-	rs712558434	-
7_98116355_CCAC/CCACAC	7	13	6	4	'0|0'=4;'0|1'=11;'1|1'=2	'0|0'=3;'0|1'=2;'1|1'=4	'0|0'=3;'0|1'=1;'1|1'=3	18	9	7	Downstream	ENSSSCG00000002374	DLST	ENSSSCT00000002639	ENSSSCP00000002572	Q9N0F1	-	-	rs695819465	-
7_98121076_T/G	7	13	6	4	'0|0'=5;'0|1'=11;'1|1'=2	'0|0'=3;'0|1'=1;'1|1'=5	'0|0'=3;'0|1'=1;'1|1'=3	18	9	7	Intronic	ENSSSCG00000002375	RPS6KL1	ENSSSCT00000002640	ENSSSCP00000002573	-	-	-	rs320664336	-
7_98122044_A/T	7	13	6	3	'0|0'=5;'0|1'=11;'1|1'=2	'0|0'=3;'0|1'=1;'1|1'=5	'0|0'=3;'0|1'=1;'1|1'=2	18	9	7	Intronic	ENSSSCG00000002375	RPS6KL1	ENSSSCT00000002640	ENSSSCP00000002573	-	-	-	rs333394480	-
7_98122198_TCAG/TG	7	13	6	4	'0|0'=5;'0|1'=12;'1|1'=1	'0|0'=3;'0|1'=1;'1|1'=5	'0|0'=3;'0|1'=1;'1|1'=3	18	9	7	Intronic	ENSSSCG00000002375	RPS6KL1	ENSSSCT00000002640	ENSSSCP00000002573	-	-	-	rs703922684	-
7_98122381_A/G	7	13	6	4	'0|0'=4;'0|1'=12;'1|1'=1	'0|0'=3;'0|1'=1;'1|1'=5	'0|0'=3;'0|1'=1;'1|1'=3	18	9	7	Intronic	ENSSSCG00000002375	RPS6KL1	ENSSSCT00000002640	ENSSSCP00000002573	-	-	-	rs344222411	-
7_98124549_T/G	7	13	6	4	'0|0'=5;'0|1'=12;'1|1'=1	'0|0'=3;'0|1'=1;'1|1'=5	'0|0'=3;'0|1'=1;'1|1'=3	18	9	7	Intronic	ENSSSCG00000002375	RPS6KL1	ENSSSCT00000002640	ENSSSCP00000002573	-	-	-	rs331670124	-
7_98124580_GAAAAAAAAAAAAAAAAAG/GAAAAAAAAAAAAAAAG	7	13	6	5	'0|0'=1;'0|1'=0;'1|1'=13	'0|0'=2;'0|1'=0;'1|1'=6	'0|0'=1;'0|1'=0;'1|1'=5	18	9	7	Intronic	ENSSSCG00000002375	RPS6KL1	ENSSSCT00000002640	ENSSSCP00000002573	-	-	-	-	-
7_98125334_G/A	7	11	3	4	'0|0'=7;'0|1'=11;'1|1'=0	'0|0'=6;'0|1'=2;'1|1'=1	'0|0'=3;'0|1'=1;'1|1'=3	18	9	7	Intronic	ENSSSCG00000002375	RPS6KL1	ENSSSCT00000002640	ENSSSCP00000002573	-	-	-	rs337168344	-
7_98125359_C/T	7	11	3	4	'0|0'=7;'0|1'=10;'1|1'=1	'0|0'=6;'0|1'=2;'1|1'=1	'0|0'=3;'0|1'=2;'1|1'=2	18	9	7	Intronic	ENSSSCG00000002375	RPS6KL1	ENSSSCT00000002640	ENSSSCP00000002573	-	-	-	rs320140779	-
7_98181766_C/T	7	15	8	6	'0|0'=2;'0|1'=5;'1|1'=10	'0|0'=1;'0|1'=3;'1|1'=5	'0|0'=1;'0|1'=1;'1|1'=5	18	9	7	Intergenic	-	-	-	-	-	-	-	-	-
7_98217832_CG/CTTG	7	13	6	4	'0|0'=5;'0|1'=12;'1|1'=1	'0|0'=3;'0|1'=1;'1|1'=5	'0|0'=3;'0|1'=1;'1|1'=3	18	9	7	Downstream	ENSSSCG00000002378	MLH3	ENSSSCT00000002644	ENSSSCP00000002577	-	-	-	-	-
7_98223805_CTTTTTTTTTTTTTTC/CTTTTTTTTTTTTC	7	16	9	7	'0|0'=2;'0|1'=0;'1|1'=16	'0|0'=0;'0|1'=0;'1|1'=9	'0|0'=0;'0|1'=0;'1|1'=7	18	9	7	Intronic	ENSSSCG00000002378	MLH3	ENSSSCT00000002644	ENSSSCP00000002577	-	-	-	-	-
7_98301456_AT/CT	7	13	6	4	'0|0'=5;'0|1'=11;'1|1'=2	'0|0'=3;'0|1'=1;'1|1'=5	'0|0'=3;'0|1'=1;'1|1'=3	18	9	7	Intronic	ENSSSCG00000002381	NEK9	ENSSSCT00000002648	ENSSSCP00000002581	-	-	-	-	-
7_98319697_AAGA/AAAA	7	13	6	4	'0|0'=4;'0|1'=12;'1|1'=1	'0|0'=3;'0|1'=5;'1|1'=1	'0|0'=3;'0|1'=4;'1|1'=0	18	9	7	Intronic	ENSSSCG00000002381	NEK9	ENSSSCT00000002648	ENSSSCP00000002581	-	-	-	rs793573700	-
7_98373487_GAA/GAAAAGAAA	7	13	3	6	'0|0'=3;'0|1'=8;'1|1'=5	'0|0'=6;'0|1'=1;'1|1'=2	'0|0'=1;'0|1'=5;'1|1'=1	18	9	7	Intergenic	-	-	-	-	-	-	-	-	-
7_98383484_AGACA/AGACG	7	13	4	6	'0|0'=5;'0|1'=5;'1|1'=8	'0|0'=5;'0|1'=1;'1|1'=3	'0|0'=1;'0|1'=1;'1|1'=5	18	9	7	Intergenic	-	-	-	-	-	-	-	-	-
7_98413285_AGA/AAA	7	14	7	6	'0|0'=4;'0|1'=14;'1|1'=0	'0|0'=2;'0|1'=7;'1|1'=0	'0|0'=1;'0|1'=6;'1|1'=0	18	9	7	Intergenic	-	-	-	-	-	-	-	rs788735734	-
7_98422032_TGTT/TTTT	7	13	1	6	'0|0'=5;'0|1'=8;'1|1'=5	'0|0'=8;'0|1'=1;'1|1'=0	'0|0'=1;'0|1'=2;'1|1'=4	18	9	7	Intergenic	-	-	-	-	-	-	-	rs790451608	-
7_98428234_CTTTTTTTTTTTTTC/CTTTCTTTTTTTTTC	7	16	9	6	'0|0'=2;'0|1'=0;'1|1'=16	'0|0'=0;'0|1'=0;'1|1'=9	'0|0'=1;'0|1'=0;'1|1'=6	18	9	7	Intergenic	-	-	-	-	-	-	-	-	-
7_98436178_A/C	7	13	6	6	'0|0'=5;'0|1'=3;'1|1'=10	'0|0'=3;'0|1'=0;'1|1'=6	'0|0'=1;'0|1'=2;'1|1'=4	18	9	7	Intergenic	-	-	-	-	-	-	-	rs342977109	-
7_98441395_CAAAAAAAAAAAAAAAAAAAAT/CAAAAAAAAAAAAATT	7	12	5	4	'0|0'=5;'0|1'=0;'1|1'=12	'0|0'=4;'0|1'=0;'1|1'=5	'0|0'=3;'0|1'=0;'1|1'=4	18	9	7	Intergenic	-	-	-	-	-	-	-	-	-
7_98459945_ATTTGTTTGTTTGT/ATTTGTTTGTTTGTTTGT	7	13	6	6	'0|0'=5;'0|1'=4;'1|1'=9	'0|0'=3;'0|1'=0;'1|1'=6	'0|0'=1;'0|1'=2;'1|1'=4	18	9	7	Intergenic	-	-	-	-	-	-	-	rs713143878	-
7_98475053_C/T	7	16	9	6	'0|0'=2;'0|1'=16;'1|1'=0	'0|0'=0;'0|1'=7;'1|1'=2	'0|0'=1;'0|1'=6;'1|1'=0	18	9	7	Intergenic	-	-	-	-	-	-	-	rs695246613	-
7_98478998_C/T	7	13	6	6	'0|0'=5;'0|1'=3;'1|1'=10	'0|0'=3;'0|1'=0;'1|1'=6	'0|0'=1;'0|1'=2;'1|1'=4	18	9	7	Intergenic	-	-	-	-	-	-	-	rs787701573	-
7_98480079_G/A	7	13	6	6	'0|0'=4;'0|1'=5;'1|1'=8	'0|0'=3;'0|1'=0;'1|1'=6	'0|0'=1;'0|1'=2;'1|1'=4	18	9	7	Intergenic	-	-	-	-	-	-	-	rs320264836	-
7_98480216_T/C	7	13	6	6	'0|0'=4;'0|1'=3;'1|1'=10	'0|0'=3;'0|1'=0;'1|1'=6	'0|0'=1;'0|1'=2;'1|1'=4	18	9	7	Intergenic	-	-	-	-	-	-	-	rs339399680	-
7_98480404_T/C	7	13	6	6	'0|0'=4;'0|1'=4;'1|1'=9	'0|0'=3;'0|1'=0;'1|1'=6	'0|0'=1;'0|1'=2;'1|1'=4	18	9	7	Intergenic	-	-	-	-	-	-	-	rs331758447	-
7_98480495_C/T	7	13	6	6	'0|0'=4;'0|1'=3;'1|1'=10	'0|0'=3;'0|1'=0;'1|1'=6	'0|0'=1;'0|1'=2;'1|1'=4	18	9	7	Intergenic	-	-	-	-	-	-	-	rs341021671	-
7_98480503_A/G	7	13	6	6	'0|0'=4;'0|1'=2;'1|1'=11	'0|0'=3;'0|1'=0;'1|1'=6	'0|0'=1;'0|1'=2;'1|1'=4	18	9	7	Intergenic	-	-	-	-	-	-	-	rs322766510	-
7_98480792_C/T	7	13	6	6	'0|0'=5;'0|1'=4;'1|1'=9	'0|0'=3;'0|1'=0;'1|1'=6	'0|0'=1;'0|1'=2;'1|1'=4	18	9	7	Intergenic	-	-	-	-	-	-	-	rs345227572	-
7_98494143_G/A	7	14	7	4	'0|0'=4;'0|1'=14;'1|1'=0	'0|0'=2;'0|1'=7;'1|1'=0	'0|0'=2;'0|1'=4;'1|1'=0	18	9	7	Intergenic	-	-	-	-	-	-	-	-	-
7_97501539_C/T	6	9	0	3	'0|0'=9;'0|1'=9;'1|1'=0	'0|0'=0;'0|1'=0;'1|1'=0;	'0|0'=4;'0|1'=0;'1|1'=3	18	9	7	Intergenic	-	-	-	-	-	-	-	rs323747792	-
7_97506100_G/T	6	9	0	3	'0|0'=7;'0|1'=7;'1|1'=2	'0|0'=0;'0|1'=0;'1|1'=0;	'0|0'=4;'0|1'=0;'1|1'=3	18	9	7	Intergenic	-	-	-	-	-	-	-	-	-
7_97510264_A/G	6	9	1	3	'0|0'=9;'0|1'=9;'1|1'=0	'0|0'=8;'0|1'=1;'1|1'=0	'0|0'=4;'0|1'=0;'1|1'=3	18	9	7	Intergenic	-	-	-	-	-	-	-	rs328412885	-
7_97510471_CGG/CGGG	6	9	0	3	'0|0'=9;'0|1'=8;'1|1'=1	'0|0'=0;'0|1'=0;'1|1'=0;	'0|0'=4;'0|1'=0;'1|1'=3	18	9	7	Intergenic	-	-	-	-	-	-	-	rs791211857	-
7_97510496_A/G	6	9	0	3	'0|0'=9;'0|1'=8;'1|1'=1	'0|0'=0;'0|1'=0;'1|1'=0;	'0|0'=4;'0|1'=0;'1|1'=3	18	9	7	Intergenic	-	-	-	-	-	-	-	rs326431413	-
7_97510737_T/C	6	9	0	3	'0|0'=9;'0|1'=9;'1|1'=0	'0|0'=0;'0|1'=0;'1|1'=0;	'0|0'=4;'0|1'=0;'1|1'=3	18	9	7	Intergenic	-	-	-	-	-	-	-	rs318293151	-
7_97511529_A/G	6	9	0	3	'0|0'=8;'0|1'=9;'1|1'=0	'0|0'=0;'0|1'=0;'1|1'=0;	'0|0'=4;'0|1'=0;'1|1'=3	18	9	7	Intergenic	-	-	-	-	-	-	-	rs334039417	-
7_97511697_T/C	6	9	0	3	'0|0'=9;'0|1'=9;'1|1'=0	'0|0'=0;'0|1'=0;'1|1'=0;	'0|0'=4;'0|1'=0;'1|1'=3	18	9	7	Intergenic	-	-	-	-	-	-	-	rs322478302	-
7_97511705_C/T	6	9	0	3	'0|0'=9;'0|1'=9;'1|1'=0	'0|0'=0;'0|1'=0;'1|1'=0;	'0|0'=4;'0|1'=0;'1|1'=3	18	9	7	Intergenic	-	-	-	-	-	-	-	rs336282872	-
7_97511806_G/C	6	9	0	3	'0|0'=9;'0|1'=9;'1|1'=0	'0|0'=0;'0|1'=0;'1|1'=0;	'0|0'=4;'0|1'=0;'1|1'=3	18	9	7	Intergenic	-	-	-	-	-	-	-	rs704016493	-
7_97511835_C/T	6	9	0	3	'0|0'=9;'0|1'=9;'1|1'=0	'0|0'=0;'0|1'=0;'1|1'=0;	'0|0'=4;'0|1'=0;'1|1'=3	18	9	7	Intergenic	-	-	-	-	-	-	-	rs345146519	-
7_97516934_T/C	6	9	0	3	'0|0'=9;'0|1'=9;'1|1'=0	'0|0'=0;'0|1'=0;'1|1'=0;	'0|0'=4;'0|1'=0;'1|1'=3	18	9	7	Intergenic	-	-	-	-	-	-	-	-	-
7_97518268_C/T	6	9	0	3	'0|0'=9;'0|1'=9;'1|1'=0	'0|0'=0;'0|1'=0;'1|1'=0;	'0|0'=4;'0|1'=0;'1|1'=3	18	9	7	Intergenic	-	-	-	-	-	-	-	rs712268836	-
7_97518920_C/G	6	9	0	3	'0|0'=9;'0|1'=9;'1|1'=0	'0|0'=0;'0|1'=0;'1|1'=0;	'0|0'=4;'0|1'=0;'1|1'=3	18	9	7	Intergenic	-	-	-	-	-	-	-	rs332132493	-
7_97519192_T/C	6	9	0	3	'0|0'=9;'0|1'=8;'1|1'=1	'0|0'=0;'0|1'=0;'1|1'=0;	'0|0'=4;'0|1'=0;'1|1'=3	18	9	7	Intergenic	-	-	-	-	-	-	-	rs330264648	-
7_97519236_TGG/TGGG	6	9	0	3	'0|0'=9;'0|1'=9;'1|1'=0	'0|0'=0;'0|1'=0;'1|1'=0;	'0|0'=4;'0|1'=0;'1|1'=3	18	9	7	Intergenic	-	-	-	-	-	-	-	rs789106680	-
7_97519323_C/G	6	9	0	3	'0|0'=9;'0|1'=8;'1|1'=1	'0|0'=0;'0|1'=0;'1|1'=0;	'0|0'=4;'0|1'=0;'1|1'=3	18	9	7	Intergenic	-	-	-	-	-	-	-	rs339515538	-
7_97519345_G/A	6	9	0	3	'0|0'=9;'0|1'=9;'1|1'=0	'0|0'=0;'0|1'=0;'1|1'=0;	'0|0'=4;'0|1'=0;'1|1'=3	18	9	7	Intergenic	-	-	-	-	-	-	-	rs324846855	-
7_97519347_TG/CG	6	9	0	3	'0|0'=9;'0|1'=9;'1|1'=0	'0|0'=0;'0|1'=0;'1|1'=0;	'0|0'=4;'0|1'=0;'1|1'=3	18	9	7	Intergenic	-	-	-	-	-	-	-	rs333906457	-
7_97519529_A/G	6	9	0	3	'0|0'=9;'0|1'=8;'1|1'=1	'0|0'=0;'0|1'=0;'1|1'=0;	'0|0'=4;'0|1'=0;'1|1'=3	18	9	7	Intergenic	-	-	-	-	-	-	-	rs332513484	-
7_97520681_T/C	6	9	0	3	'0|0'=9;'0|1'=9;'1|1'=0	'0|0'=0;'0|1'=0;'1|1'=0;	'0|0'=4;'0|1'=0;'1|1'=3	18	9	7	Intergenic	-	-	-	-	-	-	-	rs338525723	-
7_97520726_T/C	6	9	0	3	'0|0'=9;'0|1'=9;'1|1'=0	'0|0'=0;'0|1'=0;'1|1'=0;	'0|0'=4;'0|1'=0;'1|1'=3	18	9	7	Intergenic	-	-	-	-	-	-	-	rs326516983	-
7_97521166_A/G	6	9	0	3	'0|0'=9;'0|1'=9;'1|1'=0	'0|0'=0;'0|1'=0;'1|1'=0;	'0|0'=4;'0|1'=0;'1|1'=3	18	9	7	Intergenic	-	-	-	-	-	-	-	rs323030952	-
7_97522743_CTGAAA/CG	6	9	0	3	'0|0'=9;'0|1'=9;'1|1'=0	'0|0'=0;'0|1'=0;'1|1'=0;	'0|0'=4;'0|1'=0;'1|1'=3	18	9	7	Intergenic	-	-	-	-	-	-	-	-	-
7_97522750_TT/AG	6	9	0	3	'0|0'=9;'0|1'=9;'1|1'=0	'0|0'=0;'0|1'=0;'1|1'=0;	'0|0'=4;'0|1'=0;'1|1'=3	18	9	7	Intergenic	-	-	-	-	-	-	-	-	-
7_97522854_T/C	6	9	0	3	'0|0'=9;'0|1'=9;'1|1'=0	'0|0'=0;'0|1'=0;'1|1'=0;	'0|0'=4;'0|1'=0;'1|1'=3	18	9	7	Intergenic	-	-	-	-	-	-	-	rs320454634	-
7_97522960_A/G	6	9	0	3	'0|0'=9;'0|1'=9;'1|1'=0	'0|0'=0;'0|1'=0;'1|1'=0;	'0|0'=4;'0|1'=0;'1|1'=3	18	9	7	Intergenic	-	-	-	-	-	-	-	rs339116838	-
7_97523066_C/T	6	9	0	3	'0|0'=9;'0|1'=9;'1|1'=0	'0|0'=0;'0|1'=0;'1|1'=0;	'0|0'=4;'0|1'=0;'1|1'=3	18	9	7	Intergenic	-	-	-	-	-	-	-	rs331692825	-
7_97523077_G/A	6	9	0	3	'0|0'=9;'0|1'=9;'1|1'=0	'0|0'=0;'0|1'=0;'1|1'=0;	'0|0'=4;'0|1'=0;'1|1'=3	18	9	7	Intergenic	-	-	-	-	-	-	-	rs340798228	-
7_97523145_A/T	6	9	0	3	'0|0'=9;'0|1'=9;'1|1'=0	'0|0'=0;'0|1'=0;'1|1'=0;	'0|0'=4;'0|1'=0;'1|1'=3	18	9	7	Intergenic	-	-	-	-	-	-	-	rs322480249	-
7_97523212_C/T	6	9	0	3	'0|0'=9;'0|1'=9;'1|1'=0	'0|0'=0;'0|1'=0;'1|1'=0;	'0|0'=4;'0|1'=0;'1|1'=3	18	9	7	Intergenic	-	-	-	-	-	-	-	rs335381183	-
7_97528577_AGGGGGGGT/AGGGGGT	6	9	0	3	'0|0'=9;'0|1'=9;'1|1'=0	'0|0'=0;'0|1'=0;'1|1'=0;	'0|0'=4;'0|1'=0;'1|1'=3	18	9	7	Upstream	ENSSSCG00000002363	VSX2	ENSSSCT00000002627	ENSSSCP00000002561	-	-	-	rs790987915	-
7_97528886_C/T	6	9	0	3	'0|0'=9;'0|1'=8;'1|1'=1	'0|0'=0;'0|1'=0;'1|1'=0;	'0|0'=4;'0|1'=0;'1|1'=3	18	9	7	Upstream	ENSSSCG00000002363	VSX2	ENSSSCT00000002627	ENSSSCP00000002561	-	-	-	rs322761056	-
7_97529003_T/C	6	9	0	3	'0|0'=9;'0|1'=9;'1|1'=0	'0|0'=0;'0|1'=0;'1|1'=0;	'0|0'=4;'0|1'=0;'1|1'=3	18	9	7	Upstream	ENSSSCG00000002363	VSX2	ENSSSCT00000002627	ENSSSCP00000002561	-	-	-	rs327721265	-
7_97529105_A/G	6	9	0	3	'0|0'=8;'0|1'=9;'1|1'=0	'0|0'=0;'0|1'=0;'1|1'=0;	'0|0'=4;'0|1'=0;'1|1'=3	18	9	7	Upstream	ENSSSCG00000002363	VSX2	ENSSSCT00000002627	ENSSSCP00000002561	-	-	-	rs337638700	-
7_97529166_A/T	6	9	0	3	'0|0'=8;'0|1'=9;'1|1'=0	'0|0'=0;'0|1'=0;'1|1'=0;	'0|0'=4;'0|1'=0;'1|1'=3	18	9	7	Upstream	ENSSSCG00000002363	VSX2	ENSSSCT00000002627	ENSSSCP00000002561	-	-	-	rs329253552	-
7_97532301_C/T	6	9	0	3	'0|0'=8;'0|1'=9;'1|1'=0	'0|0'=0;'0|1'=0;'1|1'=0;	'0|0'=4;'0|1'=0;'1|1'=3	18	9	7	Synonymous	ENSSSCG00000002363	VSX2	ENSSSCT00000002627	ENSSSCP00000002561	-	81	P	rs344602344	-
7_97532594_A/G	6	9	0	3	'0|0'=9;'0|1'=9;'1|1'=0	'0|0'=0;'0|1'=0;'1|1'=0;	'0|0'=4;'0|1'=0;'1|1'=3	18	9	7	Intronic	ENSSSCG00000002363	VSX2	ENSSSCT00000002627	ENSSSCP00000002561	-	-	-	rs343624004	-
7_97532648_A/G	6	9	0	3	'0|0'=8;'0|1'=9;'1|1'=0	'0|0'=0;'0|1'=0;'1|1'=0;	'0|0'=4;'0|1'=0;'1|1'=3	18	9	7	Intronic	ENSSSCG00000002363	VSX2	ENSSSCT00000002627	ENSSSCP00000002561	-	-	-	rs329303713	-
7_97532673_C/T	6	9	0	3	'0|0'=8;'0|1'=9;'1|1'=0	'0|0'=0;'0|1'=0;'1|1'=0;	'0|0'=4;'0|1'=0;'1|1'=3	18	9	7	Intronic	ENSSSCG00000002363	VSX2	ENSSSCT00000002627	ENSSSCP00000002561	-	-	-	rs338753524	-
7_97533020_T/C	6	9	0	3	'0|0'=8;'0|1'=8;'1|1'=1	'0|0'=0;'0|1'=0;'1|1'=0;	'0|0'=4;'0|1'=0;'1|1'=3	18	9	7	Intronic	ENSSSCG00000002363	VSX2	ENSSSCT00000002627	ENSSSCP00000002561	-	-	-	rs335672983	-
7_97533727_G/A	6	9	0	3	'0|0'=9;'0|1'=9;'1|1'=0	'0|0'=0;'0|1'=0;'1|1'=0;	'0|0'=4;'0|1'=0;'1|1'=3	18	9	7	Intronic	ENSSSCG00000002363	VSX2	ENSSSCT00000002627	ENSSSCP00000002561	-	-	-	rs320869005	-
7_97535816_GAGAAGACTGG/GGCTCAG	6	9	0	3	'0|0'=9;'0|1'=9;'1|1'=0	'0|0'=0;'0|1'=0;'1|1'=0;	'0|0'=4;'0|1'=0;'1|1'=3	18	9	7	Intronic	ENSSSCG00000002363	VSX2	ENSSSCT00000002627	ENSSSCP00000002561	-	-	-	-	-
7_97536489_C/T	6	9	0	3	'0|0'=9;'0|1'=9;'1|1'=0	'0|0'=0;'0|1'=0;'1|1'=0;	'0|0'=4;'0|1'=0;'1|1'=3	18	9	7	Intronic	ENSSSCG00000002363	VSX2	ENSSSCT00000002627	ENSSSCP00000002561	-	-	-	rs325305965	-
7_97536676_C/A	6	9	0	3	'0|0'=9;'0|1'=9;'1|1'=0	'0|0'=0;'0|1'=0;'1|1'=0;	'0|0'=4;'0|1'=0;'1|1'=3	18	9	7	Intronic	ENSSSCG00000002363	VSX2	ENSSSCT00000002627	ENSSSCP00000002561	-	-	-	rs335132281	-
7_97536949_AT/AG	6	9	0	3	'0|0'=8;'0|1'=9;'1|1'=0	'0|0'=0;'0|1'=0;'1|1'=0;	'0|0'=4;'0|1'=0;'1|1'=3	18	9	7	Intronic	ENSSSCG00000002363	VSX2	ENSSSCT00000002627	ENSSSCP00000002561	-	-	-	rs333017063	-
7_97537758_C/T	6	9	0	3	'0|0'=9;'0|1'=9;'1|1'=0	'0|0'=0;'0|1'=0;'1|1'=0;	'0|0'=4;'0|1'=0;'1|1'=3	18	9	7	Intronic Splice Region	ENSSSCG00000002363	VSX2	ENSSSCT00000002627	ENSSSCP00000002561	-	-	-	rs336742966	-
7_97538101_G/C	6	9	0	3	'0|0'=9;'0|1'=9;'1|1'=0	'0|0'=0;'0|1'=0;'1|1'=0;	'0|0'=4;'0|1'=0;'1|1'=3	18	9	7	Intronic	ENSSSCG00000002363	VSX2	ENSSSCT00000002627	ENSSSCP00000002561	-	-	-	-	-
7_97538282_A/G	6	9	0	3	'0|0'=9;'0|1'=9;'1|1'=0	'0|0'=0;'0|1'=0;'1|1'=0;	'0|0'=4;'0|1'=0;'1|1'=3	18	9	7	Intronic	ENSSSCG00000002363	VSX2	ENSSSCT00000002627	ENSSSCP00000002561	-	-	-	-	-
7_97538309_G/A	6	9	0	3	'0|0'=8;'0|1'=9;'1|1'=0	'0|0'=0;'0|1'=0;'1|1'=0;	'0|0'=4;'0|1'=0;'1|1'=3	18	9	7	Intronic	ENSSSCG00000002363	VSX2	ENSSSCT00000002627	ENSSSCP00000002561	-	-	-	-	-
7_97538323_C/A	6	9	0	3	'0|0'=8;'0|1'=9;'1|1'=0	'0|0'=0;'0|1'=0;'1|1'=0;	'0|0'=4;'0|1'=0;'1|1'=3	18	9	7	Intronic	ENSSSCG00000002363	VSX2	ENSSSCT00000002627	ENSSSCP00000002561	-	-	-	-	-
7_97538333_T/A	6	9	0	3	'0|0'=8;'0|1'=9;'1|1'=0	'0|0'=0;'0|1'=0;'1|1'=0;	'0|0'=4;'0|1'=0;'1|1'=3	18	9	7	Intronic	ENSSSCG00000002363	VSX2	ENSSSCT00000002627	ENSSSCP00000002561	-	-	-	-	-
7_97538923_T/C	6	9	0	3	'0|0'=9;'0|1'=9;'1|1'=0	'0|0'=0;'0|1'=0;'1|1'=0;	'0|0'=4;'0|1'=0;'1|1'=3	18	9	7	Intronic	ENSSSCG00000002363	VSX2	ENSSSCT00000002627	ENSSSCP00000002561	-	-	-	-	-
7_97539069_G/A	6	9	0	3	'0|0'=9;'0|1'=9;'1|1'=0	'0|0'=0;'0|1'=0;'1|1'=0;	'0|0'=4;'0|1'=0;'1|1'=3	18	9	7	Intronic	ENSSSCG00000002363	VSX2	ENSSSCT00000002627	ENSSSCP00000002561	-	-	-	-	-
7_97539168_A/T	6	9	0	3	'0|0'=8;'0|1'=9;'1|1'=0	'0|0'=0;'0|1'=0;'1|1'=0;	'0|0'=4;'0|1'=0;'1|1'=3	18	9	7	Intronic	ENSSSCG00000002363	VSX2	ENSSSCT00000002627	ENSSSCP00000002561	-	-	-	-	-
7_97539328_A/G	6	9	0	3	'0|0'=8;'0|1'=9;'1|1'=0	'0|0'=0;'0|1'=0;'1|1'=0;	'0|0'=4;'0|1'=0;'1|1'=3	18	9	7	Intronic	ENSSSCG00000002363	VSX2	ENSSSCT00000002627	ENSSSCP00000002561	-	-	-	-	-
7_97540262_G/A	6	9	0	3	'0|0'=9;'0|1'=9;'1|1'=0	'0|0'=0;'0|1'=0;'1|1'=0;	'0|0'=4;'0|1'=0;'1|1'=3	18	9	7	Intronic	ENSSSCG00000002363	VSX2	ENSSSCT00000002627	ENSSSCP00000002561	-	-	-	-	-
7_97542431_A/G	6	9	0	3	'0|0'=9;'0|1'=9;'1|1'=0	'0|0'=0;'0|1'=0;'1|1'=0;	'0|0'=4;'0|1'=0;'1|1'=3	18	9	7	Intronic	ENSSSCG00000002363	VSX2	ENSSSCT00000002627	ENSSSCP00000002561	-	-	-	-	-
7_97542546_T/C	6	9	0	3	'0|0'=9;'0|1'=9;'1|1'=0	'0|0'=0;'0|1'=0;'1|1'=0;	'0|0'=4;'0|1'=0;'1|1'=3	18	9	7	Intronic	ENSSSCG00000002363	VSX2	ENSSSCT00000002627	ENSSSCP00000002561	-	-	-	rs789647178	-
7_97542687_G/A	6	9	0	3	'0|0'=9;'0|1'=8;'1|1'=1	'0|0'=0;'0|1'=0;'1|1'=0;	'0|0'=4;'0|1'=0;'1|1'=3	18	9	7	Intronic	ENSSSCG00000002363	VSX2	ENSSSCT00000002627	ENSSSCP00000002561	-	-	-	-	-
7_97542912_T/C	6	9	0	3	'0|0'=9;'0|1'=9;'1|1'=0	'0|0'=0;'0|1'=0;'1|1'=0;	'0|0'=4;'0|1'=0;'1|1'=3	18	9	7	Intronic	ENSSSCG00000002363	VSX2	ENSSSCT00000002627	ENSSSCP00000002561	-	-	-	rs790873328	-
7_97544743_G/A	6	9	0	3	'0|0'=9;'0|1'=8;'1|1'=1	'0|0'=0;'0|1'=0;'1|1'=0;	'0|0'=4;'0|1'=0;'1|1'=3	18	9	7	Intronic	ENSSSCG00000002363	VSX2	ENSSSCT00000002627	ENSSSCP00000002561	-	-	-	-	-
7_97544789_C/T	6	9	0	3	'0|0'=9;'0|1'=8;'1|1'=1	'0|0'=0;'0|1'=0;'1|1'=0;	'0|0'=4;'0|1'=0;'1|1'=3	18	9	7	Intronic	ENSSSCG00000002363	VSX2	ENSSSCT00000002627	ENSSSCP00000002561	-	-	-	-	-
7_97544795_C/T	6	9	0	3	'0|0'=9;'0|1'=8;'1|1'=1	'0|0'=0;'0|1'=0;'1|1'=0;	'0|0'=4;'0|1'=0;'1|1'=3	18	9	7	Intronic	ENSSSCG00000002363	VSX2	ENSSSCT00000002627	ENSSSCP00000002561	-	-	-	-	-
7_97545162_A/G	6	9	0	3	'0|0'=9;'0|1'=9;'1|1'=0	'0|0'=0;'0|1'=0;'1|1'=0;	'0|0'=4;'0|1'=0;'1|1'=3	18	9	7	Intronic	ENSSSCG00000002363	VSX2	ENSSSCT00000002627	ENSSSCP00000002561	-	-	-	-	-
7_97545275_C/T	6	9	0	3	'0|0'=9;'0|1'=9;'1|1'=0	'0|0'=0;'0|1'=0;'1|1'=0;	'0|0'=4;'0|1'=0;'1|1'=3	18	9	7	Intronic	ENSSSCG00000002363	VSX2	ENSSSCT00000002627	ENSSSCP00000002561	-	-	-	-	-
7_97547598_T/C	6	9	0	3	'0|0'=9;'0|1'=9;'1|1'=0	'0|0'=0;'0|1'=0;'1|1'=0;	'0|0'=4;'0|1'=0;'1|1'=3	18	9	7	Intronic	ENSSSCG00000002363	VSX2	ENSSSCT00000002627	ENSSSCP00000002561	-	-	-	-	-
7_97547995_CGG/CGGG	6	9	0	3	'0|0'=9;'0|1'=9;'1|1'=0	'0|0'=0;'0|1'=0;'1|1'=0;	'0|0'=4;'0|1'=0;'1|1'=3	18	9	7	Intronic	ENSSSCG00000002363	VSX2	ENSSSCT00000002627	ENSSSCP00000002561	-	-	-	-	-
7_97548646_C/T	6	9	0	3	'0|0'=6;'0|1'=9;'1|1'=0	'0|0'=0;'0|1'=0;'1|1'=0;	'0|0'=4;'0|1'=0;'1|1'=3	18	9	7	Intronic	ENSSSCG00000002363	VSX2	ENSSSCT00000002627	ENSSSCP00000002561	-	-	-	-	-
7_97548650_C/T	6	9	0	3	'0|0'=6;'0|1'=9;'1|1'=0	'0|0'=0;'0|1'=0;'1|1'=0;	'0|0'=4;'0|1'=0;'1|1'=3	18	9	7	Intronic	ENSSSCG00000002363	VSX2	ENSSSCT00000002627	ENSSSCP00000002561	-	-	-	-	-
7_97548652_C/G	6	9	0	3	'0|0'=6;'0|1'=9;'1|1'=0	'0|0'=0;'0|1'=0;'1|1'=0;	'0|0'=4;'0|1'=0;'1|1'=3	18	9	7	Intronic	ENSSSCG00000002363	VSX2	ENSSSCT00000002627	ENSSSCP00000002561	-	-	-	-	-
7_97548798_G/T	6	9	0	3	'0|0'=9;'0|1'=9;'1|1'=0	'0|0'=0;'0|1'=0;'1|1'=0;	'0|0'=4;'0|1'=0;'1|1'=3	18	9	7	Intronic	ENSSSCG00000002363	VSX2	ENSSSCT00000002627	ENSSSCP00000002561	-	-	-	-	-
7_97548891_G/A	6	9	0	3	'0|0'=9;'0|1'=9;'1|1'=0	'0|0'=0;'0|1'=0;'1|1'=0;	'0|0'=4;'0|1'=0;'1|1'=3	18	9	7	Intronic	ENSSSCG00000002363	VSX2	ENSSSCT00000002627	ENSSSCP00000002561	-	-	-	-	-
7_97548933_CACAACAA/CACAA	6	9	0	3	'0|0'=9;'0|1'=9;'1|1'=0	'0|0'=0;'0|1'=0;'1|1'=0;	'0|0'=4;'0|1'=0;'1|1'=3	18	9	7	Intronic	ENSSSCG00000002363	VSX2	ENSSSCT00000002627	ENSSSCP00000002561	-	-	-	-	-
7_97549448_TAA/TA	6	9	0	3	'0|0'=9;'0|1'=9;'1|1'=0	'0|0'=0;'0|1'=0;'1|1'=0;	'0|0'=4;'0|1'=1;'1|1'=2	18	9	7	Intronic	ENSSSCG00000002363	VSX2	ENSSSCT00000002627	ENSSSCP00000002561	-	-	-	-	-
7_97549996_T/A	6	9	0	3	'0|0'=9;'0|1'=9;'1|1'=0	'0|0'=0;'0|1'=0;'1|1'=0;	'0|0'=4;'0|1'=0;'1|1'=3	18	9	7	Intronic	ENSSSCG00000002363	VSX2	ENSSSCT00000002627	ENSSSCP00000002561	-	-	-	-	-
7_97551336_T/C	6	9	0	3	'0|0'=9;'0|1'=9;'1|1'=0	'0|0'=0;'0|1'=0;'1|1'=0;	'0|0'=4;'0|1'=0;'1|1'=3	18	9	7	Downstream	ENSSSCG00000002363	VSX2	ENSSSCT00000002627	ENSSSCP00000002561	-	-	-	-	-
7_97551343_T/C	6	9	0	3	'0|0'=9;'0|1'=9;'1|1'=0	'0|0'=0;'0|1'=0;'1|1'=0;	'0|0'=4;'0|1'=0;'1|1'=3	18	9	7	Downstream	ENSSSCG00000002363	VSX2	ENSSSCT00000002627	ENSSSCP00000002561	-	-	-	-	-
7_97551349_T/C	6	9	0	3	'0|0'=9;'0|1'=8;'1|1'=1	'0|0'=0;'0|1'=0;'1|1'=0;	'0|0'=4;'0|1'=0;'1|1'=3	18	9	7	Downstream	ENSSSCG00000002363	VSX2	ENSSSCT00000002627	ENSSSCP00000002561	-	-	-	-	-
7_97551376_A/C	6	9	0	3	'0|0'=8;'0|1'=9;'1|1'=0	'0|0'=0;'0|1'=0;'1|1'=0;	'0|0'=4;'0|1'=0;'1|1'=3	18	9	7	Downstream	ENSSSCG00000002363	VSX2	ENSSSCT00000002627	ENSSSCP00000002561	-	-	-	-	-
7_97551413_A/T	6	9	0	3	'0|0'=9;'0|1'=8;'1|1'=1	'0|0'=0;'0|1'=0;'1|1'=0;	'0|0'=4;'0|1'=0;'1|1'=3	18	9	7	Downstream	ENSSSCG00000002363	VSX2	ENSSSCT00000002627	ENSSSCP00000002561	-	-	-	-	-
7_97551421_C/T	6	9	0	3	'0|0'=9;'0|1'=8;'1|1'=1	'0|0'=0;'0|1'=0;'1|1'=0;	'0|0'=4;'0|1'=0;'1|1'=3	18	9	7	Downstream	ENSSSCG00000002363	VSX2	ENSSSCT00000002627	ENSSSCP00000002561	-	-	-	-	-
7_97551433_C/T	6	9	0	3	'0|0'=8;'0|1'=8;'1|1'=1	'0|0'=0;'0|1'=0;'1|1'=0;	'0|0'=4;'0|1'=0;'1|1'=3	18	9	7	Downstream	ENSSSCG00000002363	VSX2	ENSSSCT00000002627	ENSSSCP00000002561	-	-	-	-	-
7_97551616_T/C	6	9	0	3	'0|0'=9;'0|1'=9;'1|1'=0	'0|0'=0;'0|1'=0;'1|1'=0;	'0|0'=4;'0|1'=0;'1|1'=3	18	9	7	Downstream	ENSSSCG00000002363	VSX2	ENSSSCT00000002627	ENSSSCP00000002561	-	-	-	rs789944423	-
7_97551640_A/G	6	9	0	3	'0|0'=9;'0|1'=9;'1|1'=0	'0|0'=0;'0|1'=0;'1|1'=0;	'0|0'=4;'0|1'=0;'1|1'=3	18	9	7	Downstream	ENSSSCG00000002363	VSX2	ENSSSCT00000002627	ENSSSCP00000002561	-	-	-	rs791981388	-
7_97551766_A/G	6	9	0	3	'0|0'=9;'0|1'=9;'1|1'=0	'0|0'=0;'0|1'=0;'1|1'=0;	'0|0'=4;'0|1'=0;'1|1'=3	18	9	7	Downstream	ENSSSCG00000002363	VSX2	ENSSSCT00000002627	ENSSSCP00000002561	-	-	-	-	-
7_97553401_CA/CATTA	6	9	0	3	'0|0'=9;'0|1'=9;'1|1'=0	'0|0'=0;'0|1'=0;'1|1'=0;	'0|0'=4;'0|1'=0;'1|1'=3	18	9	7	Downstream	ENSSSCG00000002363	VSX2	ENSSSCT00000002627	ENSSSCP00000002561	-	-	-	-	-
7_97553413_T/C	6	9	0	3	'0|0'=9;'0|1'=9;'1|1'=0	'0|0'=0;'0|1'=0;'1|1'=0;	'0|0'=4;'0|1'=0;'1|1'=3	18	9	7	Downstream	ENSSSCG00000002363	VSX2	ENSSSCT00000002627	ENSSSCP00000002561	-	-	-	-	-
7_97555277_G/A	6	9	0	3	'0|0'=9;'0|1'=9;'1|1'=0	'0|0'=0;'0|1'=0;'1|1'=0;	'0|0'=4;'0|1'=0;'1|1'=3	18	9	7	Downstream	ENSSSCG00000002363	VSX2	ENSSSCT00000002627	ENSSSCP00000002561	-	-	-	-	-
7_97555781_T/G	6	9	0	3	'0|0'=9;'0|1'=9;'1|1'=0	'0|0'=0;'0|1'=0;'1|1'=0;	'0|0'=4;'0|1'=0;'1|1'=3	18	9	7	Downstream	ENSSSCG00000002363	VSX2	ENSSSCT00000002627	ENSSSCP00000002561	-	-	-	-	-
7_97558350_C/A	6	9	0	3	'0|0'=9;'0|1'=9;'1|1'=0	'0|0'=0;'0|1'=0;'1|1'=0;	'0|0'=4;'0|1'=0;'1|1'=3	18	9	7	Intergenic	-	-	-	-	-	-	-	-	-
7_97559958_T/C	6	9	0	3	'0|0'=9;'0|1'=9;'1|1'=0	'0|0'=0;'0|1'=0;'1|1'=0;	'0|0'=4;'0|1'=0;'1|1'=3	18	9	7	Downstream	ENSSSCG00000038231	ABCD4	ENSSSCT00000037529	ENSSSCP00000051619	-	-	-	-	-
7_97560230_GAGAGCAGAGCA/GAGAGCA	6	9	0	3	'0|0'=8;'0|1'=9;'1|1'=0	'0|0'=0;'0|1'=0;'1|1'=0;	'0|0'=4;'0|1'=0;'1|1'=3	18	9	7	Downstream	ENSSSCG00000038231	ABCD4	ENSSSCT00000037529	ENSSSCP00000051619	-	-	-	-	-
7_97565756_C/T	6	9	0	3	'0|0'=9;'0|1'=9;'1|1'=0	'0|0'=0;'0|1'=0;'1|1'=0;	'0|0'=4;'0|1'=0;'1|1'=3	18	9	7	Intronic	ENSSSCG00000038231	ABCD4	ENSSSCT00000037529	ENSSSCP00000051619	-	-	-	-	-
7_97568968_G/A	6	9	0	3	'0|0'=8;'0|1'=8;'1|1'=1	'0|0'=0;'0|1'=0;'1|1'=0;	'0|0'=4;'0|1'=1;'1|1'=2	18	9	7	Synonymous	ENSSSCG00000038231	ABCD4	ENSSSCT00000037529	ENSSSCP00000051619	-	553	S	-	-
7_97569480_T/C	6	9	0	3	'0|0'=9;'0|1'=9;'1|1'=0	'0|0'=0;'0|1'=0;'1|1'=0;	'0|0'=4;'0|1'=0;'1|1'=3	18	9	7	Intronic	ENSSSCG00000038231	ABCD4	ENSSSCT00000037529	ENSSSCP00000051619	-	-	-	-	-
7_97569484_T/C	6	9	0	3	'0|0'=9;'0|1'=9;'1|1'=0	'0|0'=0;'0|1'=0;'1|1'=0;	'0|0'=4;'0|1'=0;'1|1'=3	18	9	7	Intronic	ENSSSCG00000038231	ABCD4	ENSSSCT00000037529	ENSSSCP00000051619	-	-	-	-	-
7_97570667_AGGGGGC/AGGGGC	6	9	0	3	'0|0'=8;'0|1'=8;'1|1'=1	'0|0'=0;'0|1'=0;'1|1'=0;	'0|0'=4;'0|1'=0;'1|1'=3	18	9	7	Intronic	ENSSSCG00000038231	ABCD4	ENSSSCT00000037529	ENSSSCP00000051619	-	-	-	-	-
7_97570835_GC/AT	6	9	0	3	'0|0'=9;'0|1'=9;'1|1'=0	'0|0'=0;'0|1'=0;'1|1'=0;	'0|0'=4;'0|1'=0;'1|1'=3	18	9	7	Intronic	ENSSSCG00000038231	ABCD4	ENSSSCT00000037529	ENSSSCP00000051619	-	-	-	-	-
7_97570941_T/C	6	9	0	3	'0|0'=9;'0|1'=9;'1|1'=0	'0|0'=0;'0|1'=0;'1|1'=0;	'0|0'=4;'0|1'=0;'1|1'=3	18	9	7	Intronic	ENSSSCG00000038231	ABCD4	ENSSSCT00000037529	ENSSSCP00000051619	-	-	-	-	-
7_97571035_G/T	6	9	0	3	'0|0'=9;'0|1'=6;'1|1'=3	'0|0'=0;'0|1'=0;'1|1'=0;	'0|0'=4;'0|1'=0;'1|1'=3	18	9	7	Intronic	ENSSSCG00000038231	ABCD4	ENSSSCT00000037529	ENSSSCP00000051619	-	-	-	-	-
7_97571369_T/C	6	9	0	3	'0|0'=9;'0|1'=9;'1|1'=0	'0|0'=0;'0|1'=0;'1|1'=0;	'0|0'=4;'0|1'=0;'1|1'=3	18	9	7	Intronic	ENSSSCG00000038231	ABCD4	ENSSSCT00000037529	ENSSSCP00000051619	-	-	-	-	-
7_97571959_A/G	6	9	0	3	'0|0'=9;'0|1'=9;'1|1'=0	'0|0'=0;'0|1'=0;'1|1'=0;	'0|0'=4;'0|1'=0;'1|1'=3	18	9	7	Intronic	ENSSSCG00000038231	ABCD4	ENSSSCT00000037529	ENSSSCP00000051619	-	-	-	-	-
7_97573932_T/G	6	9	0	3	'0|0'=9;'0|1'=8;'1|1'=1	'0|0'=0;'0|1'=0;'1|1'=0;	'0|0'=4;'0|1'=0;'1|1'=3	18	9	7	Missense	ENSSSCG00000038231	ABCD4	ENSSSCT00000037529	ENSSSCP00000051619	-	358	K/Q	-	tolerated(0.1)
7_97573966_T/C	6	15	9	0	'0|0'=1;'0|1'=14;'1|1'=1	'0|0'=0;'0|1'=0;'1|1'=9	'0|0'=0;'0|1'=0;'1|1'=0;	18	9	7	Synonymous	ENSSSCG00000038231	ABCD4	ENSSSCT00000037529	ENSSSCP00000051619	-	346	G	-	-
7_97574396_C/T	6	9	0	3	'0|0'=9;'0|1'=9;'1|1'=0	'0|0'=0;'0|1'=0;'1|1'=0;	'0|0'=4;'0|1'=0;'1|1'=3	18	9	7	Missense	ENSSSCG00000038231	ABCD4	ENSSSCT00000037529	ENSSSCP00000051619	-	288	V/M	-	deleterious(0.03)
7_97574539_T/C	6	9	0	3	'0|0'=8;'0|1'=9;'1|1'=0	'0|0'=0;'0|1'=0;'1|1'=0;	'0|0'=4;'0|1'=0;'1|1'=3	18	9	7	Intronic	ENSSSCG00000038231	ABCD4	ENSSSCT00000037529	ENSSSCP00000051619	-	-	-	rs80815263	-
7_97574758_C/T	6	9	0	3	'0|0'=9;'0|1'=9;'1|1'=0	'0|0'=0;'0|1'=0;'1|1'=0;	'0|0'=4;'0|1'=0;'1|1'=3	18	9	7	Intronic Splice Region	ENSSSCG00000038231	ABCD4	ENSSSCT00000037529	ENSSSCP00000051619	-	-	-	rs703051574	-
7_97574768_T/C	6	9	0	3	'0|0'=9;'0|1'=9;'1|1'=0	'0|0'=0;'0|1'=0;'1|1'=0;	'0|0'=4;'0|1'=0;'1|1'=3	18	9	7	Intronic	ENSSSCG00000038231	ABCD4	ENSSSCT00000037529	ENSSSCP00000051619	-	-	-	rs713724000	-
7_97574805_T/C	6	9	0	3	'0|0'=9;'0|1'=9;'1|1'=0	'0|0'=0;'0|1'=0;'1|1'=0;	'0|0'=4;'0|1'=0;'1|1'=3	18	9	7	Intronic	ENSSSCG00000038231	ABCD4	ENSSSCT00000037529	ENSSSCP00000051619	-	-	-	rs702341289	-
7_97579599_T/C	6	9	0	3	'0|0'=9;'0|1'=9;'1|1'=0	'0|0'=0;'0|1'=0;'1|1'=0;	'0|0'=4;'0|1'=0;'1|1'=3	18	9	7	Intronic	ENSSSCG00000038231	ABCD4	ENSSSCT00000037529	ENSSSCP00000051619	-	-	-	-	-
7_97579601_C/T	6	9	0	3	'0|0'=9;'0|1'=9;'1|1'=0	'0|0'=0;'0|1'=0;'1|1'=0;	'0|0'=4;'0|1'=0;'1|1'=3	18	9	7	Intronic	ENSSSCG00000038231	ABCD4	ENSSSCT00000037529	ENSSSCP00000051619	-	-	-	-	-
7_97579758_T/C	6	15	9	0	'0|0'=2;'0|1'=14;'1|1'=1	'0|0'=0;'0|1'=2;'1|1'=7	'0|0'=0;'0|1'=0;'1|1'=0;	18	9	7	Intronic	ENSSSCG00000038231	ABCD4	ENSSSCT00000037529	ENSSSCP00000051619	-	-	-	-	-
7_97579762_T/C	6	15	9	3	'0|0'=1;'0|1'=5;'1|1'=10	'0|0'=0;'0|1'=0;'1|1'=9	'0|0'=4;'0|1'=0;'1|1'=3	18	9	7	Intronic	ENSSSCG00000038231	ABCD4	ENSSSCT00000037529	ENSSSCP00000051619	-	-	-	-	-
7_97579833_G/T	6	15	9	0	'0|0'=2;'0|1'=13;'1|1'=2	'0|0'=0;'0|1'=0;'1|1'=9	'0|0'=0;'0|1'=0;'1|1'=0;	18	9	7	Synonymous	ENSSSCG00000038231	ABCD4	ENSSSCT00000037529	ENSSSCP00000051619	-	136	R	-	-
7_97580972_A/G	6	9	0	3	'0|0'=9;'0|1'=9;'1|1'=0	'0|0'=0;'0|1'=0;'1|1'=0;	'0|0'=4;'0|1'=0;'1|1'=3	18	9	7	Intronic	ENSSSCG00000038231	ABCD4	ENSSSCT00000037529	ENSSSCP00000051619	-	-	-	-	-
7_97580987_ACCCCCA/ACCCCA	6	9	0	3	'0|0'=9;'0|1'=7;'1|1'=2	'0|0'=0;'0|1'=0;'1|1'=0;	'0|0'=4;'0|1'=0;'1|1'=3	18	9	7	Intronic	ENSSSCG00000038231	ABCD4	ENSSSCT00000037529	ENSSSCP00000051619	-	-	-	-	-
7_97581030_C/G	6	9	0	3	'0|0'=9;'0|1'=8;'1|1'=1	'0|0'=0;'0|1'=0;'1|1'=0;	'0|0'=4;'0|1'=2;'1|1'=1	18	9	7	Intronic	ENSSSCG00000038231	ABCD4	ENSSSCT00000037529	ENSSSCP00000051619	-	-	-	-	-
7_97581033_GG/AG	6	9	0	3	'0|0'=9;'0|1'=7;'1|1'=2	'0|0'=0;'0|1'=0;'1|1'=0;	'0|0'=4;'0|1'=0;'1|1'=3	18	9	7	Intronic	ENSSSCG00000038231	ABCD4	ENSSSCT00000037529	ENSSSCP00000051619	-	-	-	-	-
7_97581052_ACA/AT	6	9	0	3	'0|0'=9;'0|1'=9;'1|1'=0	'0|0'=0;'0|1'=0;'1|1'=0;	'0|0'=4;'0|1'=0;'1|1'=3	18	9	7	Intronic	ENSSSCG00000038231	ABCD4	ENSSSCT00000037529	ENSSSCP00000051619	-	-	-	-	-
7_97583500_A/G	6	15	9	0	'0|0'=0;'0|1'=2;'1|1'=13	'0|0'=0;'0|1'=2;'1|1'=7	'0|0'=0;'0|1'=0;'1|1'=0;	18	9	7	Intronic	ENSSSCG00000038231	ABCD4	ENSSSCT00000037529	ENSSSCP00000051619	-	-	-	-	-
7_97585188_T/A	6	9	0	3	'0|0'=9;'0|1'=9;'1|1'=0	'0|0'=0;'0|1'=0;'1|1'=0;	'0|0'=4;'0|1'=0;'1|1'=3	18	9	7	Intronic	ENSSSCG00000038231	ABCD4	ENSSSCT00000037529	ENSSSCP00000051619	-	-	-	-	-
7_97585641_T/A	6	9	0	3	'0|0'=9;'0|1'=8;'1|1'=1	'0|0'=0;'0|1'=0;'1|1'=0;	'0|0'=4;'0|1'=0;'1|1'=3	18	9	7	Upstream	ENSSSCG00000038231	ABCD4	ENSSSCT00000037529	ENSSSCP00000051619	-	-	-	-	-
7_97585721_G/A	6	9	0	3	'0|0'=8;'0|1'=7;'1|1'=2	'0|0'=0;'0|1'=0;'1|1'=0;	'0|0'=4;'0|1'=0;'1|1'=3	18	9	7	Upstream	ENSSSCG00000038231	ABCD4	ENSSSCT00000037529	ENSSSCP00000051619	-	-	-	-	-
7_97587374_A/T	6	9	0	3	'0|0'=9;'0|1'=7;'1|1'=2	'0|0'=0;'0|1'=0;'1|1'=0;	'0|0'=4;'0|1'=0;'1|1'=3	18	9	7	Upstream	ENSSSCG00000038231	ABCD4	ENSSSCT00000037529	ENSSSCP00000051619	-	-	-	-	-
7_97587440_T/C	6	9	0	3	'0|0'=9;'0|1'=8;'1|1'=1	'0|0'=0;'0|1'=0;'1|1'=0;	'0|0'=4;'0|1'=0;'1|1'=3	18	9	7	Upstream	ENSSSCG00000038231	ABCD4	ENSSSCT00000037529	ENSSSCP00000051619	-	-	-	-	-
7_97587509_TAA/TAAA	6	9	0	3	'0|0'=9;'0|1'=9;'1|1'=0	'0|0'=0;'0|1'=0;'1|1'=0;	'0|0'=4;'0|1'=0;'1|1'=3	18	9	7	Upstream	ENSSSCG00000038231	ABCD4	ENSSSCT00000037529	ENSSSCP00000051619	-	-	-	-	-
7_97587806_A/G	6	9	0	3	'0|0'=8;'0|1'=8;'1|1'=1	'0|0'=0;'0|1'=0;'1|1'=0;	'0|0'=4;'0|1'=0;'1|1'=3	18	9	7	Upstream	ENSSSCG00000038231	ABCD4	ENSSSCT00000037529	ENSSSCP00000051619	-	-	-	-	-
7_97587850_A/G	6	9	0	3	'0|0'=9;'0|1'=9;'1|1'=0	'0|0'=0;'0|1'=0;'1|1'=0;	'0|0'=4;'0|1'=0;'1|1'=3	18	9	7	Upstream	ENSSSCG00000038231	ABCD4	ENSSSCT00000037529	ENSSSCP00000051619	-	-	-	-	-
7_97589705_T/C	6	9	0	3	'0|0'=9;'0|1'=8;'1|1'=1	'0|0'=0;'0|1'=0;'1|1'=0;	'0|0'=4;'0|1'=0;'1|1'=3	18	9	7	Upstream	ENSSSCG00000038231	ABCD4	ENSSSCT00000037529	ENSSSCP00000051619	-	-	-	-	-
7_97590877_A/T	6	8	0	2	'0|0'=9;'0|1'=7;'1|1'=1	'0|0'=0;'0|1'=0;'1|1'=0;	'0|0'=4;'0|1'=0;'1|1'=2	18	9	7	Intergenic	-	-	-	-	-	-	-	-	-
7_97593447_G/A	6	9	0	3	'0|0'=9;'0|1'=9;'1|1'=0	'0|0'=0;'0|1'=0;'1|1'=0;	'0|0'=4;'0|1'=0;'1|1'=3	18	9	7	Intergenic	-	-	-	-	-	-	-	-	-
7_97593587_C/G	6	9	0	3	'0|0'=9;'0|1'=9;'1|1'=0	'0|0'=0;'0|1'=0;'1|1'=0;	'0|0'=4;'0|1'=0;'1|1'=3	18	9	7	Intergenic	-	-	-	-	-	-	-	-	-
7_97596220_A/T	6	9	0	3	'0|0'=9;'0|1'=9;'1|1'=0	'0|0'=0;'0|1'=0;'1|1'=0;	'0|0'=4;'0|1'=0;'1|1'=3	18	9	7	Intergenic	-	-	-	-	-	-	-	-	-
7_97596302_TGGC/TGA	6	9	0	3	'0|0'=9;'0|1'=9;'1|1'=0	'0|0'=0;'0|1'=0;'1|1'=0;	'0|0'=4;'0|1'=0;'1|1'=3	18	9	7	Intergenic	-	-	-	-	-	-	-	-	-
7_97596333_C/T	6	9	0	3	'0|0'=9;'0|1'=9;'1|1'=0	'0|0'=0;'0|1'=0;'1|1'=0;	'0|0'=4;'0|1'=0;'1|1'=3	18	9	7	Intergenic	-	-	-	-	-	-	-	-	-
7_97596559_G/C	6	9	0	3	'0|0'=8;'0|1'=9;'1|1'=0	'0|0'=0;'0|1'=0;'1|1'=0;	'0|0'=4;'0|1'=0;'1|1'=3	18	9	7	Intergenic	-	-	-	-	-	-	-	-	-
7_97596799_C/T	6	9	0	3	'0|0'=8;'0|1'=9;'1|1'=0	'0|0'=0;'0|1'=0;'1|1'=0;	'0|0'=4;'0|1'=0;'1|1'=3	18	9	7	Intergenic	-	-	-	-	-	-	-	-	-
7_97597868_AAAATAAATAAATAAATG/AAAATAAAGAAATAAATG	6	9	0	3	'0|0'=9;'0|1'=9;'1|1'=0	'0|0'=0;'0|1'=0;'1|1'=0;	'0|0'=4;'0|1'=0;'1|1'=3	18	9	7	Intergenic	-	-	-	-	-	-	-	-	-
7_97598201_GCCCCCG/GCCCCG	6	9	0	3	'0|0'=9;'0|1'=9;'1|1'=0	'0|0'=0;'0|1'=0;'1|1'=0;	'0|0'=4;'0|1'=0;'1|1'=3	18	9	7	Intergenic	-	-	-	-	-	-	-	-	-
7_97599576_A/G	6	9	0	3	'0|0'=9;'0|1'=9;'1|1'=0	'0|0'=0;'0|1'=0;'1|1'=0;	'0|0'=4;'0|1'=1;'1|1'=2	18	9	7	Intergenic	-	-	-	-	-	-	-	rs702261267	-
7_97601713_C/T	6	9	3	3	'0|0'=9;'0|1'=9;'1|1'=0	'0|0'=5;'0|1'=3;'1|1'=0	'0|0'=4;'0|1'=3;'1|1'=0	18	9	7	Intergenic	-	-	-	-	-	-	-	-	-
7_97601770_A/G	6	9	0	3	'0|0'=9;'0|1'=9;'1|1'=0	'0|0'=0;'0|1'=0;'1|1'=0;	'0|0'=4;'0|1'=0;'1|1'=3	18	9	7	Intergenic	-	-	-	-	-	-	-	rs712334659	-
7_97601776_T/G	6	9	0	3	'0|0'=9;'0|1'=9;'1|1'=0	'0|0'=0;'0|1'=0;'1|1'=0;	'0|0'=4;'0|1'=0;'1|1'=3	18	9	7	Intergenic	-	-	-	-	-	-	-	rs696342181	-
7_97601845_C/T	6	9	0	3	'0|0'=9;'0|1'=9;'1|1'=0	'0|0'=0;'0|1'=0;'1|1'=0;	'0|0'=4;'0|1'=0;'1|1'=3	18	9	7	Intergenic	-	-	-	-	-	-	-	-	-
7_97601852_C/T	6	9	0	3	'0|0'=9;'0|1'=9;'1|1'=0	'0|0'=0;'0|1'=0;'1|1'=0;	'0|0'=4;'0|1'=0;'1|1'=3	18	9	7	Intergenic	-	-	-	-	-	-	-	-	-
7_97602183_G/A	6	9	0	3	'0|0'=9;'0|1'=9;'1|1'=0	'0|0'=0;'0|1'=0;'1|1'=0;	'0|0'=4;'0|1'=0;'1|1'=3	18	9	7	Intergenic	-	-	-	-	-	-	-	rs788979466	-
7_97602252_T/C	6	9	0	3	'0|0'=9;'0|1'=9;'1|1'=0	'0|0'=0;'0|1'=0;'1|1'=0;	'0|0'=4;'0|1'=0;'1|1'=3	18	9	7	Intergenic	-	-	-	-	-	-	-	-	-
7_97602282_A/C	6	9	0	3	'0|0'=9;'0|1'=9;'1|1'=0	'0|0'=0;'0|1'=0;'1|1'=0;	'0|0'=4;'0|1'=0;'1|1'=3	18	9	7	Intergenic	-	-	-	-	-	-	-	-	-
7_97602290_C/A	6	9	0	3	'0|0'=9;'0|1'=9;'1|1'=0	'0|0'=0;'0|1'=0;'1|1'=0;	'0|0'=4;'0|1'=0;'1|1'=3	18	9	7	Intergenic	-	-	-	-	-	-	-	-	-
7_97602454_T/C	6	9	0	3	'0|0'=9;'0|1'=9;'1|1'=0	'0|0'=0;'0|1'=0;'1|1'=0;	'0|0'=4;'0|1'=0;'1|1'=3	18	9	7	Intergenic	-	-	-	-	-	-	-	-	-
7_97602519_G/A	6	9	1	3	'0|0'=8;'0|1'=9;'1|1'=0	'0|0'=8;'0|1'=1;'1|1'=0	'0|0'=4;'0|1'=0;'1|1'=3	18	9	7	Intergenic	-	-	-	-	-	-	-	-	-
7_97602729_G/A	6	9	0	3	'0|0'=9;'0|1'=9;'1|1'=0	'0|0'=0;'0|1'=0;'1|1'=0;	'0|0'=4;'0|1'=0;'1|1'=3	18	9	7	Intergenic	-	-	-	-	-	-	-	-	-
7_97602765_A/G	6	9	0	3	'0|0'=8;'0|1'=7;'1|1'=2	'0|0'=0;'0|1'=0;'1|1'=0;	'0|0'=4;'0|1'=0;'1|1'=3	18	9	7	Intergenic	-	-	-	-	-	-	-	-	-
7_97605966_G/T	6	9	0	3	'0|0'=9;'0|1'=8;'1|1'=1	'0|0'=0;'0|1'=0;'1|1'=0;	'0|0'=4;'0|1'=0;'1|1'=3	18	9	7	Intergenic	-	-	-	-	-	-	-	-	-
7_97605998_G/A	6	9	0	3	'0|0'=9;'0|1'=9;'1|1'=0	'0|0'=0;'0|1'=0;'1|1'=0;	'0|0'=4;'0|1'=1;'1|1'=2	18	9	7	Intergenic	-	-	-	-	-	-	-	-	-
7_97606238_T/C	6	9	0	3	'0|0'=9;'0|1'=9;'1|1'=0	'0|0'=0;'0|1'=0;'1|1'=0;	'0|0'=4;'0|1'=0;'1|1'=3	18	9	7	Intergenic	-	-	-	-	-	-	-	rs712843443	-
7_97606281_TG/TCG	6	9	0	3	'0|0'=9;'0|1'=9;'1|1'=0	'0|0'=0;'0|1'=0;'1|1'=0;	'0|0'=4;'0|1'=0;'1|1'=3	18	9	7	Intergenic	-	-	-	-	-	-	-	rs788505523	-
7_97606304_C/G	6	9	0	3	'0|0'=9;'0|1'=9;'1|1'=0	'0|0'=0;'0|1'=0;'1|1'=0;	'0|0'=4;'0|1'=0;'1|1'=3	18	9	7	Intergenic	-	-	-	-	-	-	-	rs697297609	-
7_97606774_G/C	6	9	0	3	'0|0'=9;'0|1'=9;'1|1'=0	'0|0'=0;'0|1'=0;'1|1'=0;	'0|0'=4;'0|1'=0;'1|1'=3	18	9	7	Intergenic	-	-	-	-	-	-	-	rs701222829&rs697606314	-
7_97607042_A/T	6	9	0	3	'0|0'=9;'0|1'=8;'1|1'=1	'0|0'=0;'0|1'=0;'1|1'=0;	'0|0'=4;'0|1'=0;'1|1'=3	18	9	7	Intergenic	-	-	-	-	-	-	-	rs697042849	-
7_97607063_G/A	6	9	0	3	'0|0'=9;'0|1'=7;'1|1'=2	'0|0'=0;'0|1'=0;'1|1'=0;	'0|0'=4;'0|1'=0;'1|1'=3	18	9	7	Intergenic	-	-	-	-	-	-	-	rs704430853&rs331992172	-
7_97607256_A/G	6	8	0	2	'0|0'=10;'0|1'=7;'1|1'=1	'0|0'=0;'0|1'=0;'1|1'=0;	'0|0'=4;'0|1'=0;'1|1'=2	18	9	7	Intergenic	-	-	-	-	-	-	-	-	-
7_97607449_C/T	6	9	0	3	'0|0'=9;'0|1'=8;'1|1'=1	'0|0'=0;'0|1'=0;'1|1'=0;	'0|0'=4;'0|1'=0;'1|1'=3	18	9	7	Intergenic	-	-	-	-	-	-	-	-	-
7_97607596_TAC/TC	6	9	0	3	'0|0'=9;'0|1'=8;'1|1'=1	'0|0'=0;'0|1'=0;'1|1'=0;	'0|0'=4;'0|1'=0;'1|1'=3	18	9	7	Intergenic	-	-	-	-	-	-	-	-	-
7_97607945_AGA/AAA	6	15	9	7	'0|0'=3;'0|1'=15;'1|1'=0	'0|0'=0;'0|1'=9;'1|1'=0	'0|0'=0;'0|1'=7;'1|1'=0	18	9	7	Intergenic	-	-	-	-	-	-	-	-	-
7_97608014_TA/TAGCA	6	9	0	3	'0|0'=8;'0|1'=9;'1|1'=0	'0|0'=0;'0|1'=0;'1|1'=0;	'0|0'=4;'0|1'=0;'1|1'=3	18	9	7	Intergenic	-	-	-	-	-	-	-	-	-
7_97608354_A/G	6	9	0	3	'0|0'=9;'0|1'=9;'1|1'=0	'0|0'=0;'0|1'=0;'1|1'=0;	'0|0'=4;'0|1'=0;'1|1'=3	18	9	7	Intergenic	-	-	-	-	-	-	-	-	-
7_97608418_GGT/GGG	6	9	0	3	'0|0'=9;'0|1'=9;'1|1'=0	'0|0'=0;'0|1'=0;'1|1'=0;	'0|0'=4;'0|1'=0;'1|1'=3	18	9	7	Intergenic	-	-	-	-	-	-	-	-	-
7_97608423_C/A	6	9	0	3	'0|0'=9;'0|1'=9;'1|1'=0	'0|0'=0;'0|1'=0;'1|1'=0;	'0|0'=4;'0|1'=0;'1|1'=3	18	9	7	Intergenic	-	-	-	-	-	-	-	-	-
7_97610131_TCT/TTT	6	15	9	0	'0|0'=3;'0|1'=9;'1|1'=6	'0|0'=0;'0|1'=0;'1|1'=9	'0|0'=0;'0|1'=0;'1|1'=0;	18	9	7	Upstream	ENSSSCG00000002361	VRTN	ENSSSCT00000002625	ENSSSCP00000028089	-	-	-	rs694401908	-
7_97610165_T/C	6	9	0	3	'0|0'=9;'0|1'=9;'1|1'=0	'0|0'=0;'0|1'=0;'1|1'=0;	'0|0'=4;'0|1'=0;'1|1'=3	18	9	7	Upstream	ENSSSCG00000002361	VRTN	ENSSSCT00000002625	ENSSSCP00000028089	-	-	-	rs340391503	-
7_97610173_A/G	6	9	0	3	'0|0'=9;'0|1'=9;'1|1'=0	'0|0'=0;'0|1'=0;'1|1'=0;	'0|0'=4;'0|1'=0;'1|1'=3	18	9	7	Upstream	ENSSSCG00000002361	VRTN	ENSSSCT00000002625	ENSSSCP00000028089	-	-	-	rs692440550	-
7_97610175_G/A	6	9	0	3	'0|0'=9;'0|1'=9;'1|1'=0	'0|0'=0;'0|1'=0;'1|1'=0;	'0|0'=4;'0|1'=0;'1|1'=3	18	9	7	Upstream	ENSSSCG00000002361	VRTN	ENSSSCT00000002625	ENSSSCP00000028089	-	-	-	-	-
7_97610256_A/C	6	9	0	3	'0|0'=9;'0|1'=9;'1|1'=0	'0|0'=0;'0|1'=0;'1|1'=0;	'0|0'=4;'0|1'=0;'1|1'=3	18	9	7	Upstream	ENSSSCG00000002361	VRTN	ENSSSCT00000002625	ENSSSCP00000028089	-	-	-	rs333121340&rs792455818	-
7_97611003_C/G	6	9	0	3	'0|0'=9;'0|1'=9;'1|1'=0	'0|0'=0;'0|1'=0;'1|1'=0;	'0|0'=4;'0|1'=0;'1|1'=3	18	9	7	Upstream	ENSSSCG00000002361	VRTN	ENSSSCT00000002625	ENSSSCP00000028089	-	-	-	-	-
7_97612278_C/T	6	9	0	3	'0|0'=9;'0|1'=9;'1|1'=0	'0|0'=0;'0|1'=0;'1|1'=0;	'0|0'=4;'0|1'=0;'1|1'=3	18	9	7	Upstream	ENSSSCG00000002361	VRTN	ENSSSCT00000002625	ENSSSCP00000028089	-	-	-	-	-
7_97613626_C/T	6	9	0	3	'0|0'=8;'0|1'=9;'1|1'=0	'0|0'=0;'0|1'=0;'1|1'=0;	'0|0'=4;'0|1'=0;'1|1'=3	18	9	7	Upstream	ENSSSCG00000002361	VRTN	ENSSSCT00000002625	ENSSSCP00000028089	-	-	-	-	-
7_97613711_C/T	6	9	0	3	'0|0'=9;'0|1'=9;'1|1'=0	'0|0'=0;'0|1'=0;'1|1'=0;	'0|0'=4;'0|1'=0;'1|1'=3	18	9	7	Upstream	ENSSSCG00000002361	VRTN	ENSSSCT00000002625	ENSSSCP00000028089	-	-	-	-	-
7_97614027_G/A	6	9	0	3	'0|0'=9;'0|1'=9;'1|1'=0	'0|0'=0;'0|1'=0;'1|1'=0;	'0|0'=4;'0|1'=0;'1|1'=3	18	9	7	Upstream	ENSSSCG00000002361	VRTN	ENSSSCT00000002625	ENSSSCP00000028089	-	-	-	-	-
7_97614516_AT/ATCTGTTT	6	9	0	3	'0|0'=9;'0|1'=9;'1|1'=0	'0|0'=0;'0|1'=0;'1|1'=0;	'0|0'=4;'0|1'=0;'1|1'=3	18	9	7	Upstream	ENSSSCG00000002361	VRTN	ENSSSCT00000002625	ENSSSCP00000028089	-	-	-	-	-
7_97614694_A/G	6	9	0	3	'0|0'=9;'0|1'=9;'1|1'=0	'0|0'=0;'0|1'=0;'1|1'=0;	'0|0'=4;'0|1'=0;'1|1'=3	18	9	7	Upstream	ENSSSCG00000002361	VRTN	ENSSSCT00000002625	ENSSSCP00000028089	-	-	-	rs699768907	-
7_97615909_G/A	6	9	0	3	'0|0'=8;'0|1'=9;'1|1'=0	'0|0'=0;'0|1'=0;'1|1'=0;	'0|0'=4;'0|1'=0;'1|1'=3	18	9	7	Intronic	ENSSSCG00000002361	VRTN	ENSSSCT00000002625	ENSSSCP00000028089	-	-	-	-	-
7_97615920_A/C	6	9	0	3	'0|0'=9;'0|1'=9;'1|1'=0	'0|0'=0;'0|1'=0;'1|1'=0;	'0|0'=4;'0|1'=0;'1|1'=3	18	9	7	Intronic	ENSSSCG00000002361	VRTN	ENSSSCT00000002625	ENSSSCP00000028089	-	-	-	-	-
7_97616088_CCCTTC/CCCTTCCTTC	6	9	0	3	'0|0'=9;'0|1'=9;'1|1'=0	'0|0'=0;'0|1'=0;'1|1'=0;	'0|0'=4;'0|1'=0;'1|1'=3	18	9	7	Intronic	ENSSSCG00000002361	VRTN	ENSSSCT00000002625	ENSSSCP00000028089	-	-	-	-	-
7_97616370_G/A	6	9	0	3	'0|0'=9;'0|1'=9;'1|1'=0	'0|0'=0;'0|1'=0;'1|1'=0;	'0|0'=4;'0|1'=0;'1|1'=3	18	9	7	Intronic	ENSSSCG00000002361	VRTN	ENSSSCT00000002625	ENSSSCP00000028089	-	-	-	-	-
7_97617335_C/T	6	9	0	3	'0|0'=8;'0|1'=9;'1|1'=0	'0|0'=0;'0|1'=0;'1|1'=0;	'0|0'=4;'0|1'=0;'1|1'=3	18	9	7	Intronic	ENSSSCG00000002361	VRTN	ENSSSCT00000002625	ENSSSCP00000028089	-	-	-	-	-
7_97617540_G/C	6	15	9	3	'0|0'=0;'0|1'=6;'1|1'=9	'0|0'=0;'0|1'=0;'1|1'=9	'0|0'=4;'0|1'=0;'1|1'=3	18	9	7	Intronic	ENSSSCG00000002361	VRTN	ENSSSCT00000002625	ENSSSCP00000028089	-	-	-	rs345117077	-
7_97619597_C/T	6	9	0	3	'0|0'=9;'0|1'=9;'1|1'=0	'0|0'=0;'0|1'=0;'1|1'=0;	'0|0'=4;'0|1'=0;'1|1'=3	18	9	7	Intronic	ENSSSCG00000002361	VRTN	ENSSSCT00000002625	ENSSSCP00000028089	-	-	-	-	-
7_97620989_C/T	6	9	0	3	'0|0'=9;'0|1'=9;'1|1'=0	'0|0'=0;'0|1'=0;'1|1'=0;	'0|0'=4;'0|1'=0;'1|1'=3	18	9	7	Intronic	ENSSSCG00000002361	VRTN	ENSSSCT00000002625	ENSSSCP00000028089	-	-	-	-	-
7_97620998_GA/AG	6	9	0	3	'0|0'=9;'0|1'=9;'1|1'=0	'0|0'=0;'0|1'=0;'1|1'=0;	'0|0'=4;'0|1'=0;'1|1'=3	18	9	7	Intronic	ENSSSCG00000002361	VRTN	ENSSSCT00000002625	ENSSSCP00000028089	-	-	-	-	-
7_97621037_C/T	6	9	0	3	'0|0'=9;'0|1'=9;'1|1'=0	'0|0'=0;'0|1'=0;'1|1'=0;	'0|0'=4;'0|1'=0;'1|1'=3	18	9	7	Intronic	ENSSSCG00000002361	VRTN	ENSSSCT00000002625	ENSSSCP00000028089	-	-	-	-	-
7_97621089_CAA/CA	6	15	9	0	'0|0'=2;'0|1'=8;'1|1'=7	'0|0'=0;'0|1'=2;'1|1'=7	'0|0'=0;'0|1'=0;'1|1'=0;	18	9	7	Intronic	ENSSSCG00000002361	VRTN	ENSSSCT00000002625	ENSSSCP00000028089	-	-	-	-	-
7_97621125_A/G	6	9	0	3	'0|0'=7;'0|1'=9;'1|1'=0	'0|0'=0;'0|1'=0;'1|1'=0;	'0|0'=4;'0|1'=0;'1|1'=3	18	9	7	Intronic	ENSSSCG00000002361	VRTN	ENSSSCT00000002625	ENSSSCP00000028089	-	-	-	-	-
7_97621133_T/C	6	9	0	3	'0|0'=8;'0|1'=9;'1|1'=0	'0|0'=0;'0|1'=0;'1|1'=0;	'0|0'=4;'0|1'=0;'1|1'=3	18	9	7	Intronic	ENSSSCG00000002361	VRTN	ENSSSCT00000002625	ENSSSCP00000028089	-	-	-	-	-
7_97621155_G/A	6	9	0	3	'0|0'=8;'0|1'=9;'1|1'=0	'0|0'=0;'0|1'=0;'1|1'=0;	'0|0'=4;'0|1'=0;'1|1'=3	18	9	7	Intronic	ENSSSCG00000002361	VRTN	ENSSSCT00000002625	ENSSSCP00000028089	-	-	-	-	-
7_97624926_C/T	6	9	0	3	'0|0'=9;'0|1'=9;'1|1'=0	'0|0'=0;'0|1'=0;'1|1'=0;	'0|0'=4;'0|1'=0;'1|1'=3	18	9	7	Downstream	ENSSSCG00000002361	VRTN	ENSSSCT00000002625	ENSSSCP00000028089	-	-	-	-	-
7_97624956_C/G	6	9	0	3	'0|0'=9;'0|1'=9;'1|1'=0	'0|0'=0;'0|1'=0;'1|1'=0;	'0|0'=4;'0|1'=0;'1|1'=3	18	9	7	Downstream	ENSSSCG00000002361	VRTN	ENSSSCT00000002625	ENSSSCP00000028089	-	-	-	-	-
7_97624964_T/C	6	9	0	3	'0|0'=9;'0|1'=9;'1|1'=0	'0|0'=0;'0|1'=0;'1|1'=0;	'0|0'=4;'0|1'=0;'1|1'=3	18	9	7	Downstream	ENSSSCG00000002361	VRTN	ENSSSCT00000002625	ENSSSCP00000028089	-	-	-	-	-
7_97625812_T/G	6	8	0	2	'0|0'=10;'0|1'=8;'1|1'=0	'0|0'=0;'0|1'=0;'1|1'=0;	'0|0'=4;'0|1'=0;'1|1'=2	18	9	7	Downstream	ENSSSCG00000002361	VRTN	ENSSSCT00000002625	ENSSSCP00000028089	-	-	-	-	-
7_97626338_A/G	6	9	0	3	'0|0'=9;'0|1'=9;'1|1'=0	'0|0'=0;'0|1'=0;'1|1'=0;	'0|0'=4;'0|1'=0;'1|1'=3	18	9	7	Downstream	ENSSSCG00000002361	VRTN	ENSSSCT00000002625	ENSSSCP00000028089	-	-	-	-	-
7_97626340_A/G	6	9	0	3	'0|0'=9;'0|1'=9;'1|1'=0	'0|0'=0;'0|1'=0;'1|1'=0;	'0|0'=4;'0|1'=0;'1|1'=3	18	9	7	Downstream	ENSSSCG00000002361	VRTN	ENSSSCT00000002625	ENSSSCP00000028089	-	-	-	-	-
7_97626342_G/A	6	9	0	3	'0|0'=9;'0|1'=9;'1|1'=0	'0|0'=0;'0|1'=0;'1|1'=0;	'0|0'=4;'0|1'=0;'1|1'=3	18	9	7	Downstream	ENSSSCG00000002361	VRTN	ENSSSCT00000002625	ENSSSCP00000028089	-	-	-	-	-
7_97626717_A/G	6	9	0	3	'0|0'=9;'0|1'=8;'1|1'=1	'0|0'=0;'0|1'=0;'1|1'=0;	'0|0'=4;'0|1'=0;'1|1'=3	18	9	7	Downstream	ENSSSCG00000002361	VRTN	ENSSSCT00000002625	ENSSSCP00000028089	-	-	-	-	-
7_97626743_C/T	6	9	0	3	'0|0'=9;'0|1'=5;'1|1'=4	'0|0'=0;'0|1'=0;'1|1'=0;	'0|0'=4;'0|1'=0;'1|1'=3	18	9	7	Downstream	ENSSSCG00000002361	VRTN	ENSSSCT00000002625	ENSSSCP00000028089	-	-	-	-	-
7_97627280_C/A	6	9	0	3	'0|0'=9;'0|1'=9;'1|1'=0	'0|0'=0;'0|1'=0;'1|1'=0;	'0|0'=4;'0|1'=0;'1|1'=3	18	9	7	Downstream	ENSSSCG00000002361	VRTN	ENSSSCT00000002625	ENSSSCP00000028089	-	-	-	-	-
7_97627310_AGCCACAGCCACTG/AG	6	9	0	3	'0|0'=9;'0|1'=9;'1|1'=0	'0|0'=0;'0|1'=0;'1|1'=0;	'0|0'=4;'0|1'=3;'1|1'=0	18	9	7	Downstream	ENSSSCG00000002361	VRTN	ENSSSCT00000002625	ENSSSCP00000028089	-	-	-	-	-
7_97627743_C/T	6	9	0	3	'0|0'=9;'0|1'=8;'1|1'=1	'0|0'=0;'0|1'=0;'1|1'=0;	'0|0'=4;'0|1'=0;'1|1'=3	18	9	7	Downstream	ENSSSCG00000002361	VRTN	ENSSSCT00000002625	ENSSSCP00000028089	-	-	-	rs698493909	-
7_97629255_G/A	6	9	0	3	'0|0'=8;'0|1'=9;'1|1'=0	'0|0'=0;'0|1'=0;'1|1'=0;	'0|0'=4;'0|1'=0;'1|1'=3	18	9	7	Downstream	ENSSSCG00000002361	VRTN	ENSSSCT00000002625	ENSSSCP00000028089	-	-	-	rs328409986	-
7_97629338_G/A	6	9	0	3	'0|0'=8;'0|1'=9;'1|1'=0	'0|0'=0;'0|1'=0;'1|1'=0;	'0|0'=4;'0|1'=0;'1|1'=3	18	9	7	Intergenic	-	-	-	-	-	-	-	rs337020997	-
7_97631321_G/A	6	9	0	3	'0|0'=9;'0|1'=9;'1|1'=0	'0|0'=0;'0|1'=0;'1|1'=0;	'0|0'=4;'0|1'=1;'1|1'=2	18	9	7	Intergenic	-	-	-	-	-	-	-	rs326785942	-
7_97631376_G/A	6	9	0	3	'0|0'=9;'0|1'=9;'1|1'=0	'0|0'=0;'0|1'=0;'1|1'=0;	'0|0'=4;'0|1'=0;'1|1'=3	18	9	7	Intergenic	-	-	-	-	-	-	-	rs345605124	-
7_97631398_C/G	6	9	0	3	'0|0'=9;'0|1'=9;'1|1'=0	'0|0'=0;'0|1'=0;'1|1'=0;	'0|0'=4;'0|1'=0;'1|1'=3	18	9	7	Intergenic	-	-	-	-	-	-	-	rs328312471	-
7_97631451_A/G	6	9	0	3	'0|0'=9;'0|1'=9;'1|1'=0	'0|0'=0;'0|1'=0;'1|1'=0;	'0|0'=4;'0|1'=0;'1|1'=3	18	9	7	Intergenic	-	-	-	-	-	-	-	rs319210914	-
7_97631460_GC/AC	6	9	0	3	'0|0'=9;'0|1'=9;'1|1'=0	'0|0'=0;'0|1'=0;'1|1'=0;	'0|0'=4;'0|1'=0;'1|1'=3	18	9	7	Intergenic	-	-	-	-	-	-	-	rs329392577	-
7_97633654_A/G	6	9	0	3	'0|0'=9;'0|1'=9;'1|1'=0	'0|0'=0;'0|1'=0;'1|1'=0;	'0|0'=4;'0|1'=0;'1|1'=3	18	9	7	Intergenic	-	-	-	-	-	-	-	rs332217011	-
7_97634001_CAAAAACAAAAAACAA/CAAAAACAAAAAACAAAAAACAA	6	9	0	3	'0|0'=9;'0|1'=9;'1|1'=0	'0|0'=0;'0|1'=0;'1|1'=0;	'0|0'=4;'0|1'=0;'1|1'=3	18	9	7	Intergenic	-	-	-	-	-	-	-	-	-
7_97634608_TC/TT	6	12	6	3	'0|0'=5;'0|1'=11;'1|1'=1	'0|0'=2;'0|1'=6;'1|1'=0	'0|0'=4;'0|1'=3;'1|1'=0	18	9	7	Intergenic	-	-	-	-	-	-	-	-	-
7_97634613_C/T	6	14	8	5	'0|0'=3;'0|1'=11;'1|1'=3	'0|0'=0;'0|1'=7;'1|1'=1	'0|0'=1;'0|1'=5;'1|1'=0	18	9	7	Intergenic	-	-	-	-	-	-	-	-	-
7_97634659_T/C	6	8	0	2	'0|0'=10;'0|1'=7;'1|1'=1	'0|0'=0;'0|1'=0;'1|1'=0;	'0|0'=4;'0|1'=0;'1|1'=2	18	9	7	Intergenic	-	-	-	-	-	-	-	rs713660993	-
7_97634718_G/A	6	9	0	3	'0|0'=9;'0|1'=7;'1|1'=2	'0|0'=0;'0|1'=0;'1|1'=0;	'0|0'=4;'0|1'=1;'1|1'=2	18	9	7	Intergenic	-	-	-	-	-	-	-	rs704521456	-
7_97634726_C/A	6	9	0	3	'0|0'=9;'0|1'=7;'1|1'=2	'0|0'=0;'0|1'=0;'1|1'=0;	'0|0'=4;'0|1'=0;'1|1'=3	18	9	7	Intergenic	-	-	-	-	-	-	-	rs712358122	-
7_97634737_C/G	6	9	0	3	'0|0'=9;'0|1'=7;'1|1'=2	'0|0'=0;'0|1'=0;'1|1'=0;	'0|0'=4;'0|1'=1;'1|1'=2	18	9	7	Intergenic	-	-	-	-	-	-	-	rs323468405	-
7_97634740_A/G	6	9	0	3	'0|0'=9;'0|1'=8;'1|1'=1	'0|0'=0;'0|1'=0;'1|1'=0;	'0|0'=4;'0|1'=1;'1|1'=2	18	9	7	Intergenic	-	-	-	-	-	-	-	rs702069287	-
7_97634782_C/T	6	9	0	3	'0|0'=9;'0|1'=9;'1|1'=0	'0|0'=0;'0|1'=0;'1|1'=0;	'0|0'=4;'0|1'=0;'1|1'=3	18	9	7	Intergenic	-	-	-	-	-	-	-	rs698883002	-
7_97636327_A/G	6	9	0	3	'0|0'=9;'0|1'=9;'1|1'=0	'0|0'=0;'0|1'=0;'1|1'=0;	'0|0'=4;'0|1'=0;'1|1'=3	18	9	7	Intergenic	-	-	-	-	-	-	-	rs327526608	-
7_97636996_C/A	6	9	0	3	'0|0'=9;'0|1'=9;'1|1'=0	'0|0'=0;'0|1'=0;'1|1'=0;	'0|0'=4;'0|1'=0;'1|1'=3	18	9	7	Intergenic	-	-	-	-	-	-	-	rs345314620	-
7_97637147_T/C	6	9	0	3	'0|0'=9;'0|1'=9;'1|1'=0	'0|0'=0;'0|1'=0;'1|1'=0;	'0|0'=4;'0|1'=0;'1|1'=3	18	9	7	Intergenic	-	-	-	-	-	-	-	rs327388206	-
7_97638567_A/C	6	9	0	3	'0|0'=9;'0|1'=9;'1|1'=0	'0|0'=0;'0|1'=0;'1|1'=0;	'0|0'=4;'0|1'=0;'1|1'=3	18	9	7	Intergenic	-	-	-	-	-	-	-	rs335060595	-
7_97639613_C/G	6	9	0	3	'0|0'=9;'0|1'=9;'1|1'=0	'0|0'=0;'0|1'=0;'1|1'=0;	'0|0'=4;'0|1'=0;'1|1'=3	18	9	7	Intergenic	-	-	-	-	-	-	-	rs333871626	-
7_97642708_GAAAAAAG/GAAAAAAAG	6	9	0	3	'0|0'=9;'0|1'=8;'1|1'=1	'0|0'=0;'0|1'=0;'1|1'=0;	'0|0'=4;'0|1'=0;'1|1'=3	18	9	7	Intergenic	-	-	-	-	-	-	-	rs793695524	-
7_97643021_G/A	6	9	0	3	'0|0'=9;'0|1'=9;'1|1'=0	'0|0'=0;'0|1'=0;'1|1'=0;	'0|0'=4;'0|1'=0;'1|1'=3	18	9	7	Intergenic	-	-	-	-	-	-	-	rs332269748	-
7_97643033_G/A	6	9	0	3	'0|0'=9;'0|1'=9;'1|1'=0	'0|0'=0;'0|1'=0;'1|1'=0;	'0|0'=4;'0|1'=0;'1|1'=3	18	9	7	Intergenic	-	-	-	-	-	-	-	rs704052300	-
7_97646524_C/T	6	9	0	3	'0|0'=9;'0|1'=9;'1|1'=0	'0|0'=0;'0|1'=0;'1|1'=0;	'0|0'=4;'0|1'=0;'1|1'=3	18	9	7	Intergenic	-	-	-	-	-	-	-	rs707685915	-
7_97646539_G/C	6	9	0	3	'0|0'=9;'0|1'=9;'1|1'=0	'0|0'=0;'0|1'=0;'1|1'=0;	'0|0'=4;'0|1'=0;'1|1'=3	18	9	7	Intergenic	-	-	-	-	-	-	-	rs339386004	-
7_97647411_G/A	6	9	0	3	'0|0'=9;'0|1'=9;'1|1'=0	'0|0'=0;'0|1'=0;'1|1'=0;	'0|0'=4;'0|1'=0;'1|1'=3	18	9	7	Intergenic	-	-	-	-	-	-	-	rs328499406	-
7_97647589_CGA/CGG	6	9	0	3	'0|0'=9;'0|1'=9;'1|1'=0	'0|0'=0;'0|1'=0;'1|1'=0;	'0|0'=4;'0|1'=0;'1|1'=3	18	9	7	Intergenic	-	-	-	-	-	-	-	rs320807860	-
7_97648076_T/C	6	9	0	3	'0|0'=9;'0|1'=9;'1|1'=0	'0|0'=0;'0|1'=0;'1|1'=0;	'0|0'=4;'0|1'=0;'1|1'=3	18	9	7	Intergenic	-	-	-	-	-	-	-	rs339824103	-
7_97648209_T/C	6	9	0	3	'0|0'=9;'0|1'=9;'1|1'=0	'0|0'=0;'0|1'=0;'1|1'=0;	'0|0'=4;'0|1'=0;'1|1'=3	18	9	7	Intergenic	-	-	-	-	-	-	-	rs328977655	-
7_97648283_AGGGGGC/AGGGGC	6	9	0	3	'0|0'=8;'0|1'=9;'1|1'=0	'0|0'=0;'0|1'=0;'1|1'=0;	'0|0'=4;'0|1'=0;'1|1'=3	18	9	7	Intergenic	-	-	-	-	-	-	-	rs792864944	-
7_97648494_A/G	6	9	0	3	'0|0'=9;'0|1'=9;'1|1'=0	'0|0'=0;'0|1'=0;'1|1'=0;	'0|0'=4;'0|1'=0;'1|1'=3	18	9	7	Intergenic	-	-	-	-	-	-	-	rs342984352	-
7_97651976_A/G	6	9	0	3	'0|0'=7;'0|1'=5;'1|1'=4	'0|0'=0;'0|1'=0;'1|1'=0;	'0|0'=4;'0|1'=1;'1|1'=2	18	9	7	Downstream	ENSSSCG00000025000	SYNDIG1L	ENSSSCT00000022640	ENSSSCP00000022119	-	-	-	rs709559490	-
7_97652573_G/A	6	9	0	3	'0|0'=9;'0|1'=9;'1|1'=0	'0|0'=0;'0|1'=0;'1|1'=0;	'0|0'=4;'0|1'=0;'1|1'=3	18	9	7	Downstream	ENSSSCG00000025000	SYNDIG1L	ENSSSCT00000022640	ENSSSCP00000022119	-	-	-	rs333421189	-
7_97652898_G/A	6	9	0	3	'0|0'=9;'0|1'=9;'1|1'=0	'0|0'=0;'0|1'=0;'1|1'=0;	'0|0'=4;'0|1'=0;'1|1'=3	18	9	7	Downstream	ENSSSCG00000025000	SYNDIG1L	ENSSSCT00000022640	ENSSSCP00000022119	-	-	-	rs337779243	-
7_97652909_G/T	6	9	0	3	'0|0'=9;'0|1'=9;'1|1'=0	'0|0'=0;'0|1'=0;'1|1'=0;	'0|0'=4;'0|1'=0;'1|1'=3	18	9	7	Downstream	ENSSSCG00000025000	SYNDIG1L	ENSSSCT00000022640	ENSSSCP00000022119	-	-	-	rs320781341	-
7_97652952_T/C	6	9	0	3	'0|0'=9;'0|1'=9;'1|1'=0	'0|0'=0;'0|1'=0;'1|1'=0;	'0|0'=4;'0|1'=0;'1|1'=3	18	9	7	Downstream	ENSSSCG00000025000	SYNDIG1L	ENSSSCT00000022640	ENSSSCP00000022119	-	-	-	rs330158688	-
7_97652965_G/T	6	9	0	3	'0|0'=9;'0|1'=9;'1|1'=0	'0|0'=0;'0|1'=0;'1|1'=0;	'0|0'=4;'0|1'=0;'1|1'=3	18	9	7	Downstream	ENSSSCG00000025000	SYNDIG1L	ENSSSCT00000022640	ENSSSCP00000022119	-	-	-	rs336327963	-
7_97653354_G/A	6	9	0	3	'0|0'=9;'0|1'=9;'1|1'=0	'0|0'=0;'0|1'=0;'1|1'=0;	'0|0'=4;'0|1'=0;'1|1'=3	18	9	7	Downstream	ENSSSCG00000025000	SYNDIG1L	ENSSSCT00000022640	ENSSSCP00000022119	-	-	-	rs342657932	-
7_97654301_A/G	6	9	0	3	'0|0'=9;'0|1'=9;'1|1'=0	'0|0'=0;'0|1'=0;'1|1'=0;	'0|0'=4;'0|1'=0;'1|1'=3	18	9	7	Downstream	ENSSSCG00000025000	SYNDIG1L	ENSSSCT00000022640	ENSSSCP00000022119	-	-	-	rs788961349	-
7_97654310_C/T	6	9	0	3	'0|0'=9;'0|1'=9;'1|1'=0	'0|0'=0;'0|1'=0;'1|1'=0;	'0|0'=4;'0|1'=0;'1|1'=3	18	9	7	Downstream	ENSSSCG00000025000	SYNDIG1L	ENSSSCT00000022640	ENSSSCP00000022119	-	-	-	rs338583287	-
7_97654543_C/G	6	9	0	3	'0|0'=9;'0|1'=9;'1|1'=0	'0|0'=0;'0|1'=0;'1|1'=0;	'0|0'=4;'0|1'=0;'1|1'=3	18	9	7	Downstream	ENSSSCG00000025000	SYNDIG1L	ENSSSCT00000022640	ENSSSCP00000022119	-	-	-	rs321607875	-
7_97654867_A/G	6	9	0	3	'0|0'=9;'0|1'=9;'1|1'=0	'0|0'=0;'0|1'=0;'1|1'=0;	'0|0'=4;'0|1'=0;'1|1'=3	18	9	7	Downstream	ENSSSCG00000025000	SYNDIG1L	ENSSSCT00000022640	ENSSSCP00000022119	-	-	-	rs329650927	-
7_97654890_A/G	6	9	0	3	'0|0'=9;'0|1'=9;'1|1'=0	'0|0'=0;'0|1'=0;'1|1'=0;	'0|0'=4;'0|1'=0;'1|1'=3	18	9	7	Downstream	ENSSSCG00000025000	SYNDIG1L	ENSSSCT00000022640	ENSSSCP00000022119	-	-	-	rs339605467	-
7_97655107_CT/TC	6	9	0	3	'0|0'=8;'0|1'=9;'1|1'=0	'0|0'=0;'0|1'=0;'1|1'=0;	'0|0'=4;'0|1'=0;'1|1'=3	18	9	7	Downstream	ENSSSCG00000025000	SYNDIG1L	ENSSSCT00000022640	ENSSSCP00000022119	-	-	-	-	-
7_97655328_G/T	6	9	0	3	'0|0'=8;'0|1'=8;'1|1'=1	'0|0'=0;'0|1'=0;'1|1'=0;	'0|0'=4;'0|1'=0;'1|1'=3	18	9	7	Downstream	ENSSSCG00000025000	SYNDIG1L	ENSSSCT00000022640	ENSSSCP00000022119	-	-	-	rs322288707	-
7_97656170_C/T	6	9	0	3	'0|0'=9;'0|1'=8;'1|1'=1	'0|0'=0;'0|1'=0;'1|1'=0;	'0|0'=4;'0|1'=0;'1|1'=3	18	9	7	Downstream	ENSSSCG00000025000	SYNDIG1L	ENSSSCT00000022640	ENSSSCP00000022119	-	-	-	rs339918199	-
7_97656330_TCTCCTCC/TCTCC	6	9	0	3	'0|0'=7;'0|1'=8;'1|1'=1	'0|0'=0;'0|1'=0;'1|1'=0;	'0|0'=4;'0|1'=0;'1|1'=3	18	9	7	Downstream	ENSSSCG00000025000	SYNDIG1L	ENSSSCT00000022640	ENSSSCP00000022119	-	-	-	rs787950075	-
7_97656423_G/A	6	9	0	3	'0|0'=8;'0|1'=9;'1|1'=0	'0|0'=0;'0|1'=0;'1|1'=0;	'0|0'=4;'0|1'=0;'1|1'=3	18	9	7	Downstream	ENSSSCG00000025000	SYNDIG1L	ENSSSCT00000022640	ENSSSCP00000022119	-	-	-	rs329680617	-
7_97656636_TC/TCTTCTGC	6	9	0	3	'0|0'=9;'0|1'=8;'1|1'=1	'0|0'=0;'0|1'=0;'1|1'=0;	'0|0'=4;'0|1'=0;'1|1'=3	18	9	7	Downstream	ENSSSCG00000025000	SYNDIG1L	ENSSSCT00000022640	ENSSSCP00000022119	-	-	-	-	-
7_97656772_C/T	6	9	0	3	'0|0'=8;'0|1'=8;'1|1'=1	'0|0'=0;'0|1'=0;'1|1'=0;	'0|0'=4;'0|1'=0;'1|1'=3	18	9	7	3'UTR	ENSSSCG00000025000	SYNDIG1L	ENSSSCT00000022640	ENSSSCP00000022119	-	-	-	rs346342198	-
7_97659658_C/T	6	9	0	3	'0|0'=9;'0|1'=9;'1|1'=0	'0|0'=0;'0|1'=0;'1|1'=0;	'0|0'=4;'0|1'=0;'1|1'=3	18	9	7	3'UTR	ENSSSCG00000025000	SYNDIG1L	ENSSSCT00000022640	ENSSSCP00000022119	-	-	-	rs704372655	-
7_97659674_T/C	6	9	0	3	'0|0'=9;'0|1'=9;'1|1'=0	'0|0'=0;'0|1'=0;'1|1'=0;	'0|0'=4;'0|1'=0;'1|1'=3	18	9	7	3'UTR	ENSSSCG00000025000	SYNDIG1L	ENSSSCT00000022640	ENSSSCP00000022119	-	-	-	rs334529667	-
7_97660014_C/G	6	9	0	3	'0|0'=9;'0|1'=9;'1|1'=0	'0|0'=0;'0|1'=0;'1|1'=0;	'0|0'=4;'0|1'=0;'1|1'=3	18	9	7	Synonymous	ENSSSCG00000025000	SYNDIG1L	ENSSSCT00000022640	ENSSSCP00000022119	-	309	A	rs345336152	-
7_97661047_G/A	6	9	0	3	'0|0'=8;'0|1'=9;'1|1'=0	'0|0'=0;'0|1'=0;'1|1'=0;	'0|0'=4;'0|1'=0;'1|1'=3	18	9	7	Intronic	ENSSSCG00000025000	SYNDIG1L	ENSSSCT00000022640	ENSSSCP00000022119	-	-	-	rs340303840	-
7_97661506_A/G	6	9	0	3	'0|0'=9;'0|1'=7;'1|1'=2	'0|0'=0;'0|1'=0;'1|1'=0;	'0|0'=4;'0|1'=0;'1|1'=3	18	9	7	Intronic	ENSSSCG00000025000	SYNDIG1L	ENSSSCT00000022640	ENSSSCP00000022119	-	-	-	rs701689170	-
7_97691113_TGGGGGT/TGGGGGGT	6	9	3	3	'0|0'=9;'0|1'=5;'1|1'=4	'0|0'=6;'0|1'=2;'1|1'=1	'0|0'=4;'0|1'=0;'1|1'=3	18	9	7	Intergenic	-	-	-	-	-	-	-	rs690691513	-
7_97706907_T/A	6	9	3	1	'0|0'=9;'0|1'=8;'1|1'=1	'0|0'=6;'0|1'=0;'1|1'=3	'0|0'=6;'0|1'=1;'1|1'=0	18	9	7	Intergenic	-	-	-	-	-	-	-	rs345129606	-
7_97715887_AT/AC	6	9	3	1	'0|0'=9;'0|1'=8;'1|1'=1	'0|0'=6;'0|1'=0;'1|1'=3	'0|0'=6;'0|1'=1;'1|1'=0	18	9	7	Intergenic	-	-	-	-	-	-	-	rs336431239	-
7_97717387_C/T	6	9	3	1	'0|0'=9;'0|1'=7;'1|1'=2	'0|0'=6;'0|1'=0;'1|1'=3	'0|0'=6;'0|1'=1;'1|1'=0	18	9	7	Intergenic	-	-	-	-	-	-	-	rs325307175	-
7_97721653_GTG/CTG	6	9	3	1	'0|0'=8;'0|1'=8;'1|1'=1	'0|0'=6;'0|1'=0;'1|1'=3	'0|0'=6;'0|1'=1;'1|1'=0	18	9	7	Intergenic	-	-	-	-	-	-	-	rs342131399	-
7_97725924_ACA/ACG	6	11	5	3	'0|0'=4;'0|1'=7;'1|1'=4	'0|0'=3;'0|1'=0;'1|1'=5	'0|0'=3;'0|1'=0;'1|1'=3	18	9	7	Downstream	ENSSSCG00000002366	NPC2	ENSSSCT00000002630	ENSSSCP00000002564	O97763	-	-	-	-
7_97732296_T/C	6	12	6	3	'0|0'=6;'0|1'=10;'1|1'=2	'0|0'=3;'0|1'=0;'1|1'=6	'0|0'=4;'0|1'=0;'1|1'=3	18	9	7	Intronic	ENSSSCG00000002366	NPC2	ENSSSCT00000002630	ENSSSCP00000002564	O97763	-	-	rs692583198	-
7_97737072_CGA/CGGA	6	12	6	4	'0|0'=6;'0|1'=11;'1|1'=1	'0|0'=3;'0|1'=0;'1|1'=6	'0|0'=3;'0|1'=1;'1|1'=3	18	9	7	Intronic	ENSSSCG00000002366	NPC2	ENSSSCT00000002630	ENSSSCP00000002564	O97763	-	-	rs700992422	-
7_97737096_G/C	6	12	6	4	'0|0'=6;'0|1'=11;'1|1'=1	'0|0'=3;'0|1'=0;'1|1'=6	'0|0'=3;'0|1'=1;'1|1'=3	18	9	7	Intronic	ENSSSCG00000002366	NPC2	ENSSSCT00000002630	ENSSSCP00000002564	O97763	-	-	rs324484690	-
7_97756116_A/G	6	12	6	4	'0|0'=5;'0|1'=11;'1|1'=1	'0|0'=3;'0|1'=0;'1|1'=6	'0|0'=3;'0|1'=1;'1|1'=3	18	9	7	Intronic	ENSSSCG00000002368	LTBP2	ENSSSCT00000002632	ENSSSCP00000002566	-	-	-	rs333877874	-
7_97780100_G/A	6	13	7	1	'0|0'=5;'0|1'=9;'1|1'=4	'0|0'=2;'0|1'=3;'1|1'=4	'0|0'=6;'0|1'=1;'1|1'=0	18	9	7	Intronic	ENSSSCG00000002368	LTBP2	ENSSSCT00000002632	ENSSSCP00000002566	-	-	-	rs340177077	-
7_97780301_G/A	6	13	7	4	'0|0'=5;'0|1'=4;'1|1'=9	'0|0'=2;'0|1'=3;'1|1'=4	'0|0'=3;'0|1'=0;'1|1'=4	18	9	7	Intronic	ENSSSCG00000002368	LTBP2	ENSSSCT00000002632	ENSSSCP00000002566	-	-	-	rs343792873	-
7_97780835_C/T	6	13	7	4	'0|0'=5;'0|1'=4;'1|1'=9	'0|0'=2;'0|1'=3;'1|1'=4	'0|0'=3;'0|1'=0;'1|1'=4	18	9	7	Intronic	ENSSSCG00000002368	LTBP2	ENSSSCT00000002632	ENSSSCP00000002566	-	-	-	rs343886691	-
7_97782298_T/C	6	13	7	1	'0|0'=5;'0|1'=12;'1|1'=1	'0|0'=2;'0|1'=3;'1|1'=4	'0|0'=6;'0|1'=1;'1|1'=0	18	9	7	Intronic	ENSSSCG00000002368	LTBP2	ENSSSCT00000002632	ENSSSCP00000002566	-	-	-	rs344661422	-
7_97783347_C/T	6	12	6	1	'0|0'=6;'0|1'=9;'1|1'=3	'0|0'=3;'0|1'=2;'1|1'=4	'0|0'=6;'0|1'=1;'1|1'=0	18	9	7	Intronic	ENSSSCG00000002368	LTBP2	ENSSSCT00000002632	ENSSSCP00000002566	-	-	-	rs328154856	-
7_97783392_G/A	6	12	6	1	'0|0'=6;'0|1'=10;'1|1'=2	'0|0'=3;'0|1'=3;'1|1'=3	'0|0'=6;'0|1'=1;'1|1'=0	18	9	7	Intronic	ENSSSCG00000002368	LTBP2	ENSSSCT00000002632	ENSSSCP00000002566	-	-	-	rs334554093	-
7_97784091_T/C	6	13	7	4	'0|0'=5;'0|1'=4;'1|1'=9	'0|0'=2;'0|1'=3;'1|1'=4	'0|0'=3;'0|1'=0;'1|1'=4	18	9	7	Intronic	ENSSSCG00000002368	LTBP2	ENSSSCT00000002632	ENSSSCP00000002566	-	-	-	rs323665913	-
7_97811166_C/A	6	9	3	1	'0|0'=9;'0|1'=8;'1|1'=1	'0|0'=6;'0|1'=0;'1|1'=3	'0|0'=6;'0|1'=1;'1|1'=0	18	9	7	Intronic	ENSSSCG00000002368	LTBP2	ENSSSCT00000002632	ENSSSCP00000002566	-	-	-	rs345208966	-
7_97851035_C/T	6	9	3	1	'0|0'=9;'0|1'=7;'1|1'=2	'0|0'=6;'0|1'=0;'1|1'=3	'0|0'=6;'0|1'=1;'1|1'=0	18	9	7	Intronic	ENSSSCG00000002368	LTBP2	ENSSSCT00000002632	ENSSSCP00000002566	-	-	-	rs708343784	-
7_97881067_T/C	6	9	3	1	'0|0'=9;'0|1'=8;'1|1'=1	'0|0'=6;'0|1'=0;'1|1'=3	'0|0'=6;'0|1'=1;'1|1'=0	18	9	7	Intergenic	-	-	-	-	-	-	-	rs321788913	-
7_97910675_TAAAAAAT/TAAAAAAG	6	9	3	1	'0|0'=9;'0|1'=7;'1|1'=2	'0|0'=6;'0|1'=0;'1|1'=3	'0|0'=6;'0|1'=1;'1|1'=0	18	9	7	Intronic	ENSSSCG00000002370	AREL1	ENSSSCT00000002634	ENSSSCP00000002567	-	-	-	-	-
7_97914199_G/A	6	10	4	4	'0|0'=7;'0|1'=10;'1|1'=0	'0|0'=5;'0|1'=3;'1|1'=1	'0|0'=3;'0|1'=1;'1|1'=3	18	9	7	Intronic	ENSSSCG00000002370	AREL1	ENSSSCT00000002634	ENSSSCP00000002567	-	-	-	rs324762039	-
7_97916679_AGTACGCAAAACCACAG/AATACGCAAAACCACAG	6	9	3	1	'0|0'=9;'0|1'=8;'1|1'=1	'0|0'=6;'0|1'=0;'1|1'=3	'0|0'=6;'0|1'=1;'1|1'=0	18	9	7	Intronic	ENSSSCG00000002370	AREL1	ENSSSCT00000002634	ENSSSCP00000002567	-	-	-	-	-
7_97924931_C/T	6	9	3	1	'0|0'=9;'0|1'=8;'1|1'=1	'0|0'=6;'0|1'=0;'1|1'=3	'0|0'=6;'0|1'=1;'1|1'=0	18	9	7	Intronic	ENSSSCG00000002370	AREL1	ENSSSCT00000002634	ENSSSCP00000002567	-	-	-	-	-
7_97925366_C/A	6	9	3	1	'0|0'=9;'0|1'=8;'1|1'=1	'0|0'=6;'0|1'=0;'1|1'=3	'0|0'=6;'0|1'=1;'1|1'=0	18	9	7	Intronic	ENSSSCG00000002370	AREL1	ENSSSCT00000002634	ENSSSCP00000002567	-	-	-	-	-
7_97926212_C/A	6	10	4	3	'0|0'=3;'0|1'=9;'1|1'=1	'0|0'=5;'0|1'=1;'1|1'=3	'0|0'=4;'0|1'=0;'1|1'=3	18	9	7	Intronic	ENSSSCG00000002370	AREL1	ENSSSCT00000002634	ENSSSCP00000002567	-	-	-	-	-
7_97926220_G/A	6	12	6	4	'0|0'=5;'0|1'=10;'1|1'=2	'0|0'=3;'0|1'=1;'1|1'=5	'0|0'=3;'0|1'=0;'1|1'=4	18	9	7	Intronic	ENSSSCG00000002370	AREL1	ENSSSCT00000002634	ENSSSCP00000002567	-	-	-	rs335735266	-
7_97926295_CTTTTTTTTTTTTTTTTTTC/CTTTTTTTTTTTTTTTTC	6	13	4	7	'0|0'=2;'0|1'=0;'1|1'=13	'0|0'=4;'0|1'=0;'1|1'=4	'0|0'=0;'0|1'=0;'1|1'=7	18	9	7	Intronic	ENSSSCG00000002370	AREL1	ENSSSCT00000002634	ENSSSCP00000002567	-	-	-	rs694159987	-
7_97926355_C/T	6	9	3	1	'0|0'=9;'0|1'=6;'1|1'=3	'0|0'=6;'0|1'=0;'1|1'=3	'0|0'=6;'0|1'=1;'1|1'=0	18	9	7	Intronic	ENSSSCG00000002370	AREL1	ENSSSCT00000002634	ENSSSCP00000002567	-	-	-	-	-
7_97927386_ATCTCTGGT/ATATAGATGCCTTAGTTTACTGGT	6	12	6	3	'0|0'=6;'0|1'=11;'1|1'=1	'0|0'=3;'0|1'=1;'1|1'=5	'0|0'=4;'0|1'=0;'1|1'=3	18	9	7	Intronic	ENSSSCG00000002370	AREL1	ENSSSCT00000002634	ENSSSCP00000002567	-	-	-	-	-
7_97932683_T/C	6	9	3	1	'0|0'=9;'0|1'=8;'1|1'=1	'0|0'=6;'0|1'=0;'1|1'=3	'0|0'=6;'0|1'=1;'1|1'=0	18	9	7	Intronic	ENSSSCG00000002370	AREL1	ENSSSCT00000002634	ENSSSCP00000002567	-	-	-	-	-
7_97933019_C/T	6	9	3	1	'0|0'=9;'0|1'=8;'1|1'=1	'0|0'=6;'0|1'=0;'1|1'=3	'0|0'=6;'0|1'=1;'1|1'=0	18	9	7	Intronic	ENSSSCG00000002370	AREL1	ENSSSCT00000002634	ENSSSCP00000002567	-	-	-	-	-
7_97933053_G/A	6	9	3	1	'0|0'=9;'0|1'=8;'1|1'=1	'0|0'=6;'0|1'=0;'1|1'=3	'0|0'=6;'0|1'=1;'1|1'=0	18	9	7	Intronic	ENSSSCG00000002370	AREL1	ENSSSCT00000002634	ENSSSCP00000002567	-	-	-	-	-
7_97944179_C/T	6	9	1	3	'0|0'=9;'0|1'=7;'1|1'=2	'0|0'=8;'0|1'=1;'1|1'=0	'0|0'=4;'0|1'=0;'1|1'=3	18	9	7	Upstream	ENSSSCG00000002370	AREL1	ENSSSCT00000002634	ENSSSCP00000002567	-	-	-	-	-
7_97999425_GTTTTTTTTTG/GTTTTTTTTTTG	6	15	9	4	'0|0'=2;'0|1'=4;'1|1'=11	'0|0'=0;'0|1'=1;'1|1'=8	'0|0'=3;'0|1'=1;'1|1'=3	18	9	7	Intronic	ENSSSCG00000002372	YLPM1	ENSSSCT00000002636	ENSSSCP00000002569	-	-	-	rs705276726	-
7_98003819_T/C	6	15	9	4	'0|0'=3;'0|1'=5;'1|1'=10	'0|0'=0;'0|1'=1;'1|1'=8	'0|0'=3;'0|1'=0;'1|1'=4	18	9	7	Intronic	ENSSSCG00000002372	YLPM1	ENSSSCT00000002636	ENSSSCP00000002569	-	-	-	rs324562695	-
7_98072792_A/G	6	12	6	4	'0|0'=6;'0|1'=11;'1|1'=1	'0|0'=3;'0|1'=1;'1|1'=5	'0|0'=3;'0|1'=1;'1|1'=3	18	9	7	Intronic	ENSSSCG00000002373	PROX2	ENSSSCT00000002638	ENSSSCP00000002571	-	-	-	rs690168753	-
7_98072840_TC/TCCCCATGGGGAC	6	12	6	4	'0|0'=6;'0|1'=11;'1|1'=1	'0|0'=3;'0|1'=1;'1|1'=5	'0|0'=3;'0|1'=1;'1|1'=3	18	9	7	Intronic	ENSSSCG00000002373	PROX2	ENSSSCT00000002638	ENSSSCP00000002571	-	-	-	rs710319053	-
7_98078284_G/T	6	12	6	4	'0|0'=6;'0|1'=10;'1|1'=2	'0|0'=3;'0|1'=1;'1|1'=5	'0|0'=3;'0|1'=1;'1|1'=3	18	9	7	Upstream	ENSSSCG00000002373	PROX2	ENSSSCT00000002638	ENSSSCP00000002571	-	-	-	rs330181690	-
7_98079604_ATTTTTTTTTTTTC/ATTTTTTTTTTTTTC	6	12	6	5	'0|0'=6;'0|1'=11;'1|1'=1	'0|0'=3;'0|1'=1;'1|1'=5	'0|0'=2;'0|1'=2;'1|1'=3	18	9	7	Upstream	ENSSSCG00000002373	PROX2	ENSSSCT00000002638	ENSSSCP00000002571	-	-	-	-	-
7_98080857_A/G	6	12	6	4	'0|0'=6;'0|1'=11;'1|1'=1	'0|0'=3;'0|1'=0;'1|1'=6	'0|0'=3;'0|1'=1;'1|1'=3	18	9	7	Intergenic	-	-	-	-	-	-	-	rs327650401	-
7_98083909_T/C	6	12	6	4	'0|0'=6;'0|1'=10;'1|1'=2	'0|0'=3;'0|1'=1;'1|1'=5	'0|0'=3;'0|1'=1;'1|1'=3	18	9	7	Intergenic	-	-	-	-	-	-	-	rs340089096	-
7_98083917_T/C	6	12	6	4	'0|0'=6;'0|1'=10;'1|1'=2	'0|0'=3;'0|1'=1;'1|1'=5	'0|0'=3;'0|1'=1;'1|1'=3	18	9	7	Intergenic	-	-	-	-	-	-	-	rs323176681	-
7_98083971_G/A	6	11	5	4	'0|0'=5;'0|1'=7;'1|1'=4	'0|0'=4;'0|1'=0;'1|1'=5	'0|0'=3;'0|1'=1;'1|1'=3	18	9	7	Intergenic	-	-	-	-	-	-	-	rs329281443	-
7_98084001_A/G	6	12	6	4	'0|0'=6;'0|1'=10;'1|1'=2	'0|0'=3;'0|1'=1;'1|1'=5	'0|0'=3;'0|1'=1;'1|1'=3	18	9	7	Intergenic	-	-	-	-	-	-	-	rs324246433	-
7_98084569_A/G	6	12	6	4	'0|0'=6;'0|1'=11;'1|1'=1	'0|0'=3;'0|1'=1;'1|1'=5	'0|0'=3;'0|1'=1;'1|1'=3	18	9	7	Intergenic	-	-	-	-	-	-	-	rs337436243	-
7_98088061_TGCCACAGCAGTAATCAGAG/TG	6	12	6	4	'0|0'=6;'0|1'=12;'1|1'=0	'0|0'=3;'0|1'=6;'1|1'=0	'0|0'=3;'0|1'=4;'1|1'=0	18	9	7	Upstream	ENSSSCG00000002374	DLST	ENSSSCT00000002639	ENSSSCP00000002572	Q9N0F1	-	-	rs702025539	-
7_98091045_ATT/AT	6	12	6	4	'0|0'=5;'0|1'=10;'1|1'=2	'0|0'=3;'0|1'=1;'1|1'=5	'0|0'=3;'0|1'=1;'1|1'=3	18	9	7	5'UTR	ENSSSCG00000002374	DLST	ENSSSCT00000002639	ENSSSCP00000002572	Q9N0F1	-	-	rs713203948	-
7_98136447_G/T	6	13	7	5	'0|0'=5;'0|1'=12;'1|1'=1	'0|0'=1;'0|1'=7;'1|1'=0	'0|0'=2;'0|1'=5;'1|1'=0	18	9	7	Upstream	ENSSSCG00000002375	RPS6KL1	ENSSSCT00000002640	ENSSSCP00000002573	-	-	-	rs711836149	-
7_98147453_G/A	6	12	5	6	'0|0'=5;'0|1'=5;'1|1'=7	'0|0'=4;'0|1'=4;'1|1'=1	'0|0'=1;'0|1'=2;'1|1'=4	18	9	7	Intergenic	-	-	-	-	-	-	-	rs346146367	-
7_98182028_AG/AGCCCAGCCCCG	6	13	7	5	'0|0'=3;'0|1'=4;'1|1'=9	'0|0'=2;'0|1'=2;'1|1'=5	'0|0'=2;'0|1'=0;'1|1'=5	18	9	7	Intergenic	-	-	-	-	-	-	-	-	-
7_98228860_TCT/TTT	6	13	7	5	'0|0'=5;'0|1'=12;'1|1'=1	'0|0'=2;'0|1'=7;'1|1'=0	'0|0'=2;'0|1'=4;'1|1'=1	18	9	7	Intronic	ENSSSCG00000002378	MLH3	ENSSSCT00000002644	ENSSSCP00000002577	-	-	-	-	-
7_98253132_G/A	6	10	4	4	'0|0'=8;'0|1'=10;'1|1'=0	'0|0'=5;'0|1'=4;'1|1'=0	'0|0'=3;'0|1'=4;'1|1'=0	18	9	7	Intronic	ENSSSCG00000002379	-	ENSSSCT00000002646	ENSSSCP00000002579	-	-	-	rs789075523	-
7_98297591_TT/AT	6	10	4	4	'0|0'=8;'0|1'=8;'1|1'=2	'0|0'=5;'0|1'=3;'1|1'=1	'0|0'=3;'0|1'=1;'1|1'=3	18	9	7	Intronic	ENSSSCG00000002381	NEK9	ENSSSCT00000002648	ENSSSCP00000002581	-	-	-	-	-
7_98305850_A/G	6	12	6	4	'0|0'=5;'0|1'=11;'1|1'=1	'0|0'=3;'0|1'=2;'1|1'=4	'0|0'=3;'0|1'=2;'1|1'=2	18	9	7	Intronic	ENSSSCG00000002381	NEK9	ENSSSCT00000002648	ENSSSCP00000002581	-	-	-	-	-
7_98338602_ATTTTTTTTTTTTTTTTTG/AATTTTTTTTTTTTTTTTG	6	11	5	5	'0|0'=3;'0|1'=0;'1|1'=11	'0|0'=4;'0|1'=0;'1|1'=5	'0|0'=2;'0|1'=0;'1|1'=5	18	9	7	Intronic	ENSSSCG00000035684	TMED10	ENSSSCT00000042815	ENSSSCP00000032195	-	-	-	-	-
7_98339158_ATTTTTTTA/ATTTTTTTT	6	12	0	6	'0|0'=6;'0|1'=10;'1|1'=2	'0|0'=0;'0|1'=0;'1|1'=0;	'0|0'=1;'0|1'=2;'1|1'=4	18	9	7	Intronic	ENSSSCG00000035684	TMED10	ENSSSCT00000042815	ENSSSCP00000032195	-	-	-	rs706312987	-
7_98344091_G/A	6	13	7	1	'0|0'=5;'0|1'=12;'1|1'=1	'0|0'=2;'0|1'=2;'1|1'=5	'0|0'=6;'0|1'=1;'1|1'=0	18	9	7	Intronic	ENSSSCG00000035684	TMED10	ENSSSCT00000042815	ENSSSCP00000032195	-	-	-	rs325719854	-
7_98347941_ATTTTTTTTTTTTTTG/ATTTTTTTTTTTTTTTG	6	11	5	5	'0|0'=5;'0|1'=3;'1|1'=8	'0|0'=4;'0|1'=1;'1|1'=4	'0|0'=2;'0|1'=0;'1|1'=5	18	9	7	Intronic	ENSSSCG00000035684	TMED10	ENSSSCT00000042815	ENSSSCP00000032195	-	-	-	-	-
7_98374085_C/T	6	12	1	6	'0|0'=6;'0|1'=8;'1|1'=4	'0|0'=8;'0|1'=1;'1|1'=0	'0|0'=1;'0|1'=2;'1|1'=4	18	9	7	Intergenic	-	-	-	-	-	-	-	rs327076620	-
7_98375870_A/G	6	12	1	6	'0|0'=6;'0|1'=8;'1|1'=4	'0|0'=8;'0|1'=1;'1|1'=0	'0|0'=1;'0|1'=2;'1|1'=4	18	9	7	Intergenic	-	-	-	-	-	-	-	rs325545792	-
7_98383505_A/G	6	7	0	1	'0|0'=11;'0|1'=7;'1|1'=0	'0|0'=0;'0|1'=0;'1|1'=0;	'0|0'=6;'0|1'=1;'1|1'=0	18	9	7	Intergenic	-	-	-	-	-	-	-	-	-
7_98386988_G/C	6	9	3	3	'0|0'=9;'0|1'=5;'1|1'=4	'0|0'=6;'0|1'=0;'1|1'=3	'0|0'=4;'0|1'=1;'1|1'=2	18	9	7	Intergenic	-	-	-	-	-	-	-	rs339439718	-
7_98387717_GAA/GAAA	6	13	7	3	'0|0'=3;'0|1'=4;'1|1'=9	'0|0'=1;'0|1'=2;'1|1'=5	'0|0'=3;'0|1'=1;'1|1'=2	18	9	7	Intergenic	-	-	-	-	-	-	-	-	-
7_98394187_GCAACC/GCCACC	6	12	5	6	'0|0'=6;'0|1'=5;'1|1'=7	'0|0'=4;'0|1'=3;'1|1'=2	'0|0'=1;'0|1'=2;'1|1'=4	18	9	7	Intergenic	-	-	-	-	-	-	-	rs319708893	-
7_98409931_GCTT/GCT	6	12	2	6	'0|0'=6;'0|1'=8;'1|1'=4	'0|0'=7;'0|1'=2;'1|1'=0	'0|0'=1;'0|1'=3;'1|1'=3	18	9	7	Intergenic	-	-	-	-	-	-	-	-	-
7_98410772_T/G	6	12	1	6	'0|0'=6;'0|1'=8;'1|1'=4	'0|0'=8;'0|1'=1;'1|1'=0	'0|0'=1;'0|1'=2;'1|1'=4	18	9	7	Intergenic	-	-	-	-	-	-	-	rs318821976	-
7_98412010_A/G	6	12	1	6	'0|0'=6;'0|1'=7;'1|1'=5	'0|0'=8;'0|1'=1;'1|1'=0	'0|0'=1;'0|1'=2;'1|1'=4	18	9	7	Intergenic	-	-	-	-	-	-	-	rs336810729	-
7_98413212_T/C	6	12	1	6	'0|0'=6;'0|1'=6;'1|1'=6	'0|0'=8;'0|1'=1;'1|1'=0	'0|0'=1;'0|1'=2;'1|1'=4	18	9	7	Intergenic	-	-	-	-	-	-	-	rs321917843	-
7_98416081_G/C	6	12	1	6	'0|0'=6;'0|1'=7;'1|1'=5	'0|0'=8;'0|1'=1;'1|1'=0	'0|0'=1;'0|1'=2;'1|1'=4	18	9	7	Intergenic	-	-	-	-	-	-	-	rs320430134	-
7_98418502_CT/GT	6	12	0	6	'0|0'=6;'0|1'=7;'1|1'=5	'0|0'=0;'0|1'=0;'1|1'=0;	'0|0'=1;'0|1'=2;'1|1'=4	18	9	7	Intergenic	-	-	-	-	-	-	-	rs343613434	-
7_98418516_C/T	6	12	0	6	'0|0'=6;'0|1'=8;'1|1'=4	'0|0'=0;'0|1'=0;'1|1'=0;	'0|0'=1;'0|1'=2;'1|1'=4	18	9	7	Intergenic	-	-	-	-	-	-	-	rs328429988	-
7_98420959_A/G	6	12	0	6	'0|0'=6;'0|1'=8;'1|1'=4	'0|0'=0;'0|1'=0;'1|1'=0;	'0|0'=1;'0|1'=2;'1|1'=4	18	9	7	Intergenic	-	-	-	-	-	-	-	rs324348462	-
7_98442302_G/A	6	10	3	4	'0|0'=6;'0|1'=8;'1|1'=2	'0|0'=6;'0|1'=3;'1|1'=0	'0|0'=3;'0|1'=4;'1|1'=0	18	9	7	Intergenic	-	-	-	-	-	-	-	-	-
7_98478928_A/G	6	12	6	6	'0|0'=6;'0|1'=3;'1|1'=9	'0|0'=3;'0|1'=0;'1|1'=6	'0|0'=1;'0|1'=2;'1|1'=4	18	9	7	Intergenic	-	-	-	-	-	-	-	rs324109733	-
7_98478931_G/A	6	12	6	6	'0|0'=6;'0|1'=3;'1|1'=9	'0|0'=3;'0|1'=0;'1|1'=6	'0|0'=1;'0|1'=2;'1|1'=4	18	9	7	Intergenic	-	-	-	-	-	-	-	rs330036786	-
7_98479888_C/T	6	10	4	3	'0|0'=7;'0|1'=8;'1|1'=2	'0|0'=3;'0|1'=1;'1|1'=3	'0|0'=2;'0|1'=2;'1|1'=1	18	9	7	Intergenic	-	-	-	-	-	-	-	rs319546331	-
7_98480533_C/T	6	12	6	6	'0|0'=5;'0|1'=2;'1|1'=10	'0|0'=3;'0|1'=0;'1|1'=6	'0|0'=1;'0|1'=2;'1|1'=4	18	9	7	Intergenic	-	-	-	-	-	-	-	rs694938001	-
7_98480537_G/A	6	12	6	6	'0|0'=5;'0|1'=2;'1|1'=10	'0|0'=3;'0|1'=0;'1|1'=6	'0|0'=1;'0|1'=2;'1|1'=4	18	9	7	Intergenic	-	-	-	-	-	-	-	rs708402878	-
7_98481980_C/T	6	12	6	3	'0|0'=6;'0|1'=11;'1|1'=1	'0|0'=3;'0|1'=1;'1|1'=5	'0|0'=4;'0|1'=2;'1|1'=1	18	9	7	Intergenic	-	-	-	-	-	-	-	rs329342155	-
7_98482005_G/A	6	12	6	3	'0|0'=6;'0|1'=10;'1|1'=2	'0|0'=3;'0|1'=1;'1|1'=5	'0|0'=4;'0|1'=2;'1|1'=1	18	9	7	Intergenic	-	-	-	-	-	-	-	rs344931889	-
7_98482804_G/C	6	10	4	3	'0|0'=8;'0|1'=9;'1|1'=1	'0|0'=5;'0|1'=2;'1|1'=2	'0|0'=4;'0|1'=2;'1|1'=1	18	9	7	Intergenic	-	-	-	-	-	-	-	rs342856556	-
7_98485963_CGGC/CAA	6	10	4	3	'0|0'=8;'0|1'=9;'1|1'=1	'0|0'=5;'0|1'=2;'1|1'=2	'0|0'=4;'0|1'=2;'1|1'=1	18	9	7	Intergenic	-	-	-	-	-	-	-	-	-
7_98486557_CA/TG	6	10	4	3	'0|0'=8;'0|1'=10;'1|1'=0	'0|0'=5;'0|1'=2;'1|1'=2	'0|0'=4;'0|1'=2;'1|1'=1	18	9	7	Intergenic	-	-	-	-	-	-	-	-	-
7_98486610_T/C	6	10	4	3	'0|0'=8;'0|1'=9;'1|1'=1	'0|0'=5;'0|1'=2;'1|1'=2	'0|0'=4;'0|1'=2;'1|1'=1	18	9	7	Intergenic	-	-	-	-	-	-	-	rs321615341	-
7_97509021_T/C	5	8	0	3	'0|0'=9;'0|1'=7;'1|1'=1	'0|0'=0;'0|1'=0;'1|1'=0;	'0|0'=4;'0|1'=0;'1|1'=3	18	9	7	Intergenic	-	-	-	-	-	-	-	rs691263181	-
7_97524302_TT/TCT	5	8	0	3	'0|0'=10;'0|1'=8;'1|1'=0	'0|0'=0;'0|1'=0;'1|1'=0;	'0|0'=4;'0|1'=0;'1|1'=3	18	9	7	Intergenic	-	-	-	-	-	-	-	-	-
7_97527417_G/A	5	8	0	3	'0|0'=10;'0|1'=7;'1|1'=1	'0|0'=0;'0|1'=0;'1|1'=0;	'0|0'=4;'0|1'=0;'1|1'=3	18	9	7	Upstream	ENSSSCG00000002363	VSX2	ENSSSCT00000002627	ENSSSCP00000002561	-	-	-	rs326380875	-
7_97530273_T/C	5	8	0	3	'0|0'=10;'0|1'=8;'1|1'=0	'0|0'=0;'0|1'=0;'1|1'=0;	'0|0'=4;'0|1'=0;'1|1'=3	18	9	7	Upstream	ENSSSCG00000002363	VSX2	ENSSSCT00000002627	ENSSSCP00000002561	-	-	-	rs319188520	-
7_97538173_A/G	5	8	0	3	'0|0'=10;'0|1'=8;'1|1'=0	'0|0'=0;'0|1'=0;'1|1'=0;	'0|0'=4;'0|1'=0;'1|1'=3	18	9	7	Intronic	ENSSSCG00000002363	VSX2	ENSSSCT00000002627	ENSSSCP00000002561	-	-	-	-	-
7_97538248_T/C	5	8	0	3	'0|0'=10;'0|1'=8;'1|1'=0	'0|0'=0;'0|1'=0;'1|1'=0;	'0|0'=4;'0|1'=0;'1|1'=3	18	9	7	Intronic	ENSSSCG00000002363	VSX2	ENSSSCT00000002627	ENSSSCP00000002561	-	-	-	-	-
7_97539027_GTAGGTA/GA	5	8	0	3	'0|0'=9;'0|1'=8;'1|1'=0	'0|0'=0;'0|1'=0;'1|1'=0;	'0|0'=4;'0|1'=0;'1|1'=3	18	9	7	Intronic	ENSSSCG00000002363	VSX2	ENSSSCT00000002627	ENSSSCP00000002561	-	-	-	-	-
7_97542605_G/C	5	8	0	3	'0|0'=10;'0|1'=7;'1|1'=1	'0|0'=0;'0|1'=0;'1|1'=0;	'0|0'=4;'0|1'=0;'1|1'=3	18	9	7	Intronic	ENSSSCG00000002363	VSX2	ENSSSCT00000002627	ENSSSCP00000002561	-	-	-	-	-
7_97544965_C/T	5	8	0	3	'0|0'=9;'0|1'=8;'1|1'=0	'0|0'=0;'0|1'=0;'1|1'=0;	'0|0'=4;'0|1'=0;'1|1'=3	18	9	7	Intronic	ENSSSCG00000002363	VSX2	ENSSSCT00000002627	ENSSSCP00000002561	-	-	-	-	-
7_97545183_C/T	5	8	0	3	'0|0'=10;'0|1'=8;'1|1'=0	'0|0'=0;'0|1'=0;'1|1'=0;	'0|0'=4;'0|1'=0;'1|1'=3	18	9	7	Intronic	ENSSSCG00000002363	VSX2	ENSSSCT00000002627	ENSSSCP00000002561	-	-	-	-	-
7_97545203_T/C	5	8	0	3	'0|0'=10;'0|1'=8;'1|1'=0	'0|0'=0;'0|1'=0;'1|1'=0;	'0|0'=4;'0|1'=0;'1|1'=3	18	9	7	Intronic	ENSSSCG00000002363	VSX2	ENSSSCT00000002627	ENSSSCP00000002561	-	-	-	-	-
7_97545248_GGCTGGCAG/GG	5	8	0	3	'0|0'=10;'0|1'=8;'1|1'=0	'0|0'=0;'0|1'=0;'1|1'=0;	'0|0'=4;'0|1'=3;'1|1'=0	18	9	7	Intronic	ENSSSCG00000002363	VSX2	ENSSSCT00000002627	ENSSSCP00000002561	-	-	-	-	-
7_97548560_C/T	5	8	0	3	'0|0'=6;'0|1'=6;'1|1'=2	'0|0'=0;'0|1'=0;'1|1'=0;	'0|0'=4;'0|1'=0;'1|1'=3	18	9	7	Intronic	ENSSSCG00000002363	VSX2	ENSSSCT00000002627	ENSSSCP00000002561	-	-	-	-	-
7_97548571_G/C	5	8	0	3	'0|0'=6;'0|1'=7;'1|1'=1	'0|0'=0;'0|1'=0;'1|1'=0;	'0|0'=4;'0|1'=0;'1|1'=3	18	9	7	Intronic	ENSSSCG00000002363	VSX2	ENSSSCT00000002627	ENSSSCP00000002561	-	-	-	-	-
7_97548880_C/T	5	8	0	3	'0|0'=10;'0|1'=8;'1|1'=0	'0|0'=0;'0|1'=0;'1|1'=0;	'0|0'=4;'0|1'=0;'1|1'=3	18	9	7	Intronic	ENSSSCG00000002363	VSX2	ENSSSCT00000002627	ENSSSCP00000002561	-	-	-	-	-
7_97550475_ACT/AT	5	8	0	3	'0|0'=10;'0|1'=8;'1|1'=0	'0|0'=0;'0|1'=0;'1|1'=0;	'0|0'=4;'0|1'=0;'1|1'=3	18	9	7	Intronic	ENSSSCG00000002363	VSX2	ENSSSCT00000002627	ENSSSCP00000002561	-	-	-	-	-
7_97553264_A/G	5	8	0	3	'0|0'=10;'0|1'=7;'1|1'=1	'0|0'=0;'0|1'=0;'1|1'=0;	'0|0'=4;'0|1'=0;'1|1'=3	18	9	7	Downstream	ENSSSCG00000002363	VSX2	ENSSSCT00000002627	ENSSSCP00000002561	-	-	-	-	-
7_97553296_C/T	5	8	0	3	'0|0'=9;'0|1'=8;'1|1'=0	'0|0'=0;'0|1'=0;'1|1'=0;	'0|0'=4;'0|1'=0;'1|1'=3	18	9	7	Downstream	ENSSSCG00000002363	VSX2	ENSSSCT00000002627	ENSSSCP00000002561	-	-	-	rs694806493	-
7_97553346_T/C	5	8	0	3	'0|0'=10;'0|1'=8;'1|1'=0	'0|0'=0;'0|1'=0;'1|1'=0;	'0|0'=4;'0|1'=0;'1|1'=3	18	9	7	Downstream	ENSSSCG00000002363	VSX2	ENSSSCT00000002627	ENSSSCP00000002561	-	-	-	-	-
7_97556007_T/C	5	8	0	3	'0|0'=10;'0|1'=7;'1|1'=1	'0|0'=0;'0|1'=0;'1|1'=0;	'0|0'=4;'0|1'=0;'1|1'=3	18	9	7	Downstream	ENSSSCG00000002363	VSX2	ENSSSCT00000002627	ENSSSCP00000002561	-	-	-	-	-
7_97559824_CAAAAAAAAAAAAT/CAAAAAAAAAAAATT	5	8	0	3	'0|0'=9;'0|1'=8;'1|1'=0	'0|0'=0;'0|1'=0;'1|1'=0;	'0|0'=4;'0|1'=1;'1|1'=2	18	9	7	Downstream	ENSSSCG00000038231	ABCD4	ENSSSCT00000037529	ENSSSCP00000051619	-	-	-	-	-
7_97559906_G/A	5	8	0	3	'0|0'=10;'0|1'=8;'1|1'=0	'0|0'=0;'0|1'=0;'1|1'=0;	'0|0'=4;'0|1'=1;'1|1'=2	18	9	7	Downstream	ENSSSCG00000038231	ABCD4	ENSSSCT00000037529	ENSSSCP00000051619	-	-	-	-	-
7_97560981_GG/CA	5	8	0	3	'0|0'=9;'0|1'=7;'1|1'=1	'0|0'=0;'0|1'=0;'1|1'=0;	'0|0'=4;'0|1'=1;'1|1'=2	18	9	7	Downstream	ENSSSCG00000038231	ABCD4	ENSSSCT00000037529	ENSSSCP00000051619	-	-	-	-	-
7_97562272_CAAAAAC/CAAAAAAC	5	8	0	3	'0|0'=10;'0|1'=8;'1|1'=0	'0|0'=0;'0|1'=0;'1|1'=0;	'0|0'=4;'0|1'=0;'1|1'=3	18	9	7	Downstream	ENSSSCG00000038231	ABCD4	ENSSSCT00000037529	ENSSSCP00000051619	-	-	-	-	-
7_97563183_G/A	5	8	0	3	'0|0'=10;'0|1'=7;'1|1'=1	'0|0'=0;'0|1'=0;'1|1'=0;	'0|0'=4;'0|1'=0;'1|1'=3	18	9	7	Downstream	ENSSSCG00000038231	ABCD4	ENSSSCT00000037529	ENSSSCP00000051619	-	-	-	-	-
7_97566277_CA/CG	5	9	0	4	'0|0'=9;'0|1'=7;'1|1'=2	'0|0'=0;'0|1'=0;'1|1'=0;	'0|0'=3;'0|1'=0;'1|1'=4	18	9	7	Intronic	ENSSSCG00000038231	ABCD4	ENSSSCT00000037529	ENSSSCP00000051619	-	-	-	-	-
7_97566373_A/C	5	12	0	7	'0|0'=6;'0|1'=12;'1|1'=0	'0|0'=0;'0|1'=0;'1|1'=0;	'0|0'=0;'0|1'=0;'1|1'=7	18	9	7	Intronic	ENSSSCG00000038231	ABCD4	ENSSSCT00000037529	ENSSSCP00000051619	-	-	-	-	-
7_97566460_C/T	5	9	0	4	'0|0'=9;'0|1'=9;'1|1'=0	'0|0'=0;'0|1'=0;'1|1'=0;	'0|0'=3;'0|1'=0;'1|1'=4	18	9	7	Intronic	ENSSSCG00000038231	ABCD4	ENSSSCT00000037529	ENSSSCP00000051619	-	-	-	-	-
7_97566838_A/C	5	9	0	4	'0|0'=9;'0|1'=7;'1|1'=2	'0|0'=0;'0|1'=0;'1|1'=0;	'0|0'=3;'0|1'=0;'1|1'=4	18	9	7	Intronic	ENSSSCG00000038231	ABCD4	ENSSSCT00000037529	ENSSSCP00000051619	-	-	-	-	-
7_97567335_G/A	5	9	0	4	'0|0'=9;'0|1'=8;'1|1'=1	'0|0'=0;'0|1'=0;'1|1'=0;	'0|0'=3;'0|1'=0;'1|1'=4	18	9	7	Intronic	ENSSSCG00000038231	ABCD4	ENSSSCT00000037529	ENSSSCP00000051619	-	-	-	-	-
7_97568402_A/C	5	8	0	3	'0|0'=9;'0|1'=8;'1|1'=0	'0|0'=0;'0|1'=0;'1|1'=0;	'0|0'=4;'0|1'=0;'1|1'=3	18	9	7	Intronic	ENSSSCG00000038231	ABCD4	ENSSSCT00000037529	ENSSSCP00000051619	-	-	-	rs786699362	-
7_97569454_CTTTCTT/CTTTCTTTTCTT	5	8	0	3	'0|0'=9;'0|1'=8;'1|1'=0	'0|0'=0;'0|1'=0;'1|1'=0;	'0|0'=4;'0|1'=0;'1|1'=3	18	9	7	Intronic	ENSSSCG00000038231	ABCD4	ENSSSCT00000037529	ENSSSCP00000051619	-	-	-	-	-
7_97570907_G/A	5	8	0	3	'0|0'=9;'0|1'=8;'1|1'=0	'0|0'=0;'0|1'=0;'1|1'=0;	'0|0'=4;'0|1'=0;'1|1'=3	18	9	7	Intronic	ENSSSCG00000038231	ABCD4	ENSSSCT00000037529	ENSSSCP00000051619	-	-	-	-	-
7_97572105_TGGGGGGA/TGGGGGGGA	5	8	0	3	'0|0'=9;'0|1'=7;'1|1'=1	'0|0'=0;'0|1'=0;'1|1'=0;	'0|0'=4;'0|1'=0;'1|1'=3	18	9	7	Intronic	ENSSSCG00000038231	ABCD4	ENSSSCT00000037529	ENSSSCP00000051619	-	-	-	-	-
7_97574641_A/G	5	14	9	3	'0|0'=2;'0|1'=5;'1|1'=9	'0|0'=0;'0|1'=0;'1|1'=9	'0|0'=4;'0|1'=0;'1|1'=3	18	9	7	Intronic	ENSSSCG00000038231	ABCD4	ENSSSCT00000037529	ENSSSCP00000051619	-	-	-	-	-
7_97574766_G/A	5	9	0	4	'0|0'=9;'0|1'=6;'1|1'=3	'0|0'=0;'0|1'=0;'1|1'=0;	'0|0'=3;'0|1'=0;'1|1'=4	18	9	7	Intronic	ENSSSCG00000038231	ABCD4	ENSSSCT00000037529	ENSSSCP00000051619	-	-	-	-	-
7_97575171_AGG/AGGG	5	9	0	4	'0|0'=6;'0|1'=6;'1|1'=3	'0|0'=0;'0|1'=0;'1|1'=0;	'0|0'=2;'0|1'=3;'1|1'=1	18	9	7	Intronic	ENSSSCG00000038231	ABCD4	ENSSSCT00000037529	ENSSSCP00000051619	-	-	-	-	-
7_97579033_G/T	5	8	0	3	'0|0'=10;'0|1'=8;'1|1'=0	'0|0'=0;'0|1'=0;'1|1'=0;	'0|0'=4;'0|1'=0;'1|1'=3	18	9	7	Intronic	ENSSSCG00000038231	ABCD4	ENSSSCT00000037529	ENSSSCP00000051619	-	-	-	-	-
7_97579716_G/T	5	9	0	4	'0|0'=9;'0|1'=8;'1|1'=1	'0|0'=0;'0|1'=0;'1|1'=0;	'0|0'=3;'0|1'=0;'1|1'=4	18	9	7	Intronic	ENSSSCG00000038231	ABCD4	ENSSSCT00000037529	ENSSSCP00000051619	-	-	-	-	-
7_97584924_T/C	5	9	0	4	'0|0'=9;'0|1'=9;'1|1'=0	'0|0'=0;'0|1'=0;'1|1'=0;	'0|0'=3;'0|1'=0;'1|1'=4	18	9	7	Intronic	ENSSSCG00000038231	ABCD4	ENSSSCT00000037529	ENSSSCP00000051619	-	-	-	-	-
7_97587597_GAAAAAAAG/GAAAAAAG	5	8	0	3	'0|0'=9;'0|1'=8;'1|1'=0	'0|0'=0;'0|1'=0;'1|1'=0;	'0|0'=4;'0|1'=0;'1|1'=3	18	9	7	Upstream	ENSSSCG00000038231	ABCD4	ENSSSCT00000037529	ENSSSCP00000051619	-	-	-	-	-
7_97587758_G/T	5	8	0	3	'0|0'=10;'0|1'=8;'1|1'=0	'0|0'=0;'0|1'=0;'1|1'=0;	'0|0'=4;'0|1'=0;'1|1'=3	18	9	7	Upstream	ENSSSCG00000038231	ABCD4	ENSSSCT00000037529	ENSSSCP00000051619	-	-	-	-	-
7_97587761_G/A	5	8	0	3	'0|0'=10;'0|1'=8;'1|1'=0	'0|0'=0;'0|1'=0;'1|1'=0;	'0|0'=4;'0|1'=0;'1|1'=3	18	9	7	Upstream	ENSSSCG00000038231	ABCD4	ENSSSCT00000037529	ENSSSCP00000051619	-	-	-	-	-
7_97590619_C/T	5	8	0	3	'0|0'=10;'0|1'=8;'1|1'=0	'0|0'=0;'0|1'=0;'1|1'=0;	'0|0'=4;'0|1'=0;'1|1'=3	18	9	7	Intergenic	-	-	-	-	-	-	-	-	-
7_97590892_TTTGTTGTTGTTGTTGTTGTTGT/TTTGTTGTTGTTGTTGTTGT	5	6	0	1	'0|0'=11;'0|1'=4;'1|1'=2	'0|0'=0;'0|1'=0;'1|1'=0;	'0|0'=4;'0|1'=0;'1|1'=1	18	9	7	Intergenic	-	-	-	-	-	-	-	-	-
7_97601757_G/A	5	8	0	3	'0|0'=10;'0|1'=8;'1|1'=0	'0|0'=0;'0|1'=0;'1|1'=0;	'0|0'=4;'0|1'=0;'1|1'=3	18	9	7	Intergenic	-	-	-	-	-	-	-	rs704314217	-
7_97606482_C/T	5	8	0	3	'0|0'=9;'0|1'=7;'1|1'=1	'0|0'=0;'0|1'=0;'1|1'=0;	'0|0'=4;'0|1'=0;'1|1'=3	18	9	7	Intergenic	-	-	-	-	-	-	-	rs705571458	-
7_97609085_A/G	5	8	0	3	'0|0'=10;'0|1'=8;'1|1'=0	'0|0'=0;'0|1'=0;'1|1'=0;	'0|0'=4;'0|1'=0;'1|1'=3	18	9	7	Intergenic	-	-	-	-	-	-	-	rs788694381	-
7_97610114_G/A	5	8	0	3	'0|0'=10;'0|1'=8;'1|1'=0	'0|0'=0;'0|1'=0;'1|1'=0;	'0|0'=4;'0|1'=0;'1|1'=3	18	9	7	Upstream	ENSSSCG00000002361	VRTN	ENSSSCT00000002625	ENSSSCP00000028089	-	-	-	rs318632007	-
7_97613797_AGGGGGGT/AGGGGGGGT	5	8	0	3	'0|0'=10;'0|1'=7;'1|1'=1	'0|0'=0;'0|1'=0;'1|1'=0;	'0|0'=4;'0|1'=0;'1|1'=3	18	9	7	Upstream	ENSSSCG00000002361	VRTN	ENSSSCT00000002625	ENSSSCP00000028089	-	-	-	-	-
7_97613805_C/G	5	8	0	3	'0|0'=10;'0|1'=7;'1|1'=1	'0|0'=0;'0|1'=0;'1|1'=0;	'0|0'=4;'0|1'=0;'1|1'=3	18	9	7	Upstream	ENSSSCG00000002361	VRTN	ENSSSCT00000002625	ENSSSCP00000028089	-	-	-	-	-
7_97613872_A/C	5	8	0	3	'0|0'=10;'0|1'=6;'1|1'=2	'0|0'=0;'0|1'=0;'1|1'=0;	'0|0'=4;'0|1'=0;'1|1'=3	18	9	7	Upstream	ENSSSCG00000002361	VRTN	ENSSSCT00000002625	ENSSSCP00000028089	-	-	-	-	-
7_97613926_C/G	5	8	0	3	'0|0'=8;'0|1'=6;'1|1'=2	'0|0'=0;'0|1'=0;'1|1'=0;	'0|0'=4;'0|1'=0;'1|1'=3	18	9	7	Upstream	ENSSSCG00000002361	VRTN	ENSSSCT00000002625	ENSSSCP00000028089	-	-	-	rs789851227	-
7_97615212_G/C	5	8	0	3	'0|0'=9;'0|1'=8;'1|1'=0	'0|0'=0;'0|1'=0;'1|1'=0;	'0|0'=4;'0|1'=0;'1|1'=3	18	9	7	Intronic	ENSSSCG00000002361	VRTN	ENSSSCT00000002625	ENSSSCP00000028089	-	-	-	-	-
7_97615373_CGTTG/CG	5	8	0	3	'0|0'=10;'0|1'=8;'1|1'=0	'0|0'=0;'0|1'=0;'1|1'=0;	'0|0'=4;'0|1'=0;'1|1'=3	18	9	7	Intronic	ENSSSCG00000002361	VRTN	ENSSSCT00000002625	ENSSSCP00000028089	-	-	-	-	-
7_97620889_GTAG/GTATAG	5	8	0	3	'0|0'=10;'0|1'=8;'1|1'=0	'0|0'=0;'0|1'=0;'1|1'=0;	'0|0'=4;'0|1'=0;'1|1'=3	18	9	7	Intronic	ENSSSCG00000002361	VRTN	ENSSSCT00000002625	ENSSSCP00000028089	-	-	-	-	-
7_97621059_T/C	5	8	0	3	'0|0'=9;'0|1'=8;'1|1'=0	'0|0'=0;'0|1'=0;'1|1'=0;	'0|0'=4;'0|1'=0;'1|1'=3	18	9	7	Intronic	ENSSSCG00000002361	VRTN	ENSSSCT00000002625	ENSSSCP00000028089	-	-	-	-	-
7_97625799_TCAACC/CTGACC	5	7	0	2	'0|0'=10;'0|1'=7;'1|1'=0	'0|0'=0;'0|1'=0;'1|1'=0;	'0|0'=4;'0|1'=0;'1|1'=2	18	9	7	Downstream	ENSSSCG00000002361	VRTN	ENSSSCT00000002625	ENSSSCP00000028089	-	-	-	-	-
7_97631760_G/A	5	8	0	3	'0|0'=10;'0|1'=8;'1|1'=0	'0|0'=0;'0|1'=0;'1|1'=0;	'0|0'=4;'0|1'=0;'1|1'=3	18	9	7	Intergenic	-	-	-	-	-	-	-	rs323192667	-
7_97634164_A/G	5	8	0	3	'0|0'=10;'0|1'=8;'1|1'=0	'0|0'=0;'0|1'=0;'1|1'=0;	'0|0'=4;'0|1'=1;'1|1'=2	18	9	7	Intergenic	-	-	-	-	-	-	-	rs339861355	-
7_97634172_G/C	5	8	0	3	'0|0'=10;'0|1'=7;'1|1'=1	'0|0'=0;'0|1'=0;'1|1'=0;	'0|0'=4;'0|1'=1;'1|1'=2	18	9	7	Intergenic	-	-	-	-	-	-	-	rs700190966	-
7_97634175_T/C	5	8	0	3	'0|0'=10;'0|1'=7;'1|1'=1	'0|0'=0;'0|1'=0;'1|1'=0;	'0|0'=4;'0|1'=1;'1|1'=2	18	9	7	Intergenic	-	-	-	-	-	-	-	rs700234967	-
7_97634297_G/A	5	8	0	3	'0|0'=10;'0|1'=8;'1|1'=0	'0|0'=0;'0|1'=0;'1|1'=0;	'0|0'=4;'0|1'=0;'1|1'=3	18	9	7	Intergenic	-	-	-	-	-	-	-	rs707215069	-
7_97634392_G/A	5	8	0	3	'0|0'=10;'0|1'=8;'1|1'=0	'0|0'=0;'0|1'=0;'1|1'=0;	'0|0'=4;'0|1'=0;'1|1'=3	18	9	7	Intergenic	-	-	-	-	-	-	-	rs331118638	-
7_97634694_C/G	5	8	0	3	'0|0'=10;'0|1'=6;'1|1'=2	'0|0'=0;'0|1'=0;'1|1'=0;	'0|0'=4;'0|1'=0;'1|1'=3	18	9	7	Intergenic	-	-	-	-	-	-	-	rs346210732	-
7_97635876_T/C	5	8	0	3	'0|0'=10;'0|1'=8;'1|1'=0	'0|0'=0;'0|1'=0;'1|1'=0;	'0|0'=4;'0|1'=0;'1|1'=3	18	9	7	Intergenic	-	-	-	-	-	-	-	rs338249294	-
7_97635880_T/C	5	8	0	3	'0|0'=10;'0|1'=8;'1|1'=0	'0|0'=0;'0|1'=0;'1|1'=0;	'0|0'=4;'0|1'=0;'1|1'=3	18	9	7	Intergenic	-	-	-	-	-	-	-	rs324479664	-
7_97637019_CA/CAAGGGGTTGGA	5	8	0	3	'0|0'=10;'0|1'=8;'1|1'=0	'0|0'=0;'0|1'=0;'1|1'=0;	'0|0'=4;'0|1'=3;'1|1'=0	18	9	7	Intergenic	-	-	-	-	-	-	-	rs699234972&rs789262596	-
7_97641682_T/C	5	8	0	3	'0|0'=10;'0|1'=7;'1|1'=1	'0|0'=0;'0|1'=0;'1|1'=0;	'0|0'=4;'0|1'=0;'1|1'=3	18	9	7	Intergenic	-	-	-	-	-	-	-	rs324372201	-
7_97644657_T/C	5	8	0	3	'0|0'=10;'0|1'=8;'1|1'=0	'0|0'=0;'0|1'=0;'1|1'=0;	'0|0'=4;'0|1'=0;'1|1'=3	18	9	7	Intergenic	-	-	-	-	-	-	-	rs320496672	-
7_97644662_G/A	5	8	0	3	'0|0'=10;'0|1'=8;'1|1'=0	'0|0'=0;'0|1'=0;'1|1'=0;	'0|0'=4;'0|1'=0;'1|1'=3	18	9	7	Intergenic	-	-	-	-	-	-	-	rs695334093	-
7_97645316_C/T	5	9	0	4	'0|0'=9;'0|1'=9;'1|1'=0	'0|0'=0;'0|1'=0;'1|1'=0;	'0|0'=3;'0|1'=0;'1|1'=4	18	9	7	Intergenic	-	-	-	-	-	-	-	-	-
7_97647091_ACCCCCT/ACCCCCCT	5	8	0	3	'0|0'=10;'0|1'=8;'1|1'=0	'0|0'=0;'0|1'=0;'1|1'=0;	'0|0'=4;'0|1'=0;'1|1'=3	18	9	7	Intergenic	-	-	-	-	-	-	-	rs788509659	-
7_97651797_T/C	5	12	7	3	'0|0'=3;'0|1'=4;'1|1'=8	'0|0'=0;'0|1'=1;'1|1'=6	'0|0'=4;'0|1'=0;'1|1'=3	18	9	7	Downstream	ENSSSCG00000025000	SYNDIG1L	ENSSSCT00000022640	ENSSSCP00000022119	-	-	-	rs712369985	-
7_97652065_A/G	5	14	9	3	'0|0'=4;'0|1'=5;'1|1'=9	'0|0'=0;'0|1'=0;'1|1'=9	'0|0'=4;'0|1'=0;'1|1'=3	18	9	7	Downstream	ENSSSCG00000025000	SYNDIG1L	ENSSSCT00000022640	ENSSSCP00000022119	-	-	-	rs342039566	-
7_97652067_C/T	5	14	9	0	'0|0'=4;'0|1'=14;'1|1'=0	'0|0'=0;'0|1'=0;'1|1'=9	'0|0'=0;'0|1'=0;'1|1'=0;	18	9	7	Downstream	ENSSSCG00000025000	SYNDIG1L	ENSSSCT00000022640	ENSSSCP00000022119	-	-	-	rs704681095	-
7_97656787_G/A	5	8	0	3	'0|0'=9;'0|1'=7;'1|1'=1	'0|0'=0;'0|1'=0;'1|1'=0;	'0|0'=4;'0|1'=0;'1|1'=3	18	9	7	3'UTR	ENSSSCG00000025000	SYNDIG1L	ENSSSCT00000022640	ENSSSCP00000022119	-	-	-	rs333956905	-
7_97662082_C/T	5	9	4	3	'0|0'=8;'0|1'=6;'1|1'=3	'0|0'=5;'0|1'=3;'1|1'=1	'0|0'=4;'0|1'=0;'1|1'=3	18	9	7	Missense	ENSSSCG00000025000	SYNDIG1L	ENSSSCT00000022640	ENSSSCP00000022119	-	103	A/T	-	deleterious_low_confidence(0)
7_97676745_C/A	5	8	0	3	'0|0'=9;'0|1'=8;'1|1'=0	'0|0'=0;'0|1'=0;'1|1'=0;	'0|0'=4;'0|1'=1;'1|1'=2	18	9	7	Intronic	ENSSSCG00000025000	SYNDIG1L	ENSSSCT00000022640	ENSSSCP00000022119	-	-	-	-	-
7_97684792_T/C	5	8	3	1	'0|0'=9;'0|1'=7;'1|1'=1	'0|0'=6;'0|1'=0;'1|1'=3	'0|0'=6;'0|1'=1;'1|1'=0	18	9	7	Upstream	ENSSSCG00000025000	SYNDIG1L	ENSSSCT00000022640	ENSSSCP00000022119	-	-	-	rs328521569	-
7_97698617_GCCCCCCCCCCCCA/GCCCCCCCCCCCA	5	9	4	4	'0|0'=4;'0|1'=1;'1|1'=8	'0|0'=4;'0|1'=0;'1|1'=4	'0|0'=2;'0|1'=0;'1|1'=4	18	9	7	Intergenic	-	-	-	-	-	-	-	-	-
7_97707076_T/C	5	8	3	1	'0|0'=10;'0|1'=7;'1|1'=1	'0|0'=6;'0|1'=0;'1|1'=3	'0|0'=6;'0|1'=1;'1|1'=0	18	9	7	Intergenic	-	-	-	-	-	-	-	rs318334763	-
7_97717076_A/G	5	8	3	1	'0|0'=10;'0|1'=7;'1|1'=1	'0|0'=6;'0|1'=0;'1|1'=3	'0|0'=6;'0|1'=1;'1|1'=0	18	9	7	Intergenic	-	-	-	-	-	-	-	rs339965576	-
7_97717887_ACCA/AGCA	5	11	6	6	'0|0'=4;'0|1'=3;'1|1'=8	'0|0'=3;'0|1'=0;'1|1'=6	'0|0'=0;'0|1'=1;'1|1'=5	18	9	7	Intergenic	-	-	-	-	-	-	-	-	-
7_97722122_C/A	5	9	4	2	'0|0'=9;'0|1'=9;'1|1'=0	'0|0'=5;'0|1'=3;'1|1'=1	'0|0'=5;'0|1'=2;'1|1'=0	18	9	7	Intergenic	-	-	-	-	-	-	-	rs792395966	-
7_97735945_CCTG/CG	5	8	0	3	'0|0'=10;'0|1'=8;'1|1'=0	'0|0'=0;'0|1'=0;'1|1'=0;	'0|0'=4;'0|1'=0;'1|1'=3	18	9	7	Intronic	ENSSSCG00000002366	NPC2	ENSSSCT00000002630	ENSSSCP00000002564	O97763	-	-	-	-
7_97737105_A/G	5	11	6	4	'0|0'=7;'0|1'=10;'1|1'=1	'0|0'=3;'0|1'=0;'1|1'=6	'0|0'=3;'0|1'=1;'1|1'=3	18	9	7	Intronic	ENSSSCG00000002366	NPC2	ENSSSCT00000002630	ENSSSCP00000002564	O97763	-	-	rs330515688	-
7_97742859_A/G	5	9	3	4	'0|0'=5;'0|1'=7;'1|1'=2	'0|0'=3;'0|1'=0;'1|1'=3	'0|0'=3;'0|1'=1;'1|1'=3	18	9	7	Upstream	ENSSSCG00000002366	NPC2	ENSSSCT00000002630	ENSSSCP00000002564	O97763	-	-	rs320094681	-
7_97750548_AA/AC	5	11	6	4	'0|0'=2;'0|1'=8;'1|1'=3	'0|0'=3;'0|1'=0;'1|1'=6	'0|0'=3;'0|1'=1;'1|1'=3	18	9	7	Intronic	ENSSSCG00000002368	LTBP2	ENSSSCT00000002632	ENSSSCP00000002566	-	-	-	rs694885863	-
7_97780064_A/G	5	12	7	4	'0|0'=6;'0|1'=3;'1|1'=9	'0|0'=2;'0|1'=3;'1|1'=4	'0|0'=3;'0|1'=0;'1|1'=4	18	9	7	Intronic	ENSSSCG00000002368	LTBP2	ENSSSCT00000002632	ENSSSCP00000002566	-	-	-	rs338274153	-
7_97780460_G/T	5	12	7	5	'0|0'=0;'0|1'=4;'1|1'=8	'0|0'=0;'0|1'=0;'1|1'=7	'0|0'=0;'0|1'=0;'1|1'=5	18	9	7	Intronic	ENSSSCG00000002368	LTBP2	ENSSSCT00000002632	ENSSSCP00000002566	-	-	-	-	-
7_97780735_G/A	5	12	7	1	'0|0'=5;'0|1'=10;'1|1'=2	'0|0'=2;'0|1'=3;'1|1'=4	'0|0'=6;'0|1'=1;'1|1'=0	18	9	7	Intronic	ENSSSCG00000002368	LTBP2	ENSSSCT00000002632	ENSSSCP00000002566	-	-	-	rs318824083	-
7_97782562_T/C	5	12	7	1	'0|0'=6;'0|1'=11;'1|1'=1	'0|0'=2;'0|1'=3;'1|1'=4	'0|0'=6;'0|1'=1;'1|1'=0	18	9	7	Intronic	ENSSSCG00000002368	LTBP2	ENSSSCT00000002632	ENSSSCP00000002566	-	-	-	rs327252475	-
7_97783472_C/T	5	12	7	1	'0|0'=6;'0|1'=10;'1|1'=2	'0|0'=2;'0|1'=3;'1|1'=4	'0|0'=6;'0|1'=1;'1|1'=0	18	9	7	Intronic	ENSSSCG00000002368	LTBP2	ENSSSCT00000002632	ENSSSCP00000002566	-	-	-	rs342520685	-
7_97783562_T/A	5	12	7	1	'0|0'=6;'0|1'=11;'1|1'=1	'0|0'=2;'0|1'=3;'1|1'=4	'0|0'=6;'0|1'=1;'1|1'=0	18	9	7	Intronic	ENSSSCG00000002368	LTBP2	ENSSSCT00000002632	ENSSSCP00000002566	-	-	-	rs327058550	-
7_97783917_GCC/GCCC	5	12	7	1	'0|0'=2;'0|1'=5;'1|1'=7	'0|0'=1;'0|1'=1;'1|1'=6	'0|0'=1;'0|1'=0;'1|1'=1	18	9	7	Intronic	ENSSSCG00000002368	LTBP2	ENSSSCT00000002632	ENSSSCP00000002566	-	-	-	-	-
7_97783926_C/T	5	12	7	1	'0|0'=6;'0|1'=11;'1|1'=1	'0|0'=2;'0|1'=3;'1|1'=4	'0|0'=6;'0|1'=1;'1|1'=0	18	9	7	Intronic	ENSSSCG00000002368	LTBP2	ENSSSCT00000002632	ENSSSCP00000002566	-	-	-	rs340247173	-
7_97783932_G/A	5	12	7	1	'0|0'=6;'0|1'=11;'1|1'=1	'0|0'=2;'0|1'=3;'1|1'=4	'0|0'=6;'0|1'=1;'1|1'=0	18	9	7	Intronic	ENSSSCG00000002368	LTBP2	ENSSSCT00000002632	ENSSSCP00000002566	-	-	-	rs318919651	-
7_97783976_A/G	5	12	7	1	'0|0'=6;'0|1'=11;'1|1'=1	'0|0'=2;'0|1'=3;'1|1'=4	'0|0'=6;'0|1'=1;'1|1'=0	18	9	7	Intronic	ENSSSCG00000002368	LTBP2	ENSSSCT00000002632	ENSSSCP00000002566	-	-	-	rs332077504	-
7_97783991_GCA/GCCA	5	12	7	1	'0|0'=6;'0|1'=11;'1|1'=1	'0|0'=2;'0|1'=3;'1|1'=4	'0|0'=6;'0|1'=1;'1|1'=0	18	9	7	Intronic	ENSSSCG00000002368	LTBP2	ENSSSCT00000002632	ENSSSCP00000002566	-	-	-	rs701780349&rs786455464	-
7_97784015_TCC/TCCC	5	12	7	1	'0|0'=2;'0|1'=4;'1|1'=8	'0|0'=1;'0|1'=2;'1|1'=5	'0|0'=1;'0|1'=1;'1|1'=0	18	9	7	Intronic	ENSSSCG00000002368	LTBP2	ENSSSCT00000002632	ENSSSCP00000002566	-	-	-	-	-
7_97784384_G/A	5	12	7	4	'0|0'=5;'0|1'=4;'1|1'=8	'0|0'=2;'0|1'=3;'1|1'=4	'0|0'=3;'0|1'=0;'1|1'=4	18	9	7	Intronic	ENSSSCG00000002368	LTBP2	ENSSSCT00000002632	ENSSSCP00000002566	-	-	-	rs333986601	-
7_97792747_G/A	5	8	3	1	'0|0'=9;'0|1'=6;'1|1'=2	'0|0'=6;'0|1'=0;'1|1'=3	'0|0'=6;'0|1'=1;'1|1'=0	18	9	7	Intronic	ENSSSCG00000002368	LTBP2	ENSSSCT00000002632	ENSSSCP00000002566	-	-	-	rs706471378	-
7_97798676_G/A	5	8	3	1	'0|0'=9;'0|1'=7;'1|1'=1	'0|0'=6;'0|1'=0;'1|1'=3	'0|0'=6;'0|1'=1;'1|1'=0	18	9	7	Intronic	ENSSSCG00000002368	LTBP2	ENSSSCT00000002632	ENSSSCP00000002566	-	-	-	rs320214294	-
7_97811384_C/T	5	8	0	3	'0|0'=8;'0|1'=8;'1|1'=0	'0|0'=0;'0|1'=0;'1|1'=0;	'0|0'=4;'0|1'=0;'1|1'=3	18	9	7	Intronic	ENSSSCG00000002368	LTBP2	ENSSSCT00000002632	ENSSSCP00000002566	-	-	-	rs319335650	-
7_97812054_T/C	5	9	0	4	'0|0'=9;'0|1'=8;'1|1'=1	'0|0'=0;'0|1'=0;'1|1'=0;	'0|0'=3;'0|1'=1;'1|1'=3	18	9	7	Intronic	ENSSSCG00000002368	LTBP2	ENSSSCT00000002632	ENSSSCP00000002566	-	-	-	rs325318750	-
7_97839460_C/G	5	8	1	3	'0|0'=10;'0|1'=6;'1|1'=2	'0|0'=8;'0|1'=1;'1|1'=0	'0|0'=4;'0|1'=0;'1|1'=3	18	9	7	Intronic	ENSSSCG00000002368	LTBP2	ENSSSCT00000002632	ENSSSCP00000002566	-	-	-	-	-
7_97839750_A/C	5	8	1	3	'0|0'=9;'0|1'=6;'1|1'=2	'0|0'=8;'0|1'=1;'1|1'=0	'0|0'=4;'0|1'=0;'1|1'=3	18	9	7	Intronic	ENSSSCG00000002368	LTBP2	ENSSSCT00000002632	ENSSSCP00000002566	-	-	-	rs324829783	-
7_97858793_G/A	5	8	1	3	'0|0'=10;'0|1'=6;'1|1'=2	'0|0'=8;'0|1'=1;'1|1'=0	'0|0'=4;'0|1'=0;'1|1'=3	18	9	7	Intergenic	-	-	-	-	-	-	-	rs319213455	-
7_97859335_A/G	5	8	0	3	'0|0'=10;'0|1'=6;'1|1'=2	'0|0'=0;'0|1'=0;'1|1'=0;	'0|0'=4;'0|1'=0;'1|1'=3	18	9	7	Intergenic	-	-	-	-	-	-	-	rs334484776	-
7_97859426_T/C	5	8	1	3	'0|0'=10;'0|1'=6;'1|1'=2	'0|0'=8;'0|1'=1;'1|1'=0	'0|0'=4;'0|1'=0;'1|1'=3	18	9	7	Intergenic	-	-	-	-	-	-	-	rs336334230	-
7_97865912_C/T	5	8	1	3	'0|0'=9;'0|1'=5;'1|1'=3	'0|0'=8;'0|1'=1;'1|1'=0	'0|0'=4;'0|1'=0;'1|1'=3	18	9	7	Intergenic	-	-	-	-	-	-	-	rs346314305	-
7_97869851_C/T	5	8	1	3	'0|0'=10;'0|1'=6;'1|1'=2	'0|0'=8;'0|1'=1;'1|1'=0	'0|0'=4;'0|1'=0;'1|1'=3	18	9	7	Intergenic	-	-	-	-	-	-	-	rs343244605	-
7_97871800_CGG/CGGG	5	8	1	3	'0|0'=10;'0|1'=7;'1|1'=1	'0|0'=8;'0|1'=1;'1|1'=0	'0|0'=4;'0|1'=0;'1|1'=3	18	9	7	Intergenic	-	-	-	-	-	-	-	rs786330807	-
7_97871950_G/A	5	8	1	3	'0|0'=10;'0|1'=5;'1|1'=3	'0|0'=8;'0|1'=1;'1|1'=0	'0|0'=4;'0|1'=0;'1|1'=3	18	9	7	Intergenic	-	-	-	-	-	-	-	rs343024838	-
7_97872194_A/G	5	8	1	3	'0|0'=10;'0|1'=6;'1|1'=2	'0|0'=8;'0|1'=1;'1|1'=0	'0|0'=4;'0|1'=0;'1|1'=3	18	9	7	Intergenic	-	-	-	-	-	-	-	rs325873574	-
7_97881271_A/G	5	8	3	1	'0|0'=10;'0|1'=7;'1|1'=1	'0|0'=6;'0|1'=0;'1|1'=3	'0|0'=6;'0|1'=1;'1|1'=0	18	9	7	Intergenic	-	-	-	-	-	-	-	rs80801117	-
7_97881623_C/T	5	8	1	3	'0|0'=8;'0|1'=7;'1|1'=1	'0|0'=8;'0|1'=1;'1|1'=0	'0|0'=4;'0|1'=0;'1|1'=3	18	9	7	Intergenic	-	-	-	-	-	-	-	-	-
7_97881706_A/G	5	8	3	1	'0|0'=10;'0|1'=5;'1|1'=3	'0|0'=6;'0|1'=0;'1|1'=3	'0|0'=6;'0|1'=1;'1|1'=0	18	9	7	Intergenic	-	-	-	-	-	-	-	rs80866687	-
7_97888469_TACGACGACGACGACGG/TACGACGACGACGG	5	9	4	3	'0|0'=9;'0|1'=4;'1|1'=5	'0|0'=5;'0|1'=2;'1|1'=2	'0|0'=4;'0|1'=0;'1|1'=3	18	9	7	Downstream	ENSSSCG00000002370	AREL1	ENSSSCT00000002634	ENSSSCP00000002567	-	-	-	rs698442377&rs789393568	-
7_97896447_C/T	5	8	3	1	'0|0'=10;'0|1'=6;'1|1'=2	'0|0'=6;'0|1'=0;'1|1'=3	'0|0'=6;'0|1'=1;'1|1'=0	18	9	7	Intronic	ENSSSCG00000002370	AREL1	ENSSSCT00000002634	ENSSSCP00000002567	-	-	-	-	-
7_97898745_ATTTTTTTTTTTTTTTTTG/ATTTTTTTTTTTTTTTTG	5	9	3	4	'0|0'=7;'0|1'=1;'1|1'=8	'0|0'=6;'0|1'=0;'1|1'=3	'0|0'=3;'0|1'=1;'1|1'=3	18	9	7	Intronic	ENSSSCG00000002370	AREL1	ENSSSCT00000002634	ENSSSCP00000002567	-	-	-	-	-
7_97900814_ATTTTTTTTTTTA/ATTTTTTTTTTTTA	5	8	0	3	'0|0'=9;'0|1'=3;'1|1'=5	'0|0'=0;'0|1'=0;'1|1'=0;	'0|0'=4;'0|1'=0;'1|1'=3	18	9	7	Intronic	ENSSSCG00000002370	AREL1	ENSSSCT00000002634	ENSSSCP00000002567	-	-	-	rs691591058	-
7_97908303_C/T	5	8	1	3	'0|0'=10;'0|1'=6;'1|1'=2	'0|0'=8;'0|1'=1;'1|1'=0	'0|0'=4;'0|1'=0;'1|1'=3	18	9	7	Intronic	ENSSSCG00000002370	AREL1	ENSSSCT00000002634	ENSSSCP00000002567	-	-	-	rs328771364	-
7_97908528_T/C	5	8	1	3	'0|0'=10;'0|1'=6;'1|1'=2	'0|0'=8;'0|1'=1;'1|1'=0	'0|0'=4;'0|1'=0;'1|1'=3	18	9	7	Intronic	ENSSSCG00000002370	AREL1	ENSSSCT00000002634	ENSSSCP00000002567	-	-	-	rs323663708	-
7_97914307_G/A	5	9	4	3	'0|0'=9;'0|1'=4;'1|1'=5	'0|0'=5;'0|1'=2;'1|1'=2	'0|0'=4;'0|1'=0;'1|1'=3	18	9	7	Intronic	ENSSSCG00000002370	AREL1	ENSSSCT00000002634	ENSSSCP00000002567	-	-	-	rs334947826	-
7_97914391_CAAAAAAAAAAAAG/CAAAAAAAGAAAG	5	10	5	3	'0|0'=8;'0|1'=3;'1|1'=7	'0|0'=4;'0|1'=2;'1|1'=3	'0|0'=4;'0|1'=0;'1|1'=3	18	9	7	Intronic	ENSSSCG00000002370	AREL1	ENSSSCT00000002634	ENSSSCP00000002567	-	-	-	-	-
7_97918703_T/C	5	8	1	3	'0|0'=10;'0|1'=6;'1|1'=2	'0|0'=8;'0|1'=1;'1|1'=0	'0|0'=4;'0|1'=0;'1|1'=3	18	9	7	Intronic	ENSSSCG00000002370	AREL1	ENSSSCT00000002634	ENSSSCP00000002567	-	-	-	rs700875951	-
7_97918762_T/A	5	8	1	3	'0|0'=10;'0|1'=6;'1|1'=2	'0|0'=8;'0|1'=1;'1|1'=0	'0|0'=4;'0|1'=0;'1|1'=3	18	9	7	Intronic	ENSSSCG00000002370	AREL1	ENSSSCT00000002634	ENSSSCP00000002567	-	-	-	rs694653731	-
7_97924935_T/G	5	8	1	3	'0|0'=10;'0|1'=6;'1|1'=2	'0|0'=8;'0|1'=1;'1|1'=0	'0|0'=4;'0|1'=0;'1|1'=3	18	9	7	Intronic	ENSSSCG00000002370	AREL1	ENSSSCT00000002634	ENSSSCP00000002567	-	-	-	rs339536364	-
7_97925582_T/C	5	8	1	3	'0|0'=10;'0|1'=6;'1|1'=2	'0|0'=8;'0|1'=1;'1|1'=0	'0|0'=4;'0|1'=0;'1|1'=3	18	9	7	Intronic	ENSSSCG00000002370	AREL1	ENSSSCT00000002634	ENSSSCP00000002567	-	-	-	rs342489237	-
7_97925653_G/A	5	8	3	1	'0|0'=10;'0|1'=7;'1|1'=1	'0|0'=6;'0|1'=0;'1|1'=3	'0|0'=6;'0|1'=1;'1|1'=0	18	9	7	Intronic	ENSSSCG00000002370	AREL1	ENSSSCT00000002634	ENSSSCP00000002567	-	-	-	-	-
7_97925713_C/T	5	8	1	3	'0|0'=10;'0|1'=6;'1|1'=2	'0|0'=8;'0|1'=1;'1|1'=0	'0|0'=4;'0|1'=0;'1|1'=3	18	9	7	Intronic	ENSSSCG00000002370	AREL1	ENSSSCT00000002634	ENSSSCP00000002567	-	-	-	rs338468582	-
7_97925723_C/T	5	8	1	3	'0|0'=10;'0|1'=6;'1|1'=2	'0|0'=8;'0|1'=1;'1|1'=0	'0|0'=4;'0|1'=0;'1|1'=3	18	9	7	Intronic	ENSSSCG00000002370	AREL1	ENSSSCT00000002634	ENSSSCP00000002567	-	-	-	rs344273969	-
7_97925918_CCTT/CCT	5	10	5	1	'0|0'=8;'0|1'=8;'1|1'=2	'0|0'=4;'0|1'=3;'1|1'=2	'0|0'=6;'0|1'=1;'1|1'=0	18	9	7	Intronic	ENSSSCG00000002370	AREL1	ENSSSCT00000002634	ENSSSCP00000002567	-	-	-	-	-
7_97926353_G/A	5	8	1	3	'0|0'=10;'0|1'=6;'1|1'=2	'0|0'=8;'0|1'=1;'1|1'=0	'0|0'=4;'0|1'=0;'1|1'=3	18	9	7	Intronic	ENSSSCG00000002370	AREL1	ENSSSCT00000002634	ENSSSCP00000002567	-	-	-	rs706326744	-
7_97926543_C/T	5	8	1	3	'0|0'=10;'0|1'=6;'1|1'=2	'0|0'=8;'0|1'=1;'1|1'=0	'0|0'=4;'0|1'=0;'1|1'=3	18	9	7	Intronic	ENSSSCG00000002370	AREL1	ENSSSCT00000002634	ENSSSCP00000002567	-	-	-	rs322811415	-
7_97926748_T/C	5	8	1	3	'0|0'=10;'0|1'=6;'1|1'=2	'0|0'=8;'0|1'=1;'1|1'=0	'0|0'=4;'0|1'=0;'1|1'=3	18	9	7	Intronic	ENSSSCG00000002370	AREL1	ENSSSCT00000002634	ENSSSCP00000002567	-	-	-	rs328687831	-
7_97927018_AAAGTTTA/AA	5	8	1	3	'0|0'=10;'0|1'=6;'1|1'=2	'0|0'=8;'0|1'=1;'1|1'=0	'0|0'=4;'0|1'=1;'1|1'=2	18	9	7	Intronic	ENSSSCG00000002370	AREL1	ENSSSCT00000002634	ENSSSCP00000002567	-	-	-	-	-
7_97927219_TAAAAAAAAT/TAAAAAAATT	5	8	1	3	'0|0'=10;'0|1'=5;'1|1'=3	'0|0'=8;'0|1'=1;'1|1'=0	'0|0'=4;'0|1'=0;'1|1'=3	18	9	7	Intronic	ENSSSCG00000002370	AREL1	ENSSSCT00000002634	ENSSSCP00000002567	-	-	-	rs324567293	-
7_97927837_A/G	5	8	1	3	'0|0'=10;'0|1'=6;'1|1'=2	'0|0'=8;'0|1'=1;'1|1'=0	'0|0'=4;'0|1'=0;'1|1'=3	18	9	7	Intronic	ENSSSCG00000002370	AREL1	ENSSSCT00000002634	ENSSSCP00000002567	-	-	-	rs335999156	-
7_97927845_C/T	5	8	1	3	'0|0'=10;'0|1'=6;'1|1'=2	'0|0'=8;'0|1'=1;'1|1'=0	'0|0'=4;'0|1'=0;'1|1'=3	18	9	7	Intronic	ENSSSCG00000002370	AREL1	ENSSSCT00000002634	ENSSSCP00000002567	-	-	-	rs344510678	-
7_97928482_C/G	5	8	1	3	'0|0'=10;'0|1'=6;'1|1'=2	'0|0'=8;'0|1'=1;'1|1'=0	'0|0'=4;'0|1'=0;'1|1'=3	18	9	7	Intronic	ENSSSCG00000002370	AREL1	ENSSSCT00000002634	ENSSSCP00000002567	-	-	-	rs321562148	-
7_97928900_G/T	5	8	1	3	'0|0'=10;'0|1'=6;'1|1'=2	'0|0'=8;'0|1'=1;'1|1'=0	'0|0'=4;'0|1'=1;'1|1'=2	18	9	7	Intronic	ENSSSCG00000002370	AREL1	ENSSSCT00000002634	ENSSSCP00000002567	-	-	-	rs702117575	-
7_97929197_T/C	5	8	1	3	'0|0'=10;'0|1'=6;'1|1'=2	'0|0'=8;'0|1'=1;'1|1'=0	'0|0'=4;'0|1'=0;'1|1'=3	18	9	7	Intronic	ENSSSCG00000002370	AREL1	ENSSSCT00000002634	ENSSSCP00000002567	-	-	-	rs325163754	-
7_97930497_G/A	5	8	1	3	'0|0'=10;'0|1'=6;'1|1'=2	'0|0'=8;'0|1'=1;'1|1'=0	'0|0'=4;'0|1'=0;'1|1'=3	18	9	7	Intronic	ENSSSCG00000002370	AREL1	ENSSSCT00000002634	ENSSSCP00000002567	-	-	-	rs318967158	-
7_97930981_A/G	5	10	5	4	'0|0'=8;'0|1'=9;'1|1'=1	'0|0'=3;'0|1'=1;'1|1'=4	'0|0'=3;'0|1'=1;'1|1'=3	18	9	7	Intronic	ENSSSCG00000002370	AREL1	ENSSSCT00000002634	ENSSSCP00000002567	-	-	-	-	-
7_97932396_TAAAAAAAAAAAAAT/TAAAAAAAAAAAAT	5	8	1	3	'0|0'=10;'0|1'=3;'1|1'=5	'0|0'=8;'0|1'=0;'1|1'=1	'0|0'=4;'0|1'=0;'1|1'=3	18	9	7	Intronic	ENSSSCG00000002370	AREL1	ENSSSCT00000002634	ENSSSCP00000002567	-	-	-	-	-
7_97932749_C/T	5	8	1	3	'0|0'=10;'0|1'=6;'1|1'=2	'0|0'=8;'0|1'=1;'1|1'=0	'0|0'=4;'0|1'=0;'1|1'=3	18	9	7	Intronic	ENSSSCG00000002370	AREL1	ENSSSCT00000002634	ENSSSCP00000002567	-	-	-	rs344744869	-
7_97932969_A/G	5	8	1	3	'0|0'=10;'0|1'=6;'1|1'=2	'0|0'=8;'0|1'=1;'1|1'=0	'0|0'=4;'0|1'=0;'1|1'=3	18	9	7	Intronic	ENSSSCG00000002370	AREL1	ENSSSCT00000002634	ENSSSCP00000002567	-	-	-	rs345660035	-
7_97941907_A/G	5	8	1	3	'0|0'=10;'0|1'=6;'1|1'=2	'0|0'=8;'0|1'=1;'1|1'=0	'0|0'=4;'0|1'=1;'1|1'=2	18	9	7	Upstream	ENSSSCG00000002370	AREL1	ENSSSCT00000002634	ENSSSCP00000002567	-	-	-	-	-
7_97941918_A/G	5	8	1	3	'0|0'=10;'0|1'=6;'1|1'=2	'0|0'=8;'0|1'=1;'1|1'=0	'0|0'=4;'0|1'=1;'1|1'=2	18	9	7	Upstream	ENSSSCG00000002370	AREL1	ENSSSCT00000002634	ENSSSCP00000002567	-	-	-	-	-
7_97942083_G/A	5	8	1	3	'0|0'=10;'0|1'=6;'1|1'=2	'0|0'=8;'0|1'=1;'1|1'=0	'0|0'=4;'0|1'=0;'1|1'=3	18	9	7	Upstream	ENSSSCG00000002370	AREL1	ENSSSCT00000002634	ENSSSCP00000002567	-	-	-	-	-
7_97942439_G/T	5	8	0	3	'0|0'=10;'0|1'=6;'1|1'=2	'0|0'=0;'0|1'=0;'1|1'=0;	'0|0'=4;'0|1'=0;'1|1'=3	18	9	7	Upstream	ENSSSCG00000002370	AREL1	ENSSSCT00000002634	ENSSSCP00000002567	-	-	-	-	-
7_97942448_A/G	5	8	0	3	'0|0'=10;'0|1'=6;'1|1'=2	'0|0'=0;'0|1'=0;'1|1'=0;	'0|0'=4;'0|1'=0;'1|1'=3	18	9	7	Upstream	ENSSSCG00000002370	AREL1	ENSSSCT00000002634	ENSSSCP00000002567	-	-	-	-	-
7_97943998_ATT/ATTTATTTAT	5	8	1	3	'0|0'=10;'0|1'=6;'1|1'=2	'0|0'=8;'0|1'=1;'1|1'=0	'0|0'=4;'0|1'=1;'1|1'=2	18	9	7	Upstream	ENSSSCG00000002370	AREL1	ENSSSCT00000002634	ENSSSCP00000002567	-	-	-	-	-
7_97944045_G/T	5	8	1	3	'0|0'=10;'0|1'=6;'1|1'=2	'0|0'=8;'0|1'=1;'1|1'=0	'0|0'=4;'0|1'=0;'1|1'=3	18	9	7	Upstream	ENSSSCG00000002370	AREL1	ENSSSCT00000002634	ENSSSCP00000002567	-	-	-	-	-
7_97944106_A/C	5	8	1	3	'0|0'=10;'0|1'=6;'1|1'=2	'0|0'=8;'0|1'=1;'1|1'=0	'0|0'=4;'0|1'=0;'1|1'=3	18	9	7	Upstream	ENSSSCG00000002370	AREL1	ENSSSCT00000002634	ENSSSCP00000002567	-	-	-	-	-
7_97944138_G/A	5	8	1	3	'0|0'=10;'0|1'=6;'1|1'=2	'0|0'=8;'0|1'=0;'1|1'=1	'0|0'=4;'0|1'=0;'1|1'=3	18	9	7	Upstream	ENSSSCG00000002370	AREL1	ENSSSCT00000002634	ENSSSCP00000002567	-	-	-	-	-
7_97946587_GT/TA	5	8	0	3	'0|0'=10;'0|1'=6;'1|1'=2	'0|0'=0;'0|1'=0;'1|1'=0;	'0|0'=4;'0|1'=0;'1|1'=3	18	9	7	Intronic	ENSSSCG00000039202	FCF1	ENSSSCT00000038693	ENSSSCP00000045943	-	-	-	-	-
7_97948655_CAAAAAAG/CAAAAAAAG	5	8	1	3	'0|0'=10;'0|1'=6;'1|1'=2	'0|0'=8;'0|1'=1;'1|1'=0	'0|0'=4;'0|1'=0;'1|1'=3	18	9	7	Intronic	ENSSSCG00000039202	FCF1	ENSSSCT00000038693	ENSSSCP00000045943	-	-	-	-	-
7_97948732_GCGAGTTCGAGTTC/GCGAGTTC	5	8	1	3	'0|0'=10;'0|1'=5;'1|1'=3	'0|0'=8;'0|1'=1;'1|1'=0	'0|0'=4;'0|1'=0;'1|1'=3	18	9	7	Intronic	ENSSSCG00000039202	FCF1	ENSSSCT00000038693	ENSSSCP00000045943	-	-	-	-	-
7_97948815_G/A	5	8	1	3	'0|0'=10;'0|1'=5;'1|1'=3	'0|0'=8;'0|1'=0;'1|1'=1	'0|0'=4;'0|1'=0;'1|1'=3	18	9	7	Intronic	ENSSSCG00000039202	FCF1	ENSSSCT00000038693	ENSSSCP00000045943	-	-	-	-	-
7_97949050_C/T	5	8	0	3	'0|0'=10;'0|1'=6;'1|1'=2	'0|0'=0;'0|1'=0;'1|1'=0;	'0|0'=4;'0|1'=0;'1|1'=3	18	9	7	Intronic	ENSSSCG00000039202	FCF1	ENSSSCT00000038693	ENSSSCP00000045943	-	-	-	-	-
7_97949194_A/G	5	8	1	3	'0|0'=10;'0|1'=6;'1|1'=2	'0|0'=8;'0|1'=1;'1|1'=0	'0|0'=4;'0|1'=0;'1|1'=3	18	9	7	Intronic	ENSSSCG00000039202	FCF1	ENSSSCT00000038693	ENSSSCP00000045943	-	-	-	-	-
7_97949321_G/A	5	8	0	3	'0|0'=10;'0|1'=6;'1|1'=2	'0|0'=0;'0|1'=0;'1|1'=0;	'0|0'=4;'0|1'=0;'1|1'=3	18	9	7	Intronic	ENSSSCG00000039202	FCF1	ENSSSCT00000038693	ENSSSCP00000045943	-	-	-	-	-
7_97949630_G/A	5	8	0	3	'0|0'=10;'0|1'=6;'1|1'=2	'0|0'=0;'0|1'=0;'1|1'=0;	'0|0'=4;'0|1'=0;'1|1'=3	18	9	7	Intronic	ENSSSCG00000039202	FCF1	ENSSSCT00000038693	ENSSSCP00000045943	-	-	-	-	-
7_97949636_ATTTTTTTTTTTTTC/ATTTTTTTTTTC	5	8	1	3	'0|0'=10;'0|1'=4;'1|1'=4	'0|0'=8;'0|1'=0;'1|1'=1	'0|0'=4;'0|1'=0;'1|1'=3	18	9	7	Intronic Splice Region	ENSSSCG00000039202	FCF1	ENSSSCT00000038693	ENSSSCP00000045943	-	-	-	-	-
7_97951984_G/A	5	8	0	3	'0|0'=10;'0|1'=6;'1|1'=2	'0|0'=0;'0|1'=0;'1|1'=0;	'0|0'=4;'0|1'=0;'1|1'=3	18	9	7	Intronic	ENSSSCG00000039202	FCF1	ENSSSCT00000038693	ENSSSCP00000045943	-	-	-	-	-
7_97952018_GAAAAAAAT/AAAAAAAAT	5	8	0	3	'0|0'=10;'0|1'=6;'1|1'=2	'0|0'=0;'0|1'=0;'1|1'=0;	'0|0'=4;'0|1'=1;'1|1'=2	18	9	7	Intronic	ENSSSCG00000039202	FCF1	ENSSSCT00000038693	ENSSSCP00000045943	-	-	-	-	-
7_97952060_A/G	5	8	0	3	'0|0'=10;'0|1'=6;'1|1'=2	'0|0'=0;'0|1'=0;'1|1'=0;	'0|0'=4;'0|1'=0;'1|1'=3	18	9	7	Intronic	ENSSSCG00000039202	FCF1	ENSSSCT00000038693	ENSSSCP00000045943	-	-	-	-	-
7_97952299_A/G	5	7	1	2	'0|0'=11;'0|1'=4;'1|1'=3	'0|0'=7;'0|1'=1;'1|1'=0	'0|0'=4;'0|1'=0;'1|1'=2	18	9	7	Intronic	ENSSSCG00000039202	FCF1	ENSSSCT00000038693	ENSSSCP00000045943	-	-	-	-	-
7_97953554_G/C	5	8	1	3	'0|0'=10;'0|1'=6;'1|1'=2	'0|0'=8;'0|1'=1;'1|1'=0	'0|0'=4;'0|1'=0;'1|1'=3	18	9	7	Intronic	ENSSSCG00000039202	FCF1	ENSSSCT00000038693	ENSSSCP00000045943	-	-	-	-	-
7_97953770_G/A	5	8	1	3	'0|0'=10;'0|1'=5;'1|1'=3	'0|0'=8;'0|1'=1;'1|1'=0	'0|0'=4;'0|1'=0;'1|1'=3	18	9	7	Intronic	ENSSSCG00000039202	FCF1	ENSSSCT00000038693	ENSSSCP00000045943	-	-	-	-	-
7_97953828_C/T	5	8	1	3	'0|0'=10;'0|1'=6;'1|1'=2	'0|0'=8;'0|1'=1;'1|1'=0	'0|0'=4;'0|1'=0;'1|1'=3	18	9	7	Intronic	ENSSSCG00000039202	FCF1	ENSSSCT00000038693	ENSSSCP00000045943	-	-	-	-	-
7_97953847_C/T	5	8	1	3	'0|0'=10;'0|1'=6;'1|1'=2	'0|0'=8;'0|1'=1;'1|1'=0	'0|0'=4;'0|1'=0;'1|1'=3	18	9	7	Intronic	ENSSSCG00000039202	FCF1	ENSSSCT00000038693	ENSSSCP00000045943	-	-	-	-	-
7_97953863_A/G	5	8	1	3	'0|0'=10;'0|1'=6;'1|1'=2	'0|0'=8;'0|1'=1;'1|1'=0	'0|0'=4;'0|1'=0;'1|1'=3	18	9	7	Intronic	ENSSSCG00000039202	FCF1	ENSSSCT00000038693	ENSSSCP00000045943	-	-	-	-	-
7_97954172_AGCCAAGG/AG	5	8	1	3	'0|0'=10;'0|1'=7;'1|1'=1	'0|0'=8;'0|1'=1;'1|1'=0	'0|0'=4;'0|1'=1;'1|1'=2	18	9	7	Intronic	ENSSSCG00000039202	FCF1	ENSSSCT00000038693	ENSSSCP00000045943	-	-	-	-	-
7_97954412_A/C	5	8	1	3	'0|0'=10;'0|1'=7;'1|1'=1	'0|0'=8;'0|1'=1;'1|1'=0	'0|0'=4;'0|1'=0;'1|1'=3	18	9	7	Intronic	ENSSSCG00000039202	FCF1	ENSSSCT00000038693	ENSSSCP00000045943	-	-	-	-	-
7_97954414_CC/TA	5	8	1	3	'0|0'=10;'0|1'=6;'1|1'=2	'0|0'=8;'0|1'=1;'1|1'=0	'0|0'=4;'0|1'=0;'1|1'=3	18	9	7	Intronic	ENSSSCG00000039202	FCF1	ENSSSCT00000038693	ENSSSCP00000045943	-	-	-	-	-
7_97955523_T/G	5	8	1	3	'0|0'=10;'0|1'=6;'1|1'=2	'0|0'=8;'0|1'=1;'1|1'=0	'0|0'=4;'0|1'=0;'1|1'=3	18	9	7	Intronic	ENSSSCG00000039202	FCF1	ENSSSCT00000038693	ENSSSCP00000045943	-	-	-	-	-
7_97955635_G/A	5	8	1	3	'0|0'=10;'0|1'=6;'1|1'=2	'0|0'=8;'0|1'=1;'1|1'=0	'0|0'=4;'0|1'=0;'1|1'=3	18	9	7	Synonymous	ENSSSCG00000039202	FCF1	ENSSSCT00000038693	ENSSSCP00000045943	-	147	Q	-	-
7_97955835_A/G	5	8	1	3	'0|0'=10;'0|1'=6;'1|1'=2	'0|0'=8;'0|1'=1;'1|1'=0	'0|0'=4;'0|1'=0;'1|1'=3	18	9	7	Intronic	ENSSSCG00000039202	FCF1	ENSSSCT00000038693	ENSSSCP00000045943	-	-	-	-	-
7_97955916_C/G	5	8	1	3	'0|0'=10;'0|1'=6;'1|1'=2	'0|0'=8;'0|1'=1;'1|1'=0	'0|0'=4;'0|1'=0;'1|1'=3	18	9	7	Intronic	ENSSSCG00000039202	FCF1	ENSSSCT00000038693	ENSSSCP00000045943	-	-	-	-	-
7_97956087_T/C	5	8	1	3	'0|0'=10;'0|1'=6;'1|1'=2	'0|0'=8;'0|1'=1;'1|1'=0	'0|0'=4;'0|1'=0;'1|1'=3	18	9	7	Intronic	ENSSSCG00000039202	FCF1	ENSSSCT00000038693	ENSSSCP00000045943	-	-	-	-	-
7_97956104_T/C	5	8	1	3	'0|0'=10;'0|1'=6;'1|1'=2	'0|0'=8;'0|1'=1;'1|1'=0	'0|0'=4;'0|1'=0;'1|1'=3	18	9	7	Intronic	ENSSSCG00000039202	FCF1	ENSSSCT00000038693	ENSSSCP00000045943	-	-	-	-	-
7_97991041_G/A	5	13	8	4	'0|0'=3;'0|1'=5;'1|1'=8	'0|0'=0;'0|1'=0;'1|1'=8	'0|0'=3;'0|1'=0;'1|1'=4	18	9	7	Intronic	ENSSSCG00000002372	YLPM1	ENSSSCT00000002636	ENSSSCP00000002569	-	-	-	rs345114701	-
7_98051645_ATTTTTTTTTTTTTTTTG/ATTTTTTTTTTTTTTTTTG	5	9	2	4	'0|0'=9;'0|1'=1;'1|1'=8	'0|0'=7;'0|1'=0;'1|1'=2	'0|0'=2;'0|1'=0;'1|1'=4	18	9	7	Intergenic	-	-	-	-	-	-	-	-	-
7_98072717_T/C	5	11	6	3	'0|0'=7;'0|1'=10;'1|1'=1	'0|0'=3;'0|1'=1;'1|1'=5	'0|0'=4;'0|1'=0;'1|1'=3	18	9	7	Intronic	ENSSSCG00000002373	PROX2	ENSSSCT00000002638	ENSSSCP00000002571	-	-	-	rs319900921	-
7_98080818_C/G	5	11	6	4	'0|0'=7;'0|1'=10;'1|1'=1	'0|0'=3;'0|1'=1;'1|1'=5	'0|0'=3;'0|1'=1;'1|1'=3	18	9	7	Intergenic	-	-	-	-	-	-	-	rs346105765	-
7_98091166_TCCGCCGCCGCCGCCGCCGC/TCCGCCGCCGCCGCCGC	5	11	6	3	'0|0'=5;'0|1'=8;'1|1'=3	'0|0'=3;'0|1'=0;'1|1'=6	'0|0'=4;'0|1'=0;'1|1'=3	18	9	7	5'UTR	ENSSSCG00000002374	DLST	ENSSSCT00000002639	ENSSSCP00000002572	Q9N0F1	-	-	rs694336898	-
7_98109323_GTTTTTTTTTTTG/TTTTTTTTTTTTG	5	11	6	3	'0|0'=6;'0|1'=7;'1|1'=4	'0|0'=3;'0|1'=1;'1|1'=5	'0|0'=4;'0|1'=0;'1|1'=3	18	9	7	Intronic	ENSSSCG00000002374	DLST	ENSSSCT00000002639	ENSSSCP00000002572	Q9N0F1	-	-	rs708400736	-
7_98116693_A/G	5	11	6	3	'0|0'=5;'0|1'=7;'1|1'=4	'0|0'=3;'0|1'=1;'1|1'=5	'0|0'=3;'0|1'=1;'1|1'=2	18	9	7	Downstream	ENSSSCG00000002374	DLST	ENSSSCT00000002639	ENSSSCP00000002572	Q9N0F1	-	-	rs335177396	-
7_98122818_C/T	5	11	6	4	'0|0'=7;'0|1'=8;'1|1'=3	'0|0'=3;'0|1'=1;'1|1'=5	'0|0'=3;'0|1'=1;'1|1'=3	18	9	7	Intronic	ENSSSCG00000002375	RPS6KL1	ENSSSCT00000002640	ENSSSCP00000002573	-	-	-	rs340351045	-
7_98140222_CAAAAAT/CAAAAATAAAT	5	11	3	6	'0|0'=6;'0|1'=7;'1|1'=4	'0|0'=5;'0|1'=2;'1|1'=1	'0|0'=0;'0|1'=4;'1|1'=2	18	9	7	Intronic	ENSSSCG00000002375	RPS6KL1	ENSSSCT00000057289	ENSSSCP00000050104	-	-	-	rs701101986	-
7_98140492_TAAAAAAAAAAAG/TAAAAAAAAAAAAG	5	8	1	3	'0|0'=10;'0|1'=8;'1|1'=0	'0|0'=8;'0|1'=1;'1|1'=0	'0|0'=4;'0|1'=0;'1|1'=3	18	9	7	Intronic	ENSSSCG00000002375	RPS6KL1	ENSSSCT00000057289	ENSSSCP00000050104	-	-	-	-	-
7_98152844_ATTTTTTTTTTTTA/ATTTTTTTTTTTA	5	11	0	6	'0|0'=7;'0|1'=7;'1|1'=4	'0|0'=0;'0|1'=0;'1|1'=0;	'0|0'=1;'0|1'=2;'1|1'=4	18	9	7	Downstream	ENSSSCG00000002376	PGF	ENSSSCT00000002642	ENSSSCP00000002575	-	-	-	-	-
7_98181528_G/A	5	8	1	3	'0|0'=10;'0|1'=6;'1|1'=2	'0|0'=8;'0|1'=1;'1|1'=0	'0|0'=4;'0|1'=0;'1|1'=3	18	9	7	Intergenic	-	-	-	-	-	-	-	-	-
7_98189731_TCTTTTTCG/TCTTTTTTG	5	8	3	1	'0|0'=10;'0|1'=5;'1|1'=3	'0|0'=6;'0|1'=0;'1|1'=3	'0|0'=6;'0|1'=1;'1|1'=0	18	9	7	Intergenic	-	-	-	-	-	-	-	-	-
7_98217894_C/T	5	8	3	3	'0|0'=10;'0|1'=8;'1|1'=0	'0|0'=6;'0|1'=3;'1|1'=0	'0|0'=4;'0|1'=3;'1|1'=0	18	9	7	Downstream	ENSSSCG00000002378	MLH3	ENSSSCT00000002644	ENSSSCP00000002577	-	-	-	-	-
7_98230505_CTT/TTT	5	10	2	5	'0|0'=8;'0|1'=10;'1|1'=0	'0|0'=7;'0|1'=2;'1|1'=0	'0|0'=2;'0|1'=5;'1|1'=0	18	9	7	Intronic	ENSSSCG00000002378	MLH3	ENSSSCT00000002644	ENSSSCP00000002577	-	-	-	-	-
7_98273710_TGG/TGGG	5	8	3	1	'0|0'=4;'0|1'=3;'1|1'=5	'0|0'=5;'0|1'=0;'1|1'=3	'0|0'=4;'0|1'=0;'1|1'=1	18	9	7	Downstream	ENSSSCG00000002380	ZC2HC1C	ENSSSCT00000002647	ENSSSCP00000002580	-	-	-	-	-
7_98280733_AAAACCAAACCAAACCAAACCAAACCA/AAAACCAAACCAAACCAAACCA	5	8	0	3	'0|0'=9;'0|1'=6;'1|1'=2	'0|0'=0;'0|1'=0;'1|1'=0;	'0|0'=4;'0|1'=0;'1|1'=3	18	9	7	Intronic	ENSSSCG00000002381	NEK9	ENSSSCT00000002648	ENSSSCP00000002581	-	-	-	-	-
7_98305705_G/A	5	8	1	3	'0|0'=10;'0|1'=6;'1|1'=2	'0|0'=8;'0|1'=0;'1|1'=1	'0|0'=4;'0|1'=0;'1|1'=3	18	9	7	Intronic	ENSSSCG00000002381	NEK9	ENSSSCT00000002648	ENSSSCP00000002581	-	-	-	rs328725298	-
7_98312732_C/T	5	8	1	3	'0|0'=10;'0|1'=6;'1|1'=2	'0|0'=8;'0|1'=1;'1|1'=0	'0|0'=4;'0|1'=0;'1|1'=3	18	9	7	Intronic	ENSSSCG00000002381	NEK9	ENSSSCT00000002648	ENSSSCP00000002581	-	-	-	rs702256668	-
7_98318650_GTTTTTTTTTTTTTTTTTTTA/GTTTTTTTTTTTA	5	9	4	4	'0|0'=0;'0|1'=0;'1|1'=9	'0|0'=2;'0|1'=0;'1|1'=4	'0|0'=1;'0|1'=0;'1|1'=4	18	9	7	Intronic	ENSSSCG00000002381	NEK9	ENSSSCT00000002648	ENSSSCP00000002581	-	-	-	-	-
7_98362191_G/A	5	12	7	1	'0|0'=6;'0|1'=9;'1|1'=3	'0|0'=2;'0|1'=2;'1|1'=5	'0|0'=6;'0|1'=1;'1|1'=0	18	9	7	Intronic	ENSSSCG00000035684	TMED10	ENSSSCT00000042815	ENSSSCP00000032195	-	-	-	rs339480101	-
7_98374438_C/T	5	8	3	1	'0|0'=10;'0|1'=7;'1|1'=1	'0|0'=6;'0|1'=0;'1|1'=3	'0|0'=6;'0|1'=1;'1|1'=0	18	9	7	Intergenic	-	-	-	-	-	-	-	rs700469316	-
7_98376933_AA/GA	5	6	0	1	'0|0'=12;'0|1'=5;'1|1'=1	'0|0'=0;'0|1'=0;'1|1'=0;	'0|0'=6;'0|1'=1;'1|1'=0	18	9	7	Intergenic	-	-	-	-	-	-	-	-	-
7_98378558_A/C	5	8	1	3	'0|0'=10;'0|1'=4;'1|1'=4	'0|0'=8;'0|1'=1;'1|1'=0	'0|0'=4;'0|1'=0;'1|1'=3	18	9	7	Intergenic	-	-	-	-	-	-	-	rs80974595	-
7_98380894_C/G	5	8	1	3	'0|0'=10;'0|1'=6;'1|1'=2	'0|0'=8;'0|1'=1;'1|1'=0	'0|0'=4;'0|1'=0;'1|1'=3	18	9	7	Intergenic	-	-	-	-	-	-	-	-	-
7_98394542_G/A	5	8	1	3	'0|0'=10;'0|1'=4;'1|1'=4	'0|0'=8;'0|1'=1;'1|1'=0	'0|0'=4;'0|1'=0;'1|1'=3	18	9	7	Intergenic	-	-	-	-	-	-	-	rs324996195	-
7_98395064_C/T	5	8	1	3	'0|0'=10;'0|1'=4;'1|1'=4	'0|0'=8;'0|1'=1;'1|1'=0	'0|0'=4;'0|1'=0;'1|1'=3	18	9	7	Intergenic	-	-	-	-	-	-	-	rs333093290	-
7_98395440_G/A	5	8	1	3	'0|0'=10;'0|1'=4;'1|1'=4	'0|0'=8;'0|1'=1;'1|1'=0	'0|0'=4;'0|1'=0;'1|1'=3	18	9	7	Intergenic	-	-	-	-	-	-	-	rs327854278	-
7_98397787_C/T	5	8	1	3	'0|0'=10;'0|1'=5;'1|1'=3	'0|0'=8;'0|1'=1;'1|1'=0	'0|0'=4;'0|1'=0;'1|1'=3	18	9	7	Intergenic	-	-	-	-	-	-	-	rs691387364	-
7_98412651_G/A	5	8	0	3	'0|0'=10;'0|1'=5;'1|1'=3	'0|0'=0;'0|1'=0;'1|1'=0;	'0|0'=4;'0|1'=0;'1|1'=3	18	9	7	Intergenic	-	-	-	-	-	-	-	rs695122198	-
7_98413158_T/A	5	8	1	3	'0|0'=10;'0|1'=4;'1|1'=4	'0|0'=8;'0|1'=1;'1|1'=0	'0|0'=4;'0|1'=0;'1|1'=3	18	9	7	Intergenic	-	-	-	-	-	-	-	rs330267960	-
7_98413311_CCTG/CCTCTG	5	8	1	3	'0|0'=10;'0|1'=4;'1|1'=4	'0|0'=8;'0|1'=1;'1|1'=0	'0|0'=4;'0|1'=0;'1|1'=3	18	9	7	Intergenic	-	-	-	-	-	-	-	rs786679899	-
7_98416182_G/T	5	11	1	6	'0|0'=7;'0|1'=6;'1|1'=5	'0|0'=8;'0|1'=1;'1|1'=0	'0|0'=1;'0|1'=2;'1|1'=4	18	9	7	Intergenic	-	-	-	-	-	-	-	rs331905067	-
7_98419047_G/A	5	11	1	6	'0|0'=7;'0|1'=7;'1|1'=4	'0|0'=8;'0|1'=1;'1|1'=0	'0|0'=1;'0|1'=2;'1|1'=4	18	9	7	Intergenic	-	-	-	-	-	-	-	rs331457362	-
7_98422047_C/T	5	12	6	7	'0|0'=6;'0|1'=12;'1|1'=0	'0|0'=3;'0|1'=6;'1|1'=0	'0|0'=0;'0|1'=7;'1|1'=0	18	9	7	Intergenic	-	-	-	-	-	-	-	-	-
7_98422707_C/A	5	8	1	3	'0|0'=10;'0|1'=6;'1|1'=2	'0|0'=8;'0|1'=1;'1|1'=0	'0|0'=4;'0|1'=0;'1|1'=3	18	9	7	Intergenic	-	-	-	-	-	-	-	rs320618056	-
7_98466631_C/T	5	8	1	3	'0|0'=9;'0|1'=6;'1|1'=2	'0|0'=8;'0|1'=1;'1|1'=0	'0|0'=4;'0|1'=0;'1|1'=3	18	9	7	Intergenic	-	-	-	-	-	-	-	rs80975349	-
7_98480369_T/C	5	10	5	5	'0|0'=8;'0|1'=9;'1|1'=1	'0|0'=4;'0|1'=5;'1|1'=0	'0|0'=2;'0|1'=5;'1|1'=0	18	9	7	Intergenic	-	-	-	-	-	-	-	rs790366640	-
7_98480548_C/T	5	11	6	6	'0|0'=6;'0|1'=2;'1|1'=9	'0|0'=3;'0|1'=0;'1|1'=6	'0|0'=1;'0|1'=2;'1|1'=4	18	9	7	Intergenic	-	-	-	-	-	-	-	rs712723737	-
7_98481294_G/T	5	8	1	3	'0|0'=10;'0|1'=5;'1|1'=3	'0|0'=8;'0|1'=1;'1|1'=0	'0|0'=4;'0|1'=0;'1|1'=3	18	9	7	Intergenic	-	-	-	-	-	-	-	rs341889216	-
7_98481884_GGC/GATGT	5	11	6	3	'0|0'=7;'0|1'=9;'1|1'=2	'0|0'=3;'0|1'=1;'1|1'=5	'0|0'=4;'0|1'=2;'1|1'=1	18	9	7	Intergenic	-	-	-	-	-	-	-	-	-
7_98482023_TAGGAGGGAA/TA	5	11	6	3	'0|0'=7;'0|1'=11;'1|1'=0	'0|0'=3;'0|1'=4;'1|1'=2	'0|0'=4;'0|1'=2;'1|1'=1	18	9	7	Intergenic	-	-	-	-	-	-	-	rs706048056	-
7_98483627_C/A	5	9	4	3	'0|0'=9;'0|1'=9;'1|1'=0	'0|0'=5;'0|1'=2;'1|1'=2	'0|0'=4;'0|1'=2;'1|1'=1	18	9	7	Intergenic	-	-	-	-	-	-	-	rs80935268	-
7_98483947_ATTTGT/ATTTGTTTAT	5	6	1	1	'0|0'=10;'0|1'=6;'1|1'=0	'0|0'=4;'0|1'=1;'1|1'=0	'0|0'=3;'0|1'=1;'1|1'=0	18	9	7	Intergenic	-	-	-	-	-	-	-	-	-
7_98485666_C/A	5	9	4	3	'0|0'=9;'0|1'=8;'1|1'=1	'0|0'=5;'0|1'=2;'1|1'=2	'0|0'=4;'0|1'=2;'1|1'=1	18	9	7	Intergenic	-	-	-	-	-	-	-	rs334272295	-
7_98491881_C/T	5	8	1	3	'0|0'=9;'0|1'=5;'1|1'=3	'0|0'=8;'0|1'=1;'1|1'=0	'0|0'=4;'0|1'=0;'1|1'=3	18	9	7	Intergenic	-	-	-	-	-	-	-	rs318682948	-
7_98499753_C/T	5	14	9	1	'0|0'=4;'0|1'=13;'1|1'=1	'0|0'=0;'0|1'=1;'1|1'=8	'0|0'=6;'0|1'=1;'1|1'=0	18	9	7	Intergenic	-	-	-	-	-	-	-	rs706309411	-
7_97501817_ATTTTTTTC/ATTTTTTC	4	13	9	0	'0|0'=5;'0|1'=13;'1|1'=0	'0|0'=0;'0|1'=1;'1|1'=8	'0|0'=0;'0|1'=0;'1|1'=0;	18	9	7	Intergenic	-	-	-	-	-	-	-	rs792462131	-
7_97509039_G/A	4	7	0	3	'0|0'=10;'0|1'=7;'1|1'=0	'0|0'=0;'0|1'=0;'1|1'=0;	'0|0'=4;'0|1'=0;'1|1'=3	18	9	7	Intergenic	-	-	-	-	-	-	-	rs699570129	-
7_97527477_G/A	4	9	5	4	'0|0'=9;'0|1'=9;'1|1'=0	'0|0'=4;'0|1'=5;'1|1'=0	'0|0'=3;'0|1'=4;'1|1'=0	18	9	7	Upstream	ENSSSCG00000002363	VSX2	ENSSSCT00000002627	ENSSSCP00000002561	-	-	-	rs690432401	-
7_97531644_CC/CCTACCCCGGCTTC	4	7	0	3	'0|0'=11;'0|1'=7;'1|1'=0	'0|0'=0;'0|1'=0;'1|1'=0;	'0|0'=4;'0|1'=1;'1|1'=2	18	9	7	Upstream	ENSSSCG00000002363	VSX2	ENSSSCT00000002627	ENSSSCP00000002561	-	-	-	-	-
7_97538998_T/A	4	7	0	3	'0|0'=10;'0|1'=7;'1|1'=0	'0|0'=0;'0|1'=0;'1|1'=0;	'0|0'=4;'0|1'=3;'1|1'=0	18	9	7	Intronic	ENSSSCG00000002363	VSX2	ENSSSCT00000002627	ENSSSCP00000002561	-	-	-	-	-
7_97542132_GC/AA	4	7	0	3	'0|0'=9;'0|1'=7;'1|1'=0	'0|0'=0;'0|1'=0;'1|1'=0;	'0|0'=4;'0|1'=0;'1|1'=3	18	9	7	Intronic	ENSSSCG00000002363	VSX2	ENSSSCT00000002627	ENSSSCP00000002561	-	-	-	-	-
7_97560989_C/T	4	7	0	3	'0|0'=11;'0|1'=6;'1|1'=1	'0|0'=0;'0|1'=0;'1|1'=0;	'0|0'=4;'0|1'=1;'1|1'=2	18	9	7	Downstream	ENSSSCG00000038231	ABCD4	ENSSSCT00000037529	ENSSSCP00000051619	-	-	-	-	-
7_97561054_A/G	4	7	0	3	'0|0'=11;'0|1'=7;'1|1'=0	'0|0'=0;'0|1'=0;'1|1'=0;	'0|0'=4;'0|1'=1;'1|1'=2	18	9	7	Downstream	ENSSSCG00000038231	ABCD4	ENSSSCT00000037529	ENSSSCP00000051619	-	-	-	-	-
7_97565214_C/T	4	8	0	4	'0|0'=10;'0|1'=8;'1|1'=0	'0|0'=0;'0|1'=0;'1|1'=0;	'0|0'=3;'0|1'=0;'1|1'=4	18	9	7	Intronic	ENSSSCG00000038231	ABCD4	ENSSSCT00000037529	ENSSSCP00000051619	-	-	-	-	-
7_97565640_C/T	4	8	0	4	'0|0'=10;'0|1'=7;'1|1'=1	'0|0'=0;'0|1'=0;'1|1'=0;	'0|0'=3;'0|1'=0;'1|1'=4	18	9	7	Intronic	ENSSSCG00000038231	ABCD4	ENSSSCT00000037529	ENSSSCP00000051619	-	-	-	-	-
7_97565645_G/A	4	8	0	4	'0|0'=10;'0|1'=8;'1|1'=0	'0|0'=0;'0|1'=0;'1|1'=0;	'0|0'=3;'0|1'=0;'1|1'=4	18	9	7	Intronic	ENSSSCG00000038231	ABCD4	ENSSSCT00000037529	ENSSSCP00000051619	-	-	-	-	-
7_97566298_C/T	4	8	0	4	'0|0'=10;'0|1'=7;'1|1'=1	'0|0'=0;'0|1'=0;'1|1'=0;	'0|0'=3;'0|1'=0;'1|1'=4	18	9	7	Intronic	ENSSSCG00000038231	ABCD4	ENSSSCT00000037529	ENSSSCP00000051619	-	-	-	-	-
7_97566405_G/A	4	7	0	3	'0|0'=11;'0|1'=7;'1|1'=0	'0|0'=0;'0|1'=0;'1|1'=0;	'0|0'=4;'0|1'=0;'1|1'=3	18	9	7	Intronic	ENSSSCG00000038231	ABCD4	ENSSSCT00000037529	ENSSSCP00000051619	-	-	-	-	-
7_97567656_A/G	4	8	0	4	'0|0'=9;'0|1'=7;'1|1'=1	'0|0'=0;'0|1'=0;'1|1'=0;	'0|0'=3;'0|1'=0;'1|1'=4	18	9	7	Intronic	ENSSSCG00000038231	ABCD4	ENSSSCT00000037529	ENSSSCP00000051619	-	-	-	-	-
7_97569975_T/C	4	8	0	4	'0|0'=10;'0|1'=8;'1|1'=0	'0|0'=0;'0|1'=0;'1|1'=0;	'0|0'=3;'0|1'=0;'1|1'=4	18	9	7	Intronic	ENSSSCG00000038231	ABCD4	ENSSSCT00000037529	ENSSSCP00000051619	-	-	-	-	-
7_97569978_GTATATAC/GTATACAC	4	6	0	2	'0|0'=12;'0|1'=6;'1|1'=0	'0|0'=0;'0|1'=0;'1|1'=0;	'0|0'=3;'0|1'=0;'1|1'=2	18	9	7	Intronic	ENSSSCG00000038231	ABCD4	ENSSSCT00000037529	ENSSSCP00000051619	-	-	-	-	-
7_97570236_C/G	4	8	0	4	'0|0'=10;'0|1'=8;'1|1'=0	'0|0'=0;'0|1'=0;'1|1'=0;	'0|0'=3;'0|1'=0;'1|1'=4	18	9	7	Intronic	ENSSSCG00000038231	ABCD4	ENSSSCT00000037529	ENSSSCP00000051619	-	-	-	-	-
7_97570270_G/A	4	8	0	4	'0|0'=10;'0|1'=7;'1|1'=1	'0|0'=0;'0|1'=0;'1|1'=0;	'0|0'=3;'0|1'=0;'1|1'=4	18	9	7	Intronic	ENSSSCG00000038231	ABCD4	ENSSSCT00000037529	ENSSSCP00000051619	-	-	-	-	-
7_97570387_G/A	4	8	0	4	'0|0'=10;'0|1'=8;'1|1'=0	'0|0'=0;'0|1'=0;'1|1'=0;	'0|0'=3;'0|1'=0;'1|1'=4	18	9	7	Intronic	ENSSSCG00000038231	ABCD4	ENSSSCT00000037529	ENSSSCP00000051619	-	-	-	-	-
7_97580118_TCCTCG/TCCTCCCTCG	4	8	0	4	'0|0'=10;'0|1'=7;'1|1'=1	'0|0'=0;'0|1'=0;'1|1'=0;	'0|0'=3;'0|1'=0;'1|1'=4	18	9	7	Intronic	ENSSSCG00000038231	ABCD4	ENSSSCT00000037529	ENSSSCP00000051619	-	-	-	-	-
7_97580137_CGC/CGGC	4	8	0	4	'0|0'=10;'0|1'=7;'1|1'=1	'0|0'=0;'0|1'=0;'1|1'=0;	'0|0'=3;'0|1'=0;'1|1'=4	18	9	7	Intronic	ENSSSCG00000038231	ABCD4	ENSSSCT00000037529	ENSSSCP00000051619	-	-	-	-	-
7_97580170_G/C	4	8	0	4	'0|0'=10;'0|1'=8;'1|1'=0	'0|0'=0;'0|1'=0;'1|1'=0;	'0|0'=3;'0|1'=0;'1|1'=4	18	9	7	Intronic	ENSSSCG00000038231	ABCD4	ENSSSCT00000037529	ENSSSCP00000051619	-	-	-	-	-
7_97581291_AT/ATCAACACCT	4	8	0	4	'0|0'=10;'0|1'=8;'1|1'=0	'0|0'=0;'0|1'=0;'1|1'=0;	'0|0'=3;'0|1'=1;'1|1'=3	18	9	7	Intronic	ENSSSCG00000038231	ABCD4	ENSSSCT00000037529	ENSSSCP00000051619	-	-	-	-	-
7_97584892_T/C	4	8	0	4	'0|0'=10;'0|1'=8;'1|1'=0	'0|0'=0;'0|1'=0;'1|1'=0;	'0|0'=3;'0|1'=0;'1|1'=4	18	9	7	Intronic	ENSSSCG00000038231	ABCD4	ENSSSCT00000037529	ENSSSCP00000051619	-	-	-	-	-
7_97587725_C/T	4	7	0	3	'0|0'=11;'0|1'=7;'1|1'=0	'0|0'=0;'0|1'=0;'1|1'=0;	'0|0'=4;'0|1'=0;'1|1'=3	18	9	7	Upstream	ENSSSCG00000038231	ABCD4	ENSSSCT00000037529	ENSSSCP00000051619	-	-	-	-	-
7_97587728_G/A	4	7	0	3	'0|0'=11;'0|1'=7;'1|1'=0	'0|0'=0;'0|1'=0;'1|1'=0;	'0|0'=4;'0|1'=0;'1|1'=3	18	9	7	Upstream	ENSSSCG00000038231	ABCD4	ENSSSCT00000037529	ENSSSCP00000051619	-	-	-	-	-
7_97589268_G/T	4	5	1	1	'0|0'=13;'0|1'=5;'1|1'=0	'0|0'=8;'0|1'=1;'1|1'=0	'0|0'=6;'0|1'=1;'1|1'=0	18	9	7	Upstream	ENSSSCG00000038231	ABCD4	ENSSSCT00000037529	ENSSSCP00000051619	-	-	-	-	-
7_97591655_AAAAAATAAAAATAAAAATAAAAATA/AAAAAATAAAAATAAAAATA	4	7	0	3	'0|0'=11;'0|1'=6;'1|1'=1	'0|0'=0;'0|1'=0;'1|1'=0;	'0|0'=4;'0|1'=0;'1|1'=3	18	9	7	Intergenic	-	-	-	-	-	-	-	-	-
7_97602549_G/C	4	7	0	3	'0|0'=11;'0|1'=7;'1|1'=0	'0|0'=0;'0|1'=0;'1|1'=0;	'0|0'=4;'0|1'=0;'1|1'=3	18	9	7	Intergenic	-	-	-	-	-	-	-	-	-
7_97602566_C/T	4	7	0	3	'0|0'=11;'0|1'=7;'1|1'=0	'0|0'=0;'0|1'=0;'1|1'=0;	'0|0'=4;'0|1'=0;'1|1'=3	18	9	7	Intergenic	-	-	-	-	-	-	-	-	-
7_97602624_C/T	4	7	0	3	'0|0'=11;'0|1'=7;'1|1'=0	'0|0'=0;'0|1'=0;'1|1'=0;	'0|0'=4;'0|1'=0;'1|1'=3	18	9	7	Intergenic	-	-	-	-	-	-	-	-	-
7_97607939_AGA/AAA	4	11	7	4	'0|0'=7;'0|1'=11;'1|1'=0	'0|0'=2;'0|1'=7;'1|1'=0	'0|0'=3;'0|1'=4;'1|1'=0	18	9	7	Intergenic	-	-	-	-	-	-	-	-	-
7_97629398_T/C	4	7	0	3	'0|0'=11;'0|1'=7;'1|1'=0	'0|0'=0;'0|1'=0;'1|1'=0;	'0|0'=4;'0|1'=0;'1|1'=3	18	9	7	Intergenic	-	-	-	-	-	-	-	rs319851935	-
7_97634199_T/C	4	7	0	3	'0|0'=11;'0|1'=6;'1|1'=1	'0|0'=0;'0|1'=0;'1|1'=0;	'0|0'=4;'0|1'=1;'1|1'=2	18	9	7	Intergenic	-	-	-	-	-	-	-	rs708426237	-
7_97634224_A/G	4	7	0	3	'0|0'=11;'0|1'=7;'1|1'=0	'0|0'=0;'0|1'=0;'1|1'=0;	'0|0'=4;'0|1'=0;'1|1'=3	18	9	7	Intergenic	-	-	-	-	-	-	-	rs695626273	-
7_97634236_A/C	4	7	0	3	'0|0'=11;'0|1'=7;'1|1'=0	'0|0'=0;'0|1'=0;'1|1'=0;	'0|0'=4;'0|1'=0;'1|1'=3	18	9	7	Intergenic	-	-	-	-	-	-	-	rs703905049	-
7_97634291_C/T	4	7	0	3	'0|0'=11;'0|1'=6;'1|1'=1	'0|0'=0;'0|1'=0;'1|1'=0;	'0|0'=4;'0|1'=0;'1|1'=3	18	9	7	Intergenic	-	-	-	-	-	-	-	rs698942397	-
7_97642974_AATTTTATTTTATTTTT/AATTTTATTTTATTTTATTTTT	4	8	0	4	'0|0'=10;'0|1'=7;'1|1'=1	'0|0'=0;'0|1'=0;'1|1'=0;	'0|0'=3;'0|1'=0;'1|1'=4	18	9	7	Intergenic	-	-	-	-	-	-	-	rs694343478&rs791129192	-
7_97649121_TA/TGGCTTGACAGGT	4	7	0	3	'0|0'=11;'0|1'=7;'1|1'=0	'0|0'=0;'0|1'=0;'1|1'=0;	'0|0'=4;'0|1'=0;'1|1'=3	18	9	7	Intergenic	-	-	-	-	-	-	-	-	-
7_97651840_CC/GG	4	12	8	3	'0|0'=3;'0|1'=7;'1|1'=5	'0|0'=0;'0|1'=2;'1|1'=6	'0|0'=4;'0|1'=1;'1|1'=2	18	9	7	Downstream	ENSSSCG00000025000	SYNDIG1L	ENSSSCT00000022640	ENSSSCP00000022119	-	-	-	-	-
7_97652005_G/A	4	12	8	3	'0|0'=4;'0|1'=6;'1|1'=6	'0|0'=1;'0|1'=3;'1|1'=5	'0|0'=4;'0|1'=0;'1|1'=3	18	9	7	Downstream	ENSSSCG00000025000	SYNDIG1L	ENSSSCT00000022640	ENSSSCP00000022119	-	-	-	rs319749561	-
7_97655298_C/T	4	7	0	3	'0|0'=7;'0|1'=5;'1|1'=2	'0|0'=0;'0|1'=0;'1|1'=0;	'0|0'=2;'0|1'=0;'1|1'=3	18	9	7	Downstream	ENSSSCG00000025000	SYNDIG1L	ENSSSCT00000022640	ENSSSCP00000022119	-	-	-	rs691996038	-
7_97656379_GAGAA/GAGA	4	7	0	3	'0|0'=9;'0|1'=6;'1|1'=1	'0|0'=0;'0|1'=0;'1|1'=0;	'0|0'=4;'0|1'=0;'1|1'=3	18	9	7	Downstream	ENSSSCG00000025000	SYNDIG1L	ENSSSCT00000022640	ENSSSCP00000022119	-	-	-	-	-
7_97661176_G/A	4	8	4	2	'0|0'=9;'0|1'=8;'1|1'=0	'0|0'=3;'0|1'=4;'1|1'=0	'0|0'=5;'0|1'=2;'1|1'=0	18	9	7	Intronic	ENSSSCG00000025000	SYNDIG1L	ENSSSCT00000022640	ENSSSCP00000022119	-	-	-	-	-
7_97683286_C/T	4	8	0	4	'0|0'=10;'0|1'=8;'1|1'=0	'0|0'=0;'0|1'=0;'1|1'=0;	'0|0'=3;'0|1'=1;'1|1'=3	18	9	7	Upstream	ENSSSCG00000025000	SYNDIG1L	ENSSSCT00000022640	ENSSSCP00000022119	-	-	-	rs341886958	-
7_97683514_T/A	4	7	0	3	'0|0'=11;'0|1'=6;'1|1'=1	'0|0'=0;'0|1'=0;'1|1'=0;	'0|0'=4;'0|1'=0;'1|1'=3	18	9	7	Upstream	ENSSSCG00000025000	SYNDIG1L	ENSSSCT00000022640	ENSSSCP00000022119	-	-	-	-	-
7_97683541_G/T	4	8	0	4	'0|0'=10;'0|1'=8;'1|1'=0	'0|0'=0;'0|1'=0;'1|1'=0;	'0|0'=3;'0|1'=1;'1|1'=3	18	9	7	Upstream	ENSSSCG00000025000	SYNDIG1L	ENSSSCT00000022640	ENSSSCP00000022119	-	-	-	rs345681938	-
7_97683831_T/C	4	8	0	4	'0|0'=10;'0|1'=8;'1|1'=0	'0|0'=0;'0|1'=0;'1|1'=0;	'0|0'=3;'0|1'=1;'1|1'=3	18	9	7	Upstream	ENSSSCG00000025000	SYNDIG1L	ENSSSCT00000022640	ENSSSCP00000022119	-	-	-	rs329509660	-
7_97684697_AG/GT	4	8	0	4	'0|0'=10;'0|1'=8;'1|1'=0	'0|0'=0;'0|1'=0;'1|1'=0;	'0|0'=3;'0|1'=1;'1|1'=3	18	9	7	Upstream	ENSSSCG00000025000	SYNDIG1L	ENSSSCT00000022640	ENSSSCP00000022119	-	-	-	-	-
7_97684708_G/A	4	8	0	4	'0|0'=10;'0|1'=8;'1|1'=0	'0|0'=0;'0|1'=0;'1|1'=0;	'0|0'=3;'0|1'=1;'1|1'=3	18	9	7	Upstream	ENSSSCG00000025000	SYNDIG1L	ENSSSCT00000022640	ENSSSCP00000022119	-	-	-	rs342055355	-
7_97686971_A/C	4	8	0	4	'0|0'=10;'0|1'=8;'1|1'=0	'0|0'=0;'0|1'=0;'1|1'=0;	'0|0'=3;'0|1'=1;'1|1'=3	18	9	7	Intergenic	-	-	-	-	-	-	-	rs329790882	-
7_97687015_A/G	4	8	0	4	'0|0'=10;'0|1'=8;'1|1'=0	'0|0'=0;'0|1'=0;'1|1'=0;	'0|0'=3;'0|1'=1;'1|1'=3	18	9	7	Intergenic	-	-	-	-	-	-	-	rs342320606	-
7_97706566_A/G	4	7	3	1	'0|0'=11;'0|1'=6;'1|1'=1	'0|0'=6;'0|1'=0;'1|1'=3	'0|0'=6;'0|1'=1;'1|1'=0	18	9	7	Intergenic	-	-	-	-	-	-	-	rs81396046	-
7_97707099_T/C	4	7	3	1	'0|0'=11;'0|1'=5;'1|1'=2	'0|0'=6;'0|1'=0;'1|1'=3	'0|0'=6;'0|1'=1;'1|1'=0	18	9	7	Intergenic	-	-	-	-	-	-	-	rs706175341	-
7_97717864_A/G	4	7	3	1	'0|0'=10;'0|1'=5;'1|1'=2	'0|0'=6;'0|1'=0;'1|1'=3	'0|0'=6;'0|1'=1;'1|1'=0	18	9	7	Intergenic	-	-	-	-	-	-	-	rs700670269	-
7_97720022_AGC/AGG	4	11	6	7	'0|0'=6;'0|1'=2;'1|1'=9	'0|0'=3;'0|1'=0;'1|1'=6	'0|0'=0;'0|1'=1;'1|1'=6	18	9	7	Intergenic	-	-	-	-	-	-	-	-	-
7_97731615_AGC/AGGC	4	5	0	1	'0|0'=0;'0|1'=0;'1|1'=5	'0|0'=0;'0|1'=0;'1|1'=0;	'0|0'=1;'0|1'=0;'1|1'=1	18	9	7	Intronic	ENSSSCG00000002366	NPC2	ENSSSCT00000002630	ENSSSCP00000002564	O97763	-	-	-	-
7_97751201_CAGACCTGCCTGCTGCAGCGGGCGTCTTC/CT	4	10	6	4	'0|0'=8;'0|1'=8;'1|1'=2	'0|0'=3;'0|1'=0;'1|1'=6	'0|0'=3;'0|1'=1;'1|1'=3	18	9	7	Intronic	ENSSSCG00000002368	LTBP2	ENSSSCT00000002632	ENSSSCP00000002566	-	-	-	-	-
7_97758578_GCGGGGGCC/GC	4	7	2	3	'0|0'=9;'0|1'=6;'1|1'=1	'0|0'=7;'0|1'=2;'1|1'=0	'0|0'=4;'0|1'=1;'1|1'=2	18	9	7	Intronic	ENSSSCG00000002368	LTBP2	ENSSSCT00000002632	ENSSSCP00000002566	-	-	-	-	-
7_97783312_T/C	4	11	7	1	'0|0'=7;'0|1'=10;'1|1'=1	'0|0'=2;'0|1'=3;'1|1'=4	'0|0'=6;'0|1'=1;'1|1'=0	18	9	7	Intronic	ENSSSCG00000002368	LTBP2	ENSSSCT00000002632	ENSSSCP00000002566	-	-	-	rs323519022	-
7_97783734_G/A	4	10	6	1	'0|0'=8;'0|1'=9;'1|1'=1	'0|0'=2;'0|1'=3;'1|1'=3	'0|0'=6;'0|1'=1;'1|1'=0	18	9	7	Intronic	ENSSSCG00000002368	LTBP2	ENSSSCT00000002632	ENSSSCP00000002566	-	-	-	rs703340620	-
7_97839370_GC/GAC	4	9	5	3	'0|0'=9;'0|1'=2;'1|1'=7	'0|0'=4;'0|1'=4;'1|1'=1	'0|0'=4;'0|1'=0;'1|1'=3	18	9	7	Intronic	ENSSSCG00000002368	LTBP2	ENSSSCT00000002632	ENSSSCP00000002566	-	-	-	-	-
7_97839637_G/A	4	7	1	3	'0|0'=10;'0|1'=5;'1|1'=2	'0|0'=8;'0|1'=1;'1|1'=0	'0|0'=4;'0|1'=0;'1|1'=3	18	9	7	Intronic	ENSSSCG00000002368	LTBP2	ENSSSCT00000002632	ENSSSCP00000002566	-	-	-	rs697122174	-
7_97839899_TGGGGGGGGGA/TGGGGGGGGGGA	4	11	7	1	'0|0'=0;'0|1'=0;'1|1'=11	'0|0'=0;'0|1'=0;'1|1'=7	'0|0'=0;'0|1'=0;'1|1'=1	18	9	7	Intronic	ENSSSCG00000002368	LTBP2	ENSSSCT00000002632	ENSSSCP00000002566	-	-	-	-	-
7_97871966_C/A	4	7	1	3	'0|0'=11;'0|1'=4;'1|1'=3	'0|0'=8;'0|1'=1;'1|1'=0	'0|0'=4;'0|1'=0;'1|1'=3	18	9	7	Intergenic	-	-	-	-	-	-	-	rs328080058	-
7_97874906_ACCCCCGGCCCAGGCC/AC	4	7	1	3	'0|0'=11;'0|1'=7;'1|1'=0	'0|0'=8;'0|1'=1;'1|1'=0	'0|0'=4;'0|1'=3;'1|1'=0	18	9	7	Intergenic	-	-	-	-	-	-	-	-	-
7_97875920_CTTTTTTTTTTTTTTG/CTTTTTTTTTTTTTG	4	10	6	3	'0|0'=6;'0|1'=1;'1|1'=9	'0|0'=3;'0|1'=0;'1|1'=6	'0|0'=4;'0|1'=0;'1|1'=3	18	9	7	Intergenic	-	-	-	-	-	-	-	-	-
7_97896634_G/A	4	9	5	3	'0|0'=9;'0|1'=4;'1|1'=5	'0|0'=4;'0|1'=3;'1|1'=2	'0|0'=4;'0|1'=0;'1|1'=3	18	9	7	Intronic	ENSSSCG00000002370	AREL1	ENSSSCT00000002634	ENSSSCP00000002567	-	-	-	rs319812114	-
7_97899217_G/C	4	9	5	3	'0|0'=9;'0|1'=3;'1|1'=6	'0|0'=4;'0|1'=3;'1|1'=2	'0|0'=4;'0|1'=0;'1|1'=3	18	9	7	Intronic	ENSSSCG00000002370	AREL1	ENSSSCT00000002634	ENSSSCP00000002567	-	-	-	rs339365713	-
7_97904095_G/C	4	9	5	3	'0|0'=9;'0|1'=4;'1|1'=5	'0|0'=4;'0|1'=3;'1|1'=2	'0|0'=4;'0|1'=0;'1|1'=3	18	9	7	Intronic	ENSSSCG00000002370	AREL1	ENSSSCT00000002634	ENSSSCP00000002567	-	-	-	rs332167960	-
7_97904318_CTTTTTTTTTTTTC/CTTTTTTTTTTTC	4	9	5	3	'0|0'=9;'0|1'=4;'1|1'=5	'0|0'=4;'0|1'=3;'1|1'=2	'0|0'=4;'0|1'=0;'1|1'=3	18	9	7	Intronic	ENSSSCG00000002370	AREL1	ENSSSCT00000002634	ENSSSCP00000002567	-	-	-	rs709263680	-
7_97939872_CTTTTTTTTTTTTTTTTTC/CTTTTTTTTTTTTTTCC	4	9	4	5	'0|0'=8;'0|1'=0;'1|1'=9	'0|0'=4;'0|1'=0;'1|1'=4	'0|0'=2;'0|1'=0;'1|1'=5	18	9	7	Intronic	ENSSSCG00000002370	AREL1	ENSSSCT00000002634	ENSSSCP00000002567	-	-	-	-	-
7_97944035_A/G	4	7	1	3	'0|0'=11;'0|1'=5;'1|1'=2	'0|0'=8;'0|1'=1;'1|1'=0	'0|0'=4;'0|1'=0;'1|1'=3	18	9	7	Upstream	ENSSSCG00000002370	AREL1	ENSSSCT00000002634	ENSSSCP00000002567	-	-	-	-	-
7_97948835_A/G	4	7	1	3	'0|0'=11;'0|1'=4;'1|1'=3	'0|0'=8;'0|1'=0;'1|1'=1	'0|0'=4;'0|1'=0;'1|1'=3	18	9	7	Intronic	ENSSSCG00000039202	FCF1	ENSSSCT00000038693	ENSSSCP00000045943	-	-	-	-	-
7_97948942_G/A	4	6	1	2	'0|0'=11;'0|1'=5;'1|1'=1	'0|0'=8;'0|1'=0;'1|1'=1	'0|0'=4;'0|1'=2;'1|1'=0	18	9	7	Intronic	ENSSSCG00000039202	FCF1	ENSSSCT00000038693	ENSSSCP00000045943	-	-	-	-	-
7_97952097_TAAAAAAAAAAT/TAAAAAAAAT	4	7	1	3	'0|0'=11;'0|1'=4;'1|1'=3	'0|0'=8;'0|1'=1;'1|1'=0	'0|0'=4;'0|1'=0;'1|1'=3	18	9	7	Intronic	ENSSSCG00000039202	FCF1	ENSSSCT00000038693	ENSSSCP00000045943	-	-	-	-	-
7_97952187_C/G	4	7	1	3	'0|0'=11;'0|1'=4;'1|1'=3	'0|0'=7;'0|1'=1;'1|1'=0	'0|0'=4;'0|1'=0;'1|1'=3	18	9	7	Intronic	ENSSSCG00000039202	FCF1	ENSSSCT00000038693	ENSSSCP00000045943	-	-	-	-	-
7_97952314_T/G	4	7	1	3	'0|0'=11;'0|1'=4;'1|1'=3	'0|0'=7;'0|1'=1;'1|1'=0	'0|0'=4;'0|1'=0;'1|1'=3	18	9	7	Intronic	ENSSSCG00000039202	FCF1	ENSSSCT00000038693	ENSSSCP00000045943	-	-	-	-	-
7_97952767_G/A	4	7	1	3	'0|0'=11;'0|1'=5;'1|1'=2	'0|0'=8;'0|1'=1;'1|1'=0	'0|0'=4;'0|1'=0;'1|1'=3	18	9	7	Intronic	ENSSSCG00000039202	FCF1	ENSSSCT00000038693	ENSSSCP00000045943	-	-	-	-	-
7_97965856_C/A	4	7	1	3	'0|0'=11;'0|1'=5;'1|1'=2	'0|0'=8;'0|1'=1;'1|1'=0	'0|0'=4;'0|1'=0;'1|1'=3	18	9	7	Intergenic	-	-	-	-	-	-	-	-	-
7_97965871_A/T	4	7	1	3	'0|0'=11;'0|1'=5;'1|1'=2	'0|0'=8;'0|1'=1;'1|1'=0	'0|0'=4;'0|1'=0;'1|1'=3	18	9	7	Intergenic	-	-	-	-	-	-	-	-	-
7_98005340_A/T	4	5	1	1	'0|0'=13;'0|1'=5;'1|1'=0	'0|0'=8;'0|1'=1;'1|1'=0	'0|0'=6;'0|1'=1;'1|1'=0	18	9	7	Intronic	ENSSSCG00000002372	YLPM1	ENSSSCT00000002636	ENSSSCP00000002569	-	-	-	-	-
7_98062208_GTTCTCTCCC/GGTTAAGGATC	4	9	5	4	'0|0'=9;'0|1'=8;'1|1'=1	'0|0'=3;'0|1'=1;'1|1'=4	'0|0'=3;'0|1'=1;'1|1'=3	18	9	7	Downstream	ENSSSCG00000002373	PROX2	ENSSSCT00000002638	ENSSSCP00000002571	-	-	-	-	-
7_98089829_AGACA/AAAAA	4	8	4	2	'0|0'=10;'0|1'=8;'1|1'=0	'0|0'=4;'0|1'=4;'1|1'=0	'0|0'=5;'0|1'=2;'1|1'=0	18	9	7	Upstream	ENSSSCG00000002374	DLST	ENSSSCT00000002639	ENSSSCP00000002572	Q9N0F1	-	-	-	-
7_98109264_ATAATGTTTCTGGGACCT/AT	4	9	5	4	'0|0'=8;'0|1'=8;'1|1'=1	'0|0'=4;'0|1'=0;'1|1'=5	'0|0'=3;'0|1'=1;'1|1'=3	18	9	7	Intronic	ENSSSCG00000002374	DLST	ENSSSCT00000002639	ENSSSCP00000002572	Q9N0F1	-	-	rs700137285&rs789834067	-
7_98121152_T/C	4	10	6	4	'0|0'=6;'0|1'=9;'1|1'=1	'0|0'=3;'0|1'=1;'1|1'=5	'0|0'=3;'0|1'=1;'1|1'=3	18	9	7	Intronic	ENSSSCG00000002375	RPS6KL1	ENSSSCT00000002640	ENSSSCP00000002573	-	-	-	rs325036736	-
7_98144357_G/T	4	7	1	3	'0|0'=11;'0|1'=5;'1|1'=2	'0|0'=8;'0|1'=1;'1|1'=0	'0|0'=4;'0|1'=0;'1|1'=3	18	9	7	Upstream	ENSSSCG00000002375	RPS6KL1	ENSSSCT00000057289	ENSSSCP00000050104	-	-	-	rs703585653	-
7_98164924_C/T	4	7	3	1	'0|0'=11;'0|1'=6;'1|1'=1	'0|0'=6;'0|1'=0;'1|1'=3	'0|0'=6;'0|1'=1;'1|1'=0	18	9	7	Upstream	ENSSSCG00000002376	PGF	ENSSSCT00000002642	ENSSSCP00000002575	-	-	-	-	-
7_98165089_TCTGCTCC/TCTGTTCC	4	8	4	3	'0|0'=10;'0|1'=8;'1|1'=0	'0|0'=5;'0|1'=2;'1|1'=2	'0|0'=4;'0|1'=2;'1|1'=1	18	9	7	Upstream	ENSSSCG00000002376	PGF	ENSSSCT00000002642	ENSSSCP00000002575	-	-	-	rs80930712	-
7_98246404_G/T	4	5	1	0	'0|0'=13;'0|1'=5;'1|1'=0	'0|0'=8;'0|1'=1;'1|1'=0	'0|0'=0;'0|1'=0;'1|1'=0;	18	9	7	Upstream	ENSSSCG00000002378	MLH3	ENSSSCT00000002644	ENSSSCP00000002577	-	-	-	-	-
7_98253102_CAAA/AAAA	4	11	7	6	'0|0'=7;'0|1'=11;'1|1'=0	'0|0'=2;'0|1'=7;'1|1'=0	'0|0'=1;'0|1'=6;'1|1'=0	18	9	7	Intronic	ENSSSCG00000002379	-	ENSSSCT00000002646	ENSSSCP00000002579	-	-	-	-	-
7_98275493_C/T	4	9	5	2	'0|0'=9;'0|1'=9;'1|1'=0	'0|0'=4;'0|1'=5;'1|1'=0	'0|0'=5;'0|1'=2;'1|1'=0	18	9	7	Downstream	ENSSSCG00000002380	ZC2HC1C	ENSSSCT00000002647	ENSSSCP00000002580	-	-	-	-	-
7_98293207_ATCA/ATCAA	4	7	1	3	'0|0'=11;'0|1'=7;'1|1'=0	'0|0'=8;'0|1'=1;'1|1'=0	'0|0'=4;'0|1'=3;'1|1'=0	18	9	7	Intronic	ENSSSCG00000002381	NEK9	ENSSSCT00000002648	ENSSSCP00000002581	-	-	-	-	-
7_98356237_C/T	4	6	2	0	'0|0'=12;'0|1'=6;'1|1'=0	'0|0'=7;'0|1'=2;'1|1'=0	'0|0'=0;'0|1'=0;'1|1'=0;	18	9	7	Intronic	ENSSSCG00000035684	TMED10	ENSSSCT00000042815	ENSSSCP00000032195	-	-	-	-	-
7_98383515_A/G	4	7	3	1	'0|0'=11;'0|1'=5;'1|1'=2	'0|0'=6;'0|1'=1;'1|1'=2	'0|0'=6;'0|1'=1;'1|1'=0	18	9	7	Intergenic	-	-	-	-	-	-	-	-	-
7_98383525_G/A	4	8	4	2	'0|0'=10;'0|1'=8;'1|1'=0	'0|0'=5;'0|1'=4;'1|1'=0	'0|0'=5;'0|1'=2;'1|1'=0	18	9	7	Intergenic	-	-	-	-	-	-	-	-	-
7_98391936_C/T	4	8	4	3	'0|0'=9;'0|1'=7;'1|1'=1	'0|0'=5;'0|1'=2;'1|1'=2	'0|0'=4;'0|1'=2;'1|1'=1	18	9	7	Intergenic	-	-	-	-	-	-	-	rs339103393	-
7_98394638_ATTTTTTTTTTTTTTTA/ATTTTTTTTTTTTTTTTA	4	7	0	3	'0|0'=11;'0|1'=2;'1|1'=5	'0|0'=0;'0|1'=0;'1|1'=0;	'0|0'=4;'0|1'=0;'1|1'=3	18	9	7	Intergenic	-	-	-	-	-	-	-	-	-
7_98412332_T/A	4	10	1	6	'0|0'=8;'0|1'=8;'1|1'=2	'0|0'=8;'0|1'=1;'1|1'=0	'0|0'=1;'0|1'=2;'1|1'=4	18	9	7	Intergenic	-	-	-	-	-	-	-	rs704575993	-
7_98422021_CGTTTTT/CTTTTTT	4	10	1	6	'0|0'=8;'0|1'=3;'1|1'=7	'0|0'=8;'0|1'=1;'1|1'=0	'0|0'=1;'0|1'=1;'1|1'=5	18	9	7	Intergenic	-	-	-	-	-	-	-	-	-
7_98449688_G/T	4	7	1	3	'0|0'=9;'0|1'=5;'1|1'=2	'0|0'=8;'0|1'=1;'1|1'=0	'0|0'=4;'0|1'=0;'1|1'=3	18	9	7	Intronic	ENSSSCG00000002383	FOS	ENSSSCT00000002650	ENSSSCP00000002583	-	-	-	rs708044666	-
7_98453459_C/T	4	7	3	2	'0|0'=10;'0|1'=7;'1|1'=0	'0|0'=6;'0|1'=3;'1|1'=0	'0|0'=5;'0|1'=2;'1|1'=0	18	9	7	3'UTR	ENSSSCG00000002383	FOS	ENSSSCT00000002650	ENSSSCP00000002583	-	-	-	-	-
7_98466505_G/A	4	7	0	3	'0|0'=6;'0|1'=3;'1|1'=4	'0|0'=0;'0|1'=0;'1|1'=0;	'0|0'=3;'0|1'=0;'1|1'=3	18	9	7	Intergenic	-	-	-	-	-	-	-	rs333306753	-
7_98472153_GG/GGCG	4	7	0	3	'0|0'=9;'0|1'=5;'1|1'=2	'0|0'=0;'0|1'=0;'1|1'=0;	'0|0'=4;'0|1'=0;'1|1'=3	18	9	7	Intergenic	-	-	-	-	-	-	-	rs697494921	-
7_98480361_ATCTCTCT/ATCTCTCTCT	4	9	5	5	'0|0'=8;'0|1'=1;'1|1'=8	'0|0'=3;'0|1'=2;'1|1'=3	'0|0'=2;'0|1'=1;'1|1'=4	18	9	7	Intergenic	-	-	-	-	-	-	-	-	-
7_98481342_GAGAGAGGGAGAAA/GA	4	10	6	3	'0|0'=8;'0|1'=8;'1|1'=2	'0|0'=3;'0|1'=1;'1|1'=5	'0|0'=4;'0|1'=2;'1|1'=1	18	9	7	Intergenic	-	-	-	-	-	-	-	rs709216345	-
7_98486343_G/T	4	8	4	3	'0|0'=7;'0|1'=8;'1|1'=0	'0|0'=5;'0|1'=2;'1|1'=2	'0|0'=4;'0|1'=2;'1|1'=1	18	9	7	Intergenic	-	-	-	-	-	-	-	rs336225555	-
7_98491611_G/A	4	7	1	3	'0|0'=11;'0|1'=5;'1|1'=2	'0|0'=8;'0|1'=1;'1|1'=0	'0|0'=4;'0|1'=0;'1|1'=3	18	9	7	Intergenic	-	-	-	-	-	-	-	rs344055388	-
7_98492271_T/C	4	7	1	3	'0|0'=11;'0|1'=5;'1|1'=2	'0|0'=7;'0|1'=1;'1|1'=0	'0|0'=4;'0|1'=0;'1|1'=3	18	9	7	Intergenic	-	-	-	-	-	-	-	rs328005016	-
7_98492290_TTATT/TTC	4	7	1	3	'0|0'=11;'0|1'=5;'1|1'=2	'0|0'=7;'0|1'=1;'1|1'=0	'0|0'=4;'0|1'=0;'1|1'=3	18	9	7	Intergenic	-	-	-	-	-	-	-	-	-
7_98492325_G/T	4	7	1	3	'0|0'=11;'0|1'=5;'1|1'=2	'0|0'=8;'0|1'=1;'1|1'=0	'0|0'=4;'0|1'=0;'1|1'=3	18	9	7	Intergenic	-	-	-	-	-	-	-	rs340265427	-
7_97501733_CTTTTTTTTTTTTTTA/CTTTTTTTTTTTTTTT	3	4	7	1	'0|0'=11;'0|1'=0;'1|1'=4	'0|0'=2;'0|1'=0;'1|1'=7	'0|0'=3;'0|1'=0;'1|1'=1	18	9	7	Intergenic	-	-	-	-	-	-	-	rs706510300	-
7_97503052_CTTTTTTTTTTTTTTTTTG/CTTTTTTTTTTTTTTTTTTG	3	4	1	0	'0|0'=14;'0|1'=1;'1|1'=3	'0|0'=8;'0|1'=1;'1|1'=0	'0|0'=0;'0|1'=0;'1|1'=0;	18	9	7	Intergenic	-	-	-	-	-	-	-	-	-
7_97508975_G/C	3	6	0	3	'0|0'=10;'0|1'=6;'1|1'=0	'0|0'=0;'0|1'=0;'1|1'=0;	'0|0'=4;'0|1'=0;'1|1'=3	18	9	7	Intergenic	-	-	-	-	-	-	-	rs706357468	-
7_97509135_G/A	3	6	0	3	'0|0'=11;'0|1'=6;'1|1'=0	'0|0'=0;'0|1'=0;'1|1'=0;	'0|0'=4;'0|1'=0;'1|1'=3	18	9	7	Intergenic	-	-	-	-	-	-	-	rs704489799	-
7_97516867_G/T	3	6	0	3	'0|0'=12;'0|1'=4;'1|1'=2	'0|0'=0;'0|1'=0;'1|1'=0;	'0|0'=4;'0|1'=0;'1|1'=3	18	9	7	Intergenic	-	-	-	-	-	-	-	-	-
7_97544906_AACA/AAAA	3	4	0	1	'0|0'=12;'0|1'=4;'1|1'=0	'0|0'=0;'0|1'=0;'1|1'=0;	'0|0'=3;'0|1'=1;'1|1'=0	18	9	7	Intronic	ENSSSCG00000002363	VSX2	ENSSSCT00000002627	ENSSSCP00000002561	-	-	-	-	-
7_97551107_A/G	3	6	0	3	'0|0'=11;'0|1'=4;'1|1'=2	'0|0'=0;'0|1'=0;'1|1'=0;	'0|0'=4;'0|1'=0;'1|1'=3	18	9	7	Downstream	ENSSSCG00000002363	VSX2	ENSSSCT00000002627	ENSSSCP00000002561	-	-	-	rs695274966	-
7_97557150_GAAAAAAAAAT/GAAAAAAAATAT	3	8	2	5	'0|0'=3;'0|1'=0;'1|1'=8	'0|0'=4;'0|1'=0;'1|1'=2	'0|0'=1;'0|1'=0;'1|1'=5	18	9	7	Intergenic	-	-	-	-	-	-	-	-	-
7_97565708_C/T	3	7	0	4	'0|0'=11;'0|1'=4;'1|1'=3	'0|0'=0;'0|1'=0;'1|1'=0;	'0|0'=3;'0|1'=0;'1|1'=4	18	9	7	Intronic	ENSSSCG00000038231	ABCD4	ENSSSCT00000037529	ENSSSCP00000051619	-	-	-	-	-
7_97566906_TG/TAAAGTAG	3	7	0	4	'0|0'=10;'0|1'=6;'1|1'=1	'0|0'=0;'0|1'=0;'1|1'=0;	'0|0'=3;'0|1'=0;'1|1'=4	18	9	7	Intronic	ENSSSCG00000038231	ABCD4	ENSSSCT00000037529	ENSSSCP00000051619	-	-	-	-	-
7_97568208_G/C	3	6	0	3	'0|0'=10;'0|1'=6;'1|1'=0	'0|0'=0;'0|1'=0;'1|1'=0;	'0|0'=4;'0|1'=0;'1|1'=3	18	9	7	Intronic	ENSSSCG00000038231	ABCD4	ENSSSCT00000037529	ENSSSCP00000051619	-	-	-	-	-
7_97570231_G/A	3	7	0	4	'0|0'=11;'0|1'=7;'1|1'=0	'0|0'=0;'0|1'=0;'1|1'=0;	'0|0'=3;'0|1'=0;'1|1'=4	18	9	7	Intronic	ENSSSCG00000038231	ABCD4	ENSSSCT00000037529	ENSSSCP00000051619	-	-	-	-	-
7_97570889_G/A	3	7	0	4	'0|0'=10;'0|1'=6;'1|1'=1	'0|0'=0;'0|1'=0;'1|1'=0;	'0|0'=3;'0|1'=0;'1|1'=4	18	9	7	Intronic	ENSSSCG00000038231	ABCD4	ENSSSCT00000037529	ENSSSCP00000051619	-	-	-	-	-
7_97571123_G/A	3	7	0	4	'0|0'=11;'0|1'=7;'1|1'=0	'0|0'=0;'0|1'=0;'1|1'=0;	'0|0'=3;'0|1'=1;'1|1'=3	18	9	7	Intronic	ENSSSCG00000038231	ABCD4	ENSSSCT00000037529	ENSSSCP00000051619	-	-	-	-	-
7_97584850_T/G	3	7	0	4	'0|0'=10;'0|1'=7;'1|1'=0	'0|0'=0;'0|1'=0;'1|1'=0;	'0|0'=3;'0|1'=0;'1|1'=4	18	9	7	Intronic	ENSSSCG00000038231	ABCD4	ENSSSCT00000037529	ENSSSCP00000051619	-	-	-	-	-
7_97584967_A/G	3	6	0	3	'0|0'=12;'0|1'=6;'1|1'=0	'0|0'=0;'0|1'=0;'1|1'=0;	'0|0'=4;'0|1'=3;'1|1'=0	18	9	7	Intronic	ENSSSCG00000038231	ABCD4	ENSSSCT00000037529	ENSSSCP00000051619	-	-	-	-	-
7_97589262_G/A	3	4	1	1	'0|0'=14;'0|1'=4;'1|1'=0	'0|0'=8;'0|1'=1;'1|1'=0	'0|0'=6;'0|1'=1;'1|1'=0	18	9	7	Upstream	ENSSSCG00000038231	ABCD4	ENSSSCT00000037529	ENSSSCP00000051619	-	-	-	-	-
7_97591019_T/C	3	6	0	3	'0|0'=11;'0|1'=6;'1|1'=0	'0|0'=0;'0|1'=0;'1|1'=0;	'0|0'=4;'0|1'=1;'1|1'=2	18	9	7	Intergenic	-	-	-	-	-	-	-	-	-
7_97591031_C/T	3	7	0	4	'0|0'=10;'0|1'=6;'1|1'=1	'0|0'=0;'0|1'=0;'1|1'=0;	'0|0'=3;'0|1'=0;'1|1'=4	18	9	7	Intergenic	-	-	-	-	-	-	-	-	-
7_97591088_A/G	3	6	0	3	'0|0'=11;'0|1'=6;'1|1'=0	'0|0'=0;'0|1'=0;'1|1'=0;	'0|0'=4;'0|1'=0;'1|1'=3	18	9	7	Intergenic	-	-	-	-	-	-	-	-	-
7_97614991_CTGTGTGTGTGTGTGC/CTGTGTGTGTGTGC	3	5	0	2	'0|0'=12;'0|1'=2;'1|1'=3	'0|0'=0;'0|1'=0;'1|1'=0;	'0|0'=3;'0|1'=0;'1|1'=2	18	9	7	Intronic	ENSSSCG00000002361	VRTN	ENSSSCT00000002625	ENSSSCP00000028089	-	-	-	-	-
7_97617577_TAAAAAAAAAAAAAAT/TAAAAAAAAAAAAAT	3	10	7	0	'0|0'=7;'0|1'=5;'1|1'=5	'0|0'=0;'0|1'=0;'1|1'=7	'0|0'=0;'0|1'=0;'1|1'=0;	18	9	7	Intronic	ENSSSCG00000002361	VRTN	ENSSSCT00000002625	ENSSSCP00000028089	-	-	-	-	-
7_97634638_G/T	3	4	1	1	'0|0'=13;'0|1'=4;'1|1'=0	'0|0'=8;'0|1'=1;'1|1'=0	'0|0'=5;'0|1'=1;'1|1'=0	18	9	7	Intergenic	-	-	-	-	-	-	-	-	-
7_97642500_ACTCCTCCTCC/ACTCCTCC	3	7	0	4	'0|0'=11;'0|1'=6;'1|1'=1	'0|0'=0;'0|1'=0;'1|1'=0;	'0|0'=3;'0|1'=0;'1|1'=4	18	9	7	Intergenic	-	-	-	-	-	-	-	rs701933707	-
7_97651898_T/C	3	9	6	3	'0|0'=7;'0|1'=2;'1|1'=7	'0|0'=2;'0|1'=1;'1|1'=5	'0|0'=4;'0|1'=1;'1|1'=2	18	9	7	Downstream	ENSSSCG00000025000	SYNDIG1L	ENSSSCT00000022640	ENSSSCP00000022119	-	-	-	rs697886410	-
7_97652020_T/C	3	11	8	3	'0|0'=6;'0|1'=4;'1|1'=7	'0|0'=1;'0|1'=3;'1|1'=5	'0|0'=4;'0|1'=0;'1|1'=3	18	9	7	Downstream	ENSSSCG00000025000	SYNDIG1L	ENSSSCT00000022640	ENSSSCP00000022119	-	-	-	rs330144317	-
7_97655246_CGGGGGT/CGGGGGGT	3	5	0	2	'0|0'=10;'0|1'=2;'1|1'=3	'0|0'=0;'0|1'=0;'1|1'=0;	'0|0'=3;'0|1'=0;'1|1'=2	18	9	7	Downstream	ENSSSCG00000025000	SYNDIG1L	ENSSSCT00000022640	ENSSSCP00000022119	-	-	-	-	-
7_97664402_G/T	3	7	0	4	'0|0'=10;'0|1'=4;'1|1'=3	'0|0'=0;'0|1'=0;'1|1'=0;	'0|0'=3;'0|1'=1;'1|1'=3	18	9	7	Intronic	ENSSSCG00000025000	SYNDIG1L	ENSSSCT00000022640	ENSSSCP00000022119	-	-	-	rs323865838	-
7_97664450_G/A	3	7	0	4	'0|0'=10;'0|1'=4;'1|1'=3	'0|0'=0;'0|1'=0;'1|1'=0;	'0|0'=3;'0|1'=1;'1|1'=3	18	9	7	Intronic	ENSSSCG00000025000	SYNDIG1L	ENSSSCT00000022640	ENSSSCP00000022119	-	-	-	rs343297824	-
7_97684827_G/A	3	7	0	4	'0|0'=11;'0|1'=6;'1|1'=1	'0|0'=0;'0|1'=0;'1|1'=0;	'0|0'=3;'0|1'=1;'1|1'=3	18	9	7	Upstream	ENSSSCG00000025000	SYNDIG1L	ENSSSCT00000022640	ENSSSCP00000022119	-	-	-	rs337291836	-
7_97685071_AG/AGCCCG	3	7	0	4	'0|0'=11;'0|1'=6;'1|1'=1	'0|0'=0;'0|1'=0;'1|1'=0;	'0|0'=3;'0|1'=1;'1|1'=3	18	9	7	Upstream	ENSSSCG00000025000	SYNDIG1L	ENSSSCT00000022640	ENSSSCP00000022119	-	-	-	-	-
7_97685145_A/G	3	7	0	4	'0|0'=11;'0|1'=7;'1|1'=0	'0|0'=0;'0|1'=0;'1|1'=0;	'0|0'=3;'0|1'=1;'1|1'=3	18	9	7	Upstream	ENSSSCG00000025000	SYNDIG1L	ENSSSCT00000022640	ENSSSCP00000022119	-	-	-	rs330508215	-
7_97687343_CAAAAAAAAAAAAAAAG/CAAAAAAAAAAAAAAAAG	3	8	5	5	'0|0'=9;'0|1'=0;'1|1'=8	'0|0'=4;'0|1'=1;'1|1'=4	'0|0'=2;'0|1'=0;'1|1'=5	18	9	7	Intergenic	-	-	-	-	-	-	-	-	-
7_97689300_C/T	3	7	0	4	'0|0'=11;'0|1'=6;'1|1'=1	'0|0'=0;'0|1'=0;'1|1'=0;	'0|0'=3;'0|1'=1;'1|1'=3	18	9	7	Intergenic	-	-	-	-	-	-	-	rs321184082	-
7_97706993_TT/TGGCT	3	6	3	1	'0|0'=12;'0|1'=6;'1|1'=0	'0|0'=6;'0|1'=1;'1|1'=2	'0|0'=6;'0|1'=1;'1|1'=0	18	9	7	Intergenic	-	-	-	-	-	-	-	-	-
7_97717951_C/T	3	6	3	1	'0|0'=12;'0|1'=3;'1|1'=3	'0|0'=6;'0|1'=0;'1|1'=3	'0|0'=6;'0|1'=1;'1|1'=0	18	9	7	Intergenic	-	-	-	-	-	-	-	rs346405027	-
7_97726858_G/A	3	7	0	4	'0|0'=11;'0|1'=6;'1|1'=1	'0|0'=0;'0|1'=0;'1|1'=0;	'0|0'=3;'0|1'=1;'1|1'=3	18	9	7	Downstream	ENSSSCG00000002366	NPC2	ENSSSCT00000002630	ENSSSCP00000002564	O97763	-	-	rs326798527	-
7_97727686_C/G	3	7	0	4	'0|0'=11;'0|1'=7;'1|1'=0	'0|0'=0;'0|1'=0;'1|1'=0;	'0|0'=3;'0|1'=1;'1|1'=3	18	9	7	Downstream	ENSSSCG00000002366	NPC2	ENSSSCT00000002630	ENSSSCP00000002564	O97763	-	-	rs340553262	-
7_97742833_ATTTTTTTTTTTTTTTTTA/ATTTTTTTTTTTTTTTTAA	3	7	4	4	'0|0'=7;'0|1'=1;'1|1'=6	'0|0'=3;'0|1'=0;'1|1'=4	'0|0'=3;'0|1'=0;'1|1'=4	18	9	7	Upstream	ENSSSCG00000002366	NPC2	ENSSSCT00000002630	ENSSSCP00000002564	O97763	-	-	rs709526940	-
7_97759753_G/A	3	7	0	4	'0|0'=11;'0|1'=7;'1|1'=0	'0|0'=0;'0|1'=0;'1|1'=0;	'0|0'=3;'0|1'=1;'1|1'=3	18	9	7	Intronic	ENSSSCG00000002368	LTBP2	ENSSSCT00000002632	ENSSSCP00000002566	-	-	-	rs328669844	-
7_97780274_G/T	3	7	0	4	'0|0'=10;'0|1'=6;'1|1'=1	'0|0'=0;'0|1'=0;'1|1'=0;	'0|0'=3;'0|1'=1;'1|1'=3	18	9	7	Intronic	ENSSSCG00000002368	LTBP2	ENSSSCT00000002632	ENSSSCP00000002566	-	-	-	rs327635865	-
7_97783502_A/G	3	10	7	1	'0|0'=8;'0|1'=8;'1|1'=2	'0|0'=2;'0|1'=3;'1|1'=4	'0|0'=6;'0|1'=1;'1|1'=0	18	9	7	Intronic	ENSSSCG00000002368	LTBP2	ENSSSCT00000002632	ENSSSCP00000002566	-	-	-	rs337815116	-
7_97867146_TT/TCCTCTTCT	3	5	1	2	'0|0'=13;'0|1'=3;'1|1'=2	'0|0'=8;'0|1'=1;'1|1'=0	'0|0'=5;'0|1'=2;'1|1'=0	18	9	7	Intergenic	-	-	-	-	-	-	-	-	-
7_97867182_G/T	3	6	0	3	'0|0'=12;'0|1'=6;'1|1'=0	'0|0'=0;'0|1'=0;'1|1'=0;	'0|0'=4;'0|1'=3;'1|1'=0	18	9	7	Intergenic	-	-	-	-	-	-	-	-	-
7_97885129_CTTTTTTTTTTTG/CTTTTTTTTTTTTG	3	2	5	0	'0|0'=16;'0|1'=2;'1|1'=0	'0|0'=4;'0|1'=5;'1|1'=0	'0|0'=0;'0|1'=0;'1|1'=0;	18	9	7	Intergenic	-	-	-	-	-	-	-	-	-
7_97916600_T/C	3	2	5	0	'0|0'=16;'0|1'=2;'1|1'=0	'0|0'=4;'0|1'=4;'1|1'=1	'0|0'=0;'0|1'=0;'1|1'=0;	18	9	7	Intronic	ENSSSCG00000002370	AREL1	ENSSSCT00000002634	ENSSSCP00000002567	-	-	-	rs323540628	-
7_97949145_CA/TG	3	6	1	3	'0|0'=12;'0|1'=4;'1|1'=2	'0|0'=8;'0|1'=1;'1|1'=0	'0|0'=4;'0|1'=0;'1|1'=3	18	9	7	Intronic	ENSSSCG00000039202	FCF1	ENSSSCT00000038693	ENSSSCP00000045943	-	-	-	-	-
7_97949171_G/A	3	6	1	3	'0|0'=12;'0|1'=4;'1|1'=2	'0|0'=8;'0|1'=1;'1|1'=0	'0|0'=4;'0|1'=0;'1|1'=3	18	9	7	Intronic	ENSSSCG00000039202	FCF1	ENSSSCT00000038693	ENSSSCP00000045943	-	-	-	-	-
7_97966186_G/A	3	6	1	3	'0|0'=12;'0|1'=6;'1|1'=0	'0|0'=8;'0|1'=1;'1|1'=0	'0|0'=4;'0|1'=3;'1|1'=0	18	9	7	Intergenic	-	-	-	-	-	-	-	-	-
7_98005278_AACGCCAG/AACGACAG	3	4	1	1	'0|0'=14;'0|1'=4;'1|1'=0	'0|0'=8;'0|1'=1;'1|1'=0	'0|0'=6;'0|1'=1;'1|1'=0	18	9	7	Intronic	ENSSSCG00000002372	YLPM1	ENSSSCT00000002636	ENSSSCP00000002569	-	-	-	-	-
7_98005597_CAAAAAAAAAAT/CAAAAAAAAAT	3	1	4	0	'0|0'=8;'0|1'=0;'1|1'=1	'0|0'=4;'0|1'=0;'1|1'=4	'0|0'=0;'0|1'=0;'1|1'=0;	18	9	7	Intronic	ENSSSCG00000002372	YLPM1	ENSSSCT00000002636	ENSSSCP00000002569	-	-	-	-	-
7_98059375_CAAAAAAAAAAAAAAG/CAAAAAAAAAAAAAG	3	4	1	0	'0|0'=13;'0|1'=3;'1|1'=1	'0|0'=8;'0|1'=1;'1|1'=0	'0|0'=0;'0|1'=0;'1|1'=0;	18	9	7	Intergenic	-	-	-	-	-	-	-	-	-
7_98077683_TAAAAAAAAAAAAAAAAG/TAAAAAAAAAAAAAAAAAG	3	6	3	2	'0|0'=9;'0|1'=0;'1|1'=6	'0|0'=3;'0|1'=0;'1|1'=3	'0|0'=5;'0|1'=0;'1|1'=2	18	9	7	Upstream	ENSSSCG00000002373	PROX2	ENSSSCT00000002638	ENSSSCP00000002571	-	-	-	-	-
7_98080832_G/C	3	9	6	4	'0|0'=9;'0|1'=8;'1|1'=1	'0|0'=3;'0|1'=1;'1|1'=5	'0|0'=3;'0|1'=1;'1|1'=3	18	9	7	Intergenic	-	-	-	-	-	-	-	rs321372567	-
7_98107162_ACCCCCCCG/ACCCCCCCCG	3	6	0	3	'0|0'=12;'0|1'=4;'1|1'=2	'0|0'=0;'0|1'=0;'1|1'=0;	'0|0'=4;'0|1'=0;'1|1'=3	18	9	7	Intronic	ENSSSCG00000002374	DLST	ENSSSCT00000002639	ENSSSCP00000002572	Q9N0F1	-	-	-	-
7_98158958_G/A	3	6	3	1	'0|0'=12;'0|1'=5;'1|1'=1	'0|0'=6;'0|1'=0;'1|1'=3	'0|0'=6;'0|1'=1;'1|1'=0	18	9	7	Intronic	ENSSSCG00000002376	PGF	ENSSSCT00000002642	ENSSSCP00000002575	-	-	-	-	-
7_98176242_G/C	3	7	4	3	'0|0'=11;'0|1'=6;'1|1'=1	'0|0'=5;'0|1'=2;'1|1'=2	'0|0'=4;'0|1'=2;'1|1'=1	18	9	7	Intergenic	-	-	-	-	-	-	-	rs345287052	-
7_98182107_A/G	3	7	4	2	'0|0'=11;'0|1'=7;'1|1'=0	'0|0'=5;'0|1'=3;'1|1'=1	'0|0'=5;'0|1'=1;'1|1'=1	18	9	7	Intergenic	-	-	-	-	-	-	-	rs320131719	-
7_98182233_C/T	3	7	4	2	'0|0'=10;'0|1'=7;'1|1'=0	'0|0'=5;'0|1'=2;'1|1'=2	'0|0'=5;'0|1'=1;'1|1'=1	18	9	7	Intergenic	-	-	-	-	-	-	-	rs339158453	-
7_98183506_ATTTTTTTTTA/ATTTTTTTTTTA	3	7	4	2	'0|0'=11;'0|1'=7;'1|1'=0	'0|0'=5;'0|1'=2;'1|1'=2	'0|0'=5;'0|1'=1;'1|1'=1	18	9	7	Intergenic	-	-	-	-	-	-	-	rs702567676&rs788432592	-
7_98240381_CCTCTCTCTCTCTCTCTCTCTT/CCTCTCTCTCTCTCTCTCTCTCTCTCTCTT	3	9	6	3	'0|0'=8;'0|1'=0;'1|1'=9	'0|0'=3;'0|1'=0;'1|1'=6	'0|0'=4;'0|1'=0;'1|1'=3	18	9	7	Intronic	ENSSSCG00000002378	MLH3	ENSSSCT00000002644	ENSSSCP00000002577	-	-	-	rs787410717	-
7_98289649_T/G	3	6	3	1	'0|0'=12;'0|1'=6;'1|1'=0	'0|0'=6;'0|1'=3;'1|1'=0	'0|0'=6;'0|1'=1;'1|1'=0	18	9	7	Intronic	ENSSSCG00000002381	NEK9	ENSSSCT00000002648	ENSSSCP00000002581	-	-	-	rs695178573	-
7_98290816_T/C	3	6	3	2	'0|0'=11;'0|1'=5;'1|1'=1	'0|0'=6;'0|1'=2;'1|1'=1	'0|0'=5;'0|1'=1;'1|1'=1	18	9	7	Intronic	ENSSSCG00000002381	NEK9	ENSSSCT00000002648	ENSSSCP00000002581	-	-	-	-	-
7_98290819_A/C	3	6	3	2	'0|0'=11;'0|1'=5;'1|1'=1	'0|0'=6;'0|1'=1;'1|1'=2	'0|0'=5;'0|1'=1;'1|1'=1	18	9	7	Intronic	ENSSSCG00000002381	NEK9	ENSSSCT00000002648	ENSSSCP00000002581	-	-	-	-	-
7_98294312_GGTGTGTGTGTGTGTGTGTGTGTGTGTGTGTGTGTG/GGTGTGTGTGTGTGTGTGTGTGTGTGTGTG	3	9	6	3	'0|0'=5;'0|1'=0;'1|1'=9	'0|0'=2;'0|1'=0;'1|1'=6	'0|0'=3;'0|1'=0;'1|1'=3	18	9	7	Intronic	ENSSSCG00000002381	NEK9	ENSSSCT00000002648	ENSSSCP00000002581	-	-	-	-	-
7_98299092_C/T	3	5	0	2	'0|0'=12;'0|1'=5;'1|1'=0	'0|0'=0;'0|1'=0;'1|1'=0;	'0|0'=5;'0|1'=1;'1|1'=1	18	9	7	Intronic	ENSSSCG00000002381	NEK9	ENSSSCT00000002648	ENSSSCP00000002581	-	-	-	-	-
7_98307498_C/T	3	7	4	2	'0|0'=11;'0|1'=7;'1|1'=0	'0|0'=5;'0|1'=3;'1|1'=1	'0|0'=5;'0|1'=1;'1|1'=1	18	9	7	Intronic	ENSSSCG00000002381	NEK9	ENSSSCT00000002648	ENSSSCP00000002581	-	-	-	-	-
7_98321645_T/A	3	5	0	2	'0|0'=13;'0|1'=4;'1|1'=1	'0|0'=0;'0|1'=0;'1|1'=0;	'0|0'=5;'0|1'=1;'1|1'=1	18	9	7	Intronic	ENSSSCG00000002381	NEK9	ENSSSCT00000002648	ENSSSCP00000002581	-	-	-	-	-
7_98368739_GAAAAAAAAAAAAT/GAAAAAAAAAAAAAT	3	10	7	1	'0|0'=8;'0|1'=9;'1|1'=1	'0|0'=2;'0|1'=3;'1|1'=4	'0|0'=6;'0|1'=1;'1|1'=0	18	9	7	Intergenic	-	-	-	-	-	-	-	-	-
7_98387675_C/A	3	7	4	2	'0|0'=11;'0|1'=7;'1|1'=0	'0|0'=5;'0|1'=3;'1|1'=1	'0|0'=5;'0|1'=1;'1|1'=1	18	9	7	Intergenic	-	-	-	-	-	-	-	-	-
7_98427807_A/G	3	9	6	3	'0|0'=9;'0|1'=7;'1|1'=2	'0|0'=3;'0|1'=1;'1|1'=5	'0|0'=4;'0|1'=2;'1|1'=1	18	9	7	Intergenic	-	-	-	-	-	-	-	rs335619799	-
7_98428295_G/A	3	9	6	3	'0|0'=9;'0|1'=7;'1|1'=2	'0|0'=3;'0|1'=1;'1|1'=5	'0|0'=4;'0|1'=2;'1|1'=1	18	9	7	Intergenic	-	-	-	-	-	-	-	rs342162760	-
7_98432494_G/A	3	12	9	6	'0|0'=5;'0|1'=11;'1|1'=1	'0|0'=0;'0|1'=9;'1|1'=0	'0|0'=1;'0|1'=6;'1|1'=0	18	9	7	Intergenic	-	-	-	-	-	-	-	-	-
7_98435271_T/C	3	9	6	3	'0|0'=9;'0|1'=8;'1|1'=1	'0|0'=3;'0|1'=1;'1|1'=5	'0|0'=4;'0|1'=2;'1|1'=1	18	9	7	Intergenic	-	-	-	-	-	-	-	rs337079989	-
7_98435373_CG/CCTTTG	3	9	6	3	'0|0'=9;'0|1'=8;'1|1'=1	'0|0'=3;'0|1'=1;'1|1'=5	'0|0'=4;'0|1'=2;'1|1'=1	18	9	7	Intergenic	-	-	-	-	-	-	-	rs707399710	-
7_98441300_G/A	3	9	6	3	'0|0'=9;'0|1'=8;'1|1'=1	'0|0'=3;'0|1'=1;'1|1'=5	'0|0'=4;'0|1'=2;'1|1'=1	18	9	7	Intergenic	-	-	-	-	-	-	-	rs320626022	-
7_98472162_C/G	3	1	4	1	'0|0'=14;'0|1'=1;'1|1'=0	'0|0'=4;'0|1'=4;'1|1'=0	'0|0'=6;'0|1'=1;'1|1'=0	18	9	7	Intergenic	-	-	-	-	-	-	-	-	-
7_98474685_G/T	3	9	6	3	'0|0'=8;'0|1'=7;'1|1'=2	'0|0'=3;'0|1'=1;'1|1'=5	'0|0'=4;'0|1'=2;'1|1'=1	18	9	7	Intergenic	-	-	-	-	-	-	-	rs334159962	-
7_98480703_T/G	3	7	4	4	'0|0'=11;'0|1'=7;'1|1'=0	'0|0'=5;'0|1'=4;'1|1'=0	'0|0'=3;'0|1'=4;'1|1'=0	18	9	7	Intergenic	-	-	-	-	-	-	-	rs791364802	-
7_97509119_T/C	2	5	0	3	'0|0'=12;'0|1'=5;'1|1'=0	'0|0'=0;'0|1'=0;'1|1'=0;	'0|0'=4;'0|1'=0;'1|1'=3	18	9	7	Intergenic	-	-	-	-	-	-	-	rs699974665	-
7_97509127_G/T	2	5	0	3	'0|0'=12;'0|1'=5;'1|1'=0	'0|0'=0;'0|1'=0;'1|1'=0;	'0|0'=4;'0|1'=0;'1|1'=3	18	9	7	Intergenic	-	-	-	-	-	-	-	rs708706569	-
7_97518046_G/A	2	6	4	0	'0|0'=12;'0|1'=6;'1|1'=0	'0|0'=5;'0|1'=1;'1|1'=3	'0|0'=0;'0|1'=0;'1|1'=0;	18	9	7	Intergenic	-	-	-	-	-	-	-	rs322538598	-
7_97537036_TGGGGGGGGT/TGGGGGGGT	2	5	0	3	'0|0'=7;'0|1'=4;'1|1'=1	'0|0'=0;'0|1'=0;'1|1'=0;	'0|0'=4;'0|1'=0;'1|1'=3	18	9	7	Intronic	ENSSSCG00000002363	VSX2	ENSSSCT00000002627	ENSSSCP00000002561	-	-	-	-	-
7_97537088_C/T	2	5	0	3	'0|0'=8;'0|1'=3;'1|1'=2	'0|0'=0;'0|1'=0;'1|1'=0;	'0|0'=3;'0|1'=0;'1|1'=3	18	9	7	Intronic	ENSSSCG00000002363	VSX2	ENSSSCT00000002627	ENSSSCP00000002561	-	-	-	rs793455368	-
7_97537128_G/C	2	5	0	3	'0|0'=9;'0|1'=1;'1|1'=4	'0|0'=0;'0|1'=0;'1|1'=0;	'0|0'=3;'0|1'=0;'1|1'=3	18	9	7	Intronic	ENSSSCG00000002363	VSX2	ENSSSCT00000002627	ENSSSCP00000002561	-	-	-	rs336331699	-
7_97551111_C/T	2	5	0	3	'0|0'=12;'0|1'=2;'1|1'=3	'0|0'=0;'0|1'=0;'1|1'=0;	'0|0'=4;'0|1'=0;'1|1'=3	18	9	7	Downstream	ENSSSCG00000002363	VSX2	ENSSSCT00000002627	ENSSSCP00000002561	-	-	-	-	-
7_97565765_AA/AC	2	6	0	4	'0|0'=12;'0|1'=6;'1|1'=0	'0|0'=0;'0|1'=0;'1|1'=0;	'0|0'=3;'0|1'=0;'1|1'=4	18	9	7	Intronic	ENSSSCG00000038231	ABCD4	ENSSSCT00000037529	ENSSSCP00000051619	-	-	-	-	-
7_97566306_G/A	2	6	0	4	'0|0'=12;'0|1'=4;'1|1'=2	'0|0'=0;'0|1'=0;'1|1'=0;	'0|0'=3;'0|1'=0;'1|1'=4	18	9	7	Intronic	ENSSSCG00000038231	ABCD4	ENSSSCT00000037529	ENSSSCP00000051619	-	-	-	-	-
7_97607952_A/G	2	5	0	3	'0|0'=13;'0|1'=5;'1|1'=0	'0|0'=0;'0|1'=0;'1|1'=0;	'0|0'=4;'0|1'=3;'1|1'=0	18	9	7	Intergenic	-	-	-	-	-	-	-	-	-
7_97620616_TGGGGGGGGGGA/TAGGGGAGGGGGAGGGA	2	8	6	5	'0|0'=6;'0|1'=0;'1|1'=8	'0|0'=1;'0|1'=0;'1|1'=6	'0|0'=1;'0|1'=0;'1|1'=5	18	9	7	Intronic	ENSSSCG00000002361	VRTN	ENSSSCT00000002625	ENSSSCP00000028089	-	-	-	-	-
7_97627849_C/T	2	1	0	3	'0|0'=17;'0|1'=1;'1|1'=0	'0|0'=0;'0|1'=0;'1|1'=0;	'0|0'=4;'0|1'=0;'1|1'=3	18	9	7	Downstream	ENSSSCG00000002361	VRTN	ENSSSCT00000002625	ENSSSCP00000028089	-	-	-	rs713378609	-
7_97634262_GT/GC	2	5	1	3	'0|0'=13;'0|1'=5;'1|1'=0	'0|0'=8;'0|1'=1;'1|1'=0	'0|0'=4;'0|1'=0;'1|1'=3	18	9	7	Intergenic	-	-	-	-	-	-	-	rs713037159	-
7_97634276_T/C	2	5	1	3	'0|0'=13;'0|1'=4;'1|1'=1	'0|0'=8;'0|1'=1;'1|1'=0	'0|0'=4;'0|1'=0;'1|1'=3	18	9	7	Intergenic	-	-	-	-	-	-	-	rs694150522	-
7_97635013_CTTTTTTTTTTTG/CTTTTTTTTTTG	2	3	0	1	'0|0'=15;'0|1'=3;'1|1'=0	'0|0'=0;'0|1'=0;'1|1'=0;	'0|0'=3;'0|1'=1;'1|1'=0	18	9	7	Intergenic	-	-	-	-	-	-	-	-	-
7_97638326_TAAAAAAAAAAG/TAAAAAAAAAAA	2	4	0	2	'0|0'=13;'0|1'=4;'1|1'=0	'0|0'=0;'0|1'=0;'1|1'=0;	'0|0'=4;'0|1'=0;'1|1'=2	18	9	7	Intergenic	-	-	-	-	-	-	-	-	-
7_97642652_T/C	2	6	0	4	'0|0'=12;'0|1'=5;'1|1'=1	'0|0'=0;'0|1'=0;'1|1'=0;	'0|0'=3;'0|1'=0;'1|1'=4	18	9	7	Intergenic	-	-	-	-	-	-	-	rs787028981	-
7_97652001_G/A	2	10	8	0	'0|0'=6;'0|1'=10;'1|1'=0	'0|0'=1;'0|1'=3;'1|1'=5	'0|0'=0;'0|1'=0;'1|1'=0;	18	9	7	Downstream	ENSSSCG00000025000	SYNDIG1L	ENSSSCT00000022640	ENSSSCP00000022119	-	-	-	rs700274774	-
7_97666753_GTTTTTTTC/GTTTTTTTTC	2	6	0	4	'0|0'=12;'0|1'=4;'1|1'=2	'0|0'=0;'0|1'=0;'1|1'=0;	'0|0'=3;'0|1'=1;'1|1'=3	18	9	7	Intronic	ENSSSCG00000025000	SYNDIG1L	ENSSSCT00000022640	ENSSSCP00000022119	-	-	-	-	-
7_97670209_CCAAA/CCAAAAA	2	6	4	3	'0|0'=10;'0|1'=6;'1|1'=0	'0|0'=5;'0|1'=4;'1|1'=0	'0|0'=4;'0|1'=3;'1|1'=0	18	9	7	Intronic	ENSSSCG00000025000	SYNDIG1L	ENSSSCT00000022640	ENSSSCP00000022119	-	-	-	-	-
7_97687162_TG/CA	2	6	0	4	'0|0'=12;'0|1'=6;'1|1'=0	'0|0'=0;'0|1'=0;'1|1'=0;	'0|0'=3;'0|1'=1;'1|1'=3	18	9	7	Intergenic	-	-	-	-	-	-	-	-	-
7_97706969_C/T	2	4	2	1	'0|0'=13;'0|1'=4;'1|1'=0	'0|0'=7;'0|1'=2;'1|1'=0	'0|0'=6;'0|1'=1;'1|1'=0	18	9	7	Intergenic	-	-	-	-	-	-	-	-	-
7_97707561_CAG/CCTTTGGTCCACACG	2	5	3	1	'0|0'=13;'0|1'=4;'1|1'=1	'0|0'=6;'0|1'=0;'1|1'=3	'0|0'=6;'0|1'=1;'1|1'=0	18	9	7	Intergenic	-	-	-	-	-	-	-	-	-
7_97732315_A/G	2	8	6	2	'0|0'=10;'0|1'=5;'1|1'=3	'0|0'=3;'0|1'=0;'1|1'=6	'0|0'=5;'0|1'=0;'1|1'=2	18	9	7	Intronic	ENSSSCG00000002366	NPC2	ENSSSCT00000002630	ENSSSCP00000002564	O97763	-	-	rs709497267	-
7_97736810_CTTTTTTTTTTTTC/CTTTTTTTTTTTC	2	3	0	1	'0|0'=15;'0|1'=3;'1|1'=0	'0|0'=0;'0|1'=0;'1|1'=0;	'0|0'=6;'0|1'=0;'1|1'=1	18	9	7	Intronic	ENSSSCG00000002366	NPC2	ENSSSCT00000002630	ENSSSCP00000002564	O97763	-	-	-	-
7_97783736_A/G	2	8	6	1	'0|0'=10;'0|1'=7;'1|1'=1	'0|0'=2;'0|1'=3;'1|1'=3	'0|0'=6;'0|1'=1;'1|1'=0	18	9	7	Intronic	ENSSSCG00000002368	LTBP2	ENSSSCT00000002632	ENSSSCP00000002566	-	-	-	rs711357242	-
7_97786718_C/A	2	5	3	1	'0|0'=8;'0|1'=2;'1|1'=3	'0|0'=2;'0|1'=0;'1|1'=3	'0|0'=6;'0|1'=1;'1|1'=0	18	9	7	Intronic	ENSSSCG00000002368	LTBP2	ENSSSCT00000002632	ENSSSCP00000002566	-	-	-	rs786700087	-
7_97792808_C/T	2	6	4	0	'0|0'=12;'0|1'=6;'1|1'=0	'0|0'=5;'0|1'=2;'1|1'=2	'0|0'=0;'0|1'=0;'1|1'=0;	18	9	7	Intronic	ENSSSCG00000002368	LTBP2	ENSSSCT00000002632	ENSSSCP00000002566	-	-	-	rs334609397	-
7_97820549_GG/CA	2	2	4	0	'0|0'=16;'0|1'=2;'1|1'=0	'0|0'=5;'0|1'=3;'1|1'=1	'0|0'=0;'0|1'=0;'1|1'=0;	18	9	7	Intronic	ENSSSCG00000002368	LTBP2	ENSSSCT00000002632	ENSSSCP00000002566	-	-	-	-	-
7_97820552_GAG/GG	2	2	4	0	'0|0'=16;'0|1'=2;'1|1'=0	'0|0'=5;'0|1'=3;'1|1'=1	'0|0'=0;'0|1'=0;'1|1'=0;	18	9	7	Intronic	ENSSSCG00000002368	LTBP2	ENSSSCT00000002632	ENSSSCP00000002566	-	-	-	-	-
7_97867253_A/G	2	5	1	3	'0|0'=13;'0|1'=3;'1|1'=2	'0|0'=8;'0|1'=1;'1|1'=0	'0|0'=4;'0|1'=0;'1|1'=3	18	9	7	Intergenic	-	-	-	-	-	-	-	rs342771055	-
7_97877026_GGTTTT/GGT	2	5	3	3	'0|0'=13;'0|1'=5;'1|1'=0	'0|0'=5;'0|1'=3;'1|1'=0	'0|0'=4;'0|1'=3;'1|1'=0	18	9	7	Intergenic	-	-	-	-	-	-	-	-	-
7_97908405_C/T	2	2	4	0	'0|0'=16;'0|1'=2;'1|1'=0	'0|0'=5;'0|1'=3;'1|1'=1	'0|0'=0;'0|1'=0;'1|1'=0;	18	9	7	Intronic	ENSSSCG00000002370	AREL1	ENSSSCT00000002634	ENSSSCP00000002567	-	-	-	rs344479979	-
7_97908836_AC/GT	2	2	4	0	'0|0'=16;'0|1'=2;'1|1'=0	'0|0'=5;'0|1'=3;'1|1'=1	'0|0'=0;'0|1'=0;'1|1'=0;	18	9	7	Intronic	ENSSSCG00000002370	AREL1	ENSSSCT00000002634	ENSSSCP00000002567	-	-	-	-	-
7_97914096_G/A	2	10	8	4	'0|0'=7;'0|1'=10;'1|1'=0	'0|0'=1;'0|1'=8;'1|1'=0	'0|0'=3;'0|1'=4;'1|1'=0	18	9	7	Intronic	ENSSSCG00000002370	AREL1	ENSSSCT00000002634	ENSSSCP00000002567	-	-	-	-	-
7_97927236_TAAAAAAAAAAAAT/TAAAAAAAAAAAAAT	2	5	1	3	'0|0'=12;'0|1'=1;'1|1'=4	'0|0'=8;'0|1'=1;'1|1'=0	'0|0'=4;'0|1'=1;'1|1'=2	18	9	7	Intronic	ENSSSCG00000002370	AREL1	ENSSSCT00000002634	ENSSSCP00000002567	-	-	-	-	-
7_97949122_G/A	2	5	1	3	'0|0'=13;'0|1'=3;'1|1'=2	'0|0'=8;'0|1'=1;'1|1'=0	'0|0'=4;'0|1'=0;'1|1'=3	18	9	7	Intronic	ENSSSCG00000039202	FCF1	ENSSSCT00000038693	ENSSSCP00000045943	-	-	-	-	-
7_97966190_G/A	2	5	1	3	'0|0'=13;'0|1'=5;'1|1'=0	'0|0'=8;'0|1'=1;'1|1'=0	'0|0'=4;'0|1'=3;'1|1'=0	18	9	7	Intergenic	-	-	-	-	-	-	-	-	-
7_97991217_TTATATATATATATATATAA/TTATATATATATATATATATAA	2	5	3	0	'0|0'=10;'0|1'=4;'1|1'=1	'0|0'=3;'0|1'=0;'1|1'=3	'0|0'=0;'0|1'=0;'1|1'=0;	18	9	7	Intronic	ENSSSCG00000002372	YLPM1	ENSSSCT00000002636	ENSSSCP00000002569	-	-	-	-	-
7_98005253_TG/CT	2	3	1	0	'0|0'=15;'0|1'=3;'1|1'=0	'0|0'=8;'0|1'=1;'1|1'=0	'0|0'=0;'0|1'=0;'1|1'=0;	18	9	7	Intronic	ENSSSCG00000002372	YLPM1	ENSSSCT00000002636	ENSSSCP00000002569	-	-	-	-	-
7_98016981_G/A	2	2	4	0	'0|0'=16;'0|1'=2;'1|1'=0	'0|0'=5;'0|1'=3;'1|1'=1	'0|0'=0;'0|1'=0;'1|1'=0;	18	9	7	Intronic	ENSSSCG00000002372	YLPM1	ENSSSCT00000002636	ENSSSCP00000002569	-	-	-	rs345928644	-
7_98051924_T/C	2	3	1	0	'0|0'=15;'0|1'=3;'1|1'=0	'0|0'=8;'0|1'=1;'1|1'=0	'0|0'=0;'0|1'=0;'1|1'=0;	18	9	7	Intergenic	-	-	-	-	-	-	-	rs788451532	-
7_98080419_AGA/TTG	2	7	5	4	'0|0'=11;'0|1'=7;'1|1'=0	'0|0'=3;'0|1'=4;'1|1'=1	'0|0'=3;'0|1'=2;'1|1'=2	18	9	7	Intergenic	-	-	-	-	-	-	-	-	-
7_98080446_T/C	2	7	5	4	'0|0'=10;'0|1'=7;'1|1'=0	'0|0'=4;'0|1'=3;'1|1'=2	'0|0'=3;'0|1'=2;'1|1'=2	18	9	7	Intergenic	-	-	-	-	-	-	-	rs698076037	-
7_98126576_GAAAAAAAAAAAAAAAAC/GAAAAAAAAAAAAAAAC	2	4	2	0	'0|0'=14;'0|1'=1;'1|1'=3	'0|0'=7;'0|1'=1;'1|1'=1	'0|0'=0;'0|1'=0;'1|1'=0;	18	9	7	Intronic	ENSSSCG00000002375	RPS6KL1	ENSSSCT00000002640	ENSSSCP00000002573	-	-	-	-	-
7_98173756_TAAAAAAAAAAAAAG/TAAAAAAAAAAAAG	2	4	2	1	'0|0'=9;'0|1'=3;'1|1'=1	'0|0'=7;'0|1'=2;'1|1'=0	'0|0'=6;'0|1'=1;'1|1'=0	18	9	7	Intergenic	-	-	-	-	-	-	-	-	-
7_98173821_CTTTTTTTTTTTTTTTC/CTTTTTTTTTTTTTTTTC	2	8	6	5	'0|0'=7;'0|1'=2;'1|1'=6	'0|0'=3;'0|1'=1;'1|1'=5	'0|0'=2;'0|1'=2;'1|1'=3	18	9	7	Intergenic	-	-	-	-	-	-	-	-	-
7_98176020_CTTTTTTTTTTTTTA/CTTTTTTTTTTTTA	2	6	4	2	'0|0'=11;'0|1'=3;'1|1'=3	'0|0'=5;'0|1'=0;'1|1'=4	'0|0'=5;'0|1'=1;'1|1'=1	18	9	7	Intergenic	-	-	-	-	-	-	-	-	-
7_98255287_CTTTTTTTTTTTTTG/CTTTTTTTTTTTTG	2	3	1	0	'0|0'=14;'0|1'=3;'1|1'=0	'0|0'=8;'0|1'=1;'1|1'=0	'0|0'=0;'0|1'=0;'1|1'=0;	18	9	7	Intronic	ENSSSCG00000002379	-	ENSSSCT00000002646	ENSSSCP00000002579	-	-	-	-	-
7_98256739_GTTTTTTTTTG/GTTTTTTTTTTG	2	6	4	2	'0|0'=3;'0|1'=0;'1|1'=6	'0|0'=0;'0|1'=0;'1|1'=4	'0|0'=1;'0|1'=0;'1|1'=2	18	9	7	Intronic	ENSSSCG00000002379	-	ENSSSCT00000002646	ENSSSCP00000002579	-	-	-	-	-
7_98256766_A/T	2	7	5	1	'0|0'=9;'0|1'=6;'1|1'=1	'0|0'=3;'0|1'=3;'1|1'=2	'0|0'=5;'0|1'=1;'1|1'=0	18	9	7	Intronic	ENSSSCG00000002379	-	ENSSSCT00000002646	ENSSSCP00000002579	-	-	-	rs786803079	-
7_98270454_GTTTTTTTTTTTTTTG/GTTTTTTTTTTTTTTTG	2	8	6	5	'0|0'=10;'0|1'=0;'1|1'=8	'0|0'=3;'0|1'=0;'1|1'=6	'0|0'=2;'0|1'=0;'1|1'=5	18	9	7	Intronic	ENSSSCG00000002380	ZC2HC1C	ENSSSCT00000002647	ENSSSCP00000002580	-	-	-	-	-
7_98286294_C/T	2	5	3	2	'0|0'=13;'0|1'=5;'1|1'=0	'0|0'=6;'0|1'=3;'1|1'=0	'0|0'=5;'0|1'=2;'1|1'=0	18	9	7	Intronic	ENSSSCG00000002381	NEK9	ENSSSCT00000002648	ENSSSCP00000002581	-	-	-	rs331276731	-
7_98296520_GG/GGAGGTTCCCAGGCTAG	2	5	1	3	'0|0'=12;'0|1'=5;'1|1'=0	'0|0'=5;'0|1'=1;'1|1'=0	'0|0'=4;'0|1'=3;'1|1'=0	18	9	7	Intronic	ENSSSCG00000002381	NEK9	ENSSSCT00000002648	ENSSSCP00000002581	-	-	-	-	-
7_98335247_GACACACACACACACACACACACACACACACACACACACACACACACACACA/CACACACACACACACACACACACACACACACACACACACACACACACACACA	2	0	1	3	'0|0'=0;'0|1'=0;'1|1'=0;	'0|0'=0;'0|1'=0;'1|1'=1	'0|0'=0;'0|1'=0;'1|1'=3	18	9	7	Intronic	ENSSSCG00000035684	TMED10	ENSSSCT00000042815	ENSSSCP00000032195	-	-	-	-	-
7_98335737_AGG/AGGG	2	6	4	2	'0|0'=2;'0|1'=2;'1|1'=4	'0|0'=0;'0|1'=3;'1|1'=1	'0|0'=1;'0|1'=0;'1|1'=2	18	9	7	Intronic	ENSSSCG00000035684	TMED10	ENSSSCT00000042815	ENSSSCP00000032195	-	-	-	-	-
7_98373503_GA/GAAA	2	2	1	4	'0|0'=13;'0|1'=2;'1|1'=0	'0|0'=8;'0|1'=1;'1|1'=0	'0|0'=3;'0|1'=4;'1|1'=0	18	9	7	Intergenic	-	-	-	-	-	-	-	-	-
7_98373509_G/A	2	3	1	1	'0|0'=11;'0|1'=0;'1|1'=3	'0|0'=7;'0|1'=1;'1|1'=0	'0|0'=5;'0|1'=1;'1|1'=0	18	9	7	Intergenic	-	-	-	-	-	-	-	rs790022880	-
7_98373511_G/A	2	2	1	4	'0|0'=12;'0|1'=1;'1|1'=1	'0|0'=7;'0|1'=0;'1|1'=1	'0|0'=2;'0|1'=2;'1|1'=2	18	9	7	Intergenic	-	-	-	-	-	-	-	-	-
7_98373515_G/A	2	2	1	4	'0|0'=12;'0|1'=1;'1|1'=1	'0|0'=7;'0|1'=0;'1|1'=1	'0|0'=2;'0|1'=2;'1|1'=2	18	9	7	Intergenic	-	-	-	-	-	-	-	-	-
7_98373523_AAGAGAGAGAGAGAGAGAGAGAGAGAGA/AAGAGAGAGAGAGAGAGAGAGAGAGAGAAAGA	2	6	4	1	'0|0'=5;'0|1'=4;'1|1'=2	'0|0'=3;'0|1'=0;'1|1'=4	'0|0'=4;'0|1'=1;'1|1'=0	18	9	7	Intergenic	-	-	-	-	-	-	-	-	-
7_98388042_C/T	2	6	4	3	'0|0'=11;'0|1'=4;'1|1'=2	'0|0'=5;'0|1'=2;'1|1'=2	'0|0'=4;'0|1'=2;'1|1'=1	18	9	7	Intergenic	-	-	-	-	-	-	-	rs325562104	-
7_98400006_C/T	2	2	4	0	'0|0'=16;'0|1'=2;'1|1'=0	'0|0'=5;'0|1'=3;'1|1'=1	'0|0'=0;'0|1'=0;'1|1'=0;	18	9	7	Intergenic	-	-	-	-	-	-	-	rs338159973	-
7_98401213_C/G	2	4	0	2	'0|0'=13;'0|1'=2;'1|1'=2	'0|0'=0;'0|1'=0;'1|1'=0;	'0|0'=5;'0|1'=1;'1|1'=1	18	9	7	Intergenic	-	-	-	-	-	-	-	rs694767042	-
7_98413435_AACACACACACACACACACACACACACACACACACACACACACACC/AACACACACACACACACACACACACACAAACACACACACACACC	2	8	6	3	'0|0'=1;'0|1'=0;'1|1'=8	'0|0'=0;'0|1'=0;'1|1'=6	'0|0'=2;'0|1'=0;'1|1'=3	18	9	7	Intergenic	-	-	-	-	-	-	-	-	-
7_98430919_GCATCACATCAGAGACTATTACCCGCTCAGCCTC/GC	2	3	5	1	'0|0'=14;'0|1'=2;'1|1'=1	'0|0'=4;'0|1'=0;'1|1'=5	'0|0'=6;'0|1'=0;'1|1'=1	18	9	7	Intergenic	-	-	-	-	-	-	-	-	-
7_98432438_G/A	2	4	0	2	'0|0'=13;'0|1'=4;'1|1'=0	'0|0'=0;'0|1'=0;'1|1'=0;	'0|0'=5;'0|1'=1;'1|1'=1	18	9	7	Intergenic	-	-	-	-	-	-	-	-	-
7_98434936_C/T	2	8	6	3	'0|0'=10;'0|1'=7;'1|1'=1	'0|0'=3;'0|1'=1;'1|1'=5	'0|0'=4;'0|1'=2;'1|1'=1	18	9	7	Intergenic	-	-	-	-	-	-	-	rs345795149	-
7_98466388_G/T	2	2	4	0	'0|0'=16;'0|1'=2;'1|1'=0	'0|0'=5;'0|1'=2;'1|1'=2	'0|0'=0;'0|1'=0;'1|1'=0;	18	9	7	Intergenic	-	-	-	-	-	-	-	rs344874381	-
7_98484146_C/T	2	2	4	0	'0|0'=16;'0|1'=2;'1|1'=0	'0|0'=5;'0|1'=3;'1|1'=1	'0|0'=0;'0|1'=0;'1|1'=0;	18	9	7	Intergenic	-	-	-	-	-	-	-	rs328373521	-
7_98493462_CTTTTTTTTTTTTTTA/CTTTTTTTTTTTTTTTA	2	1	3	0	'0|0'=17;'0|1'=1;'1|1'=0	'0|0'=6;'0|1'=1;'1|1'=2	'0|0'=0;'0|1'=0;'1|1'=0;	18	9	7	Intergenic	-	-	-	-	-	-	-	-	-
7_98496589_TG/CA	2	2	4	0	'0|0'=16;'0|1'=2;'1|1'=0	'0|0'=5;'0|1'=3;'1|1'=1	'0|0'=0;'0|1'=0;'1|1'=0;	18	9	7	Intergenic	-	-	-	-	-	-	-	-	-
7_98496600_CATA/CTTG	2	2	4	0	'0|0'=16;'0|1'=2;'1|1'=0	'0|0'=5;'0|1'=3;'1|1'=1	'0|0'=0;'0|1'=0;'1|1'=0;	18	9	7	Intergenic	-	-	-	-	-	-	-	-	-
7_98499003_C/T	2	2	4	0	'0|0'=16;'0|1'=2;'1|1'=0	'0|0'=5;'0|1'=3;'1|1'=1	'0|0'=0;'0|1'=0;'1|1'=0;	18	9	7	Intergenic	-	-	-	-	-	-	-	rs328300914	-
7_98499006_C/G	2	2	4	0	'0|0'=16;'0|1'=2;'1|1'=0	'0|0'=5;'0|1'=3;'1|1'=1	'0|0'=0;'0|1'=0;'1|1'=0;	18	9	7	Intergenic	-	-	-	-	-	-	-	rs340820665	-
7_97500555_C/T	1	4	3	0	'0|0'=14;'0|1'=3;'1|1'=1	'0|0'=6;'0|1'=0;'1|1'=3	'0|0'=0;'0|1'=0;'1|1'=0;	18	9	7	Intergenic	-	-	-	-	-	-	-	rs692097299	-
7_97506077_C/T	1	10	9	0	'0|0'=7;'0|1'=8;'1|1'=2	'0|0'=0;'0|1'=1;'1|1'=8	'0|0'=0;'0|1'=0;'1|1'=0;	18	9	7	Intergenic	-	-	-	-	-	-	-	rs329884890	-
7_97510983_G/A	1	2	1	0	'0|0'=16;'0|1'=2;'1|1'=0	'0|0'=8;'0|1'=1;'1|1'=0	'0|0'=0;'0|1'=0;'1|1'=0;	18	9	7	Intergenic	-	-	-	-	-	-	-	rs329837983	-
7_97516501_G/A	1	2	1	0	'0|0'=16;'0|1'=2;'1|1'=0	'0|0'=8;'0|1'=1;'1|1'=0	'0|0'=0;'0|1'=0;'1|1'=0;	18	9	7	Intergenic	-	-	-	-	-	-	-	-	-
7_97517271_C/T	1	2	1	0	'0|0'=16;'0|1'=2;'1|1'=0	'0|0'=8;'0|1'=1;'1|1'=0	'0|0'=0;'0|1'=0;'1|1'=0;	18	9	7	Intergenic	-	-	-	-	-	-	-	-	-
7_97519502_C/T	1	2	1	0	'0|0'=16;'0|1'=2;'1|1'=0	'0|0'=8;'0|1'=0;'1|1'=1	'0|0'=0;'0|1'=0;'1|1'=0;	18	9	7	Intergenic	-	-	-	-	-	-	-	rs326484185	-
7_97539218_CGGTGGTGGTGGTGGTGGTGGTGGTGGTGGTG/CGGTGGTGGTGGTGGTG	1	3	0	2	'0|0'=6;'0|1'=2;'1|1'=1	'0|0'=0;'0|1'=0;'1|1'=0;	'0|0'=4;'0|1'=0;'1|1'=2	18	9	7	Intronic	ENSSSCG00000002363	VSX2	ENSSSCT00000002627	ENSSSCP00000002561	-	-	-	-	-
7_97560870_C/A	1	4	0	3	'0|0'=14;'0|1'=4;'1|1'=0	'0|0'=0;'0|1'=0;'1|1'=0;	'0|0'=4;'0|1'=3;'1|1'=0	18	9	7	Downstream	ENSSSCG00000038231	ABCD4	ENSSSCT00000037529	ENSSSCP00000051619	-	-	-	-	-
7_97568380_T/G	1	1	0	2	'0|0'=17;'0|1'=1;'1|1'=0	'0|0'=0;'0|1'=0;'1|1'=0;	'0|0'=5;'0|1'=2;'1|1'=0	18	9	7	Intronic	ENSSSCG00000038231	ABCD4	ENSSSCT00000037529	ENSSSCP00000051619	-	-	-	-	-
7_97582704_A/G	1	6	0	5	'0|0'=12;'0|1'=6;'1|1'=0	'0|0'=0;'0|1'=0;'1|1'=0;	'0|0'=2;'0|1'=5;'1|1'=0	18	9	7	Intronic	ENSSSCG00000038231	ABCD4	ENSSSCT00000037529	ENSSSCP00000051619	-	-	-	-	-
7_97585692_A/T	1	5	0	4	'0|0'=12;'0|1'=5;'1|1'=0	'0|0'=0;'0|1'=0;'1|1'=0;	'0|0'=3;'0|1'=0;'1|1'=4	18	9	7	Upstream	ENSSSCG00000038231	ABCD4	ENSSSCT00000037529	ENSSSCP00000051619	-	-	-	-	-
7_97599563_AAAAGA/AAAAAA	1	7	6	3	'0|0'=10;'0|1'=6;'1|1'=1	'0|0'=3;'0|1'=6;'1|1'=0	'0|0'=4;'0|1'=3;'1|1'=0	18	9	7	Intergenic	-	-	-	-	-	-	-	-	-
7_97617656_AA/TA	1	2	1	0	'0|0'=14;'0|1'=2;'1|1'=0	'0|0'=8;'0|1'=1;'1|1'=0	'0|0'=0;'0|1'=0;'1|1'=0;	18	9	7	Intronic	ENSSSCG00000002361	VRTN	ENSSSCT00000002625	ENSSSCP00000028089	-	-	-	rs789416892	-
7_97634831_A/G	1	4	0	3	'0|0'=14;'0|1'=4;'1|1'=0	'0|0'=0;'0|1'=0;'1|1'=0;	'0|0'=4;'0|1'=1;'1|1'=2	18	9	7	Intergenic	-	-	-	-	-	-	-	rs345177406	-
7_97636298_ATTTTTTTTTTTTTTTG/ATTTTTTTTTTTTTTG	1	0	2	1	'0|0'=0;'0|1'=0;'1|1'=0;	'0|0'=7;'0|1'=2;'1|1'=0	'0|0'=6;'0|1'=1;'1|1'=0	18	9	7	Intergenic	-	-	-	-	-	-	-	-	-
7_97651845_C/A	1	4	0	3	'0|0'=11;'0|1'=2;'1|1'=2	'0|0'=0;'0|1'=0;'1|1'=0;	'0|0'=4;'0|1'=1;'1|1'=2	18	9	7	Downstream	ENSSSCG00000025000	SYNDIG1L	ENSSSCT00000022640	ENSSSCP00000022119	-	-	-	rs696968736	-
7_97661150_C/A	1	5	0	4	'0|0'=13;'0|1'=5;'1|1'=0	'0|0'=0;'0|1'=0;'1|1'=0;	'0|0'=3;'0|1'=4;'1|1'=0	18	9	7	Intronic	ENSSSCG00000025000	SYNDIG1L	ENSSSCT00000022640	ENSSSCP00000022119	-	-	-	-	-
7_97666701_A/C	1	6	5	0	'0|0'=12;'0|1'=6;'1|1'=0	'0|0'=4;'0|1'=3;'1|1'=2	'0|0'=0;'0|1'=0;'1|1'=0;	18	9	7	Intronic	ENSSSCG00000025000	SYNDIG1L	ENSSSCT00000022640	ENSSSCP00000022119	-	-	-	rs322221019	-
7_97666985_GCACACACACACACACACACAA/GCACACACACACACACACACACAA	1	3	0	4	'0|0'=14;'0|1'=2;'1|1'=1	'0|0'=0;'0|1'=0;'1|1'=0;	'0|0'=3;'0|1'=0;'1|1'=4	18	9	7	Intronic	ENSSSCG00000025000	SYNDIG1L	ENSSSCT00000022640	ENSSSCP00000022119	-	-	-	rs793370207	-
7_97674822_AAAAACA/AAACACA	1	3	4	0	'0|0'=15;'0|1'=3;'1|1'=0	'0|0'=5;'0|1'=2;'1|1'=2	'0|0'=0;'0|1'=0;'1|1'=0;	18	9	7	Intronic	ENSSSCG00000025000	SYNDIG1L	ENSSSCT00000022640	ENSSSCP00000022119	-	-	-	-	-
7_97676805_T/C	1	4	3	0	'0|0'=13;'0|1'=4;'1|1'=0	'0|0'=6;'0|1'=1;'1|1'=2	'0|0'=0;'0|1'=0;'1|1'=0;	18	9	7	Intronic	ENSSSCG00000025000	SYNDIG1L	ENSSSCT00000022640	ENSSSCP00000022119	-	-	-	rs337254198	-
7_97721371_AAAAATAAAATAAAATAAAATAAAATAAAATC/AAAAATAAAATAAAATAAAATAAAATAAAATAAAATC	1	5	0	4	'0|0'=13;'0|1'=3;'1|1'=2	'0|0'=0;'0|1'=0;'1|1'=0;	'0|0'=3;'0|1'=1;'1|1'=3	18	9	7	Intergenic	-	-	-	-	-	-	-	-	-
7_97731767_C/T	1	1	1	2	'0|0'=16;'0|1'=1;'1|1'=0	'0|0'=4;'0|1'=0;'1|1'=1	'0|0'=3;'0|1'=1;'1|1'=1	18	9	7	Intronic	ENSSSCG00000002366	NPC2	ENSSSCT00000002630	ENSSSCP00000002564	O97763	-	-	-	-
7_97750824_G/C	1	2	2	3	'0|0'=7;'0|1'=2;'1|1'=0	'0|0'=3;'0|1'=0;'1|1'=2	'0|0'=3;'0|1'=1;'1|1'=2	18	9	7	Intronic	ENSSSCG00000002368	LTBP2	ENSSSCT00000002632	ENSSSCP00000002566	-	-	-	-	-
7_97773222_C/T	1	6	5	0	'0|0'=11;'0|1'=6;'1|1'=0	'0|0'=4;'0|1'=3;'1|1'=2	'0|0'=0;'0|1'=0;'1|1'=0;	18	9	7	Intronic	ENSSSCG00000002368	LTBP2	ENSSSCT00000002632	ENSSSCP00000002566	-	-	-	rs696247363	-
7_97777055_C/T	1	6	5	0	'0|0'=12;'0|1'=6;'1|1'=0	'0|0'=4;'0|1'=3;'1|1'=2	'0|0'=0;'0|1'=0;'1|1'=0;	18	9	7	Missense	ENSSSCG00000002368	LTBP2	ENSSSCT00000002632	ENSSSCP00000002566	-	773	G/E	rs711060870	tolerated(0.43)
7_97780451_A/G	1	5	4	3	'0|0'=7;'0|1'=2;'1|1'=3	'0|0'=3;'0|1'=2;'1|1'=2	'0|0'=3;'0|1'=0;'1|1'=3	18	9	7	Intronic	ENSSSCG00000002368	LTBP2	ENSSSCT00000002632	ENSSSCP00000002566	-	-	-	rs320121684	-
7_97783750_AC/ACACCCCCCACCCGC	1	2	1	1	'0|0'=15;'0|1'=2;'1|1'=0	'0|0'=6;'0|1'=0;'1|1'=1	'0|0'=6;'0|1'=1;'1|1'=0	18	9	7	Intronic	ENSSSCG00000002368	LTBP2	ENSSSCT00000002632	ENSSSCP00000002566	-	-	-	-	-
7_97784613_G/C	1	6	5	0	'0|0'=12;'0|1'=6;'1|1'=0	'0|0'=4;'0|1'=2;'1|1'=3	'0|0'=0;'0|1'=0;'1|1'=0;	18	9	7	Missense	ENSSSCG00000002368	LTBP2	ENSSSCT00000002632	ENSSSCP00000002566	-	610	Q/E	rs343720728	deleterious(0.03)
7_97784761_A/T	1	6	5	0	'0|0'=12;'0|1'=6;'1|1'=0	'0|0'=4;'0|1'=3;'1|1'=2	'0|0'=0;'0|1'=0;'1|1'=0;	18	9	7	Intronic	ENSSSCG00000002368	LTBP2	ENSSSCT00000002632	ENSSSCP00000002566	-	-	-	rs336903834	-
7_97784806_T/C	1	6	5	0	'0|0'=12;'0|1'=6;'1|1'=0	'0|0'=4;'0|1'=3;'1|1'=2	'0|0'=0;'0|1'=0;'1|1'=0;	18	9	7	Intronic	ENSSSCG00000002368	LTBP2	ENSSSCT00000002632	ENSSSCP00000002566	-	-	-	rs321431131	-
7_97784817_T/C	1	6	5	0	'0|0'=12;'0|1'=6;'1|1'=0	'0|0'=4;'0|1'=3;'1|1'=2	'0|0'=0;'0|1'=0;'1|1'=0;	18	9	7	Intronic	ENSSSCG00000002368	LTBP2	ENSSSCT00000002632	ENSSSCP00000002566	-	-	-	rs328270873	-
7_97784834_A/G	1	6	5	0	'0|0'=12;'0|1'=6;'1|1'=0	'0|0'=4;'0|1'=3;'1|1'=2	'0|0'=0;'0|1'=0;'1|1'=0;	18	9	7	Intronic	ENSSSCG00000002368	LTBP2	ENSSSCT00000002632	ENSSSCP00000002566	-	-	-	rs319120974	-
7_97786331_TG/CG	1	6	5	0	'0|0'=12;'0|1'=6;'1|1'=0	'0|0'=4;'0|1'=3;'1|1'=2	'0|0'=0;'0|1'=0;'1|1'=0;	18	9	7	Intronic	ENSSSCG00000002368	LTBP2	ENSSSCT00000002632	ENSSSCP00000002566	-	-	-	rs333292716	-
7_97786379_C/T	1	6	5	0	'0|0'=12;'0|1'=6;'1|1'=0	'0|0'=4;'0|1'=3;'1|1'=2	'0|0'=0;'0|1'=0;'1|1'=0;	18	9	7	Intronic	ENSSSCG00000002368	LTBP2	ENSSSCT00000002632	ENSSSCP00000002566	-	-	-	rs328530341	-
7_97786399_T/C	1	6	5	0	'0|0'=12;'0|1'=6;'1|1'=0	'0|0'=4;'0|1'=3;'1|1'=2	'0|0'=0;'0|1'=0;'1|1'=0;	18	9	7	Intronic	ENSSSCG00000002368	LTBP2	ENSSSCT00000002632	ENSSSCP00000002566	-	-	-	rs340848581	-
7_97786465_TT/TTATGTAT	1	5	4	0	'0|0'=12;'0|1'=5;'1|1'=0	'0|0'=5;'0|1'=2;'1|1'=2	'0|0'=0;'0|1'=0;'1|1'=0;	18	9	7	Intronic	ENSSSCG00000002368	LTBP2	ENSSSCT00000002632	ENSSSCP00000002566	-	-	-	-	-
7_97786551_A/T	1	6	5	0	'0|0'=12;'0|1'=6;'1|1'=0	'0|0'=4;'0|1'=3;'1|1'=2	'0|0'=0;'0|1'=0;'1|1'=0;	18	9	7	Intronic	ENSSSCG00000002368	LTBP2	ENSSSCT00000002632	ENSSSCP00000002566	-	-	-	rs341597663	-
7_97786980_T/C	1	6	5	0	'0|0'=12;'0|1'=6;'1|1'=0	'0|0'=4;'0|1'=3;'1|1'=2	'0|0'=0;'0|1'=0;'1|1'=0;	18	9	7	Intronic	ENSSSCG00000002368	LTBP2	ENSSSCT00000002632	ENSSSCP00000002566	-	-	-	rs335923554	-
7_97787256_C/T	1	6	5	0	'0|0'=12;'0|1'=6;'1|1'=0	'0|0'=4;'0|1'=3;'1|1'=2	'0|0'=0;'0|1'=0;'1|1'=0;	18	9	7	Intronic	ENSSSCG00000002368	LTBP2	ENSSSCT00000002632	ENSSSCP00000002566	-	-	-	rs331303260	-
7_97787558_G/A	1	5	4	0	'0|0'=13;'0|1'=5;'1|1'=0	'0|0'=5;'0|1'=2;'1|1'=2	'0|0'=0;'0|1'=0;'1|1'=0;	18	9	7	Intronic	ENSSSCG00000002368	LTBP2	ENSSSCT00000002632	ENSSSCP00000002566	-	-	-	rs323225988	-
7_97790137_A/G	1	6	5	0	'0|0'=12;'0|1'=6;'1|1'=0	'0|0'=4;'0|1'=3;'1|1'=2	'0|0'=0;'0|1'=0;'1|1'=0;	18	9	7	Intronic	ENSSSCG00000002368	LTBP2	ENSSSCT00000002632	ENSSSCP00000002566	-	-	-	rs324979348	-
7_97790156_A/C	1	6	5	0	'0|0'=12;'0|1'=6;'1|1'=0	'0|0'=4;'0|1'=3;'1|1'=2	'0|0'=0;'0|1'=0;'1|1'=0;	18	9	7	Intronic	ENSSSCG00000002368	LTBP2	ENSSSCT00000002632	ENSSSCP00000002566	-	-	-	rs334854612	-
7_97790426_C/T	1	6	5	0	'0|0'=11;'0|1'=6;'1|1'=0	'0|0'=4;'0|1'=3;'1|1'=2	'0|0'=0;'0|1'=0;'1|1'=0;	18	9	7	Intronic	ENSSSCG00000002368	LTBP2	ENSSSCT00000002632	ENSSSCP00000002566	-	-	-	rs336643650	-
7_97790520_T/C	1	6	5	0	'0|0'=12;'0|1'=6;'1|1'=0	'0|0'=4;'0|1'=3;'1|1'=2	'0|0'=0;'0|1'=0;'1|1'=0;	18	9	7	Intronic	ENSSSCG00000002368	LTBP2	ENSSSCT00000002632	ENSSSCP00000002566	-	-	-	rs344031997	-
7_97790546_C/T	1	6	5	0	'0|0'=12;'0|1'=6;'1|1'=0	'0|0'=4;'0|1'=3;'1|1'=2	'0|0'=0;'0|1'=0;'1|1'=0;	18	9	7	Intronic	ENSSSCG00000002368	LTBP2	ENSSSCT00000002632	ENSSSCP00000002566	-	-	-	rs326735053	-
7_97791144_CG/AC	1	5	4	0	'0|0'=13;'0|1'=5;'1|1'=0	'0|0'=4;'0|1'=3;'1|1'=1	'0|0'=0;'0|1'=0;'1|1'=0;	18	9	7	Intronic	ENSSSCG00000002368	LTBP2	ENSSSCT00000002632	ENSSSCP00000002566	-	-	-	-	-
7_97791151_GG/CA	1	5	4	0	'0|0'=13;'0|1'=5;'1|1'=0	'0|0'=4;'0|1'=3;'1|1'=1	'0|0'=0;'0|1'=0;'1|1'=0;	18	9	7	Intronic	ENSSSCG00000002368	LTBP2	ENSSSCT00000002632	ENSSSCP00000002566	-	-	-	-	-
7_97791197_C/T	1	6	5	0	'0|0'=12;'0|1'=6;'1|1'=0	'0|0'=4;'0|1'=3;'1|1'=2	'0|0'=0;'0|1'=0;'1|1'=0;	18	9	7	Intronic	ENSSSCG00000002368	LTBP2	ENSSSCT00000002632	ENSSSCP00000002566	-	-	-	rs321517748	-
7_97791265_C/T	1	6	5	0	'0|0'=12;'0|1'=6;'1|1'=0	'0|0'=4;'0|1'=3;'1|1'=2	'0|0'=0;'0|1'=0;'1|1'=0;	18	9	7	Intronic	ENSSSCG00000002368	LTBP2	ENSSSCT00000002632	ENSSSCP00000002566	-	-	-	rs330923894	-
7_97791269_CT/CC	1	6	5	0	'0|0'=12;'0|1'=6;'1|1'=0	'0|0'=4;'0|1'=3;'1|1'=2	'0|0'=0;'0|1'=0;'1|1'=0;	18	9	7	Intronic	ENSSSCG00000002368	LTBP2	ENSSSCT00000002632	ENSSSCP00000002566	-	-	-	rs342995417	-
7_97791280_T/C	1	6	5	0	'0|0'=12;'0|1'=6;'1|1'=0	'0|0'=4;'0|1'=2;'1|1'=3	'0|0'=0;'0|1'=0;'1|1'=0;	18	9	7	Intronic	ENSSSCG00000002368	LTBP2	ENSSSCT00000002632	ENSSSCP00000002566	-	-	-	rs322222096	-
7_97791353_A/G	1	6	5	0	'0|0'=12;'0|1'=6;'1|1'=0	'0|0'=4;'0|1'=3;'1|1'=2	'0|0'=0;'0|1'=0;'1|1'=0;	18	9	7	Intronic	ENSSSCG00000002368	LTBP2	ENSSSCT00000002632	ENSSSCP00000002566	-	-	-	rs331731503	-
7_97791357_T/C	1	6	5	0	'0|0'=12;'0|1'=6;'1|1'=0	'0|0'=4;'0|1'=3;'1|1'=2	'0|0'=0;'0|1'=0;'1|1'=0;	18	9	7	Intronic	ENSSSCG00000002368	LTBP2	ENSSSCT00000002632	ENSSSCP00000002566	-	-	-	rs341254915	-
7_97791394_G/A	1	6	5	0	'0|0'=12;'0|1'=6;'1|1'=0	'0|0'=4;'0|1'=3;'1|1'=2	'0|0'=0;'0|1'=0;'1|1'=0;	18	9	7	Intronic	ENSSSCG00000002368	LTBP2	ENSSSCT00000002632	ENSSSCP00000002566	-	-	-	rs323450293	-
7_97792178_AGTTTTTGTTTTTT/AGTTTTTGTTTTTGTTTTT	1	6	5	0	'0|0'=12;'0|1'=6;'1|1'=0	'0|0'=4;'0|1'=3;'1|1'=2	'0|0'=0;'0|1'=0;'1|1'=0;	18	9	7	Intronic	ENSSSCG00000002368	LTBP2	ENSSSCT00000002632	ENSSSCP00000002566	-	-	-	rs713658037&rs792960225	-
7_97792621_A/G	1	6	5	0	'0|0'=11;'0|1'=6;'1|1'=0	'0|0'=4;'0|1'=3;'1|1'=2	'0|0'=0;'0|1'=0;'1|1'=0;	18	9	7	Intronic	ENSSSCG00000002368	LTBP2	ENSSSCT00000002632	ENSSSCP00000002566	-	-	-	rs342568888	-
7_97815626_T/G	1	3	2	0	'0|0'=15;'0|1'=2;'1|1'=1	'0|0'=7;'0|1'=2;'1|1'=0	'0|0'=0;'0|1'=0;'1|1'=0;	18	9	7	Intronic	ENSSSCG00000002368	LTBP2	ENSSSCT00000002632	ENSSSCP00000002566	-	-	-	rs337411008	-
7_97842672_A/G	1	2	0	1	'0|0'=16;'0|1'=1;'1|1'=1	'0|0'=0;'0|1'=0;'1|1'=0;	'0|0'=6;'0|1'=1;'1|1'=0	18	9	7	Intronic	ENSSSCG00000002368	LTBP2	ENSSSCT00000002632	ENSSSCP00000002566	-	-	-	-	-
7_97862088_CC/AC	1	1	2	0	'0|0'=10;'0|1'=1;'1|1'=0	'0|0'=5;'0|1'=2;'1|1'=0	'0|0'=0;'0|1'=0;'1|1'=0;	18	9	7	Intergenic	-	-	-	-	-	-	-	-	-
7_97865879_T/G	1	3	2	0	'0|0'=14;'0|1'=2;'1|1'=1	'0|0'=7;'0|1'=2;'1|1'=0	'0|0'=0;'0|1'=0;'1|1'=0;	18	9	7	Intergenic	-	-	-	-	-	-	-	-	-
7_97899140_T/C	1	2	3	1	'0|0'=16;'0|1'=2;'1|1'=0	'0|0'=6;'0|1'=3;'1|1'=0	'0|0'=6;'0|1'=1;'1|1'=0	18	9	7	Intronic	ENSSSCG00000002370	AREL1	ENSSSCT00000002634	ENSSSCP00000002567	-	-	-	-	-
7_97900616_G/A	1	4	5	0	'0|0'=14;'0|1'=4;'1|1'=0	'0|0'=4;'0|1'=4;'1|1'=1	'0|0'=0;'0|1'=0;'1|1'=0;	18	9	7	Intronic	ENSSSCG00000002370	AREL1	ENSSSCT00000002634	ENSSSCP00000002567	-	-	-	rs335058454	-
7_97932829_AAGA/AAAA	1	4	3	2	'0|0'=12;'0|1'=1;'1|1'=3	'0|0'=5;'0|1'=2;'1|1'=1	'0|0'=4;'0|1'=1;'1|1'=1	18	9	7	Intronic	ENSSSCG00000002370	AREL1	ENSSSCT00000002634	ENSSSCP00000002567	-	-	-	-	-
7_97941821_GCAACAACAACAACAAG/GCAACAACAACAAG	1	3	4	0	'0|0'=15;'0|1'=2;'1|1'=1	'0|0'=4;'0|1'=3;'1|1'=1	'0|0'=0;'0|1'=0;'1|1'=0;	18	9	7	Upstream	ENSSSCG00000002370	AREL1	ENSSSCT00000002634	ENSSSCP00000002567	-	-	-	-	-
7_97948922_CCAAAA/CCAAAAA	1	1	1	2	'0|0'=17;'0|1'=1;'1|1'=0	'0|0'=8;'0|1'=1;'1|1'=0	'0|0'=5;'0|1'=2;'1|1'=0	18	9	7	Intronic	ENSSSCG00000039202	FCF1	ENSSSCT00000038693	ENSSSCP00000045943	-	-	-	-	-
7_97949138_A/G	1	2	1	0	'0|0'=16;'0|1'=2;'1|1'=0	'0|0'=8;'0|1'=1;'1|1'=0	'0|0'=0;'0|1'=0;'1|1'=0;	18	9	7	Intronic	ENSSSCG00000039202	FCF1	ENSSSCT00000038693	ENSSSCP00000045943	-	-	-	-	-
7_97961271_C/A	1	2	1	0	'0|0'=16;'0|1'=2;'1|1'=0	'0|0'=8;'0|1'=1;'1|1'=0	'0|0'=0;'0|1'=0;'1|1'=0;	18	9	7	Downstream	ENSSSCG00000039202	FCF1	ENSSSCT00000038693	ENSSSCP00000045943	-	-	-	-	-
7_98072764_C/T	1	1	2	3	'0|0'=16;'0|1'=0;'1|1'=1	'0|0'=4;'0|1'=0;'1|1'=2	'0|0'=4;'0|1'=0;'1|1'=3	18	9	7	Intronic	ENSSSCG00000002373	PROX2	ENSSSCT00000002638	ENSSSCP00000002571	-	-	-	rs791732113	-
7_98080828_G/A	1	7	6	4	'0|0'=11;'0|1'=6;'1|1'=1	'0|0'=3;'0|1'=1;'1|1'=5	'0|0'=3;'0|1'=1;'1|1'=3	18	9	7	Intergenic	-	-	-	-	-	-	-	rs336322771	-
7_98095705_A/T	1	5	4	2	'0|0'=13;'0|1'=5;'1|1'=0	'0|0'=5;'0|1'=3;'1|1'=1	'0|0'=5;'0|1'=2;'1|1'=0	18	9	7	Intronic	ENSSSCG00000002374	DLST	ENSSSCT00000002639	ENSSSCP00000002572	Q9N0F1	-	-	rs791602378	-
7_98137978_C/T	1	5	6	0	'0|0'=13;'0|1'=4;'1|1'=1	'0|0'=3;'0|1'=1;'1|1'=5	'0|0'=0;'0|1'=0;'1|1'=0;	18	9	7	Intronic	ENSSSCG00000002375	RPS6KL1	ENSSSCT00000057289	ENSSSCP00000050104	-	-	-	rs330739586	-
7_98137995_T/C	1	3	4	0	'0|0'=15;'0|1'=3;'1|1'=0	'0|0'=5;'0|1'=3;'1|1'=1	'0|0'=0;'0|1'=0;'1|1'=0;	18	9	7	Intronic	ENSSSCG00000002375	RPS6KL1	ENSSSCT00000057289	ENSSSCP00000050104	-	-	-	rs339854653	-
7_98148992_C/T	1	2	1	0	'0|0'=14;'0|1'=2;'1|1'=0	'0|0'=8;'0|1'=1;'1|1'=0	'0|0'=0;'0|1'=0;'1|1'=0;	18	9	7	Intergenic	-	-	-	-	-	-	-	-	-
7_98238493_GGACTGGGTTCA/GA	1	3	4	0	'0|0'=15;'0|1'=3;'1|1'=0	'0|0'=5;'0|1'=2;'1|1'=2	'0|0'=0;'0|1'=0;'1|1'=0;	18	9	7	Intronic	ENSSSCG00000002378	MLH3	ENSSSCT00000002644	ENSSSCP00000002577	-	-	-	-	-
7_98246380_T/C	1	3	4	0	'0|0'=15;'0|1'=3;'1|1'=0	'0|0'=5;'0|1'=2;'1|1'=2	'0|0'=0;'0|1'=0;'1|1'=0;	18	9	7	Upstream	ENSSSCG00000002378	MLH3	ENSSSCT00000002644	ENSSSCP00000002577	-	-	-	rs789816832	-
7_98269722_TAAAAAAAAAAAAG/TAAAAAAAAAAAG	1	1	2	1	'0|0'=17;'0|1'=1;'1|1'=0	'0|0'=7;'0|1'=2;'1|1'=0	'0|0'=6;'0|1'=1;'1|1'=0	18	9	7	Upstream	ENSSSCG00000002379	-	ENSSSCT00000002646	ENSSSCP00000002579	-	-	-	-	-
7_98270660_CTTTTTTTTTTTA/CTTTTTTTTTTA	1	0	1	2	'0|0'=0;'0|1'=0;'1|1'=0;	'0|0'=8;'0|1'=1;'1|1'=0	'0|0'=5;'0|1'=2;'1|1'=0	18	9	7	Intronic	ENSSSCG00000002380	ZC2HC1C	ENSSSCT00000002647	ENSSSCP00000002580	-	-	-	-	-
7_98272119_GAAAAAAAAAT/GAAAAAAAAAAT	1	4	0	3	'0|0'=14;'0|1'=4;'1|1'=0	'0|0'=0;'0|1'=0;'1|1'=0;	'0|0'=4;'0|1'=2;'1|1'=1	18	9	7	Intronic	ENSSSCG00000002380	ZC2HC1C	ENSSSCT00000002647	ENSSSCP00000002580	-	-	-	-	-
7_98285522_T/A	1	2	0	3	'0|0'=15;'0|1'=1;'1|1'=1	'0|0'=0;'0|1'=0;'1|1'=0;	'0|0'=4;'0|1'=2;'1|1'=1	18	9	7	Synonymous	ENSSSCG00000002381	NEK9	ENSSSCT00000002648	ENSSSCP00000002581	-	862	P	rs341715164	-
7_98293351_A/G	1	4	0	3	'0|0'=14;'0|1'=3;'1|1'=1	'0|0'=0;'0|1'=0;'1|1'=0;	'0|0'=4;'0|1'=2;'1|1'=1	18	9	7	Intronic	ENSSSCG00000002381	NEK9	ENSSSCT00000002648	ENSSSCP00000002581	-	-	-	rs334372565	-
7_98301762_C/G	1	4	1	3	'0|0'=14;'0|1'=4;'1|1'=0	'0|0'=8;'0|1'=1;'1|1'=0	'0|0'=4;'0|1'=3;'1|1'=0	18	9	7	Intronic	ENSSSCG00000002381	NEK9	ENSSSCT00000002648	ENSSSCP00000002581	-	-	-	-	-
7_98301767_G/A	1	4	1	3	'0|0'=13;'0|1'=4;'1|1'=0	'0|0'=8;'0|1'=1;'1|1'=0	'0|0'=4;'0|1'=3;'1|1'=0	18	9	7	Intronic	ENSSSCG00000002381	NEK9	ENSSSCT00000002648	ENSSSCP00000002581	-	-	-	-	-
7_98321528_GAAAAAAAAAAAAT/GAAAAAAAAAAAT	1	5	1	4	'0|0'=13;'0|1'=4;'1|1'=1	'0|0'=8;'0|1'=1;'1|1'=0	'0|0'=3;'0|1'=3;'1|1'=1	18	9	7	Intronic	ENSSSCG00000002381	NEK9	ENSSSCT00000002648	ENSSSCP00000002581	-	-	-	-	-
7_98331823_CTAAA/CTAA	1	2	3	0	'0|0'=15;'0|1'=2;'1|1'=0	'0|0'=6;'0|1'=3;'1|1'=0	'0|0'=0;'0|1'=0;'1|1'=0;	18	9	7	Intronic	ENSSSCG00000035684	TMED10	ENSSSCT00000042815	ENSSSCP00000032195	-	-	-	-	-
7_98350804_ACCCCCCCCCCCA/ACCCCCCCCCCA	1	7	0	6	'0|0'=6;'0|1'=0;'1|1'=7	'0|0'=0;'0|1'=0;'1|1'=0;	'0|0'=1;'0|1'=1;'1|1'=5	18	9	7	Intronic	ENSSSCG00000035684	TMED10	ENSSSCT00000042815	ENSSSCP00000032195	-	-	-	-	-
7_98351741_CAA/AAA	1	6	5	4	'0|0'=12;'0|1'=6;'1|1'=0	'0|0'=4;'0|1'=5;'1|1'=0	'0|0'=3;'0|1'=4;'1|1'=0	18	9	7	Intronic	ENSSSCG00000035684	TMED10	ENSSSCT00000042815	ENSSSCP00000032195	-	-	-	rs791914169	-
7_98352017_G/C	1	4	0	3	'0|0'=14;'0|1'=3;'1|1'=1	'0|0'=0;'0|1'=0;'1|1'=0;	'0|0'=4;'0|1'=2;'1|1'=1	18	9	7	Intronic	ENSSSCG00000035684	TMED10	ENSSSCT00000042815	ENSSSCP00000032195	-	-	-	rs713293421	-
7_98357263_C/T	1	4	0	3	'0|0'=14;'0|1'=4;'1|1'=0	'0|0'=0;'0|1'=0;'1|1'=0;	'0|0'=4;'0|1'=2;'1|1'=1	18	9	7	Intronic	ENSSSCG00000035684	TMED10	ENSSSCT00000042815	ENSSSCP00000032195	-	-	-	rs707284945	-
7_98364091_TACT/TACTT	1	4	3	1	'0|0'=12;'0|1'=4;'1|1'=0	'0|0'=4;'0|1'=3;'1|1'=0	'0|0'=6;'0|1'=1;'1|1'=0	18	9	7	Upstream	ENSSSCG00000035684	TMED10	ENSSSCT00000042815	ENSSSCP00000032195	-	-	-	-	-
7_98373490_AG/AAGA	1	3	1	4	'0|0'=13;'0|1'=3;'1|1'=0	'0|0'=8;'0|1'=1;'1|1'=0	'0|0'=3;'0|1'=4;'1|1'=0	18	9	7	Intergenic	-	-	-	-	-	-	-	-	-
7_98374168_ATT/ATTT	1	3	1	2	'0|0'=10;'0|1'=3;'1|1'=0	'0|0'=8;'0|1'=0;'1|1'=1	'0|0'=1;'0|1'=1;'1|1'=1	18	9	7	Intergenic	-	-	-	-	-	-	-	-	-
7_98377067_CAAAAAAAAAAAAAAAAAG/CAAAAAAAAAAAAAAAAG	1	3	6	5	'0|0'=7;'0|1'=0;'1|1'=3	'0|0'=1;'0|1'=0;'1|1'=6	'0|0'=1;'0|1'=0;'1|1'=5	18	9	7	Intergenic	-	-	-	-	-	-	-	-	-
7_98383498_A/G	1	4	3	1	'0|0'=14;'0|1'=4;'1|1'=0	'0|0'=6;'0|1'=0;'1|1'=3	'0|0'=6;'0|1'=1;'1|1'=0	18	9	7	Intergenic	-	-	-	-	-	-	-	-	-
7_98397138_A/C	1	4	5	3	'0|0'=14;'0|1'=4;'1|1'=0	'0|0'=4;'0|1'=5;'1|1'=0	'0|0'=4;'0|1'=3;'1|1'=0	18	9	7	Intergenic	-	-	-	-	-	-	-	-	-
7_98400879_A/C	1	4	0	3	'0|0'=14;'0|1'=4;'1|1'=0	'0|0'=0;'0|1'=0;'1|1'=0;	'0|0'=4;'0|1'=2;'1|1'=1	18	9	7	Intergenic	-	-	-	-	-	-	-	rs319118192	-
7_98415873_G/A	1	4	0	3	'0|0'=14;'0|1'=4;'1|1'=0	'0|0'=0;'0|1'=0;'1|1'=0;	'0|0'=4;'0|1'=2;'1|1'=1	18	9	7	Intergenic	-	-	-	-	-	-	-	rs334607456	-
7_98419990_C/A	1	7	8	6	'0|0'=11;'0|1'=7;'1|1'=0	'0|0'=1;'0|1'=8;'1|1'=0	'0|0'=1;'0|1'=6;'1|1'=0	18	9	7	Intergenic	-	-	-	-	-	-	-	rs690962910	-
7_98430309_T/G	1	7	6	3	'0|0'=10;'0|1'=5;'1|1'=2	'0|0'=3;'0|1'=1;'1|1'=5	'0|0'=4;'0|1'=2;'1|1'=1	18	9	7	Intergenic	-	-	-	-	-	-	-	rs328404221	-
7_98442236_C/T	1	7	6	3	'0|0'=11;'0|1'=6;'1|1'=1	'0|0'=3;'0|1'=0;'1|1'=6	'0|0'=4;'0|1'=2;'1|1'=1	18	9	7	Intergenic	-	-	-	-	-	-	-	rs713719027	-
7_98463464_GCCCCCCCCCCCA/GCCCCCCCA	1	3	4	1	'0|0'=4;'0|1'=0;'1|1'=3	'0|0'=1;'0|1'=0;'1|1'=4	'0|0'=2;'0|1'=0;'1|1'=1	18	9	7	Intergenic	-	-	-	-	-	-	-	-	-
7_98474629_G/A	1	7	6	3	'0|0'=9;'0|1'=5;'1|1'=2	'0|0'=3;'0|1'=1;'1|1'=5	'0|0'=4;'0|1'=1;'1|1'=2	18	9	7	Intergenic	-	-	-	-	-	-	-	rs334235687	-
7_98475038_TT/TCT	1	3	0	2	'0|0'=15;'0|1'=3;'1|1'=0	'0|0'=0;'0|1'=0;'1|1'=0;	'0|0'=5;'0|1'=1;'1|1'=1	18	9	7	Intergenic	-	-	-	-	-	-	-	-	-
7_98491780_TGTGG/TGTGGG	1	4	3	0	'0|0'=12;'0|1'=3;'1|1'=1	'0|0'=6;'0|1'=2;'1|1'=1	'0|0'=0;'0|1'=0;'1|1'=0;	18	9	7	Intergenic	-	-	-	-	-	-	-	-	-
7_98499069_CCCCCCCCCCT/CCCCCCCCCCC	1	2	3	0	'0|0'=15;'0|1'=2;'1|1'=0	'0|0'=5;'0|1'=1;'1|1'=2	'0|0'=0;'0|1'=0;'1|1'=0;	18	9	7	Intergenic	-	-	-	-	-	-	-	-	-
7_97509110_AGG/AGGG	0	3	0	3	'0|0'=13;'0|1'=3;'1|1'=0	'0|0'=0;'0|1'=0;'1|1'=0;	'0|0'=4;'0|1'=2;'1|1'=1	18	9	7	Intergenic	-	-	-	-	-	-	-	-	-
7_97516379_ATTTTTTTTTC/ATTTTTTTTTTC	0	1	0	1	'0|0'=17;'0|1'=1;'1|1'=0	'0|0'=0;'0|1'=0;'1|1'=0;	'0|0'=6;'0|1'=1;'1|1'=0	18	9	7	Intergenic	-	-	-	-	-	-	-	-	-
7_97542552_AGG/AGA	0	2	2	1	'0|0'=16;'0|1'=2;'1|1'=0	'0|0'=7;'0|1'=2;'1|1'=0	'0|0'=6;'0|1'=1;'1|1'=0	18	9	7	Intronic	ENSSSCG00000002363	VSX2	ENSSSCT00000002627	ENSSSCP00000002561	-	-	-	-	-
7_97561232_TAAAAAAAAAAAAAAG/TAAAAAAAAAAAAAG	0	2	0	2	'0|0'=15;'0|1'=1;'1|1'=1	'0|0'=0;'0|1'=0;'1|1'=0;	'0|0'=4;'0|1'=0;'1|1'=2	18	9	7	Downstream	ENSSSCG00000038231	ABCD4	ENSSSCT00000037529	ENSSSCP00000051619	-	-	-	-	-
7_97568192_GTTTTTTTTTTTTTA/GTTTTTTTTTTTTA	0	2	2	0	'0|0'=12;'0|1'=2;'1|1'=0	'0|0'=6;'0|1'=1;'1|1'=1	'0|0'=0;'0|1'=0;'1|1'=0;	18	9	7	Intronic	ENSSSCG00000038231	ABCD4	ENSSSCT00000037529	ENSSSCP00000051619	-	-	-	-	-
7_97582994_CTTTTTTTTTTTC/CTTTTTTTTTTC	0	1	1	0	'0|0'=17;'0|1'=1;'1|1'=0	'0|0'=8;'0|1'=1;'1|1'=0	'0|0'=0;'0|1'=0;'1|1'=0;	18	9	7	Intronic	ENSSSCG00000038231	ABCD4	ENSSSCT00000037529	ENSSSCP00000051619	-	-	-	-	-
7_97620629_T/G	0	1	1	0	'0|0'=16;'0|1'=1;'1|1'=0	'0|0'=7;'0|1'=1;'1|1'=0	'0|0'=0;'0|1'=0;'1|1'=0;	18	9	7	Intronic	ENSSSCG00000002361	VRTN	ENSSSCT00000002625	ENSSSCP00000028089	-	-	-	-	-
7_97673388_C/T	0	4	4	0	'0|0'=14;'0|1'=4;'1|1'=0	'0|0'=5;'0|1'=3;'1|1'=1	'0|0'=0;'0|1'=0;'1|1'=0;	18	9	7	Intronic	ENSSSCG00000025000	SYNDIG1L	ENSSSCT00000022640	ENSSSCP00000022119	-	-	-	rs711805336	-
7_97673394_A/G	0	4	4	0	'0|0'=14;'0|1'=4;'1|1'=0	'0|0'=5;'0|1'=3;'1|1'=1	'0|0'=0;'0|1'=0;'1|1'=0;	18	9	7	Intronic	ENSSSCG00000025000	SYNDIG1L	ENSSSCT00000022640	ENSSSCP00000022119	-	-	-	rs702906065	-
7_97680131_G/T	0	4	0	4	'0|0'=9;'0|1'=2;'1|1'=2	'0|0'=0;'0|1'=0;'1|1'=0;	'0|0'=2;'0|1'=1;'1|1'=3	18	9	7	Intronic	ENSSSCG00000025000	SYNDIG1L	ENSSSCT00000022640	ENSSSCP00000022119	-	-	-	rs324148635	-
7_97680355_A/G	0	4	4	0	'0|0'=14;'0|1'=4;'1|1'=0	'0|0'=5;'0|1'=3;'1|1'=1	'0|0'=0;'0|1'=0;'1|1'=0;	18	9	7	5'UTR	ENSSSCG00000025000	SYNDIG1L	ENSSSCT00000022640	ENSSSCP00000022119	-	-	-	rs340100195	-
7_97680951_CATAGTA/CATAGTATAGTA	0	4	0	4	'0|0'=14;'0|1'=4;'1|1'=0	'0|0'=0;'0|1'=0;'1|1'=0;	'0|0'=3;'0|1'=4;'1|1'=0	18	9	7	Upstream	ENSSSCG00000025000	SYNDIG1L	ENSSSCT00000022640	ENSSSCP00000022119	-	-	-	rs788659003	-
7_97704282_ATTTTTTTTTTTTTA/ATTTTTTTTTTTTA	0	4	4	0	'0|0'=14;'0|1'=3;'1|1'=1	'0|0'=5;'0|1'=3;'1|1'=1	'0|0'=0;'0|1'=0;'1|1'=0;	18	9	7	Intergenic	-	-	-	-	-	-	-	-	-
7_97725928_AA/GA	0	1	0	1	'0|0'=15;'0|1'=1;'1|1'=0	'0|0'=0;'0|1'=0;'1|1'=0;	'0|0'=6;'0|1'=0;'1|1'=1	18	9	7	Downstream	ENSSSCG00000002366	NPC2	ENSSSCT00000002630	ENSSSCP00000002564	O97763	-	-	-	-
7_97745147_CAAGCCGCGTCTGCAACCTACACCGCAG/CG	0	5	5	2	'0|0'=13;'0|1'=4;'1|1'=1	'0|0'=3;'0|1'=0;'1|1'=5	'0|0'=4;'0|1'=0;'1|1'=2	18	9	7	Upstream	ENSSSCG00000002366	NPC2	ENSSSCT00000002630	ENSSSCP00000002564	O97763	-	-	rs708859560	-
7_97763282_G/T	0	3	0	3	'0|0'=10;'0|1'=1;'1|1'=2	'0|0'=0;'0|1'=0;'1|1'=0;	'0|0'=2;'0|1'=0;'1|1'=3	18	9	7	Intronic	ENSSSCG00000002368	LTBP2	ENSSSCT00000002632	ENSSSCP00000002566	-	-	-	rs318593646	-
7_97767508_TAAAAAAAAAAAAAAAT/TAAAAAAAAAAAAAAT	0	1	1	0	'0|0'=17;'0|1'=1;'1|1'=0	'0|0'=8;'0|1'=1;'1|1'=0	'0|0'=0;'0|1'=0;'1|1'=0;	18	9	7	Intronic	ENSSSCG00000002368	LTBP2	ENSSSCT00000002632	ENSSSCP00000002566	-	-	-	rs790103267	-
7_97767740_G/T	0	2	2	1	'0|0'=16;'0|1'=2;'1|1'=0	'0|0'=7;'0|1'=2;'1|1'=0	'0|0'=6;'0|1'=1;'1|1'=0	18	9	7	Intronic	ENSSSCG00000002368	LTBP2	ENSSSCT00000002632	ENSSSCP00000002566	-	-	-	-	-
7_97791135_ACCACC/AC	0	4	4	0	'0|0'=14;'0|1'=4;'1|1'=0	'0|0'=4;'0|1'=3;'1|1'=1	'0|0'=0;'0|1'=0;'1|1'=0;	18	9	7	Intronic	ENSSSCG00000002368	LTBP2	ENSSSCT00000002632	ENSSSCP00000002566	-	-	-	-	-
7_97803162_CAAAAAAAAAAAAAAAAAG/CAAACAAACAAACAAAAAA	0	3	3	0	'0|0'=12;'0|1'=0;'1|1'=3	'0|0'=6;'0|1'=0;'1|1'=3	'0|0'=0;'0|1'=0;'1|1'=0;	18	9	7	Intronic	ENSSSCG00000002368	LTBP2	ENSSSCT00000002632	ENSSSCP00000002566	-	-	-	-	-
7_97816772_AGG/AGGG	0	4	4	0	'0|0'=6;'0|1'=2;'1|1'=2	'0|0'=3;'0|1'=2;'1|1'=2	'0|0'=0;'0|1'=0;'1|1'=0;	18	9	7	Intronic	ENSSSCG00000002368	LTBP2	ENSSSCT00000002632	ENSSSCP00000002566	-	-	-	-	-
7_97816800_T/C	0	4	4	0	'0|0'=14;'0|1'=4;'1|1'=0	'0|0'=5;'0|1'=3;'1|1'=1	'0|0'=0;'0|1'=0;'1|1'=0;	18	9	7	Intronic	ENSSSCG00000002368	LTBP2	ENSSSCT00000002632	ENSSSCP00000002566	-	-	-	-	-
7_97817587_C/T	0	4	4	0	'0|0'=14;'0|1'=4;'1|1'=0	'0|0'=5;'0|1'=3;'1|1'=1	'0|0'=0;'0|1'=0;'1|1'=0;	18	9	7	Intronic	ENSSSCG00000002368	LTBP2	ENSSSCT00000002632	ENSSSCP00000002566	-	-	-	-	-
7_97820591_AC/AT	0	4	4	0	'0|0'=14;'0|1'=4;'1|1'=0	'0|0'=5;'0|1'=3;'1|1'=1	'0|0'=0;'0|1'=0;'1|1'=0;	18	9	7	Intronic	ENSSSCG00000002368	LTBP2	ENSSSCT00000002632	ENSSSCP00000002566	-	-	-	-	-
7_97820606_C/T	0	4	4	0	'0|0'=14;'0|1'=4;'1|1'=0	'0|0'=5;'0|1'=3;'1|1'=1	'0|0'=0;'0|1'=0;'1|1'=0;	18	9	7	Intronic	ENSSSCG00000002368	LTBP2	ENSSSCT00000002632	ENSSSCP00000002566	-	-	-	-	-
7_97822249_A/G	0	4	4	0	'0|0'=14;'0|1'=4;'1|1'=0	'0|0'=5;'0|1'=3;'1|1'=1	'0|0'=0;'0|1'=0;'1|1'=0;	18	9	7	Intronic	ENSSSCG00000002368	LTBP2	ENSSSCT00000002632	ENSSSCP00000002566	-	-	-	-	-
7_97823873_G/C	0	4	4	0	'0|0'=14;'0|1'=4;'1|1'=0	'0|0'=5;'0|1'=3;'1|1'=1	'0|0'=0;'0|1'=0;'1|1'=0;	18	9	7	Intronic	ENSSSCG00000002368	LTBP2	ENSSSCT00000002632	ENSSSCP00000002566	-	-	-	-	-
7_97827958_T/C	0	4	4	0	'0|0'=14;'0|1'=4;'1|1'=0	'0|0'=5;'0|1'=3;'1|1'=1	'0|0'=0;'0|1'=0;'1|1'=0;	18	9	7	Intronic	ENSSSCG00000002368	LTBP2	ENSSSCT00000002632	ENSSSCP00000002566	-	-	-	-	-
7_97898820_C/T	0	4	4	0	'0|0'=14;'0|1'=4;'1|1'=0	'0|0'=5;'0|1'=3;'1|1'=1	'0|0'=0;'0|1'=0;'1|1'=0;	18	9	7	Intronic	ENSSSCG00000002370	AREL1	ENSSSCT00000002634	ENSSSCP00000002567	-	-	-	rs329798814	-
7_97929376_A/G	0	3	3	0	'0|0'=15;'0|1'=3;'1|1'=0	'0|0'=6;'0|1'=3;'1|1'=0	'0|0'=0;'0|1'=0;'1|1'=0;	18	9	7	Intronic	ENSSSCG00000002370	AREL1	ENSSSCT00000002634	ENSSSCP00000002567	-	-	-	-	-
7_97967835_TAAAAAAAAAAAAAT/TAAAAAAAAAAAAT	0	1	0	1	'0|0'=16;'0|1'=1;'1|1'=0	'0|0'=0;'0|1'=0;'1|1'=0;	'0|0'=6;'0|1'=1;'1|1'=0	18	9	7	Intergenic	-	-	-	-	-	-	-	-	-
7_98034488_GAAAAAAAAAAAAAAG/GAAAAAAAAAAAAG	0	1	1	1	'0|0'=17;'0|1'=0;'1|1'=1	'0|0'=8;'0|1'=0;'1|1'=1	'0|0'=6;'0|1'=0;'1|1'=1	18	9	7	Intronic	ENSSSCG00000002372	YLPM1	ENSSSCT00000002636	ENSSSCP00000002569	-	-	-	-	-
7_98095686_AACA/AACAA	0	1	1	1	'0|0'=17;'0|1'=1;'1|1'=0	'0|0'=8;'0|1'=1;'1|1'=0	'0|0'=5;'0|1'=1;'1|1'=0	18	9	7	Intronic	ENSSSCG00000002374	DLST	ENSSSCT00000002639	ENSSSCP00000002572	Q9N0F1	-	-	-	-
7_98098319_T/A	0	5	5	2	'0|0'=12;'0|1'=4;'1|1'=1	'0|0'=3;'0|1'=1;'1|1'=4	'0|0'=3;'0|1'=1;'1|1'=1	18	9	7	Intronic	ENSSSCG00000002374	DLST	ENSSSCT00000002639	ENSSSCP00000002572	Q9N0F1	-	-	rs788978044	-
7_98138118_T/C	0	4	4	0	'0|0'=13;'0|1'=4;'1|1'=0	'0|0'=5;'0|1'=3;'1|1'=1	'0|0'=0;'0|1'=0;'1|1'=0;	18	9	7	Intronic	ENSSSCG00000002375	RPS6KL1	ENSSSCT00000057289	ENSSSCP00000050104	-	-	-	rs323226281	-
7_98138127_A/G	0	4	4	0	'0|0'=13;'0|1'=4;'1|1'=0	'0|0'=5;'0|1'=3;'1|1'=1	'0|0'=0;'0|1'=0;'1|1'=0;	18	9	7	Intronic	ENSSSCG00000002375	RPS6KL1	ENSSSCT00000057289	ENSSSCP00000050104	-	-	-	rs332532698	-
7_98138202_CGG/CGGG	0	4	4	0	'0|0'=13;'0|1'=4;'1|1'=0	'0|0'=5;'0|1'=4;'1|1'=0	'0|0'=0;'0|1'=0;'1|1'=0;	18	9	7	Intronic	ENSSSCG00000002375	RPS6KL1	ENSSSCT00000057289	ENSSSCP00000050104	-	-	-	-	-
7_98138366_C/T	0	4	4	0	'0|0'=13;'0|1'=4;'1|1'=0	'0|0'=5;'0|1'=3;'1|1'=1	'0|0'=0;'0|1'=0;'1|1'=0;	18	9	7	Intronic	ENSSSCG00000002375	RPS6KL1	ENSSSCT00000057289	ENSSSCP00000050104	-	-	-	rs328490256	-
7_98197430_TAAAAAAAAAAAAAG/TAAAAAAAAAAAAG	0	1	1	0	'0|0'=17;'0|1'=1;'1|1'=0	'0|0'=8;'0|1'=1;'1|1'=0	'0|0'=0;'0|1'=0;'1|1'=0;	18	9	7	Intergenic	-	-	-	-	-	-	-	-	-
7_98205057_C/T	0	4	4	0	'0|0'=13;'0|1'=4;'1|1'=0	'0|0'=5;'0|1'=2;'1|1'=2	'0|0'=0;'0|1'=0;'1|1'=0;	18	9	7	Intronic	ENSSSCG00000002377	EIF2B2	ENSSSCT00000002643	ENSSSCP00000002576	-	-	-	rs321093889	-
7_98215566_GAAAAAAAAAAAAT/GAAAAAAAAAAAAAT	0	4	4	3	'0|0'=14;'0|1'=3;'1|1'=1	'0|0'=5;'0|1'=2;'1|1'=2	'0|0'=4;'0|1'=2;'1|1'=1	18	9	7	Downstream	ENSSSCG00000002378	MLH3	ENSSSCT00000002644	ENSSSCP00000002577	-	-	-	rs701657819	-
7_98228940_G/T	0	1	1	0	'0|0'=17;'0|1'=1;'1|1'=0	'0|0'=8;'0|1'=1;'1|1'=0	'0|0'=0;'0|1'=0;'1|1'=0;	18	9	7	Intronic	ENSSSCG00000002378	MLH3	ENSSSCT00000002644	ENSSSCP00000002577	-	-	-	-	-
7_98235239_C/T	0	4	4	0	'0|0'=14;'0|1'=3;'1|1'=1	'0|0'=5;'0|1'=2;'1|1'=2	'0|0'=0;'0|1'=0;'1|1'=0;	18	9	7	Intronic	ENSSSCG00000002378	MLH3	ENSSSCT00000002644	ENSSSCP00000002577	-	-	-	-	-
7_98239686_CAAAAAAAAAAAG/CAAAAAAAAAAG	0	2	2	1	'0|0'=16;'0|1'=2;'1|1'=0	'0|0'=7;'0|1'=2;'1|1'=0	'0|0'=6;'0|1'=1;'1|1'=0	18	9	7	Intronic	ENSSSCG00000002378	MLH3	ENSSSCT00000002644	ENSSSCP00000002577	-	-	-	-	-
7_98257017_G/A	0	4	4	0	'0|0'=14;'0|1'=4;'1|1'=0	'0|0'=4;'0|1'=2;'1|1'=2	'0|0'=0;'0|1'=0;'1|1'=0;	18	9	7	Intronic	ENSSSCG00000002379	-	ENSSSCT00000002646	ENSSSCP00000002579	-	-	-	rs706841433	-
7_98257292_ATTTTTTTTTTTTTC/ATTTTTTTTTCC	0	1	1	1	'0|0'=17;'0|1'=0;'1|1'=1	'0|0'=8;'0|1'=0;'1|1'=1	'0|0'=6;'0|1'=0;'1|1'=1	18	9	7	Intronic	ENSSSCG00000002379	-	ENSSSCT00000002646	ENSSSCP00000002579	-	-	-	-	-
7_98301647_T/C	0	3	0	3	'0|0'=15;'0|1'=3;'1|1'=0	'0|0'=0;'0|1'=0;'1|1'=0;	'0|0'=3;'0|1'=2;'1|1'=1	18	9	7	Intronic	ENSSSCG00000002381	NEK9	ENSSSCT00000002648	ENSSSCP00000002581	-	-	-	rs342132579	-
7_98327866_ATTTTTTTTTTTA/ATTTTTTTTTTA	0	4	4	0	'0|0'=14;'0|1'=4;'1|1'=0	'0|0'=5;'0|1'=2;'1|1'=2	'0|0'=0;'0|1'=0;'1|1'=0;	18	9	7	Intronic	ENSSSCG00000035684	TMED10	ENSSSCT00000042815	ENSSSCP00000032195	-	-	-	-	-
7_98349165_C/T	0	4	4	0	'0|0'=13;'0|1'=4;'1|1'=0	'0|0'=5;'0|1'=2;'1|1'=2	'0|0'=0;'0|1'=0;'1|1'=0;	18	9	7	Intronic	ENSSSCG00000035684	TMED10	ENSSSCT00000042815	ENSSSCP00000032195	-	-	-	rs322504725	-
7_98356873_A/T	0	4	4	0	'0|0'=13;'0|1'=4;'1|1'=0	'0|0'=5;'0|1'=2;'1|1'=2	'0|0'=0;'0|1'=0;'1|1'=0;	18	9	7	Intronic	ENSSSCG00000035684	TMED10	ENSSSCT00000042815	ENSSSCP00000032195	-	-	-	rs324931846	-
7_98373922_AA/AAGA	0	1	0	1	'0|0'=9;'0|1'=1;'1|1'=0	'0|0'=0;'0|1'=0;'1|1'=0;	'0|0'=2;'0|1'=0;'1|1'=1	18	9	7	Intergenic	-	-	-	-	-	-	-	-	-
7_98393088_G/A	0	3	0	3	'0|0'=15;'0|1'=3;'1|1'=0	'0|0'=0;'0|1'=0;'1|1'=0;	'0|0'=4;'0|1'=2;'1|1'=1	18	9	7	Intergenic	-	-	-	-	-	-	-	rs321331054	-
7_98397134_C/T	0	4	4	3	'0|0'=14;'0|1'=4;'1|1'=0	'0|0'=5;'0|1'=4;'1|1'=0	'0|0'=4;'0|1'=3;'1|1'=0	18	9	7	Intergenic	-	-	-	-	-	-	-	rs701824831	-
7_98413237_T/G	0	3	0	3	'0|0'=15;'0|1'=3;'1|1'=0	'0|0'=0;'0|1'=0;'1|1'=0;	'0|0'=4;'0|1'=2;'1|1'=1	18	9	7	Intergenic	-	-	-	-	-	-	-	rs335753700	-
7_98439173_ATTTTTTTTTTTTG/ATTTTTTTTTTTTTG	0	5	5	2	'0|0'=13;'0|1'=1;'1|1'=4	'0|0'=4;'0|1'=0;'1|1'=5	'0|0'=5;'0|1'=1;'1|1'=1	18	9	7	Intergenic	-	-	-	-	-	-	-	-	-
7_98477757_G/T	0	4	4	0	'0|0'=14;'0|1'=4;'1|1'=0	'0|0'=5;'0|1'=2;'1|1'=2	'0|0'=0;'0|1'=0;'1|1'=0;	18	9	7	Intergenic	-	-	-	-	-	-	-	rs344669190	-
7_98480370_T/C	0	1	1	0	'0|0'=17;'0|1'=1;'1|1'=0	'0|0'=8;'0|1'=1;'1|1'=0	'0|0'=0;'0|1'=0;'1|1'=0;	18	9	7	Intergenic	-	-	-	-	-	-	-	rs788337416	-
7_98483883_G/A	0	4	4	0	'0|0'=14;'0|1'=4;'1|1'=0	'0|0'=5;'0|1'=2;'1|1'=2	'0|0'=0;'0|1'=0;'1|1'=0;	18	9	7	Intergenic	-	-	-	-	-	-	-	rs323942810	-

## Sheet: Supplementary Table X7
Variant	Difference (between highest 2 groups)	wt/ins Group Number	ins/ins Group Number	wt/wt Group Number	wt/ins Group Genotypes	ins/ins Group Genotypes	wt/wt Group Genotypes	wt/ins Group Size	ins/ins Group Size	wt/wt Group Size	Consequence	Gene	Gene Symbol	Feature Name	Protein Name	UniProt Accession	Protein Position	Amino Acids	rsID	SIFT
7_97751432_T/G	10	16	6	4	'0|0'=2;'0|1'=15;'1|1'=1	'0|0'=3;'0|1'=0;'1|1'=6	'0|0'=3;'0|1'=1;'1|1'=3	18	9	7	Missense	ENSSSCG00000002368	LTBP2	ENSSSCT00000002632	ENSSSCP00000002566	-	1443	H/P	rs322260921	tolerated(1)
7_98101170_G/T	10	16	6	4	'0|0'=2;'0|1'=14;'1|1'=2	'0|0'=3;'0|1'=1;'1|1'=5	'0|0'=3;'0|1'=1;'1|1'=3	18	9	7	Missense	ENSSSCG00000002374	DLST	ENSSSCT00000002639	ENSSSCP00000002572	Q9N0F1	223	A/S	rs80784631	tolerated(0.95)
7_97570528_A/G	9	16	0	7	'0|0'=2;'0|1'=16;'1|1'=0	'0|0'=0;'0|1'=0;'1|1'=0;	'0|0'=0;'0|1'=0;'1|1'=7	18	9	7	Missense	ENSSSCG00000038231	ABCD4	ENSSSCT00000037529	ENSSSCP00000051619	-	491	L/P	-	tolerated(0.27)
7_97574214_T/C	9	18	9	7	'0|0'=0;'0|1'=0;'1|1'=18	'0|0'=0;'0|1'=0;'1|1'=9	'0|0'=0;'0|1'=0;'1|1'=7	18	9	7	Missense	ENSSSCG00000038231	ABCD4	ENSSSCT00000037529	ENSSSCP00000051619	-	314	T/A	-	tolerated(1)
7_98074744_C/T	9	15	6	4	'0|0'=3;'0|1'=14;'1|1'=1	'0|0'=3;'0|1'=1;'1|1'=5	'0|0'=3;'0|1'=1;'1|1'=3	18	9	7	Missense	ENSSSCG00000002373	PROX2	ENSSSCT00000002638	ENSSSCP00000002571	-	27	G/R	rs345122460	tolerated(1)
7_98073927_A/G	8	14	6	4	'0|0'=4;'0|1'=13;'1|1'=1	'0|0'=3;'0|1'=1;'1|1'=5	'0|0'=3;'0|1'=1;'1|1'=3	18	9	7	Missense	ENSSSCG00000002373	PROX2	ENSSSCT00000002638	ENSSSCP00000002571	-	299	V/A	rs329005836	tolerated(1)
7_98074011_G/C	7	13	6	4	'0|0'=3;'0|1'=11;'1|1'=2	'0|0'=3;'0|1'=1;'1|1'=5	'0|0'=3;'0|1'=1;'1|1'=3	18	9	7	Missense	ENSSSCG00000002373	PROX2	ENSSSCT00000002638	ENSSSCP00000002571	-	271	P/R	rs324102068	deleterious(0.03)
7_98074438_T/C	7	13	6	4	'0|0'=4;'0|1'=10;'1|1'=3	'0|0'=3;'0|1'=1;'1|1'=5	'0|0'=3;'0|1'=1;'1|1'=3	18	9	7	Missense	ENSSSCG00000002373	PROX2	ENSSSCT00000002638	ENSSSCP00000002571	-	129	S/G	rs322346679	tolerated(1)
7_97573932_T/G	6	9	0	3	'0|0'=9;'0|1'=8;'1|1'=1	'0|0'=0;'0|1'=0;'1|1'=0;	'0|0'=4;'0|1'=0;'1|1'=3	18	9	7	Missense	ENSSSCG00000038231	ABCD4	ENSSSCT00000037529	ENSSSCP00000051619	-	358	K/Q	-	tolerated(0.1)
7_97574396_C/T	6	9	0	3	'0|0'=9;'0|1'=9;'1|1'=0	'0|0'=0;'0|1'=0;'1|1'=0;	'0|0'=4;'0|1'=0;'1|1'=3	18	9	7	Missense	ENSSSCG00000038231	ABCD4	ENSSSCT00000037529	ENSSSCP00000051619	-	288	V/M	-	deleterious(0.03)
7_97662082_C/T	5	9	4	3	'0|0'=8;'0|1'=6;'1|1'=3	'0|0'=5;'0|1'=3;'1|1'=1	'0|0'=4;'0|1'=0;'1|1'=3	18	9	7	Missense	ENSSSCG00000025000	SYNDIG1L	ENSSSCT00000022640	ENSSSCP00000022119	-	103	A/T	-	deleterious_low_confidence(0)
7_97777055_C/T	1	6	5	0	'0|0'=12;'0|1'=6;'1|1'=0	'0|0'=4;'0|1'=3;'1|1'=2	'0|0'=0;'0|1'=0;'1|1'=0;	18	9	7	Missense	ENSSSCG00000002368	LTBP2	ENSSSCT00000002632	ENSSSCP00000002566	-	773	G/E	rs711060870	tolerated(0.43)
7_97784613_G/C	1	6	5	0	'0|0'=12;'0|1'=6;'1|1'=0	'0|0'=4;'0|1'=2;'1|1'=3	'0|0'=0;'0|1'=0;'1|1'=0;	18	9	7	Missense	ENSSSCG00000002368	LTBP2	ENSSSCT00000002632	ENSSSCP00000002566	-	610	Q/E	rs343720728	deleterious(0.03)
