# Supplementary material for: A QTL for Number of Teats Shows Breed Specific Effects on Number of Vertebrae in Pigs: Bridging the Gap Between Molecular and Quantitative Genetics
Source: Front Genet. 2019 Mar 26;10:272. doi: 10.3389/fgene.2019.00272 (PMC6445065; doi:10.3389/fgene.2019.00272)
Supplement: Supplementary file 4 [file Table_4.XLSX]

## Sheet: TableX1
Table X1: Genetic markers from the 80K chip in the region chr7:-97-98 Mb.
Markers	Positions	Core SNP
WU_10.2_7_102664896	97068300
ALGA0043930	97109772
ALGA0043934	97126583
INRA0027622	97126583
WU_10.2_7_103148794	97394296
WU_10.2_7_103182352	97427849
WU_10.2_7_103288546	97442733
WU_10.2_7_103328224	97482101
WU_10.2_7_103232787	97584287	x
WU_10.2_7_103460706	97617907	x
MARC0038565	97652632	x
ASGA0035500	97732109	x
DIAS0000795	97752476	x
WU_10.2_7_103621342	97779063	x
WU_10.2_7_103715448	97872646
H3GA0022659	97881096
WU_10.2_7_103833695	97991041

## Sheet: TableX2
Table X2: Haplotypes and phenotypes from the 80K chip in the region chr7:-97-98 Mb. The light green haplotype is associated with the two functional VRTN mutations, and shows clear association with the number of vertebrae. The six most significant SNPs from the GWAS are underlined.
PigID	Haplotype1	Haplotype2	Genotype core six SNPs	Number of ribs (left)	Number of ribs (right)	Number of vertebrae
Pig1	AAGGAGGAAGAGAAAGA	GAGGAGGAAGAGACAAG	0/1	16	16	30
Pig2	GAGGAGGACAGAGAGGG	GGAACAACAGAGACAAG	0/1	15	15	30
Pig3	GGAACAACAGAGACAAG	GGAACAACAGAGACAAG	1/1	15	15	30
Pig4	GGAACAACAGAGACAAG	GGAACAACAGAGACAAG	1/1	16	16	30
Pig5	GGAACAACAGAGACAAG	AAGGAGGAAGAGACAAG	1/1	16	16	30
Pig6	AAGGAGGAAGAGAAAGA	AAGACAACAGAGACAAG	0/1	16	16	30
Pig7	GGAACAACAGAGACAAG	GGAACAACAGAGACAAG	1/1	16	16	30
Pig8	GGAACAACAGAGACAAG	GGAACAACAGAGACAAG	1/1	16	16	30
Pig9	GGAACAACAGAGACAAG	GGAACAACAGAGACAAG	1/1	16	16	30
Pig10	GGAACAACAGAGACAAG	GGAACAACAGAGACAAG	1/1	15	15	30
Pig11	GGAACAACAGAGACAAG	AAGGAGGAAGAGAAAGA	0/1	16	16	30
Pig12	GGAACAACAGAGACAAG	GGAACAACAGAGACAAG	1/1	16	16	30
Pig13	GGAACAACAGAGACAAG	AAGGAGGAAGAGACAAG	1/1	15	15	30
Pig14	AAGACAACAGAGACAAG	GGAACAACAGAGACAAG	1/1	16	16	30
Pig15	GGAACAACAGAGACGGG	GGAACAACAGAGACAAG	1/1	0	16	30
Pig16	GGAACAACAGAGACAAG	GAGGAGGACAGAGAGGG	0/1	15	15	30
Pig17	GGAGAGGACAGGACAAG	GAGGAGGACAGAGAGGG	0/0	16	16	30
Pig18	AAGACAACAGAGACAAG	GGAACAACAGAGACAAG	1/1	16	16	30
Pig19	GGAACAACAGAGACAAG	GGAACAACAGAGACAAG	1/1	16	16	30
Pig20	GGAACAACAGAGACAAG	GGAACAACAGAGACAAG	1/1	16	16	30
Pig21	GGAACAACAGAGACAAG	GGAACAACAGAGACAAG	1/1	16	16	30
Pig22	GGAACAACAGAGACAAG	GGAACAACAGAGACAAG	1/1	16	16	30
Pig23	GGAACAACAGAGACAAG	GAGGAGGACAGAGAGGG	0/1	15	15	30
Pig24	GGAACAACAGAGACAAG	GGAACAACAGAGACAAG	1/1	16	15	30
Pig25	AAGACAACAGAGACAAG	GGAACAACAGAGACAAG	1/1	15	15	30
Pig26	GAGGAGGAAGAGACAAG	AAGGAGGAAGAGACAAG	1/1	16	16	30
Pig27	AAGACAACAGAGACAAG	GGAACAACAGAGACAAG	1/1	16	16	30
Pig28	GAGGAGGACAGAGAGGG	GGAACAACAGAGACAAG	0/1	15	15	30
Pig29	GGAACAACAGAGACAAG	GGAGAGGACAGGACAAG	0/1	15	15	30
Pig30	GGAACAACAGAGACAAG	GGAACAACAGAGACAAG	1/1	16	16	30
Pig31	GGAACAACAGAGACAAG	GGAACAACAGAGACAAG	1/1	15	15	30
Pig32	GGAACAACAGAGACAAG	GGAACAACAGAGACAAG	1/1	16	16	30
Pig33	GGAACAACAGAGACAAG	GGAACAACAGAGACAAG	1/1	16	16	30
Pig34	GGAACAACAGAGACAAG	AAGGAGGAAGAGACAAG	1/1	16	16	30
Pig35	AAGACAACAGAGACAAG	GAGGAGGACAGAGAGGG	0/1	15	15	30
Pig36	GGAACAACAGAGACAAG	GGAACAACAGAGACAAG	1/1	16	16	30
Pig37	GAGGAGGACAGAGAGGG	GGAACAACAGAGACAAG	0/1	15	15	30
Pig38	AAGACAACAGAGACAAG	GGAACAACAGAGACAAG	1/1	16	14	30
Pig39	GGAACAACAGAGACAAG	GGAACAACAGAGACAAG	1/1	16	15	30
Pig40	AAGACAACAGAGACAAG	AAGGAGGAAGAGACAAG	1/1	16	16	30
Pig41	GGAACAACAGAGACAAG	GGAACAACAGAGACAAG	1/1	16	16	30
Pig42	GGAACAACAGAGACAAG	GGAACAACAGAGACAAG	1/1	16	16	30
Pig43	GGAACAACAGAGACAAG	AAGGAGGAAGAGACAAG	1/1	16	16	30
Pig44	GGAACAACAGAGACAAG	GGAACAACAGAGACAAG	1/1	16	16	30
Pig45	AAGACAACAGAGACAAG	GGAACAACAGAGACAAG	1/1	16	16	30
Pig46	GGAACAACAGAGACAAG	AAGGAGGAAGAGACAAG	1/1	16	16	30
Pig47	AAGGAGGAAGAGAAAGA	GGAACAACAGAGACAAG	0/1	15	16	30
Pig48	AAGACAACAGAGACAAG	AAGACAACAGAGACAAG	1/1	16	16	30
Pig49	GGAACAACAGAGACAAG	AAGACAACAGAGACAAG	1/1	16	16	30
Pig50	GGAACAACAGAGACAAG	GGAACAACAGAGACAAG	1/1	16	16	30
Pig51	GGAACAACAGAGACAAG	GGAACAACAGAGACAAG	1/1	16	16	30
Pig52	GGAACAACAGAGACAAG	GGAACAACAGAGACAAG	1/1	16	15	30
Pig53	GGAACAACAGAGACAAG	GAGACAACAGAGACAAG	1/1	16	16	30
Pig54	GGAACAACAGAGACAAG	GAGGAGGAAGAGACAAG	1/1	16	16	30
Pig55	GGAACAACAGAGACAAG	AAGGAGGAAGAGAAAGA	0/1	16	16	30
Pig56	GGAACAACAGAGACAAG	GGAACAACAGAGACAAG	1/1	15	15	30
Pig57	GGAACAACAGAGACAAG	GGAACAACAGAGACAAG	1/1	16	16	30
Pig58	GGAACAACAGAGACAAG	GGAACAACAGAGACAAG	1/1	16	16	30
Pig59	GGAACAACAGAGACAAG	GGAACAACAGAGACAAG	1/1	16	16	30
Pig60	GGAACAACAGAGACAAG	GAGGAGGAAGAGACAAG	1/1	15	15	30
Pig61	GGAACAACAGAGACAAG	GGAACAACAGAGACAAG	1/1	16	16	30
Pig62	GGAACAACAGAGACAAG	GGAACAACAGAGACAAG	1/1	15	16	30
Pig63	GGAACAACAGAGACAAG	GGAACAACAGAGACAAG	1/1	16	15	30
Pig64	GGAACAACAGAGACAAG	GGAACAACAGAGACAAG	1/1	16	16	30
Pig65	GAGGAGGAAGAGACAAG	GGAACAACAGAGACAAG	1/1	15	16	30
Pig66	GGAACAACAGAGACAAG	GGAACAACAGAGACAAG	1/1	15	16	30
Pig67	GGAACAACAGAGACAAG	AAGACAACAGAGACAAG	1/1	16	16	30
Pig68	GGAACAACAGAGACAAG	GGAACAACAGAGACAAG	1/1	16	16	30
Pig69	GGAACAACAGAGACAAG	GGAACAACAGAGACAAG	1/1	16	16	30
Pig70	GGAACAACAGAGACAAG	GGAACAACAGAGACAAG	1/1	16	16	30
Pig71	GGAACAACAGAGACAAG	AAGACAACAGAGACAAG	1/1	16	16	30
Pig72	GAGGAGGACAGAGAGGG	GGAACAACAGAGACAAG	0/1	16	16	30
Pig73	GGAACAACAGAGACAAG	GGAACAACAGAGACAAG	1/1	16	16	30
Pig74	GGAACAACAGAGACAAG	GGAACAACAGAGACAAG	1/1	16	15	30
Pig75	GAGGAGGACAGAGAGGG	GGAACAACAGAGACAAG	0/1	15	15	30
Pig76	AAGACAACAGAGACAAG	GGAGAGGACAGGACAAG	0/1	15	15	30
Pig77	GGAACAACAGAGACAAG	AAGGAGGAAGAGACAAG	1/1	15	15	30
Pig78	GGAACAACAGAGACAAG	GGAACAACAGAGACAAG	1/1	16	16	30
Pig79	AAGACAACAGAGACAAG	GGAACAACAGAGACAAG	1/1	16	16	30
Pig80	AAGACAACAGAGACAAG	GGAACAACAGAGACAAG	1/1	15	16	30
Pig81	AAGACAACAGAGACAAG	GGAACAACAGAGACAAG	1/1	15	16	30
Pig82	GGAACAACAGAGACAAG	GGAACAACAGAGACAAG	1/1	16	16	30
Pig83	GGAACAACAGAGACAAG	GGAACAACAGAGACAAG	1/1	16	16	30
Pig84	AAGACAACAGAGACAAG	GGAACAACAGAGACAAG	1/1	16	16	30
Pig85	GGAACAACAGAGACAAG	GAGGAGGACAGAGAGGG	0/1	15	15	30
Pig86	GAGGAGGACAGAGAGGG	GGAACAACAGAGACAAG	0/1	15	15	30
Pig87	GGAACAACAGAGACAAG	GGAACAACAGAGACAAG	1/1	16	16	30
Pig88	GGAACAACAGAGACAAG	GGAACAACAGAGACAAG	1/1	16	16	30
Pig89	GAGACAACAGAGACAAG	GGAACAACAGAGACAAG	1/1	16	16	30
Pig90	AGAACAACAGAGACAAG	GGAACAACAGAGACAAG	1/1	15	15	30
Pig91	GAGGAGGAAGAGACAAG	GGAGAGGACAGGACAAG	0/1	15	15	30
Pig92	GGAACAACAGAGACAAG	GGAACAACAGAGACAAG	1/1	16	16	30
Pig93	GAGGAGGAAGAGACAAG	GGAACAACAGAGACAAG	1/1	15	15	30
Pig94	AAGACAACAGAGACAAG	GGAACAACAGAGACAAG	1/1	15	15	30
Pig95	GGAACAACAGAGACAAG	GGAACAACAGAGACAAG	1/1	16	16	30
Pig96	GGAACAACAGAGACAAG	AAGGAGGAAGAGACAAG	1/1	13	16	30
Pig97	AAGACAACAGAGACAAG	AAGGAGGAAGAGAAAGA	0/1	16	16	30
Pig98	GGAACAACAGAGACAAG	GGAACAACAGAGACAAG	1/1	15	15	30
Pig99	GAGGAGGACAGAGAGGG	GAGGAGGACAGAGAGGG	0/0	14	15	30
Pig100	GGAACAACAGAGACAAG	GGAACAACAGAGACAAG	1/1	15	15	30
Pig101	GGAACAACAGAGACAAG	GGAACAACAGAGACAAG	1/1	16	16	30
Pig102	GGAACAACAGAGACAAG	GGAACAACAGAGACAAG	1/1	16	16	30
Pig103	GGAAAGGAAGAGACAAG	GAGGAGGACAGAGAGGG	0/1	15	15	30
Pig104	GAGGAGGACAGAGAGGG	AAGGAGGAAGAGACAAG	0/1	15	15	30
Pig105	GGAACAACAGAGACAAG	GGAACAACAGAGACAAG	1/1	16	16	30
Pig106	GGAACAACAGAGACAAG	GGAACAACAGAGACAAG	1/1	15	15	30
Pig107	GGAACAACAGAGACAAG	GGAACAACAGAGACAAG	1/1	15	15	30
Pig108	GAGGAGGACAGAGAGGG	GAGGAGGACAGAGAGGG	0/0	14	14	30
Pig109	GAGGAGGAAGAGACAAG	GGAACAACAGAGACAAG	1/1	15	15	30
Pig110	GGAGAGGACAGGACAAG	GGAACAACAGAGACAAG	0/1	15	15	30
Pig111	GAGGAGGACAGAGAGGG	GGAACAACAGAGACAAG	0/1	15	15	30
Pig112	GGAACAACAGAGACAAG	AAGACAACAGAGACAAG	1/1	16	15	30
Pig113	AAGACAACAGAGACAAG	GGAACAACAGAGACAAG	1/1	15	16	30
Pig114	GGAACAACAGAGACAAG	GGAACAACAGAGACAAG	1/1	15	15	30
Pig115	GAGGAGGACAGAGAGGG	GGAACAACAGAGACAAG	0/1	15	15	30
Pig116	GGAACAACAGAGACAAG	GGAACAACAGAGACAAG	1/1	15	15	30
Pig117	GGAACAACAGAGACAAG	AAGACAACAGAGACAAG	1/1	16	16	30
Pig118	GGAACAACAGAGACAAG	AAGGAGGAAGAGACAAG	1/1	16	16	30
Pig119	GGAACAACAGAGACAAG	AAGGAGGAAGAGACAAG	1/1	15	15	30
Pig120	GGAACAACAGAGACAAG	GGAACAACAGAGACAAG	1/1	16	16	30
Pig121	AAGACAACAGAGACAAG	GGAACAACAGAGACAAG	1/1	15	15	30
Pig122	GGAACAACAGAGACAAG	GGAACAACAGAGACAAG	1/1	16	16	30
Pig123	AAGACAACAGAGACAAG	GGAACAACAGAGACAAG	1/1	15	15	30
Pig124	AAGACAACAGAGACAAG	GGAACAACAGAGACAAG	1/1	15	16	30
Pig125	GGAACAACAGAGACAAG	AAGACAACAGAGACAAG	1/1	16	16	30
Pig126	GAGGAGGACAGAGAGGG	GGAACAACAGAGACAAG	0/1	15	15	30
Pig127	GGAACAACAGAGACAAG	AAGGAGGAAGAGACAAG	1/1	16	16	30
Pig128	GGAACAACAGAGACAAG	AAGACAACAGAGACAAG	1/1	16	16	30
Pig129	GGAACAACAGAGACAAG	GAGGAGGACAGAGAGGG	0/1	14	15	30
Pig130	GAGGAGGACAGAGAGGG	GGAACAACAGAGACAAG	0/1	15	15	30
Pig131	GGAACAACAGAGACAAG	GAGGAGGACAGAGAGGG	0/1	15	15	30
Pig132	AAGACAACAGAGACAAG	GGAACAACAGAGACAAG	1/1	16	15	30
Pig133	AAGACAACAGAGACAAG	GGAACAACAGAGACAAG	1/1	16	16	30
Pig134	AAGACAACAGAGACAAG	GGAACAACAGAGACAAG	1/1	16	16	30
Pig135	AAGGAGGAAGAGAAAGA	GGAACAACAGAGACAAG	0/1	15	15	30
Pig136	GGAACAACAGAGACAAG	GGAACAACAGAGACAAG	1/1	15	15	30
Pig137	GGAACAACAGAGACAAG	GGAACAACAGAGACAAG	1/1	15	15	30
Pig138	GGAACAACAGAGACAAG	GGAACAACAGAGACAAG	1/1	16	16	30
Pig139	GGAACAACAGAGACAAG	GGAACAACAGAGACAAG	1/1	16	16	30
Pig140	GGAACAACAGAGACAAG	GGAACAACAGAGACAAG	1/1	16	16	30
Pig141	GGAACAACAGAGACAAG	GGAACAACAGAGACAAG	1/1	15	15	30
Pig142	GGAACAACAGAGACAAG	GGAACAACAGAGACAAG	1/1	16	16	30
Pig143	GGAACAACAGAGACAAG	GGAACAACAGAGACAAG	1/1	0	16	30
Pig144	GAGGAGGACAGAGAGGG	GGAACAACAGAGACAAG	0/1	15	15	30
Pig145	AAGACAACAGAGACAAG	GAGGAGGACAGAGAGGG	0/1	15	15	30
Pig146	GGAACAACAGAGACAAG	GGAACAACAGAGACAAG	1/1	15	15	30
Pig147	GAGACAACAGAGACAAG	GAGGAGGAAGAGACAAG	1/1	16	16	30
Pig148	GGAACAACAGAGACAAG	GAGGAGGAAGAGACAAG	1/1	16	16	30
Pig149	GGAACAACAGAGACAAG	GAGGAGGACAGAGAGGG	0/1	14	14	30
Pig150	GGAACAACAGAGACAAG	AAGACAACAGAGACAAG	1/1	16	16	30
Pig151	GGAACAACAGAGACAAG	GAGGAGGACAGAGAGGG	0/1	15	15	30
Pig152	GGAACAACAGAGACAAG	AAGACAACAGAGACAAG	1/1	16	16	30
Pig153	GGAACAACAGAGACAAG	GGAACAACAGAGACAAG	1/1	15	15	30
Pig154	GGAACAACAGAGACAAG	GGAACAACAGAGACAAG	1/1	16	16	30
Pig155	GGAACAACAGAGACAAG	GGAACAACAGAGACAAG	1/1	16	16	30
Pig156	GGAACAACAGAGACAAG	AAGACAACAGAGACAAG	1/1	15	16	30
Pig157	GGAACAACAGAGACAAG	GGAACAACAGAGACAAG	1/1	16	16	30
Pig158	GGAACAACAGAGACAAG	AAGGAGGAAGAGACAAG	1/1	16	16	30
Pig159	AAGGAGGAAGAGACAAG	GGAGAGGACAGGACAAG	0/1	15	15	30
Pig160	AAGACAACAGAGACAAG	GGAGAGGAAGAGAAAGA	0/1	16	16	30
Pig161	GGAACAACAGAGACAAG	GGAACAACAGAGACAAG	1/1	16	16	30
Pig162	GGAACAACAGAGACAAG	GGAACAACAGAGACAAG	1/1	16	16	30
Pig163	AAGGAGGAAGAGACAAG	GGAACAACAGAGACAAG	1/1	16	16	30
Pig164	GAGACAACAGAGACAAG	GGAACAACAGAGACAAG	1/1	15	15	30
Pig165	AAGACAACAGAGACAAG	GGAACAACAGAGACAAG	1/1	16	16	30
Pig166	GGAACAACAGAGACAAG	AAGGAGGAAGAGACAAG	1/1	16	15	30
Pig167	GGAACAACAGAGACAAG	AAGGAGGAAGAGACAAG	1/1	16	16	30
Pig168	GGAACAACAGAGACAAG	GGAACAACAGAGACAAG	1/1	16	16	30
Pig169	GAGGAGGACAGAGAGGG	GAGGAGGACAGGACAAG	0/0	15	15	30
Pig170	GAGGAGGACAGAGAGGG	GGAACAACAGAGACAAG	0/1	15	15	30
Pig171	GAGGAGGACAGAGAGGG	GAGACAACAGAGACAAG	0/1	15	12	30
Pig172	GGAACAACAGAGACAAG	GGAACAACAGAGACAAG	1/1	15	15	30
Pig173	GGAACAACAGAGACAAG	GGAACAACAGAGACAAG	1/1	15	15	30
Pig174	GGAACAACAGAGACAAG	GAGACAACAGAGACAAG	1/1	16	16	30
Pig175	GGAACAACAGAGACAAG	GGAACAACAGAGACAAG	1/1	16	15	30
Pig176	GGAACAACAGAGACAAG	GGAACAACAGAGACAAG	1/1	16	15	30
Pig177	GGAGAGGACAGGACAAG	GGAACAACAGAGACAAG	0/1	15	15	29
Pig178	GGAGAGGACAGGACAAG	GGAGAGGACAGGACAAG	0/0	14	14	29
Pig179	GGAGAGGACAGGACAAG	GAGGAGGACAGAGAGGG	0/0	14	14	29
Pig180	GAGGAGGACAGGACAAG	GGAACAACAGAGACAAG	0/1	15	15	29
Pig181	GAGGAGGACAGAGAGGG	GAGGAGGACAGGACAAG	0/0	13	14	29
Pig182	GAGGAGGACAGAGAGGG	GGAACAACAGAGACAAG	0/1	15	15	29
Pig183	GAGGAGGACAGAGAGGG	AAGACAACAGAGACAAG	0/1	15	15	29
Pig184	AAGACAACAGAGACAAG	GGAGAGGACAGGACAAG	0/1	15	15	29
Pig185	GGAACAACAGAGACAAG	GGAGAGGACAGGACAAG	0/1	15	15	29
Pig186	GGAACAACAGAGACAAG	GAGGAGGACAGAGAGGG	0/1	15	15	29
Pig187	GAGGAGGACAGAGAGGG	GGAACAACAGAGACAAG	0/1	12	15	29
Pig188	AAGGAGGAAGAGACAAG	GAGGAGGACAGAGAGGG	0/1	15	15	29
Pig189	GGAACAACAGAGACAAG	GAGGAGGACAGAGAGGG	0/1	15	15	29
Pig190	GAGGAGGACAGAGAGGG	GGAACAACAGAGACAAG	0/1	15	15	29
Pig191	GAGGAGGACAGAGAGGG	GAGGAGGACAGAGAGGG	0/0	14	14	29
Pig192	GGAGAGGACAGGACAAG	GAGACAACAGAGACAAG	0/1	15	15	29
Pig193	GGAACAACAGAGACAAG	GGAACAACAGAGACAAG	1/1	16	15	29
Pig194	AAGGAGGAAGAGACAAG	GGAGAGGACAGGACAAG	0/1	15	15	29
Pig195	GGAGAGGACAGGACAAG	GGAACAACAGAGACAAG	0/1	15	15	29
Pig196	GGAACAACAGAGACAAG	GGAACAACAGAGACAAG	1/1	15	15	29
Pig197	GGAACAACAGAGACAAG	GGAGAGGACAGGACAAG	0/1	15	15	29
Pig198	GGAGAGGACAGGACAAG	GGAACAACAGAGACAAG	0/1	15	15	29
Pig199	GGAACAACAGAGACAAG	GGAACAACAGAGACAAG	1/1	15	15	29
Pig200	GGAACAACAGAGACAAG	GGAACAACAGAGACAAG	1/1	15	15	29
Pig201	GGAACAACAGAGACAAG	GAGGAGGACAGAGAGGG	0/1	14	13	29
Pig202	GAGGAGGAAGAGACAAG	GGAGAGGACAGGACAAG	0/1	15	15	29
Pig203	GAGGAGGACAGAGAGGG	GGAACAACAGAGACAAG	0/1	15	15	29
Pig204	GGAACAACAGAGACAAG	GAGGAGGACAGAGAGGG	0/1	15	15	29
Pig205	GGAACAACAGAGACAAG	GGAACAACAGAGACAAG	1/1	15	14	29
Pig206	GGAGAGGACAGGACAAG	AAGACAACAGAGACAAG	0/1	15	15	29
Pig207	GGAACAACAGAGACAAG	GGAACAACAGAGACAAG	1/1	16	15	29
Pig208	GAGGAGGACAGAGAGGG	GAGGAGGACAGGACAAG	0/0	14	14	29
Pig209	GAGGAGGACAGAGAGGG	GGAACAACAGAGACAAG	0/1	15	15	29
Pig210	GGAGAGGACAGGACAAG	GAGGAGGACAGAGAGGG	0/0	14	14	29
Pig211	GAGGAGGACAGAGAGGG	GAGGAGGACAGAGAGGG	0/0	15	14	29
Pig212	GAGGAGGACAGAGAGGG	GAGGAGGACAGAGAGGG	0/0	14	14	29
Pig213	GAGGAGGACAGAGAGGG	AAGACAACAGAGACAAG	0/1	15	15	29
Pig214	GGAACAACAGAGACAAG	GAGGAGGACAGAGAGGG	0/1	15	15	29
Pig215	AAGGAGGAAGAGACAAG	GAGGAGGACAGAGAGGG	0/1	15	15	29
Pig216	GGAGAGGACAGGACAAG	GGAGAGGACAGGACAAG	0/0	14	15	29
Pig217	GGAACAACAGAGACAAG	GGAGAGGACAGGACAAG	0/1	15	15	29
Pig218	GGAACAACAGAGACAAG	GGAGAGGACAGGACAAG	0/1	15	15	29
Pig219	GAGGAGGACAGAGAGGG	GGAGAGGACAGGACAAG	0/0	14	14	29
Pig220	GAGGAGGACAGAGAGGG	GGAGAGGACAGGACAAG	0/0	14	14	29
Pig221	GAGGAGGACAGAGAGGG	GGAGAGGACAGGACAAG	0/0	14	14	29
Pig222	AAGACAACAGAGACAAG	GGAGAGGACAGGACAAG	0/1	15	15	29
Pig223	GAGGAGGACAGAGAGGG	GGAACAACAGAGACAAG	0/1	15	15	29
Pig224	GAGGAGGACAGAGAGGG	GAGGAGGACAGAGAGGG	0/0	14	14	29
Pig225	GGAGAGGACAGGACAAG	GAGGAGGACAGAGAGGG	0/0	14	14	29
Pig226	GGAGAGGACAGGACAAG	GGAGAGGACAGAGAGGG	0/0	14	14	29
Pig227	GGAACAACAGAGACAAG	GGAGAGGACAGGACAAG	0/1	15	15	29
Pig228	GAGGAGGACAGAGAGGG	GAGGAGGACAGAGAGGG	0/0	14	14	29
Pig229	GAGGAGGACAGAGAGGG	GAGGAGGACAGAGAGGG	0/0	13	14	29
Pig230	AAGACAACAGAGACAAG	GAGGAGGACAGAGAGGG	0/1	15	15	29
Pig231	GGAGAGGACAGGACAAG	GAGACAACAGAGACAAG	0/1	15	15	29
Pig232	GAGGAGGACAGAGAGGG	GAGGAGGACAGAGAGGG	0/0	14	14	29
Pig233	GAGGAGGACAGAGAGGG	AAGACAACAGAGACAAG	0/1	15	15	29
Pig234	GGAACAACAGAGACAAG	GAGGAGGACAGAGAGGG	0/1	15	15	29
Pig235	GAGGAGGACAGAGAGGG	GAGGAGGAAGAGACAAG	0/1	15	15	29
Pig236	GAGGAGGACAGAGAGGG	GGAGAGGACAGGACAAG	0/0	14	14	29
Pig237	GGAACAACAGAGACAAG	GAGGAGGACAGAGAGGG	0/1	15	15	29
Pig238	GAGGAGGACAGAGAGGG	GGAACAACAGAGACAAG	0/1	15	15	29
Pig239	GGAACAACAGAGACAAG	GGAGAGGACAGGACAAG	0/1	15	15	29
Pig240	GAGGAGGACAGAGAGGG	GGAACAACAGAGACAAG	0/1	15	15	29
Pig241	GAGGAGGACAGAGAGGG	AAGACAACAGAGACAAG	0/1	15	15	29
Pig242	AAGACAACAGAGACAAG	GAGGAGGACAGAGAGGG	0/1	15	15	29
Pig243	AAGACAACAGAGACAAG	GGAGAGGACAGGACAAG	0/1	15	15	29
Pig244	GAGGAGGACAGAGAGGG	GGAACAACAGAGACAAG	0/1	15	15	29
Pig245	GGAACAACAGAGACAAG	GGAGAGGACAGGACAAG	0/1	15	15	29
Pig246	GGAACAACAGAGACAAG	GGAGAGGACAGGACAAG	0/1	15	15	29
Pig247	GGAGAGGACAGGACAAG	GGAACAACAGAGACAAG	0/1	15	15	29
Pig248	GAGGAGGACAGAGAGGG	GAGGAGGACAGAGAGGG	0/0	14	14	29
Pig249	GGAGAGGACAGGACAAG	GGAACAACAGAGACAAG	0/1	15	15	29
Pig250	AAGACAACAGAGACAAG	AAGGAGGAAGAGACAAG	1/1	15	15	29
Pig251	GAGGAGGACAGAGAGGG	AAGGAGGAAGAGAAAGA	0/0	15	15	29
Pig252	GGAGAGGACAGGACAAG	AAGACAACAGAGACAAG	0/1	15	15	29
Pig253	GGAACAACAGAGACAAG	GAGGAGGACAGAGAGGG	0/1	15	15	29
Pig254	GAGGAGGACAGAGAGGG	GGAGAGGACAGGACAAG	0/0	14	14	29
Pig255	GGAACAACAGAGACAAG	GAGGAGGACAGAGAGGG	0/1	16	15	29
Pig256	AAGGAGGAAGAGAAAGA	GAGGAGGACAGAGAGGG	0/0	15	15	29
Pig257	GGAGAGGACAGGACAAG	AAGACAACAGAGACAAG	0/1	15	15	29
Pig258	AAGACAACAGAGACAAG	GGAGAGGACAGGACAAG	0/1	15	15	29
Pig259	GGAGAGGACAGGACAAG	GAGGAGGACAGAGAGGG	0/0	15	15	29
Pig260	GGAACAACAGAGACAAG	GAGGAGGACAGAGAGGG	0/1	15	15	29
Pig261	GGAACAACAGAGACAAG	GAGGAGGACAGAGAGGG	0/1	15	15	29
Pig262	GAGGAGGACAGAGAGGG	GGAACAACAGAGACAAG	0/1	15	15	29
Pig263	GGAGAGGACAGGACAAG	GGAGAGGACAGGACAAG	0/0	14	14	29
Pig264	GGAACAACAGAGACAAG	GGAGAGGACAGAGAGGG	0/1	15	15	29
Pig265	GGAACAACAGAGACAAG	GGAACAACAGAGACAAG	1/1	15	16	29
Pig266	GGAGAGGACAGGACAAG	GGAACAACAGAGACAAG	0/1	15	15	29
Pig267	GAGGAGGACAGAGAGGG	GAGGAGGACAGAGAGGG	0/0	14	14	29
Pig268	GGAACAACAGAGACAAG	GAGGAGGACAGAGAGGG	0/1	15	15	29
Pig269	GGAACAACAGAGACAAG	GAGGAGGACAGAGAGGG	0/1	15	15	29
Pig270	GAGGAGGACAGAGAGGG	GGAACAACAGAGACAAG	0/1	15	15	29
Pig271	GAGGAGGACAGAGAGGG	GGAACAACAGAGACAAG	0/1	15	15	29
Pig272	AAGACAACAGAGACAAG	GGAGAGGACAGGACAAG	0/1	15	15	29
Pig273	GGAACAACAGAGACAAG	GGAGAGGACAGGACAAG	0/1	15	15	29
Pig274	GGAGAGGACAGGACAAG	GAGGAGGACAGAGAGGG	0/0	7	14	29
Pig275	AAGACAACAGAGACAAG	GGAGAGGACAGAGAGGG	0/1	15	15	29
Pig276	GAGGAGGACAGAGAGGG	GGAGAGGACAGGACAAG	0/0	14	14	29
Pig277	GAGGAGGACAGAGAGGG	AAGACAACAGAGACAAG	0/1	15	15	29
Pig278	GAGGAGGACAGAGAGGG	GGAACAACAGAGACAAG	0/1	15	15	29
Pig279	GGAGAGGACAGGACAAG	AAGGAGGAAGAGACAAG	0/1	15	15	29
Pig280	GAGGAGGACAGAGAGGG	GGAACAACAGAGACAAG	0/1	15	15	29
Pig281	GGAACAACAGAGACAAG	GAGGAGGACAGAGAGGG	0/1	15	15	29
Pig282	GGAACAACAGAGACAAG	GAGGAGGACAGAGAGGG	0/1	15	15	29
Pig283	GGAACAACAGAGACAAG	GGAGAGGACAGGACAAG	0/1	15	15	29
Pig284	GGAGAGGACAGGACAAG	GAGGAGGACAGAGAGGG	0/0	15	15	29
Pig285	GGAACAACAGAGACAAG	GAGGAGGACAGAGAGGG	0/1	15	15	29
Pig286	GAGGAGGACAGGACAAG	AAGGAGGAAGAGACAAG	0/1	15	15	29
Pig287	GAGGAGGACAGAGAGGG	GAGACAACAGAGACAAG	0/1	15	14	29
Pig288	AAGGAGGAAGAGAAAGA	GGAACAACAGAGACAAG	0/1	15	15	29
Pig289	GGAACAACAGAGACAAG	GGAGAGGACAGGACAAG	0/1	15	15	29
Pig290	GAGGAGGACAGAGAGGG	GGAACAACAGAGACAAG	0/1	15	15	29
Pig291	GGAACAACAGAGACAAG	GGAGAGGACAGGACAAG	0/1	15	15	29
Pig292	GAGGAGGACAGAGAGGG	GAGGAGGACAGAGAGGG	0/0	14	14	29
Pig293	GGAACAACAGAGACAAG	GAGGAGGACAGAGAGGG	0/1	15	15	29
Pig294	GAGGAGGACAGAGAGGG	GAGGAGGACAGAGAGGG	0/0	14	14	29
Pig295	GAGGAGGACAGAGAGGG	GGAGAGGACAGGACAAG	0/0	14	14	29
Pig296	GAGGAGGACAGAGAGGG	GGAGAGGACAGGACAAG	0/0	15	15	29
Pig297	AAGACAACAGAGACAAG	GAGGAGGACAGAGAGGG	0/1	15	15	29
Pig298	GAGGAGGACAGAGAGGG	GGAACAACAGAGACAAG	0/1	15	15	29
Pig299	GAGGAGGAAGAGACAAG	GAGGAGGACAGAGAGGG	0/1	15	15	29
Pig300	GGAGAGGACAGGACAAG	AAGGAGGAAGAGAAAGA	0/0	15	15	29
Pig301	GAGGAGGACAGAGAGGG	GAGGAGGACAGAGAGGG	0/0	14	14	29
Pig302	GGAGAGGACAGGACAAG	GAGGAGGACAGAGAGGG	0/0	14	14	29
Pig303	AAGACAACAGAGACAAG	GAGGAGGACAGAGAGGG	0/1	14	15	29
Pig304	GAGGAGGACAGAGAGGG	GGAACAACAGAGACAAG	0/1	15	15	29
Pig305	GAGGAGGACAGAGAGGG	GGAGAGGACAGGACAAG	0/0	14	14	29
Pig306	GGAGAGGACAGGACAAG	GGAGAGGACAGGACAAG	0/0	14	14	29
Pig307	GGAGAGGACAGGACAAG	GAGGAGGACAGAGAGAG	0/0	14	14	29
Pig308	GGAACAACAGAGACAAG	GAGGAGGACAGAGAGGG	0/1	15	15	29
Pig309	GAGGAGGACAGAGAGGG	AAGACAACAGAGACAAG	0/1	15	14	29
Pig310	GAGGAGGACAGAGAGGG	GAGGAGGACAGAGAGGG	0/0	14	13	29
Pig311	GGAGAGGACAGGACAAG	AAGACAACAGAGACAAG	0/1	15	15	29
Pig312	GAGGAGGACAGAGAGGG	AAGACAACAGAGACAAG	0/1	15	15	29
Pig313	AAGACAACAGAGACAAG	GAGGAGGACAGAGAGGG	0/1	15	15	29
Pig314	AAGACAACAGAGACAAG	GAGGAGGACAGAGAGGG	0/1	14	14	29
Pig315	GGAACAACAGAGACAAG	GGAGAGGACAGGACAAG	0/1	15	15	29
Pig316	AAGACAACAGAGACAAG	GGAACAACAGAGACAAG	1/1	16	16	29
Pig317	GGAACAACAGAGACAAG	GAGGAGGACAGAGAGGG	0/1	15	15	29
Pig318	AAGACAACAGAGACAAG	GGAGAGGACAGGACAAG	0/1	15	15	29
Pig319	GGAACAACAGAGACAAG	GGAGAGGACAGGACAAG	0/1	15	15	29
Pig320	GGAACAACAGAGACAAG	GAGGAGGACAGAGAGGG	0/1	15	15	29
Pig321	GGAACAACAGAGACAAG	GAGGAGGACAGAGAGGG	0/1	15	15	29
Pig322	GAGGAGGACAGAGAGGG	GGAACAACAGAGACAAG	0/1	15	15	29
Pig323	GGAGAGGACAGGACAAG	GGAACAACAGAGACAAG	0/1	0	15	29
Pig324	GGAGAGGACAGGACAAG	GGAACAACAGAGACAAG	0/1	15	15	29
Pig325	GAGGAGGACAGGACAAG	GAGGAGGACAGAGAGGG	0/0	14	14	29
Pig326	GAGGAGGACAGAGAGGG	GGAACAACAGAGACAAG	0/1	15	15	29
Pig327	GAGGAGGACAGAGAGGG	GGAACAACAGAGACAAG	0/1	15	15	29
Pig328	GGAACAACAGAGACAAG	GGAGAGGACAGGACAAG	0/1	15	15	29
Pig329	GGAACAACAGAGACAAG	GGAGAGGACAGGACAAG	0/1	15	15	29
Pig330	GGAACAACAGAGACAAG	GAGGAGGACAGAGAGGG	0/1	15	15	29
Pig331	GGAGAGGACAGGACAAG	GAGGAGGACAGAGAGGG	0/0	14	14	29
Pig332	GAGGAGGACAGAGAGGG	AAGGAGGAAGAGAAAGA	0/0	15	15	29
Pig333	GAGGAGGACAGAGAGGG	GGAGAGGACAGGACAAG	0/0	14	14	29
Pig334	GAGGAGGACAGAGAGGG	GAGGAGGAAGAGACAAG	0/1	15	15	29
Pig335	GAGGAGGACAGAGAGGG	GGAACAACAGAGACAAG	0/1	15	15	29
Pig336	GAGACAACAGAGACAAG	GGAGAGGACAGGACAAG	0/1	15	15	29
Pig337	GAGGAGGACAGAGAGGG	GGAACAACAGAGACAAG	0/1	15	15	29
Pig338	AAGGAGGAAGAGAAAGA	GAGGAGGACAGAGAGGG	0/0	15	15	29
Pig339	GGAACAACAGAGACAAG	GGAGAGGACAGGACAAG	0/1	15	15	29
Pig340	GGAACAACAGAGACAAG	GAGGAGGACAGAGAGGG	0/1	15	15	29
Pig341	GGAACAACAGAGACAAG	GAGGAGGACAGAGAGGG	0/1	15	15	29
Pig342	GAGACAACAGAGACAAG	GAGGAGGACAGAGAGGG	0/1	15	15	29
Pig343	GAGGAGGACAGAGAGGG	GAGGAGGACAGGACAAG	0/0	14	14	29
Pig344	AAGGAGGAAGAGAAAGA	GAGGAGGACAGAGAGGG	0/0	15	15	29
Pig345	GGAACAACAGAGACAAG	GAGGAGGACAGAGAGGG	0/1	15	15	29
Pig346	GAGGAGGACAGAGAGGG	AAGGAGGAAGAGACAAG	0/1	15	15	29
Pig347	GAGGAGGACAGAGAGGG	GGAACAACAGAGACAAG	0/1	15	15	29
Pig348	GGAGAGGACAGGACAAG	GAGGAGGACAGAGAGGG	0/0	14	14	29
Pig349	GGAACAACAGAGACAAG	GAGGAGGACAGAGAGGG	0/1	15	15	29
Pig350	GGAACAACAGAGACAAG	GAGGAGGACAGAGAGGG	0/1	12	15	29
Pig351	GAGGAGGACAGAGAGGG	AAGACAACAGAGACAAG	0/1	15	15	29
Pig352	GAGGAGGACAGAGAGGG	GAGGAGGACAGAGAGGG	0/0	14	14	29
Pig353	GGAACAACAGAGACAAG	GGAGAGGACAGGACAAG	0/1	15	15	29
Pig354	AAGACAACAGAGACAAG	GGAGAGGACAGGACAAG	0/1	15	15	29
Pig355	GAGGAGGAAGAGACAAG	GAGGAGGACAGAGAGGG	0/1	15	15	29
Pig356	GGAGAGGACAGGACAAG	GGAACAACAGAGACAAG	0/1	15	15	29
Pig357	GGAGAGGACAGGACAAG	GGAGAGGACAGGACAAG	0/0	14	14	29
Pig358	GAGGAGGACAGAGAGGG	GGAACAACAGAGACAAG	0/1	15	15	29
Pig359	GAGGAGGACAGAGAGGG	GGAACAACAGAGACAAG	0/1	15	15	29
Pig360	GGAACAACAGAGACAAG	GAGGAGGACAGAGAGGG	0/1	15	15	29
Pig361	GGAACAACAGAGACAAG	GAGGAGGACAGAGAGGG	0/1	15	15	29
Pig362	AAGACAACAGAGACAAG	GAGGAGGACAGAGAGGG	0/1	15	15	29
Pig363	GGAACAACAGAGACAAG	GAGGAGGACAGAGAGGG	0/1	15	15	29
Pig364	GAGGAGGACAGAGAGGG	GGAACAACAGAGACAAG	0/1	15	15	29
Pig365	AAGGAGGAAGAGACAAG	GAGGAGGACAGAGAGGG	0/1	15	15	29
Pig366	GGAACAACAGAGACAAG	GAGGAGGACAGAGAGGG	0/1	15	15	29
Pig367	GAGACAACAGAGACAAG	GAGGAGGACAGAGAGGG	0/1	15	15	29
Pig368	GGAGAGGACAGGACAAG	GGAACAACAGAGACAAG	0/1	15	15	29
Pig369	GAGGAGGACAGAGAGGG	GGAACAACAGAGACAAG	0/1	15	15	29
Pig370	GAGGAGGACAGAGAGGG	GAGGAGGACAGAGAGGG	0/0	14	14	29
Pig371	GGAGAGGACAGGACAAG	GAGGAGGACAGAGAGGG	0/0	14	14	29
Pig372	GGAACAACAGAGACAAG	GAGGAGGACAGAGAGGG	0/1	15	15	29
Pig373	GAGGAGGACAGAGAGGG	GGAACAACAGAGACAAG	0/1	15	15	29
Pig374	GAGGAGGACAGAGAGGG	GGAACAACAGAGACAAG	0/1	10	15	29
Pig375	GGAACAACAGAGACAAG	GAGGAGGACAGAGAGGG	0/1	15	15	29
Pig376	AAGGAGGAAGAGACAAG	GAGGAGGACAGAGAGGG	0/1	15	15	29
Pig377	GAGGAGGACAGAGAGGG	GAGGAGGACAGAGAGGG	0/0	14	14	29
Pig378	GGAGAGGACAGGACAAG	GGAGAGGACAGGACAAG	0/0	14	14	29
Pig379	GGAACAACAGAGACAAG	GAGGAGGACAGAGAGGG	0/1	15	15	29
Pig380	GAGGAGGACAGAGAGGG	GGAACAACAGAGACAAG	0/1	15	15	29
Pig381	GGAACAACAGAGACAAG	GGAGAGGACAGGACAAG	0/1	15	15	29
Pig382	GAGGAGGACAGAGAGGG	AAGGAGGAAGAGACAAG	0/1	15	15	29
Pig383	GGAACAACAGAGACAAG	GGAGAGGACAGGACAAG	0/1	15	15	29
Pig384	GAGGAGGACAGAGAGGG	AAGGAGGAAGAGACAAG	0/1	15	15	29
Pig385	GAGGAGGACAGAGAGGG	AAGGAGGAAGAGACAAG	0/1	15	15	29
Pig386	GGAACAACAGAGACAAG	GAGGAGGACAGAGAGGG	0/1	15	15	29
Pig387	GAGGAGGACAGGACGGG	GAGGAGGACAGAGAGGG	0/0	14	0	29
Pig388	GGAGAGGACAGGACAAG	GAGGAGGACAGAGAGGG	0/0	15	15	29
Pig389	AAGGAGGAAGAGACAAG	GGAGAGGACAGGACAAG	0/1	15	15	29
Pig390	GGAGAGGACAGGACAAG	AAGGAGGAAGAGACAAG	0/1	15	15	29
Pig391	GGAGAGGACAGGACAAG	GAGGAGGACAGGACAAG	0/0	14	14	29
Pig392	GGAACAACAGAGACAAG	GGAGAGGACAGGACAAG	0/1	15	15	29
Pig393	GAGGAGGACAGAGAGGG	GGAGAGGACAGGACAAG	0/0	15	15	29
Pig394	GAGGAGGACAGAGAGGG	GGAACAACAGAGACAAG	0/1	15	15	29
Pig395	GGAACAACAGAGACAAG	GGAACAACAGAGACAAG	1/1	15	15	29
Pig396	GAGGAGGACAGAGAGGG	GAGGAGGACAGAGAGGG	0/0	14	14	29
Pig397	GAGGAGGACAGAGAGGG	GAGGAGGACAGAGAGGG	0/0	15	15	29
Pig398	GAGGAGGACAGGACAAG	GAGGAGGACAGAGAGGG	0/0	14	14	29
Pig399	GGAACAACAGAGACAAG	GAGGAGGACAGAGAGGG	0/1	15	15	29
Pig400	GAGGAGGACAGAGAGGG	GGAACAACAGAGACAAG	0/1	15	15	29
Pig401	GAGGAGGACAGAGAGGG	GGAACAACAGAGACAAG	0/1	15	15	29
Pig402	GGAACAACAGAGACAAG	GAGGAGGACAGAGAGGG	0/1	15	15	29
Pig403	GGAACAACAGAGACAAG	GAGGAGGACAGAGAGGG	0/1	15	15	29
Pig404	GGAACAACAGAGACAAG	AAGACAACAGAGACAAG	1/1	15	15	29
Pig405	GGAACAACAGAGACAAG	GGAACAACAGAGACAAG	1/1	15	15	29
Pig406	GGAGAGGACAGGACAAG	GAGGAGGACAGAGAGGG	0/0	14	14	29
Pig407	GAGGAGGACAGAGAGGG	GGAACAACAGAGACAAG	0/1	15	15	29
Pig408	GGAACAACAGAGACAAG	GGAGAGGACAGGACAAG	0/1	15	15	29
Pig409	GAGGAGGACAGAGAGGG	GGAACAACAGAGACAAG	0/1	15	15	29
Pig410	GGAACAACAGAGACAAG	GGAGAGGACAGGACAAG	0/1	15	15	29
Pig411	GAGGAGGACAGAGAGGG	GAGGAGGACAGAGAGGG	0/0	15	15	29
Pig412	AAGGAGGAAGAGACAAG	GAGGAGGACAGAGAGGG	0/1	15	15	29
Pig413	GGAACAACAGAGACAAG	GAGGAGGACAGAGAGGG	0/1	15	15	29
Pig414	GGAACAACAGAGACAAG	GGAGAGGACAGGACAAG	0/1	15	15	29
Pig415	GGAACAACAGAGACAAG	GAGGAGGACAGAGAGGG	0/1	15	15	29
Pig416	GGAACAACAGAGACAAG	GAGGAGGACAGAGAGGG	0/1	15	15	29
Pig417	GAGGAGGACAGAGAGGG	GAGGAGGAAGAGACAAG	0/1	15	15	29
Pig418	GGAACAACAGAGACAAG	GAGGAGGACAGGACAAG	0/1	15	15	29
Pig419	AAGGAGGAAGAGACAAG	GAGGAGGACAGGACAAG	0/1	15	13	29
Pig420	GAGGAGGACAGAGAGGG	GGAACAACAGAGACAAG	0/1	15	15	29
Pig421	GGAACAACAGAGACAAG	GAGGAGGACAGAGAGGG	0/1	15	15	29
Pig422	GGAGAGGACAGGACAAG	GGAGAGGACAGGACAAG	0/0	14	14	29
Pig423	AAGACAACAGAGACAAG	GAGGAGGACAGAGAGGG	0/1	15	15	29
Pig424	GGAGAGGACAGGACAAG	AAGGAGGAAGAGACAAG	0/1	15	15	29
Pig425	GAGGAGGACAGAGAGGG	GGAGAGGACAGGACAAG	0/0	15	14	29
Pig426	GAGGAGGACAGAGAGGG	GAGGAGGACAGAGAGGG	0/0	15	14	29
Pig427	AAGACAACAGAGACAAG	GGAACAACAGAGACAAG	1/1	15	15	29
Pig428	GAGGAGGACAGAGAGGG	GGAACAACAGAGACAAG	0/1	15	15	29
Pig429	GGAACAACAGAGACAAG	AAGACAACAGAGACAAG	1/1	15	15	29
Pig430	GAGGAGGACAGAGAGGG	GGAACAACAGAGACAAG	0/1	15	15	29
Pig431	GAGGAGGACAGAGAGGG	GGAACAACAGAGACAAG	0/1	15	15	29
Pig432	GAGGAGGACAGAGAGGG	GGAACAACAGAGACAAG	0/1	15	15	29
Pig433	GGAACAACAGAGACAAG	GGAGAGGACAGGACAAG	0/1	15	15	29
Pig434	GGAACAACAGAGACAAG	GGAGAGGACAGGACAAG	0/1	15	15	29
Pig435	GAGGAGGACAGAGAGGG	GAGACAACAGAGACAAG	0/1	15	15	29
Pig436	GAGGAGGACAGAGAGGG	GGAACAACAGAGACAAG	0/1	14	15	29
Pig437	GGAACAACAGAGACAAG	GGAGAGGACAGGACAAG	0/1	15	15	29
Pig438	GAGGAGGACAGAGAGGG	GGAGAGGACAGGACAAG	0/0	14	14	29
Pig439	GAGGAGGACAGAGAGGG	GGAACAACAGAGACAAG	0/1	15	15	29
Pig440	GGAACAACAGAGACAAG	GAGGAGGACAGAGAGGG	0/1	15	15	29
Pig441	AAGACAACAGAGACAAG	GAGGAGGACAGAGAGGG	0/1	15	15	29
Pig442	GGAGAGGACAGGACAAG	GAGGAGGACAGAGAGGG	0/0	14	15	29
Pig443	GGAACAACAGAGACAAG	GGAGAGGACAGGACAAG	0/1	15	15	29
Pig444	GGAACAACAGAGACAAG	GGAGAGGACAGGACAAG	0/1	15	15	29
Pig445	GAGGAGGACAGAGAGGG	GGAACAACAGAGACAAG	0/1	15	15	29
Pig446	GGAGAGGACAGGACAAG	GAGGAGGACAGAGAGGG	0/0	14	14	29
Pig447	GAGGAGGACAGAGAGGG	GGAACAACAGAGACAAG	0/1	15	15	29
Pig448	GGAGAGGACAGGACAAG	GGAACAACAGAGACAAG	0/1	15	15	29
Pig449	GGAACAACAGAGACAAG	GAGGAGGACAGAGAGGG	0/1	15	15	29
Pig450	GGAACAACAGAGACAAG	GGAGAGGACAGGACAAG	0/1	15	15	29
Pig451	GAGGAGGACAGGACAAG	GGAGAGGACAGGACAAG	0/0	14	14	29
Pig452	GGAACAACAGAGACAAG	GAGGAGGACAGAGAGGG	0/1	15	15	29
Pig453	GAGGAGGACAGAGAGGG	AAGGAGGAAGAGACAAG	0/1	15	15	29
Pig454	GAGGAGGACAGAGAGGG	GGAACAACAGAGACAAG	0/1	15	15	29
Pig455	GAGGAGGACAGAGAGGG	GAGGAGGACAGAGAGGG	0/0	14	15	29
Pig456	AAGACAACAGAGACAAG	GAGGAGGACAGAGAGGG	0/1	15	15	29
Pig457	GAGGAGGACAGAGAGGG	AAGACAACAGAGACAAG	0/1	15	15	29
Pig458	GAGGAGGACAGAGAGGG	GAGGAGGACAGAGAGGG	0/0	14	14	29
Pig459	GAGGAGGACAGAGAGGG	GAGGAGGACAGAGAGGG	0/0	14	14	29
Pig460	GAGGAGGACAGAGAGGG	GAGGAGGACAGAGAGGG	0/0	14	14	29
Pig461	GAGGAGGACAGAGAGGG	GAGGAGGACAGAGAGGG	0/0	14	14	29
Pig462	GAGGAGGACAGAGAGGG	GGAGAGGACAGGACAAG	0/0	14	14	29
Pig463	GGAACAACAGAGACAAG	GGAGAGGACAGGACAAG	0/1	15	15	29
Pig464	GAGGAGGACAGGACAAG	AAGACAACAGAGACAAG	0/1	15	15	29
Pig465	GAGGAGGACAGAGAGGG	AAGACAACAGAGACAAG	0/1	15	15	29
Pig466	GGAACAACAGAGACAAG	GAGGAGGACAGAGAGGG	0/1	15	15	29
Pig467	GAGGAGGACAGAGAGGG	GGAACAACAGAGACAAG	0/1	15	14	29
Pig468	GGAACAACAGAGACAAG	GAGGAGGACAGAGAGGG	0/1	15	15	29
Pig469	GGAACAACAGAGACAAG	GAGGAGGACAGAGAGGG	0/1	15	15	29
Pig470	GAGGAGGACAGGACAAG	GGAACAACAGAGACAAG	0/1	15	15	29
Pig471	GAGGAGGACAGAGAGGG	GGAACAACAGAGACAAG	0/1	15	15	29
Pig472	GAGGAGGACAGAGAGGG	AAGGAGGAAGAGACAAG	0/1	15	15	29
Pig473	GGAACAACAGAGACAAG	GAGGAGGACAGAGAGGG	0/1	15	15	29
Pig474	GAGGAGGACAGAGAGGG	GGAGAGGACAGGACAAG	0/0	14	14	29
Pig475	GGAACAACAGAGACAAG	GGAACAACAGAGACAAG	1/1	16	16	29
Pig476	AAGGAGGAAGAGACAAG	GGAACAACAGAGACAAG	1/1	16	16	29
Pig477	GGAGAGGACAGGACAAG	GGAACAACAGAGACAAG	0/1	15	15	29
Pig478	GAGGAGGACAGAGAGGG	GGAACAACAGAGACAAG	0/1	15	15	29
Pig479	GGAACAACAGAGACAAG	GGAGAGGACAGGACAAG	0/1	15	15	29
Pig480	GAGGAGGACAGAGAGGG	GAGGAGGACAGAGAGGG	0/0	15	15	29
Pig481	GAGGAGGACAGAGAGGG	GAGGAGGACAGAGAGGG	0/0	14	14	29
Pig482	GAGGAGGACAGAGAGGG	GAGGAGGACAGAGAGGG	0/0	12	15	29
Pig483	GAGGAGGACAGAGAGGG	GAGGAGGACAGAGAGGG	0/0	14	14	29
Pig484	GAGGAGGACAGAGAGGG	GAGGAGGACAGAGAGGG	0/0	14	14	29
Pig485	GAGACAACAGAGACAAG	GGAACAACAGAGACAAG	1/1	16	16	29
Pig486	GAGGAGGACAGAGAGGG	GGAACAACAGAGACAAG	0/1	15	15	29
Pig487	GAGGAGGACAGAGAGGG	GAGGAGGACAGAGAGGG	0/0	14	14	29
Pig488	GAGGAGGACAGAGAGGG	AAGACAACAGAGACAAG	0/1	15	15	29
Pig489	GGAACAACAGAGACAAG	GGAACAACAGAGACAAG	1/1	16	16	29
Pig490	GGAGAGGACAGAGAGGG	GGAACAACAGAGACAAG	0/1	15	15	29
Pig491	GGAGAGGACAGGACAAG	GGAGAGGACAGGACAAG	0/0	14	14	29
Pig492	GGAACAACAGAGACAAG	GAGGAGGACAGAGAGGG	0/1	15	15	29
Pig493	GGAACAACAGAGACAAG	GAGGAGGACAGAGAGGG	0/1	15	15	29
Pig494	GAGGAGGACAGAGAGGG	GAGGAGGACAGAGAGGG	0/0	14	14	29
Pig495	GGAACAACAGAGACAAG	GGAACAACAGAGACAAG	1/1	16	16	29
Pig496	GAGGAGGACAGAGAGGG	AAGACAACAGAGACAAG	0/1	15	15	29
Pig497	AAGGAGGAAGAGACAAG	GAGGAGGACAGAGAGGG	0/1	15	15	29
Pig498	AAGGAGGAAGAGACAAG	GAGGAGGACAGAGAGGG	0/1	15	15	29
Pig499	GAGGAGGACAGAGAGGG	GGAACAACAGAGACAAG	0/1	15	15	29
Pig500	GAGGAGGACAGAGAGGG	GGAACAACAGAGACAAG	0/1	15	15	29
Pig501	GAGGAGGACAGAGAGGG	GAGGAGGACAGAGAGGG	0/0	14	14	29
Pig502	GGAGAGGACAGGACAAG	GGAACAACAGAGACAAG	0/1	15	15	29
Pig503	GAGGAGGACAGAGAGGG	AAGACAACAGAGACAAG	0/1	15	15	29
Pig504	GGAGAGGACAGGACAAG	AAGACAACAGAGACAAG	0/1	15	15	29
Pig505	GAGGAGGACAGAGAGGG	GAGGAGGACAGAGAGGG	0/0	14	14	29
Pig506	GGAGAGGACAGGACAAG	GGAACAACAGAGACAAG	0/1	12	12	29
Pig507	GGAACAACAGAGACAAG	GAGGAGGACAGGACAAG	0/1	15	15	29
Pig508	GGAACAACAGAGACAAG	GAGGAGGACAGAGAGGG	0/1	15	15	29
Pig509	GAGGAGGACAGAGAGGG	GAGGAGGACAGAGAGGG	0/0	14	13	29
Pig510	GGAACAACAGAGACAAG	GAGGAGGACAGAGAGGG	0/1	15	15	29
Pig511	GGAACAACAGAGACAAG	GGAGAGGACAGGACAAG	0/1	15	15	29
Pig512	GGAACAACAGAGACAAG	GAGGAGGACAGAGAGGG	0/1	15	14	29
Pig513	GGAGAGGACAGGACAAG	GGAACAACAGAGACAAG	0/1	15	15	29
Pig514	GGAGAGGACAGGACAAG	GGAACAACAGAGACAAG	0/1	15	15	29
Pig515	GAGGAGGAAGAGACAAG	GAGGAGGACAGAGAGGG	0/1	15	15	29
Pig516	GGAGAGGACAGAGAGGG	GAGGAGGAAGAGACAAG	0/1	15	15	29
Pig517	GGAGAGGACAGGACAAG	GGAGAGGACAGGACAAG	0/0	14	15	29
Pig518	GAGGAGGACAGAGAGGG	GGAGAGGACAGGACAAG	0/0	14	14	29
Pig519	GGAGAGGACAGGACAAG	GGAACAACAGAGACAAG	0/1	15	15	29
Pig520	GAGGAGGACAGAGAGGG	GGAGAGGACAGGACAAG	0/0	15	15	29
Pig521	GAGGAGGACAGGACGGG	GAGGAGGACAGAGAGGG	0/0	14	14	29
Pig522	GGAACAACAGAGACAAG	GAGGAGGACAGAGAGGG	0/1	15	15	29
Pig523	GGAACAACAGAGACAAG	GAGGAGGACAGAGAGGG	0/1	15	15	29
Pig524	GGAGAGGACAGGACAAG	GAGGAGGACAGAGAGGG	0/0	14	14	29
Pig525	GAGGAGGACAGAGAGGG	GGAACAACAGAGACAAG	0/1	15	15	29
Pig526	GGAACAACAGAGACAAG	GAGGAGGACAGAGAGGG	0/1	15	15	29
Pig527	GGAACAACAGAGACAAG	GAGGAGGACAGAGAGGG	0/1	15	15	29
Pig528	AAGGAGGAAGAGACAAG	GAGGAGGACAGAGAGGG	0/1	15	15	29
Pig529	GGAACAACAGAGACAAG	GAGGAGGACAGAGAGGG	0/1	15	15	29
Pig530	GGAACAACAGAGACAAG	GGAACAACAGAGACAAG	1/1	16	16	29
Pig531	GAGGAGGACAGAGAGGG	AAGGAGGAAGAGACAAG	0/1	15	15	29
Pig532	GAGGAGGACAGAGAGGG	GAGACAACAGAGACAAG	0/1	15	15	29
Pig533	GAGACAACAGAGACAAG	GAGGAGGACAGAGAGGG	0/1	15	15	29
Pig534	GGAACAACAGAGACAAG	GGAGAGGACAGGACAAG	0/1	15	15	29
Pig535	GAGGAGGACAGAGAGGG	GAGGAGGACAGAGAGGG	0/0	14	14	29
Pig536	GGAGAGGACAGGACAAG	GAGGAGGACAGAGAGGG	0/0	14	14	29
Pig537	GGAGAGGACAGAGAGGG	GGAGAGGACAGGACAAG	0/0	15	15	29
Pig538	GAGGAGGACAGAGAGGG	GAGGAGGACAGAGAGGG	0/0	14	14	29
Pig539	AAGGAGGAAGAGACAAG	GAGGAGGACAGAGAGGG	0/1	15	15	29
Pig540	GGAGAGGACAGGACAAG	GGAGAGGACAGGACAAG	0/0	14	14	29
Pig541	GAGGAGGACAGAGAGGG	GGAACAACAGAGACAAG	0/1	14	15	29
Pig542	GAGGAGGACAGAGAGGG	AAGACAACAGAGACAAG	0/1	15	15	29
Pig543	GAGGAGGACAGAGAGGG	GGAACAACAGAGACAAG	0/1	15	15	29
Pig544	GAGGAGGACAGAGAGGG	GAGACAACAGAGACAAG	0/1	15	15	29
Pig545	GAGGAGGACAGAGAGGG	GGAACAACAGAGACAAG	0/1	15	15	29
Pig546	GGAGAGGACAGGACAAG	GGAACAACAGAGACAAG	0/1	15	15	29
Pig547	GGAACAACAGAGACAAG	GAGGAGGACAGAGAGGG	0/1	13	14	29
Pig548	GAGGAGGACAGAGAGGG	GGAACAACAGAGACAAG	0/1	15	15	29
Pig549	GGAACAACAGAGACAAG	AAGACAACAGAGACAAG	1/1	15	15	29
Pig550	GGAGAGGACAGGACAAG	GGAACAACAGAGACAAG	0/1	12	15	29
Pig551	GGAACAACAGAGACAAG	GAGGAGGACAGAGAGGG	0/1	15	15	29
Pig552	GGAGAGGACAGGACAAG	AAGACAACAGAGACAAG	0/1	15	15	29
Pig553	GAGGAGGACAGAGAGGG	GGAACAACAGAGACAAG	0/1	15	15	29
Pig554	AAGACAACAGAGACAAG	GAGGAGGACAGAGAGGG	0/1	15	15	29
Pig555	GAGGAGGACAGAGAGGG	GAGGAGGACAGAGAGGG	0/0	14	14	29
Pig556	GAGGAGGACAGAGAGGG	GAGGAGGACAGAGAGGG	0/0	14	14	29
Pig557	GGAGAGGACAGGACAAG	GAGGAGGACAGAGAGGG	0/0	14	14	29
Pig558	GAGGAGGACAGAGAGGG	GGAACAACAGAGACAAG	0/1	15	15	29
Pig559	GGAACAACAGAGACAAG	GAGGAGGACAGAGAGGG	0/1	15	15	29
Pig560	GGAACAACAGAGACAAG	GAGGAGGACAGAGAGGG	0/1	15	15	29
Pig561	GAGGAGGACAGAGAGGG	GGAACAACAGAGACAAG	0/1	15	15	29
Pig562	GGAACAACAGAGACAAG	GGAACAACAGAGACAAG	1/1	15	15	29
Pig563	GAGGAGGACAGAGAGGG	GAGGAGGACAGAGAGGG	0/0	14	14	29
Pig564	GAGGAGGACAGAGAGGG	GGAGAGGACAGGACAAG	0/0	14	14	29
Pig565	GAGGAGGACAGAGAGGG	AAGGAGGAAGAGACAAG	0/1	15	15	29
Pig566	GAGGAGGACAGGACAAG	GGAACAACAGAGACAAG	0/1	15	15	29
Pig567	GAGGAGGACAGGACAAG	GGAACAACAGAGACAAG	0/1	15	15	29
Pig568	GAGGAGGACAGAGAGGG	GGAACAACAGAGACAAG	0/1	15	15	29
Pig569	GAGGAGGACAGAGAGGG	GGAACAACAGAGACAAG	0/1	15	15	29
Pig570	AAGACAACAGAGACAAG	GAGGAGGACAGAGAGGG	0/1	15	15	29
Pig571	GGAGAGGACAGGACAAG	GGAACAACAGAGACAAG	0/1	15	15	29
Pig572	GGAGAGGACAGGACAAG	GGAACAACAGAGACAAG	0/1	15	15	29
Pig573	GGAACAACAGAGACAAG	GAGGAGGAAGAGACAAG	1/1	15	15	29
Pig574	GAGGAGGACAGAGAGGG	GGAACAACAGAGACAAG	0/1	12	15	29
Pig575	GAGGAGGACAGAGAGGG	AAGACAACAGAGACAAG	0/1	15	15	29
Pig576	GGAACAACAGAGACAAG	GGAGAGGACAGGACAAG	0/1	15	15	29
Pig577	GGAACAACAGAGACAAG	GGAACAACAGAGACAAG	1/1	15	15	29
Pig578	GGAACAACAGAGACAAG	GAGGAGGACAGAGAGGG	0/1	15	15	29
Pig579	GGAACAACAGAGACAAG	GAGGAGGACAGAGAGGG	0/1	15	15	29
Pig580	GAGGAGGACAGAGAGGG	GGAACAACAGAGACAAG	0/1	15	15	29
Pig581	GAGGAGGACAGAGAGGG	AAGGAGGAAGAGACAAG	0/1	15	15	29
Pig582	GGAGAGGACAGGACAAG	GAGGAGGACAGAGAAAG	0/0	14	14	29
Pig583	GGAACAACAGAGACAAG	GGAACAACAGAGACAAG	1/1	15	15	29
Pig584	GAGGAGGAAGAGACAAG	GAGGAGGACAGAGAGGG	0/1	15	15	29
Pig585	GAGGAGGACAGAGAGGG	GAGGAGGACAGAGAGGG	0/0	15	15	29
Pig586	GAGGAGGACAGAGAGGG	GAGGAGGACAGAGAGGG	0/0	14	14	29
Pig587	GAGGAGGACAGAGAGGG	GAGGAGGACAGAGAGGG	0/0	18	14	29
Pig588	GGAACAACAGAGACAAG	GAGGAGGACAGAGAGGG	0/1	15	15	29
Pig589	GAGGAGGACAGAGAGGG	GGAACAACAGAGACAAG	0/1	15	15	29
Pig590	GGAGAGGACAGGACAAG	GGAGAGGACAGGACAAG	0/0	12	15	29
Pig591	GGAACAACAGAGACAAG	GAGGAGGACAGAGAGGG	0/1	15	15	29
Pig592	GAGGAGGACAGAGAGGG	GAGGAGGACAGAGAGGG	0/0	14	14	29
Pig593	AAGGAGGAAGAGACAAG	GGAACAACAGAGACAAG	1/1	16	14	29
Pig594	GGAACAACAGAGACAAG	GAGGAGGACAGAGAGGG	0/1	15	15	29
Pig595	GGAACAACAGAGACAAG	GAGGAGGACAGAGAGGG	0/1	15	15	29
Pig596	GGAACAACAGAGACAAG	GAGGAGGACAGAGAGGG	0/1	15	15	29
Pig597	GGAACAACAGAGACAAG	GAGGAGGACAGAGAGGG	0/1	15	15	29
Pig598	GAGGAGGACAGAGAGGG	GGAACAACAGAGACAAG	0/1	15	15	29
Pig599	GGAGAGGACAGGACAAG	GGAACAACAGAGACAAG	0/1	15	15	29
Pig600	AAGACAACAGAGACAAG	GAGGAGGACAGGACAAG	0/1	15	15	29
Pig601	GGAACAACAGAGACAAG	GGAGAGGACAGGACAAG	0/1	15	15	29
Pig602	GGAACAACAGAGACAAG	GAGGAGGACAGAGAGGG	0/1	15	15	29
Pig603	AAGGAGGAAGAGAAAGA	GAGGAGGACAGAGAGGG	0/0	15	15	29
Pig604	GAGGAGGACAGAGAGGG	GGAGAGGACAGGACAAG	0/0	14	14	29
Pig605	GGAACAACAGAGACAAG	GGAGAGGACAGGACAAG	0/1	15	15	29
Pig606	GAGGAGGACAGAGAGGG	GGAGAGGACAGGACAAG	0/0	14	14	29
Pig607	GGAACAACAGAGACAAG	GAGGAGGACAGAGAGGG	0/1	14	15	29
Pig608	GGAACAACAGAGACAAG	GGAGAGGACAGGACAAG	0/1	15	15	29
Pig609	GAGGAGGACAGAGAGGG	GAGGAGGACAGAGAGGG	0/0	14	14	29
Pig610	GAGGAGGACAGAGAGGG	AAGGAGGAAGAGACAAG	0/1	15	15	29
Pig611	GAGGAGGACAGAGAGGG	GAGGAGGACAGGACAAG	0/0	14	14	29
Pig612	GAGGAGGACAGAGAGGG	GAGGAGGACAGAGAGGG	0/0	14	14	29
Pig613	AAGGAGGAAGAGACAAG	GAGGAGGACAGAGAGGG	0/1	15	15	29
Pig614	GAGGAGGACAGAGAGGG	AAGACAACAGAGACAAG	0/1	15	15	29
Pig615	GAGGAGGACAGAGAGGG	GGAACAACAGAGACAAG	0/1	15	15	29
Pig616	GAGGAGGACAGAGAGGG	GGAGAGGACAGGACAAG	0/0	14	14	29
Pig617	GAGGAGGACAGAGAGGG	GGAACAACAGAGACAAG	0/1	15	15	29
Pig618	GAGGAGGACAGAGAGGG	GAGGAGGACAGAGAGGG	0/0	14	14	29
Pig619	GGAACAACAGAGACAAG	GAGGAGGACAGAGAGGG	0/1	14	15	29
Pig620	GAGGAGGACAGAGAGGG	GAGGAGGACAGAGAGGG	0/0	15	15	29
Pig621	GAGGAGGACAGAGAGGG	GAGGAGGACAGAGAGGG	0/0	14	14	29
Pig622	GGAACAACAGAGACAAG	GAGGAGGACAGAGAGGG	0/1	15	15	29
Pig623	GGAGAGGACAGAGAGGG	AAGACAACAGAGACAAG	0/1	15	15	29
Pig624	GAGGAGGACAGAGAGGG	AAGGAGGAAGAGACAAG	0/1	15	15	29
Pig625	GAGGAGGACAGAGAGGG	AAGGAGGAAGAGAAAGA	0/0	14	14	29
Pig626	AAGACAACAGAGACAAG	GAGGAGGACAGAGAGGG	0/1	15	14	29
Pig627	GAGGAGGACAGAGAGGG	GGAGAGGACAGGACAAG	0/0	14	14	29
Pig628	GAGGAGGACAGGACAAG	GGAGAGGACAGGACAAG	0/0	15	15	29
Pig629	GGAGAGGACAGGACAAG	AAGGAGGAAGAGACAAG	0/1	15	15	29
Pig630	GGAACAACAGAGACAAG	GAGGAGGACAGAGAGGG	0/1	15	15	29
Pig631	GGAGAGGACAGGACAAG	GAGGAGGACAGAGAAAG	0/0	14	14	29
Pig632	GGAGAGGACAGAGAGGG	GAGGAGGAAGAGACAAG	0/1	15	15	29
Pig633	GAGACAACAGAGACAAG	GGAGAGGACAGGACAAG	0/1	15	15	29
Pig634	GGAACAACAGAGACAAG	GGAGAGGACAGGACAAG	0/1	15	15	29
Pig635	GGAACAACAGAGACAAG	GAGGAGGACAGAGAGGG	0/1	15	15	29
Pig636	GGAACAACAGAGACAAG	GGAGAGGACAGGACAAG	0/1	15	15	29
Pig637	GGAACAACAGAGACAAG	AAGGAGGAAGAGAAAGA	0/1	15	16	29
Pig638	AAGGAGGAAGAGACAAG	AAGGAGGAAGAGAAAGA	0/1	14	15	29
Pig639	GAGGAGGACAGAGAGGG	GAGGAGGAAGAGACAAG	0/1	15	15	29
Pig640	GAGGAGGACAGAGAGGG	GGAACAACAGAGACAAG	0/1	15	15	29
Pig641	GAGGAGGACAGAGAGGG	GAGGAGGACAGAGAGGG	0/0	14	14	29
Pig642	GAGGAGGACAGAGAGGG	GGAACAACAGAGACAAG	0/1	15	15	29
Pig643	GGAGAGGACAGGACAAG	AAGGAGGAAGAGAAAGA	0/0	15	15	29
Pig644	AAGGAGGAAGAGACAAG	GAGGAGGACAGAGAGGG	0/1	15	15	29
Pig645	GAGGAGGACAGAGAGGG	GAGGAGGAAGAGACAAG	0/1	15	15	29
Pig646	GAGGAGGACAGAGAGGG	GGAACAACAGAGACAAG	0/1	15	15	29
Pig647	GGAACAACAGAGACAAG	GAGGAGGACAGAGAGGG	0/1	15	15	29
Pig648	GAGGAGGACAGAGAGGG	GAGGAGGACAGAGAGGG	0/0	14	14	29
Pig649	GGAACAACAGAGACAAG	GAGGAGGACAGAGAGGG	0/1	15	15	29
Pig650	GGAGAGGACAGGACAAG	AAGACAACAGAGACAAG	0/1	15	15	29
Pig651	GAGGAGGACAGAGAGGG	GAGGAGGACAGAGAGGG	0/0	14	14	29
Pig652	GGAACAACAGAGACAAG	GGAGAGGACAGAGAGGG	0/1	15	15	29
Pig653	GGAGAGGACAGAGAGGG	GGAACAACAGAGACAAG	0/1	15	15	29
Pig654	GAGGAGGACAGAGAGGG	GGAACAACAGAGACAAG	0/1	15	15	29
Pig655	GGAACAACAGAGACAAG	GGAGAGGACAGGACAAG	0/1	15	15	29
Pig656	GAGGAGGACAGAGAGGG	GGAACAACAGAGACAAG	0/1	15	15	29
Pig657	GAGGAGGACAGAGAGGG	GAGGAGGACAGAGAGGG	0/0	14	14	29
Pig658	GAGGAGGACAGAGAGGG	GAGGAGGACAGAGAGGG	0/0	14	14	29
Pig659	GGAACAACAGAGACAAG	GAGGAGGACAGAGAGGG	0/1	15	15	29
Pig660	GAGGAGGACAGAGAGGG	GAGGAGGACAGAGAGGG	0/0	14	14	29
Pig661	GAGACAACAGAGACAAG	GGAGAGGACAGGACAAG	0/1	15	15	29
Pig662	GAGGAGGACAGAGAGGG	GAGGAGGACAGAGAGGG	0/0	14	14	29
Pig663	GAGGAGGACAGAGAGGG	GAGACAACAGAGACAAG	0/1	15	15	29
Pig664	GAGGAGGACAGAGAAAG	GAGGAGGACAGAGAGGG	0/0	14	15	29
Pig665	GGAACAACAGAGACAAG	GGAGAGGACAGGACAAG	0/1	15	15	29
Pig666	GGAACAACAGAGACAAG	GAGGAGGACAGAGAGGG	0/1	15	15	29
Pig667	GGAACAACAGAGACAAG	GGAACAACAGAGACAAG	1/1	15	15	29
Pig668	AAGGAGGAAGAGACAAG	GAGGAGGACAGAGAGGG	0/1	15	15	29
Pig669	AAGGAGGAAGAGAAAGA	GAGGAGGACAGAGAGGG	0/0	15	15	29
Pig670	AAGACAACAGAGACAAG	GAGGAGGACAGAGAGGG	0/1	15	15	29
Pig671	GAGACAACAGAGACAAG	GAGGAGGACAGAGAGGG	0/1	15	15	29
Pig672	GAGGAGGACAGAGAGGG	AAGGAGGAAGAGACAAG	0/1	15	15	29
Pig673	GGAGAGGACAGGACAAG	GGAACAACAGAGACAAG	0/1	15	15	29
Pig674	AAGGAGGAAGAGACAAG	GGAGAGGACAGGACAAG	0/1	15	15	29
Pig675	GGAGAGGACAGAGAGGG	AAGGAGGAAGAGACAAG	0/1	15	15	29
Pig676	GAGGAGGACAGAGAGGG	GAGGAGGACAGAGAGGG	0/0	14	14	29
Pig677	GGAACAACAGAGACAAG	GAGGAGGACAGAGAGGG	0/1	15	15	29
Pig678	GAGGAGGACAGAGAGGG	AAGGAGGAAGAGACAAG	0/1	15	14	29
Pig679	GAGGAGGACAGAGAGGG	GGAGAGGACAGGACAAG	0/0	14	14	29
Pig680	AAGACAACAGAGACAAG	GAGGAGGACAGAGAGGG	0/1	15	12	29
Pig681	GAGGAGGACAGAGAGGG	GAGGAGGACAGAGAGGG	0/0	14	14	29
Pig682	AAGGAGGAAGAGACAAG	GAGGAGGACAGAGAGGG	0/1	15	15	29
Pig683	GAGGAGGACAGAGAGGG	AAGGAGGAAGAGACAAG	0/1	15	12	29
Pig684	GAGGAGGACAGAGAGGG	GGAACAACAGAGACAAG	0/1	15	15	29
Pig685	AAGGAGGAAGAGACAAG	GGAGAGGACAGAGAGGG	0/1	15	15	29
Pig686	GAGGAGGACAGAGAGGG	GGAACAACAGAGACAAG	0/1	15	15	29
Pig687	GGAGAGGACAGGACAAG	GGAACAACAGAGACAAG	0/1	15	15	29
Pig688	GAGGAGGACAGGACAAG	GGAACAACAGAGACAAG	0/1	15	15	29
Pig689	GGAACAACAGAGACAAG	GGAACAACAGAGACAAG	1/1	15	15	29
Pig690	GAGGAGGACAGAGAGGG	GGAACAACAGAGACAAG	0/1	15	15	29
Pig691	GAGGAGGACAGGACAAG	GGAACAACAGAGACAAG	0/1	15	15	29
Pig692	GAGGAGGACAGAGAGGG	GGAACAACAGAGACAAG	0/1	15	15	29
Pig693	GAGGAGGACAGAGAGGG	AAGGAGGAAGAGAAAGA	0/0	15	15	29
Pig694	GAGGAGGACAGAGAGGG	GGAGAGGACAGGACAAG	0/0	14	14	29
Pig695	GAGGAGGACAGAGAGGG	AAGGAGGAAGAGACAAG	0/1	15	15	29
Pig696	GGAGAGGACAGGACAAG	GAGGAGGACAGAGAGGG	0/0	14	14	29
Pig697	GGAACAACAGAGACAAG	GAGGAGGACAGAGAGGG	0/1	15	15	29
Pig698	GGAGAGGACAGGACAAG	GGAGAGGACAGGACAAG	0/0	14	14	29
Pig699	GGAACAACAGAGACAAG	GGAGAGGACAGGACAAG	0/1	15	15	29
Pig700	GGAACAACAGAGACAAG	GAGGAGGACAGAGAGGG	0/1	15	14	29
Pig701	GAGGAGGACAGAGAGGG	AAGGAGGAAGAGACAAG	0/1	15	15	29
Pig702	GGAGAGGACAGAGAGGG	GAGACAACAGAGACAAG	0/1	15	15	29
Pig703	GAGGAGGACAGAGAGGG	GGAACAACAGAGACAAG	0/1	15	15	29
Pig704	GGAACAACAGAGACAAG	GGAGAGGACAGAGAGGG	0/1	15	15	29
Pig705	GAGGAGGACAGAGAGGG	GAGGAGGACAGAGAGGG	0/0	14	14	29
Pig706	GAGGAGGACAGAGAGGG	GGAACAACAGAGACAAG	0/1	15	15	29
Pig707	GGAGAGGACAGGACAAG	AAGACAACAGAGACAAG	0/1	15	15	29
Pig708	GGAGAGGACAGGACAAG	AAGACAACAGAGACAAG	0/1	15	15	29
Pig709	GAGGAGGACAGAGAGGG	GGAACAACAGAGACAAG	0/1	15	15	29
Pig710	GAGGAGGACAGAGAGGG	GAGGAGGACAGAGAGGG	0/0	14	14	29
Pig711	GGAACAACAGAGACAAG	GGAGAGGACAGGACAAG	0/1	15	15	29
Pig712	GGAGAGGACAGGACAAG	GAGGAGGACAGGACAAG	0/0	14	14	29
Pig713	AAGACAACAGAGACAAG	GAGGAGGACAGAGAGGG	0/1	15	15	29
Pig714	AAGGAGGAAGAGACAAG	GAGGAGGACAGAGAGGG	0/1	14	15	29
Pig715	GAGGAGGACAGAGAGGG	GGAACAACAGAGACAAG	0/1	15	15	29
Pig716	GGAACAACAGAGACAAG	GAGGAGGACAGGACAAG	0/1	15	15	29
Pig717	GGAGAGGACAGGACAAG	GAGGAGGACAGAGAGGG	0/0	14	14	29
Pig718	GGAACAACAGAGACAAG	GAGGAGGACAGGACAAG	0/1	15	15	29
Pig719	GAGGAGGACAGAGAGGG	GAGGAGGAAGAGACAAG	0/1	15	15	29
Pig720	GGAACAACAGAGACAAG	GAGGAGGACAGAGAGGG	0/1	15	15	29
Pig721	AAGGAGGAAGAGACAAG	GAGGAGGACAGAGAGGG	0/1	15	15	29
Pig722	AAGGAGGAAGAGAAAGA	GAGGAGGACAGAGAGGG	0/0	15	15	29
Pig723	GGAGAGGACAGGACAAG	GGAACAACAGAGACAAG	0/1	15	15	29
Pig724	GAGGAGGACAGAGAGGG	GGAACAACAGAGACAAG	0/1	15	15	29
Pig725	GAGGAGGACAGAGAGGG	GGAACAACAGAGACAAG	0/1	15	15	29
Pig726	AAGGAGGAAGAGACAAG	GGAGAGGACAGGACAAG	0/1	15	15	29
Pig727	AAGACAACAGAGACAAG	GAGGAGGACAGAGAGGG	0/1	15	15	29
Pig728	GAGGAGGACAGAGAGGG	AAGACAACAGAGACAAG	0/1	15	14	29
Pig729	GAGGAGGACAGAGAGGG	GGAACAACAGAGACGGG	0/1	15	15	29
Pig730	GGAACAACAGAGACGGG	GAGGAGGACAGAGAGGG	0/1	15	15	29
Pig731	GGAGAGGACAGGACAAG	GAGGAGGACAGAGAGGG	0/0	14	14	29
Pig732	GGAGAGGACAGGACAAG	GAGGAGGACAGAGAGGG	0/0	14	14	29
Pig733	GAGGAGGACAGAGAGGG	GGAGAGGACAGGACAAG	0/0	14	14	29
Pig734	AAGACAACAGAGACAAG	GGAGAGGACAGGACAAG	0/1	15	15	29
Pig735	GAGGAGGACAGAGAGGG	GAGGAGGACAGAGAGGG	0/0	14	15	29
Pig736	GAGACAACAGAGACAAG	GGAGAGGACAGAGAGGG	0/1	15	15	29
Pig737	GGAGAGGACAGAGAGGG	GAGACAACAGAGACAAG	0/1	12	15	29
Pig738	GGAACAACAGAGACAAG	GGAGAGGACAGGACAAG	0/1	15	15	29
Pig739	AAGGAGGAAGAGACAAG	GAGGAGGACAGAGAGGG	0/1	15	15	29
Pig740	GAGGAGGACAGAGAGGG	GGAACAACAGAGACAAG	0/1	15	15	29
Pig741	GGAGAGGACAGGACAAG	GGAACAACAGAGACAAG	0/1	15	15	29
Pig742	GAGGAGGACAGAGAGGG	GGAACAACAGAGACAAG	0/1	15	15	29
Pig743	AAGGAGGAAGAGAAAGA	GAGGAGGACAGAGAGGG	0/0	15	15	29
Pig744	GGAGAGGACAGGACAAG	GGAACAACAGAGACAAG	0/1	15	15	29
Pig745	GGAGAGGACAGGACAAG	GGAACAACAGAGACAAG	0/1	15	15	29
Pig746	GAGGAGGACAGAGAGGG	GGAACAACAGAGACAAG	0/1	15	15	29
Pig747	GAGGAGGACAGAGAGGG	GAGGAGGACAGAGAGGG	0/0	14	15	29
Pig748	GGAACAACAGAGACAAG	GAGGAGGACAGAGAGGG	0/1	15	15	29
Pig749	GAGGAGGACAGAGAGGG	GAGGAGGACAGAGAGGG	0/0	14	14	29
Pig750	GAGGAGGACAGAGAGGG	GGAACAACAGAGACAAG	0/1	15	15	29
Pig751	AAGGAGGAAGAGACAAG	GAGGAGGACAGAGAGGG	0/1	13	14	29
Pig752	GGAACAACAGAGACAAG	GGAGAGGACAGGACAAG	0/1	15	15	29
Pig753	GAGGAGGACAGAGAGGG	GGAGAGGACAGGACAAG	0/0	14	14	29
Pig754	GGAACAACAGAGACAAG	GGAACAACAGAGACAAG	1/1	15	15	29
Pig755	GAGGAGGACAGAGAGGG	AAGGAGGAAGAGACAAG	0/1	15	15	29
Pig756	GAGGAGGACAGAGAGGG	GGAACAACAGAGACAAG	0/1	15	15	29
Pig757	GGAGAGGACAGGACAAG	GAGGAGGACAGAGAGGG	0/0	15	15	29
Pig758	GAGGAGGACAGAGAGGG	GGAACAACAGAGACAAG	0/1	15	15	29
Pig759	GAGGAGGACAGAGAGGG	GAGGAGGACAGAGAGGG	0/0	14	14	29
Pig760	GGAACAACAGAGACAAG	GGAGAGGACAGGACGGG	0/1	15	14	29
Pig761	GAGGAGGACAGAGAGGG	GGAACAACAGAGACAAG	0/1	15	15	29
Pig762	GAGGAGGACAGAGAGGG	GAGGAGGACAGAGAGGG	0/0	14	14	29
Pig763	GGAGAGGACAGAGAGGG	GAGGAGGACAGAGAGGG	0/0	14	14	29
Pig764	GGAGAGGACAGGACAAG	GGAACAACAGAGACAAG	0/1	15	15	29
Pig765	GAGGAGGACAGAGAGGG	AAGGAGGAAGAGAAAGA	0/0	15	15	29
Pig766	GGAACAACAGAGACGGG	GAGGAGGACAGAGAGGG	0/1	15	15	29
Pig767	GAGGAGGACAGAGAGGG	GAGGAGGACAGAGAGGG	0/0	6	14	29
Pig768	GAGGAGGACAGGACAAG	GAGGAGGACAGAGAGGG	0/0	14	14	29
Pig769	GGAACAACAGAGACAAG	GGAACAACAGAGACAAG	1/1	16	16	29
Pig770	AAGGAGGAAGAGAAAGA	GGAACAACAGAGACAAG	0/1	15	15	29
Pig771	GAGGAGGACAGAGAGGG	GGAACAACAGAGACAAG	0/1	15	15	29
Pig772	GAGGAGGACAGAGAGGG	GGAACAACAGAGACAAG	0/1	15	15	29
Pig773	GGAGAGGACAGGACAAG	GGAACAACAGAGACAAG	0/1	15	15	29
Pig774	GAGGAGGACAGAGAGGG	AAGGAGGAAGAGACAAG	0/1	15	15	29
Pig775	GGAACAACAGAGACAAG	GGAACAACAGAGACAAG	1/1	16	16	29
Pig776	AAGGAGGAAGAGACAAG	GAGGAGGACAGAGAGGG	0/1	15	15	29
Pig777	GAGGAGGACAGAGAGGG	GAGGAGGACAGAGAGGG	0/0	14	14	29
Pig778	GAGGAGGACAGAGAGGG	GGAACAACAGAGACAAG	0/1	15	15	29
Pig779	GGAACAACAGAGACAAG	GAGGAGGACAGAGAGGG	0/1	15	15	29
Pig780	AAGACAACAGAGACAAG	GGAGAGGACAGGACAAG	0/1	15	15	29
Pig781	AAGACAACAGAGACAAG	GAGGAGGACAGAGAGGG	0/1	15	15	29
Pig782	GGAGAGGACAGGACAAG	AAGACAACAGAGACAAG	0/1	15	14	29
Pig783	GGAGAGGACAGGACAAG	GGAACAACAGAGACAAG	0/1	15	15	29
Pig784	GGAGAGGACAGGACAAG	GAGGAGGACAGAGAGGG	0/0	14	14	29
Pig785	GAGGAGGACAGAGAGGG	GGAACAACAGAGACAAG	0/1	15	15	29
Pig786	GAGGAGGACAGAGAGGG	GGAACAACAGAGACAAG	0/1	15	15	29
Pig787	GGAGAGGACAGGACAAG	GGAACAACAGAGACAAG	0/1	14	14	29
Pig788	AAGACAACAGAGACAAG	GAGGAGGACAGAGAGGG	0/1	15	15	29
Pig789	AAGACAACAGAGACAAG	GAGGAGGACAGAGAGGG	0/1	15	15	29
Pig790	AAGGAGGACAGAGAGGG	GGAACAACAGAGACAAG	0/1	15	15	29
Pig791	GAGGAGGACAGAGAGGG	GAGGAGGACAGAGAGGG	0/0	14	9	29
Pig792	GAGGAGGACAGAGAGGG	GGAGAGGACAGGACAAG	0/0	14	14	29
Pig793	GAGGAGGACAGAGAGGG	GGAACAACAGAGACAAG	0/1	15	15	29
Pig794	GGAGAGGACAGGACAAG	GAGGAGGACAGAGAGGG	0/0	14	14	29
Pig795	AAGGAGGAAGAGACAAG	GGAACAACAGAGACAAG	1/1	15	16	29
Pig796	GAGGAGGACAGAGAGGG	GAGGAGGACAGAGAGGG	0/0	14	14	29
Pig797	GGAACAACAGAGACAAG	GAGGAGGACAGAGAGGG	0/1	15	15	29
Pig798	GAGGAGGACAGAGAGGG	GAGGAGGACAGAGAGGG	0/0	14	14	29
Pig799	GAGGAGGACAGAGAGGG	GGAACAACAGAGACAAG	0/1	15	15	29
Pig800	GAGGAGGACAGAGAGGG	GGAACAACAGAGACAAG	0/1	15	15	29
Pig801	GGAGAGGACAGGACAAG	GGAACAACAGAGACAAG	0/1	15	15	29
Pig802	GAGGAGGACAGAGAGGG	GGAACAACAGAGACAAG	0/1	15	15	29
Pig803	GAGGAGGACAGAGAGGG	GAGGAGGACAGAGAGGG	0/0	14	14	29
Pig804	GAGGAGGACAGAGAGGG	GAGGAGGACAGAGAGGG	0/0	14	14	29
Pig805	GAGGAGGAAGAGACAAG	GAGGAGGACAGAGAGGG	0/1	15	15	29
Pig806	GAGGAGGACAGAGAGGG	GGAACAACAGAGACAAG	0/1	15	15	29
Pig807	GGAGAGGACAGGACAAG	GGAACAACAGAGACAAG	0/1	15	15	29
Pig808	GAGGAGGACAGAGAGGG	GGAACAACAGAGACAAG	0/1	15	15	29
Pig809	GAGGAGGACAGAGAGGG	AAGACAACAGAGACAAG	0/1	15	15	29
Pig810	GGAACAACAGAGACAAG	GAGGAGGACAGAGAGGG	0/1	15	15	29
Pig811	GAGGAGGACAGAGAGGG	GGAACAACAGAGACAAG	0/1	15	15	29
Pig812	GGAGAGGACAGGACAAG	GAGGAGGACAGAGAGGG	0/0	14	14	29
Pig813	GGAGAGGACAGGACAAG	GGAACAACAGAGACAAG	0/1	15	15	29
Pig814	AAGGAGGAAGAGACAAG	GAGGAGGACAGAGAGGG	0/1	15	15	29
Pig815	GAGGAGGACAGAGAGGG	GGAACAACAGAGACAAG	0/1	15	15	29
Pig816	GGAGAGGACAGGACAAG	GAGGAGGACAGAGAGGG	0/0	14	14	29
Pig817	GGAACAACAGAGACAAG	GAGGAGGACAGAGAGGG	0/1	15	15	29
Pig818	GAGGAGGACAGAGAGGG	GGAACAACAGAGACAAG	0/1	15	15	29
Pig819	GGAGAGGACAGGACAAG	AAGGAGGAAGAGACAAG	0/1	15	15	29
Pig820	GGAACAACAGAGACAAG	GGAGAGGACAGGACAAG	0/1	15	15	29
Pig821	GGAGAGGACAGGACAAG	GAGGAGGACAGAGAGGG	0/0	14	14	29
Pig822	GGAGAGGACAGGACAAG	GAGGAGGACAGAGAGGG	0/0	14	14	29
Pig823	GAGGAGGACAGAGAGGG	GAGGAGGACAGAGAGGG	0/0	14	14	29
Pig824	GAGACAACAGAGACAAG	GAGGAGGACAGAGAGGG	0/1	15	15	29
Pig825	GGAGAGGACAGGACAAG	GGAACAACAGAGACAAG	0/1	15	15	29
Pig826	GAGGAGGACAGAGAGGG	GGAGAGGACAGGACAAG	0/0	15	15	29
Pig827	GGAGAGGACAGGACAAG	GAGGAGGACAGAGAGGG	0/0	0	14	29
Pig828	GGAGAGGACAGGACAAG	GAGGAGGACAGAGAGGG	0/0	14	14	29
Pig829	GAGGAGGACAGAGAGGG	GAGGAGGACAGGACAAG	0/0	14	11	29
Pig830	GGAACAACAGAGACAAG	GAGGAGGACAGAGAGGG	0/1	15	15	29
Pig831	GGAACAACAGAGACAAG	GAGGAGGACAGAGAGGG	0/1	15	15	29
Pig832	GGAGAGGACAGGACAAG	GAGACAACAGAGACAAG	0/1	15	15	29
Pig833	GAGGAGGACAGAGAGGG	GGAACAACAGAGACAAG	0/1	15	15	29
Pig834	GGAACAACAGAGACAAG	GAGGAGGACAGAGAGGG	0/1	15	15	29
Pig835	GAGGAGGACAGAGAGGG	GAGGAGGACAGAGAGGG	0/0	14	14	29
Pig836	GGAGAGGACAGAGAGGG	GGAACAACAGAGACAAG	0/1	15	15	29
Pig837	GAGGAGGACAGAGAGGG	GGAACAACAGAGACAAG	0/1	15	15	29
Pig838	GAGGAGGACAGAGAGGG	GAGACAACAGAGACAAG	0/1	15	15	29
Pig839	GGAACAACAGAGACAAG	GAGGAGGACAGAGAGGG	0/1	15	15	29
Pig840	AAGACAACAGAGACAAG	GGAGAGGACAGGACAAG	0/1	15	15	29
Pig841	GGAACAACAGAGACAAG	GAGGAGGACAGAGAGGG	0/1	15	15	29
Pig842	GGAGAGGACAGGACAAG	GAGGAGGACAGAGAGGG	0/0	14	14	29
Pig843	GGAGAGGACAGGACAAG	AAGACAACAGAGACAAG	0/1	15	15	29
Pig844	GAGGAGGACAGAGAGGG	GAGGAGGACAGAGAGGG	0/0	14	14	29
Pig845	GGAACAACAGAGACAAG	GAGGAGGACAGAGAGGG	0/1	15	15	29
Pig846	AAGGAGGAAGAGACAAG	GGAGAGGACAGGACAAG	0/1	15	15	29
Pig847	GAGGAGGACAGAGAGGG	GAGGAGGACAGAGAGGG	0/0	14	11	29
Pig848	GAGGAGGACAGAGAGGG	GGAGAGGACAGGACAAG	0/0	14	14	29
Pig849	GGAACAACAGAGACAAG	GAGGAGGACAGAGAGGG	0/1	15	15	29
Pig850	GGAACAACAGAGACAAG	GGAGAGGACAGGACAAG	0/1	15	15	29
Pig851	GGAGAGGACAGGACAAG	GGAGAGGACAGAGAGGG	0/0	14	14	29
Pig852	GAGGAGGACAGAGAGGG	GGAACAACAGAGACAAG	0/1	15	15	29
Pig853	GAGGAGGACAGAGAGGG	GAGGAGGACAGGACAAG	0/0	15	15	29
Pig854	GAGGAGGACAGAGAGGG	GAGGAGGACAGAGAGGG	0/0	14	14	29
Pig855	GGAGAGGACAGGACAAG	GGAGAGGACAGGACAAG	0/0	14	14	29
Pig856	GAGGAGGACAGAGAGGG	GAGGAGGACAGAGAGGG	0/0	14	14	29
Pig857	GGAACAACAGAGACAAG	GAGGAGGACAGAGAGGG	0/1	15	15	29
Pig858	GAGGAGGACAGAGAGGG	GGAACAACAGAGACAAG	0/1	15	15	29
Pig859	GAGGAGGACAGAGAGGG	GAGGAGGACAGAGAGGG	0/0	17	14	29
Pig860	GGAACAACAGAGACAAG	GAGGAGGACAGAGAGGG	0/1	15	15	29
Pig861	GAGGAGGACAGAGAGGG	AAGGAGGAAGAGACAAG	0/1	15	15	29
Pig862	GAGGAGGACAGAGAGGG	GGAACAACAGAGACAAG	0/1	15	15	29
Pig863	GAGGAGGACAGAGAGGG	GAGGAGGACAGAGAGGG	0/0	14	14	29
Pig864	GAGGAGGACAGAGAGGG	GGAACAACAGAGACAAG	0/1	15	15	29
Pig865	GAGGAGGACAGAGAGGG	GGAACAACAGAGACAAG	0/1	15	15	29
Pig866	GGAACAACAGAGACAAG	GGAGAGGACAGGACAAG	0/1	15	15	29
Pig867	GGAACAACAGAGACAAG	GGAACAACAGAGACAAG	1/1	16	16	29
Pig868	GGAACAACAGAGACAAG	GAGGAGGACAGAGAGGG	0/1	15	15	29
Pig869	GGAACAACAGAGACAAG	GAGGAGGACAGAGAGGG	0/1	15	15	29
Pig870	GGAGAGGACAGGACAAG	AAGACAACAGAGACAAG	0/1	15	15	29
Pig871	GGAGAGGACAGGACAAG	GGAACAACAGAGACAAG	0/1	15	15	29
Pig872	GGAACAACAGAGACAAG	GGAGAGGACAGGACAAG	0/1	15	15	29
Pig873	GGAGAGGACAGGACAAG	GGAACAACAGAGACAAG	0/1	15	15	29
Pig874	GGAACAACAGAGACAAG	GAGGAGGACAGAGAGGG	0/1	15	15	29
Pig875	GAGGAGGACAGAGAGGG	AAGGAGGAAGAGACAAG	0/1	15	15	29
Pig876	GAGGAGGACAGAGAGGG	GGAACAACAGAGACAAG	0/1	15	15	29
Pig877	GGAGAGGACAGGACAAG	GGAACAACAGAGACAAG	0/1	15	15	29
Pig878	GGAACAACAGAGACAAG	GAGGAGGACAGAGAGGG	0/1	14	15	29
Pig879	GAGGAGGACAGAGAGGG	GAGGAGGACAGAGAGGG	0/0	14	14	29
Pig880	GGAACAACAGAGACAAG	GGAGAGGACAGGACAAG	0/1	15	15	29
Pig881	GGAACAACAGAGACAAG	GAGGAGGACAGAGAGGG	0/1	15	15	29
Pig882	GAGGAGGACAGAGAGGG	GGAACAACAGAGACAAG	0/1	15	15	29
Pig883	GGAACAACAGAGACAAG	GAGGAGGACAGAGAGGG	0/1	15	15	29
Pig884	GGAGAGGACAGGACAAG	GGAACAACAGAGACAAG	0/1	15	12	29
Pig885	GGAGAGGACAGGACAAG	GGAACAACAGAGACAAG	0/1	15	15	29
Pig886	GAGACAACAGAGACAAG	AAGGAGGAAGAGACAAG	1/1	15	15	29
Pig887	AAGACAACAGAGACAAG	GGAGAGGACAGGACAAG	0/1	15	15	29
Pig888	GAGGAGGACAGGACAAG	AAGACAACAGAGACAAG	0/1	15	15	29
Pig889	GAGGAGGACAGAGAGGG	GGAGAGGACAGGACAAG	0/0	14	14	29
Pig890	GGAGAGGACAGGACAAG	AAGGAGGAAGAGAAAGA	0/0	15	15	29
Pig891	GAGGAGGACAGAGAGGG	GAGGAGGACAGGACAAG	0/0	14	14	29
Pig892	GGAACAACAGAGACAAG	GAGGAGGACAGAGAGGG	0/1	15	15	29
Pig893	GAGGAGGACAGAGAGGG	GGAACAACAGAGACAAG	0/1	15	15	29
Pig894	AAGACAACAGAGACAAG	GAGGAGGACAGAGAGGG	0/1	15	15	29
Pig895	GAGGAGGACAGAGAGGG	GGAACAACAGAGACAAG	0/1	15	15	29
Pig896	GGAAAGGACAGAGAGGG	AAGACAACAGAGACAAG	0/1	15	15	29
Pig897	GAGGAGGACAGAGAGGG	GAGGAGGACAGAGAGGG	0/0	14	14	29
Pig898	GGAACAACAGAGACAAG	GGAGAGGACAGGACAAG	0/1	15	15	29
Pig899	GAGGAGGACAGAGAGGG	GAGGAGGACAGAGAGGG	0/0	14	14	29
Pig900	GAGGAGGACAGAGAGGG	AAGGAGGAAGAGACAAG	0/1	15	15	29
Pig901	GGAACAACAGAGACAAG	GGAGAGGACAGGACAAG	0/1	15	15	29
Pig902	GAGGAGGACAGAGAGGG	GGAACAACAGAGACAAG	0/1	15	15	29
Pig903	AAGGAGGAAGAGACAAG	GAGGAGGACAGAGAGGG	0/1	15	15	29
Pig904	GGAACAACAGAGACAAG	GGAGAGGACAGGACAAG	0/1	15	15	29
Pig905	GAGGAGGACAGAGAGGG	GGAACAACAGAGACAAG	0/1	15	15	29
Pig906	GGAACAACAGAGACAAG	GAGGAGGACAGAGAGGG	0/1	15	15	29
Pig907	GAGGAGGACAGAGAGGG	GGAACAACAGAGACAAG	0/1	0	15	29
Pig908	GGAACAACAGAGACAAG	GAGGAGGACAGAGAGGG	0/1	15	15	29
Pig909	GGAGAGGACAGGACAAG	GGAACAACAGAGACAAG	0/1	15	15	29
Pig910	GGAACAACAGAGACAAG	AAGGAGGAAGAGAAAGA	0/1	16	15	29
Pig911	GGAACAACAGAGACAAG	GGAGAGGACAGGACAAG	0/1	15	15	29
Pig912	GGAACAACAGAGACAAG	GGAACAACAGAGACAAG	1/1	15	12	29
Pig913	GAGGAGGACAGAGAGGG	GGAACAACAGAGACAAG	0/1	15	15	29
Pig914	GGAACAACAGAGACAAG	GGAGAGGACAGGACAAG	0/1	15	15	29
Pig915	GAGGAGGACAGAGAGGG	GGAGAGGACAGGACGGG	0/0	0	15	29
Pig916	GGAGAGGACAGGACAAG	AAGGAGGACAGAGAGGG	0/0	14	14	29
Pig917	GGAACAACAGAGACAAG	GAGGAGGACAGAGAGGG	0/1	15	15	29
Pig918	AAGACAACAGAGACAAG	GAGGAGGACAGAGAGGG	0/1	15	15	29
Pig919	GGAACAACAGAGACAAG	GAGGAGGACAGAGAGGG	0/1	15	15	29
Pig920	GGAGAGGACAGGACAAG	AAGACAACAGAGACAAG	0/1	15	15	29
Pig921	GGAACAACAGAGACAAG	GAGGAGGACAGAGAGGG	0/1	15	15	29
Pig922	GGAGAGGACAGGACAAG	GAGGAGGACAGAGAGGG	0/0	15	15	29
Pig923	GAGGAGGACAGAGAGGG	GAGGAGGACAGAGAGGG	0/0	14	14	29
Pig924	AAGACAACAGAGACAAG	GAGGAGGACAGAGAGGG	0/1	15	15	29
Pig925	GAGGAGGACAGAGAGGG	GGAACAACAGAGACAAG	0/1	15	15	29
Pig926	GAGACAACAGAGACAAG	GGAGAGGACAGGACAAG	0/1	15	15	29
Pig927	GAGGAGGACAGAGAGGG	GAGGAGGACAGAGAGGG	0/0	15	15	29
Pig928	GAGGAGGACAGAGAGGG	GGAACAACAGAGACAAG	0/1	15	15	29
Pig929	GAGGAGGACAGAGAGGG	GGAACAACAGAGACAAG	0/1	15	15	29
Pig930	GGAACAACAGAGACAAG	GAGGAGGACAGAGAGGG	0/1	15	15	29
Pig931	GGAGAGGACAGAGAGGG	GAGGAGGACAGAGAGGG	0/0	14	14	29
Pig932	GAGGAGGACAGAGAGGG	GGAGAGGACAGGACAAG	0/0	15	14	29
Pig933	AAGACAACAGAGACAAG	GAGGAGGACAGAGAGGG	0/1	15	13	29
Pig934	GGAACAACAGAGACAAG	GGAGAGGACAGGACAAG	0/1	15	15	29
Pig935	AAGGAGGAAGAGACAAG	GAGGAGGACAGGACAAG	0/1	15	15	29
Pig936	GGAGAGGACAGGACAAG	GGAACAACAGAGACAAG	0/1	15	15	29
Pig937	AAGACAACAGAGACAAG	GGAGAGGACAGGACAAG	0/1	15	15	29
Pig938	GAGGAGGACAGAGAGGG	AAGACAACAGAGACAAG	0/1	15	15	29
Pig939	AAGACAACAGAGACAAG	GAGGAGGACAGAGAGGG	0/1	15	15	29
Pig940	AAGACAACAGAGACAAG	GGAACAACAGAGACAAG	1/1	16	16	29
Pig941	GGAGAGGACAGGACAAG	AAGGAGGAAGAGACAAG	0/1	15	15	29
Pig942	GAGGAGGACAGGACAAG	GGAGAGGACAGGACAAG	0/0	14	14	29
Pig943	GAGGAGGACAGAGAGGG	GGAACAACAGAGACAAG	0/1	15	15	29
Pig944	GAGGAGGACAGAGAGGG	GAGGAGGACAGAGAGGG	0/0	14	14	29
Pig945	GAGGAGGACAGAGAGGG	GAGGAGGACAGAGAGGG	0/0	14	14	29
Pig946	GAGGAGGACAGAGAGGG	GGAACAACAGAGACAAG	0/1	15	15	29
Pig947	GGAACAACAGAGACAAG	GGAGAGGACAGGACAAG	0/1	15	15	29
Pig948	GAGGAGGACAGAGAGGG	GGAGAGGACAGGACAAG	0/0	14	14	29
Pig949	GGAGAGGACAGGACAAG	GAGGAGGACAGAGAGGG	0/0	14	14	29
Pig950	GGAACAACAGAGACAAG	GAGGAGGAAGAGACAAG	1/1	16	15	29
Pig951	GGAGAGGACAGGACAAG	GGAACAACAGAGACAAG	0/1	15	15	29
Pig952	GGAGAGGACAGGACAAG	GGAACAACAGAGACAAG	0/1	15	15	29
Pig953	GAGGAGGACAGAGAGGG	GGAACAACAGAGACAAG	0/1	15	15	29
Pig954	GAGGAGGACAGAGAGGG	AAGGAGGAAGAGACAAG	0/1	15	14	29
Pig955	GAGGAGGACAGAGAGGG	AAGACAACAGAGACAAG	0/1	12	15	29
Pig956	GGAGAGGACAGGACAAG	GAGGAGGACAGAGAGGG	0/0	14	14	29
Pig957	AAGGAGGAAGAGACAAG	GAGGAGGACAGAGAGGG	0/1	15	15	29
Pig958	AAGACAACAGAGACAAG	GAGGAGGACAGAGAGGG	0/1	14	15	29
Pig959	AAGACAACAGAGACAAG	GAGGAGGACAGAGAGGG	0/1	15	15	29
Pig960	GGAACAACAGAGACAAG	GAGGAGGACAGAGAGGG	0/1	15	15	29
Pig961	GAGGAGGACAGAGAGGG	GGAACAACAGAGACAAG	0/1	15	15	29
Pig962	GAGGAGGACAGAGAGGG	GGAACAACAGAGACAAG	0/1	14	15	29
Pig963	GAGGAGGACAGAGAGGG	GGAACAACAGAGACAAG	0/1	15	15	29
Pig964	GGAACAACAGAGACAAG	GAGGAGGACAGAGAGGG	0/1	15	15	29
Pig965	GGAACAACAGAGACAAG	GAGGAGGACAGAGAGGG	0/1	15	15	29
Pig966	GGAGAGGACAGGACAAG	AAGGAGGAAGAGACAAG	0/1	15	15	29
Pig967	GAGGAGGACAGAGAGGG	GGAACAACAGAGACAAG	0/1	15	15	29
Pig968	GAGGAGGACAGAGAGGG	GGAACAACAGAGACAAG	0/1	15	15	29
Pig969	GGAGAGGACAGGACAAG	GAGGAGGACAGGACAAG	0/0	14	14	29
Pig970	GGAGAGGACAGGACAAG	GAGGAGGACAGAGAGGG	0/0	14	14	29
Pig971	GAGGAGGACAGAGAGGG	GGAACAACAGAGACAAG	0/1	15	15	29
Pig972	GGAGAGGACAGGACAAG	GAGGAGGACAGAGAGGG	0/0	14	14	29
Pig973	GGAACAACAGAGACAAG	GAGGAGGACAGAGAGGG	0/1	12	15	29
Pig974	GGAGAGGACAGGACAAG	GAGGAGGACAGAGAGGG	0/0	14	14	29
Pig975	GGAACAACAGAGACAAG	GAGGAGGACAGAGAGGG	0/1	15	15	29
Pig976	GGAACAACAGAGACAAG	GAGGAGGACAGAGAGGG	0/1	15	15	29
Pig977	GAGGAGGAAGAGACAAG	GAGGAGGACAGAGAGGG	0/1	15	15	29
Pig978	AAGACAACAGAGACAAG	GAGGAGGACAGAGAGGG	0/1	15	15	29
Pig979	GGAACAACAGAGACAAG	GGAGAGGACAGGACAAG	0/1	17	15	29
Pig980	GGAGAGGACAGGACAAG	GGAACAACAGAGACAAG	0/1	15	15	29
Pig981	GGAACAACAGAGACAAG	GGAGAGGACAGGACAAG	0/1	15	15	29
Pig982	AAGGAGGAAGAGACAAG	GAGGAGGACAGAGAGGG	0/1	15	15	29
Pig983	GAGGAGGACAGAGAGGG	GGAGAGGACAGGACAAG	0/0	14	14	29
Pig984	GAGGAGGACAGAGAGGG	GGAACAACAGAGACAAG	0/1	15	15	29
Pig985	GGAACAACAGAGACAAG	GAGGAGGACAGAGAGGG	0/1	15	15	29
Pig986	AAGACAACAGAGACAAG	GAGGAGGACAGAGAGGG	0/1	15	15	29
Pig987	GGAACAACAGAGACAAG	GGAACAACAGAGACAAG	1/1	16	15	29
Pig988	AAGGAGGAAGAGACAAG	GAGGAGGACAGAGAGGG	0/1	15	15	29
Pig989	GGAACAACAGAGACAAG	GAGGAGGACAGAGAGGG	0/1	15	15	29
Pig990	GAGGAGGACAGAGAGGG	GAGGAGGACAGAGAGGG	0/0	14	14	29
Pig991	GAGGAGGACAGAGAGGG	AAGACAACAGAGACAAG	0/1	15	15	29
Pig992	AAGGAGGAAGAGACAAG	GGAGAGGACAGGACAAG	0/1	15	15	29
Pig993	GAGGAGGACAGAGAGGG	AAGACAACAGAGACAAG	0/1	15	15	29
Pig994	GGAACAACAGAGACAAG	GAGGAGGACAGAGAGGG	0/1	15	14	29
Pig995	AAGACAACAGAGACAAG	GGAACAACAGAGACAAG	1/1	15	15	29
Pig996	GAGGAGGACAGAGAGGG	GGAGAGGACAGGACAAG	0/0	14	14	29
Pig997	GAGGAGGACAGAGAGGG	GAGGAGGACAGAGAGGG	0/0	11	14	29
Pig998	GAGGAGGACAGAGAGGG	GGAACAACAGAGACAAG	0/1	12	12	29
Pig999	GAGGAGGACAGAGAGGG	GGAACAACAGAGACAAG	0/1	14	15	29
Pig1000	GGAACAACAGAGACAAG	GAGGAGGACAGAGAGGG	0/1	15	15	29
Pig1001	GAGGAGGACAGAGAGGG	GAGGAGGACAGAGAGGG	0/0	14	14	29
Pig1002	GAGGAGGACAGAGAGGG	GAGGAGGACAGAGAGGG	0/0	13	14	29
Pig1003	GGAACAACAGAGACAAG	GGAGAGGACAGGACAAG	0/1	15	15	29
Pig1004	GGAACAACAGAGACAAG	GGAGAGGACAGGACAAG	0/1	15	15	29
Pig1005	GAGGAGGACAGAGAGGG	GGAACAACAGAGACAAG	0/1	15	15	29
Pig1006	GGAACAACAGAGACAAG	GAGGAGGACAGAGAGGG	0/1	15	15	29
Pig1007	GGAACAACAGAGACAAG	GAGGAGGACAGAGAGGG	0/1	15	15	29
Pig1008	GAGGAGGACAGAGAGGG	GGAGAGGACAGGACAAG	0/0	14	13	29
Pig1009	GGAGAGGACAGGACAAG	GAGGAGGAAGAGACAAG	0/1	15	15	29
Pig1010	GGAACAACAGAGACAAG	GAGGAGGACAGAGAGGG	0/1	15	15	29
Pig1011	GAGACAACAGAGACAAG	GAGGAGGACAGAGAGGG	0/1	15	15	29
Pig1012	GGAGAGGACAGGACAAG	GGAACAACAGAGACAAG	0/1	15	15	29
Pig1013	GGAACAACAGAGACAAG	GGAGAGGACAGGACAAG	0/1	15	15	29
Pig1014	GGAGAGGACAGGACAAG	GGAACAACAGAGACAAG	0/1	15	15	29
Pig1015	GAGACAACAGAGACAAG	GGAACAACAGAGACAAG	1/1	16	15	29
Pig1016	AAGACAACAGAGACAAG	GGAGAGGACAGGACAAG	0/1	15	15	29
Pig1017	GAGGAGGACAGAGAGGG	GAGGAGGACAGAGAGGG	0/0	14	14	29
Pig1018	GAGGAGGACAGAGAGGG	GGAACAACAGAGACAAG	0/1	15	15	29
Pig1019	GAGGAGGACAGAGAGGG	GAGGAGGACAGAGAGGG	0/0	15	15	29
Pig1020	GGAACAACAGAGACAAG	GAGGAGGACAGAGAGGG	0/1	12	15	29
Pig1021	AAGACAACAGAGACAAG	GGAGAGGACAGGACAAG	0/1	15	15	29
Pig1022	GAGGAGGACAGAGAGGG	AAGGAGGAAGAGACAAG	0/1	14	15	29
Pig1023	GGAGAGGACAGGACAAG	GAGGAGGACAGAGAGGG	0/0	14	14	29
Pig1024	GGAGAGGACAGGACAAG	GAGGAGGACAGAGAGGG	0/0	15	15	29
Pig1025	GAGGAGGACAGAGAGGG	GGAACAACAGAGACAAG	0/1	15	15	29
Pig1026	GAGGAGGACAGAGAGGG	GGAACAACAGAGACAAG	0/1	15	15	29
Pig1027	GAGGAGGACAGAGAGGG	GGAACAACAGAGACAAG	0/1	15	15	29
Pig1028	GAGGAGGACAGAGAGGG	GGAACAACAGAGACAAG	0/1	15	15	29
Pig1029	GAGGAGGACAGAGAGGG	GAGGAGGACAGAGAGGG	0/0	14	14	29
Pig1030	GGAACAACAGAGACAAG	GGAGAGGACAGGACAAG	0/1	15	15	29
Pig1031	GGAACAACAGAGACAAG	AAGGAGGAAGAGACAAG	1/1	15	15	29
Pig1032	GGAACAACAGAGACAAG	GAGGAGGACAGAGAGGG	0/1	15	15	29
Pig1033	AAGACAACAGAGACAAG	GGAACAACAGAGACAAG	1/1	15	15	29
Pig1034	AAGGAGGAAGAGACAAG	GAGGAGGACAGGACAAG	0/1	15	15	29
Pig1035	GGAGAGGACAGGACAAG	GAGGAGGACAGAGAGGG	0/0	14	14	29
Pig1036	GGAGAGGACAGGACAAG	AAGGAGGAAGAGACAAG	0/1	15	15	29
Pig1037	GGAGAGGACAGGACAAG	GGAGAGGACAGGACAAG	0/0	15	15	29
Pig1038	AAGGAGGAAGAGACAAG	GGAGAGGACAGGACAAG	0/1	15	15	29
Pig1039	GGAACAACAGAGACAAG	GAGGAGGACAGAGAGGG	0/1	15	15	29
Pig1040	GAGGAGGACAGAGAGGG	GAGGAGGACAGAGAGGG	0/0	14	14	29
Pig1041	GAGGAGGACAGAGAGGG	GGAGAGGACAGGACAAG	0/0	14	14	29
Pig1042	GGAGAGGACAGGACAAG	GGAACAACAGAGACAAG	0/1	15	15	29
Pig1043	GGAACAACAGAGACAAG	GAGGAGGACAGAGAGGG	0/1	15	15	29
Pig1044	AAGACAACAGAGACAAG	GAGGAGGACAGAGAGGG	0/1	15	15	29
Pig1045	GGAGAGGACAGGACAAG	GGAGAGGACAGGACAAG	0/0	15	14	29
Pig1046	GGAACAACAGAGACAAG	GAGGAGGACAGAGAGGG	0/1	15	15	29
Pig1047	GAGGAGGACAGAGAGGG	GGAACAACAGAGACAAG	0/1	15	15	29
Pig1048	AAGGAGGAAGAGACAAG	AAGGAGGAAGAGACAAG	1/1	16	14	29
Pig1049	GGAGAGGACAGGACAAG	GGAACAACAGAGACAAG	0/1	15	15	29
Pig1050	GAGGAGGACAGAGAGGG	GGAACAACAGAGACAAG	0/1	15	15	29
Pig1051	AAGGAGGAAGAGACAAG	GAGGAGGACAGAGAAAG	0/1	15	15	29
Pig1052	GAGGAGGACAGAGAGGG	GGAACAACAGAGACAAG	0/1	15	15	29
Pig1053	GAGGAGGACAGAGAGGG	GGAGAGGACAGGACAAG	0/0	15	15	29
Pig1054	GGAGAGGACAGGACAAG	AAGGAGGAAGAGACAAG	0/1	14	13	29
Pig1055	GGAGAGGACAGGACAAG	AAGGAGGAAGAGACAAG	0/1	15	15	29
Pig1056	GAGGAGGACAGAGAGGG	GGAACAACAGAGACAAG	0/1	15	15	29
Pig1057	GAGGAGGACAGAGAGGG	AAGGAGGAAGAGACAAG	0/1	15	15	29
Pig1058	GAGGAGGACAGAGAGGG	GGAACAACAGAGACAAG	0/1	15	15	29
Pig1059	GAGGAGGACAGAGAGGG	GGAGAGGACAGGACAAG	0/0	13	13	29
Pig1060	GGAGAGGACAGGACAAG	GGAACAACAGAGACAAG	0/1	15	15	29
Pig1061	GGAACAACAGAGACAAG	GAGGAGGACAGAGAGGG	0/1	15	15	29
Pig1062	GAGGAGGACAGAGAGGG	GGAACAACAGAGACAAG	0/1	15	15	29
Pig1063	AAGACAACAGAGACAAG	GGAGAGGACAGGACAAG	0/1	15	15	29
Pig1064	GGAGAGGACAGGACAAG	GGAACAACAGAGACAAG	0/1	15	15	29
Pig1065	GAGGAGGACAGAGAGGG	GGAACAACAGAGACAAG	0/1	15	15	29
Pig1066	GAGGAGGACAGGACAAG	GAGGAGGACAGAGAGGG	0/0	14	14	29
Pig1067	GGAGAGGACAGGACAAG	AAGGAGGAAGAAGAGGG	0/0	15	15	29
Pig1068	GAGGAGGACAGAGAGGG	AAGGAGGAAGAGACAAG	0/1	15	15	29
Pig1069	GGAACAACAGAGACAAG	GAGGAGGACAGAGAGGG	0/1	15	15	29
Pig1070	GGAACAACAGAGACAAG	GAGGAGGACAGAGAGGG	0/1	15	15	29
Pig1071	GGAGAGGACAGGACAAG	AAGACAACAGAGACAAG	0/1	15	15	29
Pig1072	GGAACAACAGAGACAAG	GGAGAGGACAGGACAAG	0/1	15	15	29
Pig1073	GAGGAGGACAGAGAGGG	GAGGAGGACAGAGAGGG	0/0	14	14	29
Pig1074	GGAACAACAGAGACAAG	GAGGAGGACAGAGAGGG	0/1	15	15	29
Pig1075	GAGGAGGACAGAGAGGG	GGAACAACAGAGACAAG	0/1	15	15	29
Pig1076	GAGGAGGACAGAGAGGG	GGAGAGGACAGGACAAG	0/0	14	14	29
Pig1077	GAGGAGGACAGGACAAG	GGAACAACAGAGACAAG	0/1	15	15	29
Pig1078	GAGGAGGACAGAGAGGG	GGAGAGGACAGGACAAG	0/0	14	14	29
Pig1079	GGAGAGGACAGGACAAG	GGAACAACAGAGACAAG	0/1	15	15	29
Pig1080	GGAACAACAGAGACAAG	GAGGAGGACAGAGAGGG	0/1	15	15	29
Pig1081	GGAACAACAGAGACAAG	AAGACAACAGAGACAAG	1/1	16	16	29
Pig1082	GAGGAGGACAGAGAGGG	GAGGAGGACAGAGAGGG	0/0	14	14	29
Pig1083	GGAACAACAGAGACAAG	GAGGAGGACAGAGAGGG	0/1	15	15	29
Pig1084	GAGGAGGACAGAGAGGG	GGAACAACAGAGACAAG	0/1	15	15	29
Pig1085	GGAGAGGACAGGACAAG	GGAGAGGACAGGACAAG	0/0	14	14	29
Pig1086	GGAACAACAGAGACAAG	GAGGAGGACAGAGAGGG	0/1	15	15	29
Pig1087	GAGGAGGACAGAGAGGG	GGAACAACAGAGACAAG	0/1	15	15	29
Pig1088	GAGGAGGACAGAGAGGG	GGAACAACAGAGACAAG	0/1	15	15	29
Pig1089	GGAACAACAGAGACAAG	GAGGAGGACAGAGAGGG	0/1	15	15	29
Pig1090	GAGGAGGACAGAGAGGG	GAGGAGGACAGAGAGGG	0/0	15	15	29
Pig1091	GGAACAACAGAGACAAG	GAGGAGGACAGAGAGGG	0/1	15	15	29
Pig1092	GAGGAGGACAGGACAAG	GGAGAGGACAGGACAAG	0/0	14	14	29
Pig1093	GGAACAACAGAGACAAG	GGAACAACAGAGACAAG	1/1	15	16	29
Pig1094	GAGGAGGACAGGACAAG	GGAACAACAGAGACAAG	0/1	15	15	29
Pig1095	GGAGAGGACAGGACAAG	AAGGAGGAAGAGACAAG	0/1	15	14	29
Pig1096	GGAACAACAGAGACAAG	GGAACAACAGAGACAAG	1/1	15	15	29
Pig1097	GGAGAGGACAGGACAAG	GGAACAACAGAGACAAG	0/1	15	15	29
Pig1098	GGAACAACAGAGACAAG	GGAGAGGACAGGACAAG	0/1	15	15	29
Pig1099	GGAACAACAGAGACAAG	GAGGAGGACAGAGAGGG	0/1	15	15	29
Pig1100	GAGGAGGACAGAGAGGG	GGAACAACAGAGACAAG	0/1	15	15	29
Pig1101	GGAACAACAGAGACAAG	GAGACAACAGAGACAAG	1/1	15	15	29
Pig1102	GGAACAACAGAGACAAG	GGAGAGGACAGGACAAG	0/1	15	15	29
Pig1103	GGAGAGGACAGGACAAG	GGAACAACAGAGACAAG	0/1	15	15	29
Pig1104	GAGGAGGACAGAGAGGG	GGAACAACAGAGACAAG	0/1	15	15	29
Pig1105	GAGGAGGACAGAGAGGG	GGAACAACAGAGACAAG	0/1	15	15	29
Pig1106	GGAACAACAGAGACAAG	GAGGAGGAAGAGACAAG	1/1	15	15	29
Pig1107	GAGACAACAGAGACAAG	AAGGAGGAAGAGACAAG	1/1	15	15	29
Pig1108	GGAGAGGACAGGACAAG	GAGGAGGACAGAGAGGG	0/0	14	14	29
Pig1109	GAGGAGGACAGAGAGGG	GGAGAGGACAGGACAAG	0/0	14	14	29
Pig1110	AAGACAACAGAGACAAG	GAGGAGGACAGAGAGGG	0/1	15	15	29
Pig1111	GAGACAACAGAGACAAG	GAGGAGGACAGAGAGGG	0/1	15	15	29
Pig1112	GAGGAGGACAGGACAAG	AAGGAGGAAGAGACAAG	0/1	15	15	29
Pig1113	GGAACAACAGAGACAAG	GAGGAGGACAGAGAGGG	0/1	15	15	29
Pig1114	GAGGAGGACAGAGAGGG	GAGGAGGAAGAGACAAG	0/1	15	15	29
Pig1115	GGAACAACAGAGACAAG	GAGGAGGACAGAGAGGG	0/1	15	15	29
Pig1116	GGAACAACAGAGACAAG	GAGGAGGACAGAGAGGG	0/1	15	15	29
Pig1117	GGAACAACAGAGACAAG	GAGGAGGACAGAGAGGG	0/1	15	15	29
Pig1118	GAGGAGGACAGAGAGGG	GGAACAACAGAGACAAG	0/1	15	15	29
Pig1119	GAGGAGGACAGAGAGGG	GGAGAGGACAGGACAAG	0/0	14	13	29
Pig1120	GGAGAGGACAGGACAAG	GAGGAGGACAGAGAGGG	0/0	15	14	29
Pig1121	GAGGAGGACAGAGAGGG	GGAACAACAGAGACAAG	0/1	15	14	29
Pig1122	GAGGAGGACAGAGAGGG	GGAACAACAGAGACAAG	0/1	15	15	29
Pig1123	GAGGAGGACAGAGAGGG	GGAACAACAGAGACAAG	0/1	15	15	29
Pig1124	GGAACAACAGAGACAAG	GAGGAGGACAGAGAGGG	0/1	15	15	29
Pig1125	GAGGAGGACAGAGAGGG	GAGGAGGACAGAGAGGG	0/0	14	14	29
Pig1126	GGAACAACAGAGACAAG	GGAGAGGACAGAGAGGG	0/1	15	15	29
Pig1127	GGAGAGGACAGGACAAG	GGAACAACAGAGACAAG	0/1	15	15	29
Pig1128	GGAGAGGACAGGACAAG	GGAACAACAGAGACAAG	0/1	15	15	29
Pig1129	GAGGAGGACAGGACAAG	AAGGAGGAAGAGACAAG	0/1	15	15	29
Pig1130	GGAACAACAGAGACAAG	GAGGAGGACAGAGAGGG	0/1	15	15	29
Pig1131	GAGGAGGACAGAGAGGG	GAGGAGGACAGAGAGGG	0/0	15	14	29
Pig1132	GAGGAGGACAGAGAGGG	GGAACAACAGAGACAAG	0/1	15	15	29
Pig1133	GGAGAGGACAGGACAAG	GAGGAGGACAGAGAGGG	0/0	14	14	29
Pig1134	GGAACAACAGAGACAAG	GAGGAGGACAGAGAGGG	0/1	12	15	29
Pig1135	GAGGAGGACAGAGAGGG	GGAGAGGACAGGACAAG	0/0	15	15	29
Pig1136	GGAACAACAGAGACAAG	GGAGAGGACAGGACAAG	0/1	14	15	29
Pig1137	GAGGAGGACAGAGAGGG	GAGGAGGACAGGACAAG	0/0	14	14	29
Pig1138	GAGGAGGACAGGACAAG	GAGGAGGACAGAGAGGG	0/0	14	14	29
Pig1139	GGAGAGGACAGGACAAG	GGAACAACAGAGACAAG	0/1	15	15	29
Pig1140	GAGGAGGACAGAGAGGG	AAGGAGGAAGAGAAAGA	0/0	15	15	29
Pig1141	GGAACAACAGAGACAAG	GAGGAGGACAGAGAGGG	0/1	15	15	29
Pig1142	GGAACAACAGAGACAAG	GGAGAGGACAGGACAAG	0/1	15	15	29
Pig1143	GGAACAACAGAGACAAG	GGAACAACAGAGACAAG	1/1	15	15	29
Pig1144	GGAGAGGACAGGACAAG	GGAACAACAGAGACAAG	0/1	15	15	29
Pig1145	GAGGAGGACAGAGAGGG	GAGGAGGACAGGACAAG	0/0	14	14	29
Pig1146	GGAACAACAGAGACAAG	GAGGAGGACAGAGAGGG	0/1	15	15	29
Pig1147	GGAGAGGACAGGACAAG	GGAGAGGACAGGACAAG	0/0	15	15	29
Pig1148	GGAACAACAGAGACAAG	GAGGAGGACAGAGAGGG	0/1	14	15	29
Pig1149	GGAGAGGACAGGACAAG	GGAACAACAGAGACAAG	0/1	14	15	29
Pig1150	GGAACAACAGAGACAAG	GGAGAGGACAGGACAAG	0/1	15	15	29
Pig1151	GGAACAACAGAGACAAG	GGAGAGGACAGGACAAG	0/1	15	15	29
Pig1152	GAGGAGGACAGAGAGGG	AAGGAGGAAGAGACAAG	0/1	14	15	29
Pig1153	GAGGAGGACAGAGAGGG	AAGGAGGAAGAGACAAG	0/1	15	15	29
Pig1154	GGAGAGGACAGGACAAG	GGAGAGGACAGGACAAG	0/0	8	14	29
Pig1155	GAGGAGGACAGAGAGGG	GAGGAGGACAGAGAGGG	0/0	14	14	29
Pig1156	GAGGAGGACAGAGAGGG	GGAGAGGACAGGACAAG	0/0	14	14	29
Pig1157	AAGGAGGAAGAGAAAGA	GAGGAGGACAGAGAGGG	0/0	15	15	29
Pig1158	GGAGAGGACAGGACAAG	GGAACAACAGAGACAAG	0/1	15	15	29
Pig1159	GGAGAGGACAGGACAAG	GAGGAGGACAGAGAGGG	0/0	15	15	29
Pig1160	GGAGAGGACAGGACAAG	GGAACAACAGAGACAAG	0/1	15	15	29
Pig1161	GAGGAGGACAGAGAGGG	AAGACAACAGAGACAAG	0/1	15	15	29
Pig1162	AAGACAACAGAGACAAG	GAGGAGGACAGAGAGGG	0/1	15	15	29
Pig1163	GAGGAGGACAGAGAGGG	GAGGAGGACAGAGAGGG	0/0	14	14	29
Pig1164	GAGGAGGACAGAGAGGG	GAGGAGGACAGAGAGGG	0/0	14	14	29
Pig1165	GAGGAGGACAGAGAGGG	GAGGAGGACAGAGAGGG	0/0	14	14	29
Pig1166	GGAACAACAGAGACAAG	GAGGAGGACAGAGAGGG	0/1	15	15	29
Pig1167	GAGGAGGACAGAGAGGG	GGAACAACAGAGACAAG	0/1	15	15	29
Pig1168	GAGGAGGACAGAGAGGG	GGAACAACAGAGACAAG	0/1	15	15	29
Pig1169	GAGGAGGACAGAGAGGG	AAGGAGGAAGAGAAAGA	0/0	15	15	29
Pig1170	GGAGAGGACAGGACAAG	GGAACAACAGAGACAAG	0/1	15	15	29
Pig1171	GGAACAACAGAGACAAG	GGAACAACAGAGACAAG	1/1	15	16	29
Pig1172	GAGGAGGACAGAGAGGG	GGAACAACAGAGACAAG	0/1	15	15	29
Pig1173	GAGGAGGACAGAGAGGG	AAGACAACAGAGACAAG	0/1	15	15	29
Pig1174	GAGGAGGACAGAGAGGG	GGAACAACAGAGACAAG	0/1	15	15	29
Pig1175	AAGACAACAGAGACAAG	GAGGAGGACAGAGAGGG	0/1	16	15	29
Pig1176	AAGACAACAGAGACAAG	GGAGAGGACAGGACAAG	0/1	15	15	29
Pig1177	GGAGAGGACAGGACAAG	AAGACAACAGAGACAAG	0/1	15	15	29
Pig1178	GGAACAACAGAGACAAG	GGAGAGGACAGGACAAG	0/1	15	15	29
Pig1179	GAGGAGGACAGGACAAG	AAGACAACAGAGACAAG	0/1	15	15	29
Pig1180	GGAGAGGACAGGACAAG	GGAACAACAGAGACAAG	0/1	15	15	29
Pig1181	GGAACAACAGAGACAAG	GAGGAGGACAGAGAGGG	0/1	15	15	29
Pig1182	GGAGAGGACAGGACAAG	GGAACAACAGAGACAAG	0/1	15	15	29
Pig1183	GGAGAGGACAGGACAAG	GGAACAACAGAGACAAG	0/1	15	15	29
Pig1184	GGAGAGGACAGGACAAG	GGAACAACAGAGACAAG	0/1	15	15	29
Pig1185	GGAACAACAGAGACAAG	GAGGAGGACAGAGAGGG	0/1	15	15	29
Pig1186	GGAACAACAGAGACAAG	GAGGAGGACAGAGAGGG	0/1	15	15	29
Pig1187	GGAACAACAGAGACAAG	GAGGAGGACAGAGAGGG	0/1	15	15	29
Pig1188	GAGGAGGACAGAGAGGG	AAGGAGGAAGAGACAAG	0/1	15	15	29
Pig1189	GAGGAGGACAGAGAGGG	GGAACAACAGAGACAAG	0/1	15	15	29
Pig1190	AAGGAGGAAGAGACAAG	GAGGAGGACAGAGAGGG	0/1	15	15	29
Pig1191	GGAACAACAGAGACAAG	GAGGAGGACAGAGAGGG	0/1	15	15	29
Pig1192	GAGGAGGACAGAGAGGG	GAGGAGGACAGAGAGGG	0/0	14	14	29
Pig1193	GAGGAGGACAGAGAGGG	GAGGAGGACAGAGAGGG	0/0	14	14	29
Pig1194	GAGGAGGACAGAGAGGG	GGAACAACAGAGACAAG	0/1	15	15	29
Pig1195	GAGGAGGACAGAGAGGG	GGAACAACAGAGACAAG	0/1	15	15	29
Pig1196	GGAGAGGACAGGACAAG	GGAACAACAGAGACAAG	0/1	15	15	29
Pig1197	GAGGAGGACAGGACAAG	GGAGAGGACAGGACAAG	0/0	15	14	29
Pig1198	GGAACAACAGAGACAAG	GAGGAGGACAGGACAAG	0/1	15	15	29
Pig1199	GAGGAGGACAGAGAGGG	AAGGAGGAAGAGACAAG	0/1	15	15	29
Pig1200	GAGGAGGACAGAGAGGG	AAGGAGGAAGAGACAAG	0/1	15	15	29
Pig1201	GGAACAACAGAGACAAG	GGAGAGGACAGGACAAG	0/1	15	15	29
Pig1202	GGAGAGGACAGGACAAG	GGAACAACAGAGACAAG	0/1	15	15	29
Pig1203	GAGGAGGACAGAGAGGG	GGAACAACAGAGACAAG	0/1	15	15	29
Pig1204	GGAGAGGACAGGACAAG	GGAGAGGACAGGACAAG	0/0	14	14	29
Pig1205	GAGGAGGACAGAGAGGG	GGAGAGGACAGGACAAG	0/0	14	14	29
Pig1206	GAGGAGGACAGAGAGGG	GGAACAACAGAGACAAG	0/1	15	15	29
Pig1207	AAGACAACAGAGACAAG	GAGGAGGACAGAGAGGG	0/1	15	15	29
Pig1208	GGAACAACAGAGACAAG	AAGGAGGAAGAGAAAGA	0/1	15	15	29
Pig1209	GGAGAGGACAGGACAAG	GAGGAGGACAGAGAGGG	0/0	15	15	29
Pig1210	GAGGAGGACAGAGAGGG	GAGGAGGACAGAGAGGG	0/0	14	13	29
Pig1211	GAGGAGGACAGAGAGGG	GAGACAACAGAGACAAG	0/1	15	15	29
Pig1212	GGAACAACAGAGACAAG	GAGGAGGACAGAGAGGG	0/1	15	0	29
Pig1213	AAGGAGGAAGAGACAAG	GAGGAGGACAGAGAGGG	0/1	15	15	29
Pig1214	AAGGAGGAAGAGACAAG	GAGGAGGACAGAGAGGG	0/1	15	15	29
Pig1215	GGAGAGGACAGGACAAG	GAGACAACAGAGACAAG	0/1	15	15	29
Pig1216	AAGGAGGAAGAGACAAG	GAGGAGGACAGAGAGGG	0/1	15	15	29
Pig1217	GAGGAGGACAGAGAGGG	GGAACAACAGAGACAAG	0/1	15	15	29
Pig1218	GGAACAACAGAGACAAG	GAGGAGGACAGAGAGGG	0/1	15	15	29
Pig1219	GGAGAGGACAGGACAAG	GGAACAACAGAGACAAG	0/1	15	15	29
Pig1220	GAGACAACAGAGACAAG	GGAGAGGACAGGACAAG	0/1	15	15	29
Pig1221	AAGGAGGAAGAGACAAG	GAGGAGGACAGAGAGGG	0/1	15	15	29
Pig1222	GAGGAGGACAGAGAGGG	GAGGAGGACAGAGAGGG	0/0	15	14	29
Pig1223	GAGGAGGACAGAGAGGG	GAGGAGGACAGAGAGGG	0/0	14	14	29
Pig1224	GGAACAACAGAGACAAG	GGAGAGGACAGGACAAG	0/1	15	15	29
Pig1225	GAGGAGGACAGAGAGGG	GAGGAGGACAGAGAGGG	0/0	14	14	29
Pig1226	GAGGAGGACAGAGAGGG	GGAGAGGACAGGACAAG	0/0	14	14	29
Pig1227	GAGGAGGACAGAGAGGG	GAGGAGGACAGAGAGGG	0/0	14	15	29
Pig1228	GGAACAACAGAGACAAG	GAGGAGGACAGGACAAG	0/1	15	15	29
Pig1229	GAGGAGGACAGAGAGGG	GGAACAACAGAGACAAG	0/1	15	15	29
Pig1230	GGAGAGGACAGGACAAG	GAGGAGGACAGAGAGGG	0/0	15	15	29
Pig1231	GGAACAACAGAGACAAG	GAGGAGGACAGAGAGGG	0/1	15	15	29
Pig1232	GGAACAACAGAGACAAG	GAGGAGGACAGAGAGGG	0/1	15	15	29
Pig1233	GGAACAACAGAGACAAG	GGAACAACAGAGACAAG	1/1	15	15	29
Pig1234	GAGGAGGACAGAGAGGG	GGAACAACAGAGACAAG	0/1	15	15	29
Pig1235	GGAACAACAGAGACAAG	GGAACAACAGAGACAAG	1/1	16	15	29
Pig1236	GGAACAACAGAGACAAG	GAGGAGGACAGAGAGGG	0/1	15	15	29
Pig1237	GAGACAACAGAGACAAG	GAGGAGGACAGAGAGGG	0/1	13	14	29
Pig1238	GGAACAACAGAGACAAG	GAGGAGGACAGAGAGGG	0/1	15	15	29
Pig1239	GGAACAACAGAGACAAG	GAGGAGGACAGAGAGGG	0/1	15	15	29
Pig1240	GAGGAGGACAGAGAGGG	GGAACAACAGAGACAAG	0/1	16	0	29
Pig1241	GAGGAGGACAGAGAGGG	GGAGAGGACAGAGAGGG	0/0	15	15	29
Pig1242	GGAACAACAGAGACAAG	GGAGAGGACAGGACAAG	0/1	15	15	29
Pig1243	GAGGAGGACAGAGAGGG	GGAGAGGACAGGACAAG	0/0	14	14	29
Pig1244	GGAACAACAGAGACAAG	GAGGAGGACAGAGAGGG	0/1	15	15	29
Pig1245	GGAACAACAGAGACAAG	GAGGAGGACAGAGAGGG	0/1	15	15	29
Pig1246	GAGGAGGACAGAGAGGG	GGAGAGGACAGGACAAG	0/0	14	14	29
Pig1247	GGAGAGGACAGGACAAG	GGAACAACAGAGACAAG	0/1	0	15	29
Pig1248	GGAACAACAGAGACAAG	GGAACAACAGAGACAAG	1/1	15	15	29
Pig1249	GGAGAGGACAGGACAAG	GGAACAACAGAGACAAG	0/1	15	15	29
Pig1250	GAGGAGGACAGAGAGGG	GAGGAGGACAGAGAGGG	0/0	14	14	29
Pig1251	GGAGAGGACAGGACAAG	GAGGAGGACAGAGAGGG	0/0	14	14	29
Pig1252	GAGGAGGACAGAGAGGG	GAGGAGGACAGAGAGGG	0/0	14	14	29
Pig1253	GGAACAACAGAGACAAG	GAGGAGGAAGAGACAAG	1/1	16	16	29
Pig1254	GGAACAACAGAGACAAG	GAGGAGGACAGAGAGGG	0/1	15	12	29
Pig1255	GAGGAGGACAGGACAAG	GAGGAGGACAGAGAGGG	0/0	14	15	29
Pig1256	GAGGAGGACAGAGAGGG	GAGGAGGACAGAGAGGG	0/0	14	14	29
Pig1257	GAGGAGGACAGAGAGGG	AAGGAGGAAGAGACAAG	0/1	15	15	29
Pig1258	AAGGAGGAAGAGACAAG	GAGGAGGACAGAGAGGG	0/1	15	15	29
Pig1259	GAGGAGGACAGAGAGGG	GAGGAGGACAGAGAGGG	0/0	14	14	29
Pig1260	GAGGAGGACAGGACAAG	GGAGAGGACAGGACAAG	0/0	14	14	29
Pig1261	GGAACAACAGAGACAAG	GAGGAGGACAGAGAGGG	0/1	15	15	29
Pig1262	GAGGAGGACAGAGAGGG	GGAACAACAGAGACAAG	0/1	15	15	29
Pig1263	GAGGAGGACAGAGAGGG	GAGGAGGACAGAGAGGG	0/0	14	14	29
Pig1264	GAGGAGGACAGAGAGGG	GGAACAACAGAGACAAG	0/1	15	15	29
Pig1265	GAGGAGGACAGAGAGGG	GGAACAACAGAGACAAG	0/1	15	15	29
Pig1266	GAGGAGGACAGAGAGGG	AAGACAACAGAGACAAG	0/1	15	15	29
Pig1267	GAGGAGGACAGAGAGGG	GAGGAGGAAGAGACAAG	0/1	15	15	29
Pig1268	GGAACAACAGAGACAAG	GAGGAGGACAGAGAGGG	0/1	15	15	29
Pig1269	GGAGAGGACAGGACAAG	GGAACAACAGAGACAAG	0/1	15	15	29
Pig1270	GAGGAGGACAGAGAGGG	GAGGAGGACAGAGAGGG	0/0	15	15	29
Pig1271	AAGGAGGAAGAGACAAG	GAGGAGGACAGAGAGGG	0/1	15	15	29
Pig1272	GGAACAACAGAGACAAG	GAGGAGGACAGAGAGGG	0/1	15	15	29
Pig1273	GGAACAACAGAGACAAG	GAGGAGGACAGAGAGGG	0/1	15	15	29
Pig1274	GAGGAGGACAGAGAGGG	GGAGAGGACAGGACAAG	0/0	14	15	29
Pig1275	AAGACAACAGAGACAAG	GAGGAGGACAGAGAGGG	0/1	14	15	29
Pig1276	AAGGAGGAAGAGACAAG	GGAACAACAGAGACAAG	1/1	16	16	29
Pig1277	AAGACAACAGAGACAAG	GGAGAGGACAGGACAAG	0/1	15	15	29
Pig1278	GAGGAGGACAGAGAAAG	GGAGAGGACAGGACAAG	0/0	14	14	29
Pig1279	AAGGAGGAAGAGAAAGA	GAGGAGGACAGAGAGGG	0/0	15	15	29
Pig1280	AAGACAACAGAGACAAG	GGAGAGGACAGGACAAG	0/1	15	15	29
Pig1281	AAGACAACAGAGACAAG	GGAGAGGACAGGACAAG	0/1	15	15	29
Pig1282	GGAGAGGACAGGACAAG	GGAACAACAGAGACAAG	0/1	15	15	29
Pig1283	GGAGAGGACAGGACAAG	GAGGAGGAAGAGACAAG	0/1	15	15	29
Pig1284	GGAGAGGACAGGACAAG	GGAACAACAGAGACAAG	0/1	15	15	29
Pig1285	GGAGAGGACAGGACAAG	GGAACAACAGAGACAAG	0/1	15	15	29
Pig1286	GGAGAGGACAGGACAAG	GGAACAACAGAGACAAG	0/1	15	14	29
Pig1287	GGAACAACAGAGACAAG	GAGGAGGACAGAGAGGG	0/1	15	15	29
Pig1288	GAGGAGGACAGAGAGGG	GGAACAACAGAGACAAG	0/1	15	15	29
Pig1289	GAGGAGGACAGAGAGGG	GAGGAGGACAGAGAGGG	0/0	14	14	29
Pig1290	GGAACAACAGAGACAAG	GGAGAGGACAGGACAAG	0/1	15	15	29
Pig1291	GGAGAGGACAGGACAAG	GAGGAGGACAGAGAGGG	0/0	14	14	29
Pig1292	GGAACAACAGAGACAAG	GGAACAACAGAGACAAG	1/1	15	15	29
Pig1293	GAGGAGGACAGAGAGGG	GAGGAGGACAGAGAGGG	0/0	14	14	29
Pig1294	GAGGAGGACAGAGAGGG	GAGGAGGACAGAGAGGG	0/0	14	11	29
Pig1295	GAGGAGGACAGAGAGGG	AAGACAACAGAGACAAG	0/1	15	15	29
Pig1296	GAGGAGGACAGGACAAG	GGAACAACAGAGACAAG	0/1	15	15	29
Pig1297	GAGGAGGACAGAGAGGG	GGAGAGGACAGGACAAG	0/0	14	14	29
Pig1298	GAGGAGGACAGAGAGGG	GGAACAACAGAGACAAG	0/1	15	15	29
Pig1299	GAGGAGGACAGAGAGGG	GAGACAACAGAGACAAG	0/1	15	13	29
Pig1300	GGAGAGGACAGGACAAG	GGAGAGGACAGGACAAG	0/0	14	14	29
Pig1301	GGAGAGGACAGGACAAG	GGAGAGGACAGGACAAG	0/0	14	14	29
Pig1302	AAGGAGGAAGAGACAAG	GAGGAGGACAGAGAGGG	0/1	15	15	29
Pig1303	GAGGAGGACAGGACAAG	AAGACAACAGAGACAAG	0/1	15	15	29
Pig1304	GAGGAGGAAGAGACAAG	GAGGAGGACAGAGAGGG	0/1	15	15	29
Pig1305	GAGGAGGACAGAGAGGG	GGAACAACAGAGACAAG	0/1	15	15	29
Pig1306	GGAACAACAGAGACAAG	GAGGAGGACAGAGAGGG	0/1	15	15	29
Pig1307	GGAACAACAGAGACAAG	GAGGAGGACAGAGAGGG	0/1	15	15	29
Pig1308	GGAACAACAGAGACAAG	GAGGAGGACAGAGAGGG	0/1	15	15	29
Pig1309	GGAACAACAGAGACAAG	GGAGAGGACAGGACAAG	0/1	15	15	29
Pig1310	AAGGAGGAAGAGACAAG	GAGGAGGACAGAGAGGG	0/1	15	15	29
Pig1311	GAGGAGGACAGAGAGGG	GGAACAACAGAGACAAG	0/1	14	14	29
Pig1312	GAGGAGGACAGAGAGGG	GGAACAACAGAGACAAG	0/1	15	15	29
Pig1313	AAGGAGGAAGAGACAAG	GGAGAGGACAGGACAAG	0/1	15	15	29
Pig1314	GAGGAGGACAGAGAGGG	AAGGAGGAAGAGACAAG	0/1	15	15	29
Pig1315	GGAACAACAGAGACAAG	GGAACAACAGAGACAAG	1/1	15	15	29
Pig1316	GAGGAGGACAGAGAGGG	GGAACAACAGAGACAAG	0/1	15	15	29
Pig1317	GAGGAGGACAGAGAGGG	GAGGAGGACAGAGAGGG	0/0	14	14	29
Pig1318	GAGGAGGACAGAGAGGG	GAGGAGGACAGAGAGGG	0/0	14	14	29
Pig1319	GGAACAACAGAGACAAG	GGAACAACAGAGACAAG	1/1	15	15	29
Pig1320	GAGGAGGACAGAGAGGG	GAGGAGGACAGAGAGGG	0/0	15	14	29
Pig1321	GGAACAACAGAGACAAG	GAGGAGGACAGAGAGGG	0/1	15	15	29
Pig1322	GAGGAGGACAGAGAGGG	GGAACAACAGAGACAAG	0/1	15	15	29
Pig1323	GAGGAGGACAGAGAGGG	GAGGAGGACAGAGAGGG	0/0	14	14	29
Pig1324	GAGGAGGACAGAGAGGG	GGAACAACAGAGACAAG	0/1	15	15	29
Pig1325	GAGGAGGACAGAGAGGG	AAGGAGGAAGAGACAAG	0/1	15	15	29
Pig1326	GAGGAGGACAGAGAGGG	AAGGAGGAAGAGACAAG	0/1	15	15	29
Pig1327	GGAACAACAGAGACAAG	GGAACAACAGAGACAAG	1/1	16	16	29
Pig1328	GAGGAGGACAGAGAGGG	GAGGAGGACAGAGAGGG	0/0	14	14	29
Pig1329	GAGGAGGACAGGACAAG	AAGACAACAGAGACAAG	0/1	15	15	29
Pig1330	GGAGAGGACAGGACAAG	GGAACAACAGAGACAAG	0/1	15	15	29
Pig1331	GAGGAGGACAGAGAGGG	AAGGAGGAAGAGACAAG	0/1	15	15	29
Pig1332	GAGGAGGACAGAGAGGG	GAGGAGGACAGAGAGGG	0/0	14	14	29
Pig1333	GAGGAGGACAGAGAGGG	GAGGAGGACAGAGAGGG	0/0	15	14	29
Pig1334	GAGGAGGACAGAGAGGG	GGAACAACAGAGACAAG	0/1	15	15	29
Pig1335	GAGGAGGACAGAGAGGG	AAGGAGGAAGAGACAAG	0/1	15	15	29
Pig1336	GAGGAGGACAGAGAGGG	GGAACAACAGAGACAAG	0/1	15	15	29
Pig1337	GGAACAACAGAGACAAG	GGAGAGGACAGGACAAG	0/1	15	15	29
Pig1338	GGAGAGGACAGGACAAG	GGAACAACAGAGACAAG	0/1	15	15	29
Pig1339	GAGGAGGACAGAGAGGG	GAGGAGGACAGAGAGGG	0/0	14	14	29
Pig1340	GAGGAGGACAGAGAGGG	GGAACAACAGAGACAAG	0/1	15	15	29
Pig1341	GAGGAGGACAGAGAGGG	GAGGAGGAAGAGACAAG	0/1	15	15	29
Pig1342	GAGGAGGACAGAGAGGG	GGAACAACAGAGACAAG	0/1	15	15	29
Pig1343	GAGGAGGACAGAGAGGG	GGAACAACAGAGACAAG	0/1	15	15	29
Pig1344	AAGACAACAGAGACAAG	GAGGAGGACAGAGAGGG	0/1	15	15	29
Pig1345	GAGGAGGACAGAGAGGG	GGAGAGGACAGGACAAG	0/0	14	14	29
Pig1346	GAGGAGGACAGAGAGGG	AAGGAGGAAGAGACAAG	0/1	15	15	29
Pig1347	GGAACAACAGAGACAAG	GAGGAGGACAGAGAGGG	0/1	15	15	29
Pig1348	GGAACAACAGAGACAAG	GAGGAGGACAGGACAAG	0/1	0	15	29
Pig1349	AAGGAGGAAGAGACAAG	GAGGAGGACAGAGAGGG	0/1	15	15	29
Pig1350	AAGGAGGAAGAGACAAG	GAGGAGGACAGAGAGGG	0/1	15	0	29
Pig1351	GGAACAACAGAGACAAG	GGAGAGGACAGGACAAG	0/1	15	15	29
Pig1352	GAGGAGGACAGAGAGGG	GGAGAGGACAGGACAAG	0/0	14	14	29
Pig1353	GGAGAGGACAGGACAAG	GAGGAGGACAGAGAGGG	0/0	14	14	29
Pig1354	AAGGAGGAAGAGACAAG	GAGGAGGACAGAGAGGG	0/1	15	15	29
Pig1355	GGAACAACAGAGACAAG	GAGGAGGACAGAGAGGG	0/1	15	15	29
Pig1356	GAGGAGGACAGAGAGGG	GGAACAACAGAGACAAG	0/1	15	15	29
Pig1357	AAGGAGGAAGAGAAAGA	GAGGAGGACAGAGAGGG	0/0	15	15	29
Pig1358	GGAGAGGACAGGACAAG	GAGACAACAGAGACAAG	0/1	15	15	29
Pig1359	GAGGAGGACAGAGAGGG	AAGGAGGAAGAGAAAGA	0/0	15	15	29
Pig1360	AAGGAGGAAGAGAAAGA	GAGGAGGACAGAGAGGG	0/0	15	15	29
Pig1361	GGAACAACAGAGACAAG	GAGGAGGACAGAGAGGG	0/1	15	15	29
Pig1362	AAGGAGGAAGAGACAAG	GAGGAGGACAGAGAGGG	0/1	15	15	29
Pig1363	GAGGAGGACAGGACAAG	GGAACAACAGAGACAAG	0/1	15	14	29
Pig1364	GAGGAGGACAGAGAGGG	GGAACAACAGAGACAAG	0/1	15	15	29
Pig1365	GAGGAGGACAGAGAGGG	GGAACAACAGAGACAAG	0/1	15	15	29
Pig1366	GAGGAGGACAGAGAGGG	GAGGAGGACAGAGAGGG	0/0	14	14	29
Pig1367	GAGGAGGACAGAGAGGG	GGAACAACAGAGACAAG	0/1	15	15	29
Pig1368	GGAACAACAGAGACAAG	GGAGAGGACAGGACAAG	0/1	15	15	29
Pig1369	GGAACAACAGAGACAAG	GAGGAGGACAGAGAGGG	0/1	15	15	29
Pig1370	GAGGAGGACAGAGAGGG	GGAGAGGACAGGACGGG	0/0	15	15	29
Pig1371	GAGGAGGACAGAGAGGG	GGAACAACAGAGACAAG	0/1	15	15	29
Pig1372	GAGGAGGACAGAGAGGG	GGAGAGGACAGGACAAG	0/0	14	14	29
Pig1373	GGAACAACAGAGACAAG	GGAGAGGACAGGACAAG	0/1	15	15	29
Pig1374	GAGGAGGACAGGACAAG	GGAGAGGACAGGACAAG	0/0	14	14	29
Pig1375	GGAGAGGACAGGACAAG	GAGGAGGACAGAGAGGG	0/0	14	14	29
Pig1376	GAGGAGGACAGAGAGGG	GAGGAGGACAGAGAGGG	0/0	14	14	29
Pig1377	GAGGAGGAAGAGACAAG	GAGGAGGACAGAGAGGG	0/1	15	15	29
Pig1378	GAGGAGGACAGAGAGGG	GGAACAACAGAGACAAG	0/1	15	15	29
Pig1379	GAGGAGGAAGAGACAAG	GAGGAGGACAGAGAGGG	0/1	15	15	29
Pig1380	GAGGAGGACAGAGAGGG	GAGGAGGACAGAGAGGG	0/0	15	14	29
Pig1381	GAGGAGGACAGAGAGGG	GAGGAGGACAGAGAGGG	0/0	15	15	29
Pig1382	GGAACAACAGAGACAAG	GAGGAGGACAGAGAGGG	0/1	15	15	29
Pig1383	GGAGAGGACAGAGAGGG	GAGGAGGAAGAGACAAG	0/1	15	15	29
Pig1384	GGAGAGGACAGGACAAG	GAGGAGGACAGAGAGGG	0/0	14	14	29
Pig1385	GGAGAGGACAGGACAAG	GGAGAGGACAGGACAAG	0/0	14	14	29
Pig1386	GGAACAACAGAGACAAG	AAGACAACAGAGACAAG	1/1	15	15	29
Pig1387	AAGACAACAGAGACAAG	GGAGAGGACAGGACAAG	0/1	15	15	29
Pig1388	GGAACAACAGAGACAAG	GAGGAGGACAGAGAGGG	0/1	15	15	29
Pig1389	GAGGAGGACAGAGAGGG	GAGGAGGACAGAGAGGG	0/0	14	14	29
Pig1390	GAGGAGGACAGAGAGGG	GGAACAACAGAGACAAG	0/1	15	15	29
Pig1391	GAGGAGGACAGAGAGGG	GAGGAGGACAGAGAGGG	0/0	14	14	29
Pig1392	GAGGAGGACAGAGAGGG	GGAACAACAGAGACAAG	0/1	12	14	29
Pig1393	GGAACAACAGAGACAAG	GAGGAGGACAGAGAGGG	0/1	15	15	29
Pig1394	GAGGAGGACAGAGAGGG	AAGACAACAGAGACAAG	0/1	15	15	29
Pig1395	GGAACAACAGAGACAAG	GAGGAGGACAGAGAGGG	0/1	15	15	29
Pig1396	GAGGAGGACAGAGAGGG	GGAACAACAGAGACAAG	0/1	15	15	29
Pig1397	GGAGAGGACAGGACAAG	AAGGAGGAAGAGAAAGA	0/0	15	15	29
Pig1398	GGAGAGGACAGGACAAG	GGAACAACAGAGACAAG	0/1	15	15	29
Pig1399	GAGGAGGACAGAGAGGG	GAGGAGGACAGAGAGGG	0/0	14	14	29
Pig1400	GAGGAGGACAGAGAGGG	GAGGAGGACAGAGAGGG	0/0	14	14	29
Pig1401	GAGGAGGACAGAGAGGG	GGAACAACAGAGACAAG	0/1	15	15	29
Pig1402	GGAACAACAGAGACAAG	GAGGAGGACAGAGAGGG	0/1	15	15	29
Pig1403	GGAGAGGACAGGACAAG	GGAGAGGACAGGACAAG	0/0	14	14	29
Pig1404	GAGGAGGACAGAGAGGG	GAGGAGGACAGAGAGGG	0/0	14	14	29
Pig1405	GGAACAACAGAGACAAG	GAGGAGGACAGAGAGGG	0/1	15	15	29
Pig1406	GAGGAGGACAGAGAGGG	GAGGAGGACAGAGAGGG	0/0	14	14	29
Pig1407	GAGGAGGACAGAGAGGG	GAGACAACAGAGACAAG	0/1	15	15	29
Pig1408	GAGGAGGACAGAGAGGG	GGAACAACAGAGACAAG	0/1	15	15	29
Pig1409	AAGGAGGAAGAGAAAGA	GGAACAACAGAGACAAG	0/1	16	13	29
Pig1410	AAGACAACAGAGACAAG	GGAGAGGACAGGACAAG	0/1	15	15	29
Pig1411	GGAACAACAGAGACAAG	GAGGAGGACAGAGAGGG	0/1	15	15	29
Pig1412	GAGGAGGACAGAGAGGG	GGAACAACAGAGACAAG	0/1	15	15	29
Pig1413	GGAACAACAGAGACAAG	GAGGAGGACAGAGAGGG	0/1	15	15	29
Pig1414	GGAACAACAGAGACAAG	GAGGAGGACAGAGAGGG	0/1	15	15	29
Pig1415	AAGACAACAGAGACAAG	GGAGAGGACAGGACAAG	0/1	15	15	29
Pig1416	GAGGAGGACAGAGAGGG	GAGGAGGACAGGACAAG	0/0	11	14	29
Pig1417	GAGGAGGACAGGACAAG	GGAACAACAGAGACAAG	0/1	15	15	29
Pig1418	GAGGAGGACAGAGAGGG	AAGACAACAGAGACAAG	0/1	15	15	29
Pig1419	GGAACAACAGAGACAAG	GAGGAGGACAGAGAGGG	0/1	15	15	29
Pig1420	GAGGAGGACAGAGAGGG	AAGGAGGAAGAGACAAG	0/1	15	15	29
Pig1421	GGAACAACAGAGACAAG	GAGGAGGACAGAGAGGG	0/1	15	15	29
Pig1422	GAGGAGGACAGAGAGGG	AAGGAGGAAGAGACAAG	0/1	15	15	29
Pig1423	GGAGAGGACAGGACAAG	GGAGAGGACAGAGAGGG	0/0	14	14	29
Pig1424	GGAGAGGACAGGACAAG	GAGGAGGACAGAGAGGG	0/0	14	14	29
Pig1425	GAGGAGGACAGAGAGGG	GGAACAACAGAGACAAG	0/1	15	15	29
Pig1426	GAGGAGGACAGAGAGGG	GAGGAGGACAGAGAGGG	0/0	14	14	29
Pig1427	GAGGAGGACAGAGAGGG	GAGGAGGACAGAGAGGG	0/0	14	14	29
Pig1428	GGAGAGGACAGGACAAG	GGAACAACAGAGACAAG	0/1	14	15	29
Pig1429	GGAGAGGACAGGACAAG	GGAGAGGACAGGACAAG	0/0	14	14	29
Pig1430	GGAGAGGACAGGACAAG	GAGGAGGACAGAGAGGG	0/0	14	14	29
Pig1431	GGAACAACAGAGACAAG	GAGGAGGACAGAGAGGG	0/1	14	15	29
Pig1432	GAGGAGGACAGAGAGGG	GAGGAGGACAGAGAGGG	0/0	14	14	29
Pig1433	GAGGAGGACAGAGAGGG	GGAACAACAGAGACGGG	0/1	15	15	29
Pig1434	GAGGAGGACAGAGAGGG	AAGGAGGAAGAGACAAG	0/1	15	15	29
Pig1435	GGAACAACAGAGACAAG	GGAGAGGACAGGACAAG	0/1	15	15	29
Pig1436	GGAACAACAGAGACAAG	GGAACAACAGAGACAAG	1/1	15	15	29
Pig1437	GGAACAACAGAGACAAG	GAGGAGGACAGAGAGGG	0/1	15	15	29
Pig1438	GGAACAACAGAGACAAG	GAGGAGGACAGAGAGGG	0/1	15	15	29
Pig1439	GGAACAACAGAGACAAG	GGAGAGGACAGGACAAG	0/1	15	15	29
Pig1440	GGAACAACAGAGACAAG	GAGGAGGACAGAGAGGG	0/1	15	15	29
Pig1441	GGAACAACAGAGACAAG	GAGGAGGACAGAGAGGG	0/1	15	15	29
Pig1442	GGAACAACAGAGACAAG	GGAGAGGACAGGACAAG	0/1	15	15	29
Pig1443	GGAGAGGACAGGACAAG	GAGGAGGACAGAGAGGG	0/0	14	14	29
Pig1444	GGAGAGGACAGGACAAG	GGAACAACAGAGACAAG	0/1	15	15	29
Pig1445	GAGGAGGAAGAGACAAG	GAGGAGGACAGAGAGGG	0/1	15	15	29
Pig1446	GGAACAACAGAGACAAG	AAGGAGGAAGAGACAAG	1/1	15	15	29
Pig1447	GGAACAACAGAGACAAG	AAGGAGGAAGAGACAAG	1/1	16	16	29
Pig1448	GGAACAACAGAGACAAG	GAGGAGGACAGAGAGGG	0/1	15	15	29
Pig1449	GAGGAGGACAGAGAGGG	AAGGAGGAAGAGACAAG	0/1	15	15	29
Pig1450	GGAACAACAGAGACAAG	GGAACAACAGAGACAAG	1/1	0	16	29
Pig1451	GAGGAGGACAGAGAGGG	GGAACAACAGAGACAAG	0/1	15	15	29
Pig1452	GGAGAGGACAGGACAAG	GGAACAACAGAGACAAG	0/1	15	15	29
Pig1453	GAGGAGGACAGAGAGGG	GGAACAACAGAGACAAG	0/1	15	15	29
Pig1454	GAGGAGGACAGAGAGGG	GGAGAGGACAGGACAAG	0/0	14	14	29
Pig1455	AAGGAGGAAGAGAAAGA	GGAGAGGACAGGACAAG	0/0	15	15	29
Pig1456	GAGGAGGACAGAGAGGG	GAGGAGGACAGAGAGGG	0/0	14	14	29
Pig1457	GGAGAGGACAGGACAAG	GAGGAGGAAGAGACAAG	0/1	15	14	29
Pig1458	AAGACAACAGAGACAAG	GAGGAGGACAGAGAGGG	0/1	15	15	29
Pig1459	GAGGAGGACAGAGAGGG	GAGGAGGACAGAGAGGG	0/0	14	14	29
Pig1460	AAGACAACAGAGACAAG	GAGGAGGACAGAGAGGG	0/1	15	15	29
Pig1461	GGAACAACAGAGACAAG	GAGGAGGACAGAGAGGG	0/1	15	15	29
Pig1462	GGAACAACAGAGACAAG	GGAGAGGACAGGACAAG	0/1	15	15	29
Pig1463	GAGGAGGACAGAGAGGG	GAGGAGGACAGAGAGGG	0/0	14	14	29
Pig1464	GAGGAGGACAGAGAGGG	GAGGAGGAAGAGACAAG	0/1	15	15	29
Pig1465	GGAACAACAGAGACAAG	AAGGAGGAAGAGACAAG	1/1	15	15	29
Pig1466	AAGGAGGAAGAGAAAGA	GAGGAGGACAGAGAGGG	0/0	15	15	29
Pig1467	GGAACAACAGAGACAAG	GAGGAGGACAGAGAGGG	0/1	15	15	29
Pig1468	GGAACAACAGAGACAAG	GGAGAGGACAGGACAAG	0/1	15	15	29
Pig1469	AAGGAGGAAGAGAAAGA	GAGGAGGACAGAGAGGG	0/0	15	15	29
Pig1470	AAGGAGGAAGAGACAAG	GAGGAGGACAGAGAGGG	0/1	15	15	29
Pig1471	GAGGAGGACAGGACAAG	GGAACAACAGAGACAAG	0/1	15	15	29
Pig1472	AAGACAACAGAGACAAG	GAGGAGGACAGAGAGGG	0/1	15	15	29
Pig1473	GAGGAGGACAGAGAGGG	AAGACAACAGAGACAAG	0/1	15	15	29
Pig1474	GAGGAGGACAGAGAGGG	GGAACAACAGAGACAAG	0/1	15	15	29
Pig1475	GGAACAACAGAGACAAG	GAGGAGGACAGGACAAG	0/1	15	15	29
Pig1476	GAGGAGGACAGAGAGGG	GGAACAACAGAGACAAG	0/1	15	15	29
Pig1477	GAGGAGGACAGAGAGGG	GGAACAACAGAGACAAG	0/1	15	15	29
Pig1478	GAGGAGGACAGAGAGGG	GAGGAGGACAGAGAGGG	0/0	14	14	29
Pig1479	GAGGAGGACAGAGAGGG	GGAACAACAGAGACAAG	0/1	15	15	29
Pig1480	GGAACAACAGAGACAAG	GAGGAGGACAGAGAGGG	0/1	14	15	29
Pig1481	GGAGAGGACAGGACAAG	GAGGAGGACAGAGAGGG	0/0	14	14	29
Pig1482	GGAACAACAGAGACAAG	GGAACAACAGAGACAAG	1/1	16	16	29
Pig1483	GAGGAGGACAGAGAGGG	GGAACAACAGAGACAAG	0/1	15	15	29
Pig1484	GGAGAGGACAGGACAAG	GGAACAACAGAGACAAG	0/1	15	15	29
Pig1485	AAGGAGGAAGAGACAAG	GAGGAGGACAGAGAGGG	0/1	15	15	29
Pig1486	GAGGAGGACAGAGAGGG	GGAACAACAGAGACAAG	0/1	15	15	29
Pig1487	GAGGAGGACAGAGAGGG	GGAACAACAGAGACGGG	0/1	15	15	29
Pig1488	GAGGAGGACAGAGAGGG	GAGGAGGACAGAGAGGG	0/0	14	14	29
Pig1489	GGAACAACAGAGACAAG	GAGGAGGACAGAGAGGG	0/1	15	15	29
Pig1490	GAGGAGGAAGAGACAAG	GGAGAGGACAGGACAAG	0/1	15	15	29
Pig1491	AAGGAGGAAGAGACAAG	GAGGAGGACAGAGAGGG	0/1	14	14	29
Pig1492	GGAACAACAGAGACAAG	GAGGAGGACAGAGAGGG	0/1	15	15	29
Pig1493	GGAACAACAGAGACAAG	GAGGAGGACAGAGAGGG	0/1	15	15	29
Pig1494	GGAGAGGACAGGACAAG	GAGGAGGACAGAGAGGG	0/0	15	15	29
Pig1495	GGAACAACAGAGACAAG	GGAACAACAGAGACAAG	1/1	16	16	29
Pig1496	GAGGAGGACAGAGAGGG	GGAACAACAGAGACAAG	0/1	15	15	29
Pig1497	GGAGAGGACAGGACAAG	GAGACAACAGAGACAAG	0/1	15	15	29
Pig1498	GAGACAACAGAGACAAG	GGAGAGGACAGGACAAG	0/1	15	15	29
Pig1499	GAGGAGGACAGAGAGGG	GGAACAACAGAGACAAG	0/1	15	15	29
Pig1500	GAGGAGGACAGAGAGGG	GGAGAGGACAGGACAAG	0/0	15	14	29
Pig1501	GGAACAACAGAGACAAG	GAGGAGGACAGAGAGGG	0/1	15	15	29
Pig1502	GAGGAGGACAGAGAGGG	GAGGAGGACAGAGAGGG	0/0	14	14	28
Pig1503	GAGGAGGACAGAGAGGG	GAGGAGGACAGAGAGGG	0/0	14	14	28
Pig1504	GAGGAGGACAGAGAGGG	GAGGAGGACAGAGAGGG	0/0	14	14	28
Pig1505	GAGGAGGACAGAGAGGG	GGAGAGGACAGGACAAG	0/0	14	14	28
Pig1506	GAGGAGGACAGAGAGGG	GAGGAGGACAGAGAGGG	0/0	14	14	28
Pig1507	GAGGAGGACAGAGAGGG	GAGGAGGACAGAGAGGG	0/0	14	14	28
Pig1508	GAGGAGGACAGAGAGGG	GGAGAGGACAGGACAAG	0/0	14	14	28
Pig1509	GAGGAGGACAGAGAGGG	GAGGAGGACAGAGAGGG	0/0	14	14	28
Pig1510	GAGGAGGACAGAGAGGG	GAGGAGGACAGAGAGGG	0/0	14	14	28
Pig1511	GAGGAGGACAGAGAGGG	GAGGAGGACAGAGAGGG	0/0	14	14	28
Pig1512	GAGGAGGACAGAGAGGG	GAGGAGGACAGAGAGGG	0/0	14	14	28
Pig1513	GAGGAGGACAGAGAGGG	GAGGAGGACAGAGAGGG	0/0	14	14	28
Pig1514	GAGGAGGACAGAGAGGG	GGAGAGGACAGGACAAG	0/0	14	14	28
Pig1515	GAGGAGGACAGAGAGGG	GAGGAGGACAGAGAGGG	0/0	14	14	28
Pig1516	GAGGAGGACAGAGAGGG	GAGGAGGACAGAGAGGG	0/0	14	14	28
Pig1517	GAGGAGGACAGAGAGGG	GAGGAGGACAGAGAGGG	0/0	14	14	28
Pig1518	GAGGAGGACAGAGAGGG	GAGGAGGAAGAGACAAG	0/1	15	15	28
Pig1519	GAGGAGGACAGAGAGGG	GAGGAGGACAGAGAGGG	0/0	14	14	28
Pig1520	GAGGAGGACAGAGAGGG	GAGGAGGACAGAGAGGG	0/0	14	14	28
Pig1521	GAGGAGGACAGGACAAG	GAGGAGGACAGAGAGGG	0/0	14	14	28
Pig1522	GAGGAGGACAGAGCAAG	GAGGAGGACAGAGAGGG	0/0	14	14	28
Pig1523	GAGGAGGACAGAGAGGG	GAGGAGGACAGAGAGGG	0/0	14	14	28
Pig1524	GGAGAGGACAGGACAAG	GGAGAGGACAGGACAAG	0/0	14	14	28
Pig1525	GAGGAGGACAGAGAGGG	GAGGAGGACAGAGAGGG	0/0	14	14	28
Pig1526	GAGGAGGACAGAGAGGG	GAGGAGGACAGAGAGGG	0/0	14	14	28
Pig1527	GAGGAGGACAGAGAGGG	GAGGAGGACAGAGAGGG	0/0	14	14	28
Pig1528	GAGGAGGACAGAGAGGG	GAGGAGGACAGAGAGGG	0/0	14	14	28
Pig1529	GAGGAGGACAGGACAAG	GAGGAGGACAGAGAGGG	0/0	14	14	28
Pig1530	GGAGAGGACAGGACAAG	GAGGAGGACAGAGAGGG	0/0	14	14	28
Pig1531	GAGGAGGACAGAGAGGG	GAGGAGGACAGAGAGGG	0/0	14	14	28
Pig1532	GAGGAGGACAGAGAGGG	GGAGAGGACAGGACAAG	0/0	14	14	28
Pig1533	GGAGAGGACAGGACAAG	GAGGAGGACAGAGAGGG	0/0	14	14	28
Pig1534	GAGGAGGACAGAGAGGG	GAGGAGGACAGAGAGGG	0/0	14	14	28
Pig1535	AAGGAGGAAGAGACAAG	GGAGAGGACAGGACAAG	0/1	15	14	28
Pig1536	GAGGAGGACAGAGAGGG	GAGGAGGACAGAGAGGG	0/0	14	14	28
Pig1537	GAGGAGGACAGAGAGGG	GAGGAGGACAGAGAGGG	0/0	14	14	28
Pig1538	GGAGAGGACAGGACAAG	GAGGAGGACAGAGAGGG	0/0	14	14	28
Pig1539	GAGGAGGACAGAGAGGG	GGAGAGGACAGGACAAG	0/0	14	14	28
Pig1540	GAGGAGGACAGAGAGGG	GGAGAGGACAGGACAAG	0/0	14	14	28
Pig1541	GAGGAGGACAGAGAGGG	GAGGAGGACAGAGAGGG	0/0	14	14	28
Pig1542	GGAGAGGACAGGACAAG	GAGGAGGACAGAGAGGG	0/0	14	15	28
Pig1543	GAGGAGGACAGAGAGGG	GGAGAGGACAGGACAAG	0/0	14	14	28
Pig1544	GAGGAGGACAGAGAGGG	GAGGAGGACAGAGAGGG	0/0	14	14	28
Pig1545	GAGGAGGACAGAGAGGG	GAGGAGGACAGAGAGGG	0/0	14	14	28
Pig1546	GAGGAGGACAGAGAGGG	GAGGAGGACAGAGAGGG	0/0	14	14	28
Pig1547	GAGGAGGACAGAGAGGG	GGAGAGGACAGGACAAG	0/0	14	14	28
Pig1548	GGAGAGGACAGGACAAG	GGAGAGGACAGGACAAG	0/0	14	14	28
Pig1549	GAGGAGGACAGAGAGGG	GAGGAGGACAGAGAGGG	0/0	14	14	28
Pig1550	GAGGAGGACAGAGAGGG	GAGGAGGACAGAGAGGG	0/0	14	14	28
Pig1551	GAGGAGGACAGAGAGGG	GAGGAGGACAGAGAGGG	0/0	14	14	28
Pig1552	GAGGAGGACAGAGAGGG	GAGGAGGACAGAGAGGG	0/0	14	14	28
Pig1553	GAGGAGGACAGAGAGGG	GGAGAGGACAGGACAAG	0/0	14	14	28
Pig1554	GAGGAGGACAGAGAGGG	GAGGAGGACAGAGAGGG	0/0	14	14	28
Pig1555	GGAGAGGACAGGACAAG	GGAGAGGACAGGACAAG	0/0	14	14	28
Pig1556	GAGGAGGACAGAGAGGG	GAGGAGGACAGAGAGGG	0/0	14	14	28
Pig1557	GAGGAGGACAGAGAGGG	GAGGAGGACAGAGAGGG	0/0	14	14	28
Pig1558	GAGGAGGACAGAGAGGG	GAGGAGGACAGAGAGGG	0/0	14	14	28
Pig1559	GGAGAGGACAGGACAAG	GAGGAGGACAGAGAGGG	0/0	14	14	28
Pig1560	GAGGAGGACAGAGAGGG	GAGGAGGACAGAGAGGG	0/0	14	14	28
Pig1561	GAGGAGGACAGAGAGGG	GGAGAGGACAGGACAAG	0/0	14	14	28
Pig1562	GAGGAGGACAGAGAGGG	GAGGAGGACAGAGAGGG	0/0	14	14	28
Pig1563	GAGGAGGACAGAGAGGG	GAGGAGGACAGAGAGGG	0/0	14	14	28
Pig1564	GGAGAGGACAGAGAGGG	GAGGAGGACAGAGAGGG	0/0	14	14	28
Pig1565	GGAACAACAGAGACAAG	GAGGAGGACAGAGAGGG	0/1	15	15	28
Pig1566	GAGGAGGACAGAGAGGG	GAGGAGGACAGAGAGGG	0/0	14	14	28
Pig1567	GAGGAGGACAGAGAGGG	GAGGAGGACAGAGAGGG	0/0	14	14	28
Pig1568	GGAGAGGACAGGACAAG	GAGGAGGACAGAGAGGG	0/0	14	14	28
Pig1569	GAGGAGGACAGAGAGGG	GAGGAGGACAGAGAGGG	0/0	14	14	28
Pig1570	GGAACAACAGAGACAAG	GAGGAGGACAGAGAGGG	0/1	15	15	28
Pig1571	GAGGAGGACAGAGAGGG	GGAGAGGACAGGACAAG	0/0	14	14	28
Pig1572	GAGGAGGACAGAGAAAG	GAGGAGGACAGAGAGGG	0/0	14	14	28
Pig1573	GAGGAGGACAGAGAAAG	GAGGAGGACAGAGAGGG	0/0	14	14	28
Pig1574	GAGGAGGACAGAGAGGG	GAGGAGGACAGAGAGGG	0/0	14	14	28
Pig1575	GAGGAGGACAGAGAGGG	GGAGAGGACAGAGAGGG	0/0	14	15	28
Pig1576	GAGGAGGACAGAGAGGG	GAGGAGGACAGAGAGGG	0/0	14	14	28
Pig1577	GGAGAGGACAGGACAAG	GAGGAGGACAGAGAGGG	0/0	14	14	28
Pig1578	GAGGAGGACAGAGAGGG	GGAGAGGACAGGACAAG	0/0	14	14	28
Pig1579	GGAGAGGACAGGACAAG	GAGGAGGACAGGACAAG	0/0	15	15	28
Pig1580	GGAGAGGACAGGACAAG	GAGGAGGACAGAGAGGG	0/0	14	14	28
Pig1581	GAGGAGGACAGAGAGGG	GGAGAGGACAGGACAAG	0/0	14	14	28
Pig1582	GGAGAGGACAGGACAAG	GGAGAGGACAGGACAAG	0/0	14	14	28
Pig1583	GAGGAGGACAGAGAGGG	GAGGAGGACAGAGAGGG	0/0	14	14	28
Pig1584	GGAGAGGACAGGACAAG	GAGGAGGACAGAGAGGG	0/0	14	14	28
Pig1585	GAGGAGGACAGAGAGGG	GGAGAGGACAGGACAAG	0/0	14	14	28
Pig1586	GAGGAGGACAGAGAGGG	GAGGAGGACAGAGAGGG	0/0	14	14	28
Pig1587	GAGGAGGACAGAGAGGG	GAGGAGGACAGAGAGGG	0/0	14	14	28
Pig1588	GAGGAGGACAGAGAGGG	GGAGAGGACAGGACAAG	0/0	14	14	28
Pig1589	GGAGAGGACAGGACAAG	GAGGAGGACAGAGAGGG	0/0	14	14	28
Pig1590	GAGGAGGACAGAGAGGG	GGAGAGGACAGGACAAG	0/0	14	14	28
Pig1591	GGAGAGGACAGGACAAG	GGAGAGGACAGGACAAG	0/0	14	14	28
Pig1592	GAGGAGGACAGAGAGGG	GAGGAGGACAGAGAGGG	0/0	14	14	28
Pig1593	GAGGAGGACAGAGAGGG	GAGGAGGACAGAGAGGG	0/0	14	14	28
Pig1594	GAGGAGGACAGAGAGGG	GAGGAGGACAGAGAGGG	0/0	14	14	28
Pig1595	GAGGAGGACAGAGAGGG	GGAGAGGACAGGACAAG	0/0	14	14	28
Pig1596	GAGGAGGACAGAGAGGG	GAGGAGGACAGAGAGGG	0/0	14	14	28
Pig1597	GGAGAGGACAGGACAAG	GAGGAGGACAGGACAAG	0/0	14	14	28
Pig1598	GAGGAGGACAGAGAGGG	GAGGAGGACAGAGAGGG	0/0	14	14	28
Pig1599	GAGGAGGACAGAGAGGG	GAGGAGGACAGAGAGGG	0/0	14	14	28
Pig1600	GGAACAACAGAGACAAG	GAGGAGGACAGAGAGGG	0/1	15	15	28
Pig1601	GAGGAGGACAGAGAGGG	GAGGAGGACAGGACAAG	0/0	14	14	28
Pig1602	GAGGAGGACAGAGAGGG	GAGGAGGACAGAGAGGG	0/0	14	14	28
Pig1603	GAGGAGGACAGAGAGGG	GGAGAGGACAGGACAAG	0/0	14	14	28
Pig1604	GAGGAGGACAGAGAGGG	GAGGAGGACAGAGAGGG	0/0	14	14	28
Pig1605	GAGGAGGACAGAGAGGG	GAGGAGGACAGAGAGGG	0/0	14	14	28
Pig1606	GAGGAGGACAGAGAGGG	GGAGAGGACAGGACAAG	0/0	14	14	28
Pig1607	GAGGAGGACAGAGAGGG	GGAGAGGACAGGACAAG	0/0	14	14	28
Pig1608	GAGGAGGACAGAGAGGG	GAGGAGGACAGAGAGGG	0/0	14	14	28
Pig1609	GAGGAGGACAGAGAGGG	GAGGAGGACAGAGAGGG	0/0	14	14	28
Pig1610	GAGGAGGACAGAGAGGG	GGAGAGGACAGGACAAG	0/0	14	14	28
Pig1611	GGAACAACAGAGACAAG	GAGGAGGACAGAGAGGG	0/1	15	11	28
Pig1612	GAGGAGGACAGAGAGGG	GAGGAGGACAGAGAGGG	0/0	14	14	28
Pig1613	GAGGAGGACAGAGAGGG	GGAGAGGACAGGACAAG	0/0	14	14	28
Pig1614	GGAGAGGACAGGACAAG	GAGGAGGACAGAGAGGG	0/0	14	14	28
Pig1615	GAGGAGGACAGAGAGGG	GAGGAGGACAGAGAGGG	0/0	14	14	28
Pig1616	GAGGAGGACAGAGAGGG	GGAGAGGACAGGACAAG	0/0	14	14	28
Pig1617	GAGGAGGACAGAGAGGG	GAGGAGGACAGAGAGGG	0/0	14	14	28
Pig1618	GAGGAGGACAGAGAGGG	GGAGAGGACAGGACAAG	0/0	14	14	28
Pig1619	GGAACAACAGAGACAAG	GAGGAGGACAGAGAGGG	0/1	15	15	28
Pig1620	GAGGAGGACAGAGAGGG	GAGGAGGACAGAGAGGG	0/0	14	14	28
Pig1621	GAGGAGGACAGAGAGGG	GAGGAGGACAGAGAGGG	0/0	14	14	28
Pig1622	GAGGAGGACAGAGAGGG	GGAACAACAGAGACAAG	0/1	14	13	28
Pig1623	GGAGAGGACAGGACAAG	GAGGAGGACAGAGAGGG	0/0	14	14	28
Pig1624	GAGGAGGACAGAGAGGG	GAGGAGGACAGGACAAG	0/0	14	14	28
Pig1625	GAGGAGGACAGAGAGGG	GAGGAGGACAGAGAGGG	0/0	14	14	28
Pig1626	GAGGAGGACAGAGAGGG	GAGGAGGACAGAGAGGG	0/0	14	14	28
Pig1627	GAGGAGGACAGAGAGGG	GAGGAGGACAGAGAGGG	0/0	14	14	28
Pig1628	GAGGAGGACAGAGAGGG	GAGGAGGACAGAGAGGG	0/0	14	14	28
Pig1629	GGAGAGGACAGGACAAG	GGAGAGGACAGGACAAG	0/0	14	14	28
Pig1630	GAGGAGGACAGAGAGGG	GAGGAGGACAGAGAGGG	0/0	14	14	28
Pig1631	GAGGAGGACAGAGAGGG	GAGGAGGACAGAGAGGG	0/0	14	14	28
Pig1632	GGAGAGGACAGGACAAG	GAGGAGGACAGAGAGGG	0/0	14	14	28
Pig1633	GAGGAGGACAGAGAGGG	GGAGAGGACAGGACAAG	0/0	14	14	28
Pig1634	GAGGAGGACAGAGAGGG	GAGGAGGACAGAGAGGG	0/0	14	14	28
Pig1635	GAGGAGGACAGAGAGGG	GAGGAGGACAGAGAGGG	0/0	14	14	28
Pig1636	GGAACAACAGAGACAAG	GGAGAGGACAGGACAAG	0/1	15	15	28
Pig1637	GAGGAGGACAGAGAGGG	GGAGAGGACAGGACAAG	0/0	14	14	28
Pig1638	GGAGAGGACAGGACAAG	GAGGAGGACAGAGAGGG	0/0	14	14	28
Pig1639	GGAGAGGACAGGACAAG	GGAGAGGACAGGACAAG	0/0	14	14	28
Pig1640	GAGGAGGACAGAGAGGG	GGAGAGGACAGGACAAG	0/0	14	14	28
Pig1641	GAGGAGGACAGAGAGGG	GAGGAGGACAGAGAGGG	0/0	14	14	28
Pig1642	GAGGAGGACAGGACAAG	GAGGAGGACAGAGAGGG	0/0	14	14	28
Pig1643	GAGGAGGACAGAGAGGG	GAGGAGGACAGGACAAG	0/0	14	14	28
Pig1644	GAGGAGGACAGAGAGGG	GAGGAGGACAGAGAGGG	0/0	14	14	28
Pig1645	GAGGAGGACAGAGAGGG	GAGGAGGACAGAGAGGG	0/0	14	14	28
Pig1646	GAGGAGGACAGAGAGGG	GGAGAGGACAGGACAAG	0/0	14	14	28
Pig1647	AAGACAACAGAGACAAG	GAGGAGGACAGAGAGGG	0/1	15	12	28
Pig1648	AAGACAACAGAGACAAG	GAGGAGGACAGAGAGGG	0/1	15	15	28
Pig1649	GAGGAGGACAGAGAGGG	GAGGAGGACAGAGAGGG	0/0	14	14	28
Pig1650	GAGGAGGACAGAGAGGG	GGAACAACAGAGACAAG	0/1	15	15	28
Pig1651	GGAGAGGACAGGACAAG	GGAGAGGACAGGACAAG	0/0	14	14	28
Pig1652	GGAGAGGACAGGACAAG	GGAGAGGACAGGACAAG	0/0	14	14	28
Pig1653	GGAGAGGACAGGACAAG	GGAGAGGACAGGACAAG	0/0	14	14	28
Pig1654	GAGGAGGACAGAGAGGG	GAGGAGGACAGGACAAG	0/0	14	14	28
Pig1655	GAGGAGGACAGAGAGGG	GGAGAGGACAGGACAAG	0/0	14	14	28
Pig1656	GAGGAGGACAGAGAGGG	GAGGAGGACAGAGAGGG	0/0	14	14	28
Pig1657	GGAGAGGACAGGACAAG	GAGGAGGACAGAGAGGG	0/0	14	14	28
Pig1658	GAGGAGGACAGAGAGGG	GAGGAGGACAGAGAGGG	0/0	14	14	28
Pig1659	GAGGAGGACAGAGAGGG	GAGGAGGACAGAGAGGG	0/0	14	14	28
Pig1660	GAGGAGGACAGAGAGGG	GAGGAGGACAGAGAGGG	0/0	14	14	28
Pig1661	GAGGAGGACAGAGAGGG	GGAGAGGACAGGACAAG	0/0	14	14	28
Pig1662	GAGGAGGACAGAGAGGG	GAGGAGGACAGAGAGGG	0/0	14	14	28
Pig1663	GAGGAGGACAGAGAGGG	GGAGAGGACAGGACAAG	0/0	14	14	28
Pig1664	GGAGAGGACAGGACAAG	GGAGAGGACAGGACAAG	0/0	14	14	28
Pig1665	GGAGAGGACAGGACAAG	GGAGAGGACAGGACAAG	0/0	14	14	28
Pig1666	GAGGAGGACAGAGAGGG	GAGGAGGACAGAGAGGG	0/0	14	14	28
Pig1667	GGAGAGGACAGGACAAG	GGAGAGGACAGGACAAG	0/0	14	14	28
Pig1668	GAGGAGGACAGAGAAAG	GAGGAGGACAGAGAGGG	0/0	14	14	28
Pig1669	GAGGAGGACAGAGAGGG	GAGGAGGACAGAGAGGG	0/0	14	14	28
Pig1670	GAGGAGGACAGAGAGGG	GGAGAGGACAGGACAAG	0/0	14	14	28
Pig1671	GGAGAGGACAGGACAAG	GAGGAGGACAGAGAGGG	0/0	14	11	28
Pig1672	GAGGAGGACAGAGAGGG	GAGGAGGACAGAGAGGG	0/0	14	14	28
Pig1673	GAGGAGGACAGAGAGGG	GGAGAGGACAGGACAAG	0/0	14	14	28
Pig1674	GAGGAGGACAGAGAGGG	GGAGAGGACAGGACAAG	0/0	14	14	28
Pig1675	GAGGAGGACAGAGAGGG	GGAGAGGACAGGACAAG	0/0	14	14	28
Pig1676	GAGGAGGACAGAGAGGG	GAGGAGGACAGAGAGGG	0/0	0	14	28
Pig1677	GAGGAGGACAGAGAGGG	GAGGAGGACAGAGAGGG	0/0	14	14	28
Pig1678	GAGGAGGACAGAGAGGG	GAGGAGGACAGAGAGGG	0/0	14	14	28
Pig1679	GGAGAGGACAGGACAAG	GAGGAGGACAGAGAGGG	0/0	14	14	28
Pig1680	GAGGAGGACAGAGAGGG	GAGGAGGACAGAGAGGG	0/0	14	14	28
Pig1681	GAGGAGGACAGAGAGGG	GAGGAGGACAGAGAGGG	0/0	14	14	28
Pig1682	GGAGAGGACAGGACAAG	GAGGAGGACAGAGAGGG	0/0	14	14	28
Pig1683	GAGGAGGACAGAGAGGG	GGAGAGGACAGGACAAG	0/0	14	14	28
Pig1684	GAGGAGGACAGAGAGGG	GGAGAGGACAGGACAAG	0/0	14	14	28
Pig1685	GGAGAGGACAGGACAAG	GAGGAGGACAGAGAGGG	0/0	14	14	28
Pig1686	GGAGAGGACAGGACAAG	GAGGAGGACAGAGAGGG	0/0	14	14	28
Pig1687	GGAGAGGACAGGACAAG	GAGGAGGACAGAGAGGG	0/0	14	14	28
Pig1688	GAGGAGGACAGAGAGGG	GAGGAGGACAGAGAGGG	0/0	14	14	28
Pig1689	GGAGAGGACAGGACAAG	GAGGAGGACAGAGAGGG	0/0	14	14	28
Pig1690	GGAGAGGACAGGACAAG	GGAGAGGACAGGACAAG	0/0	14	14	28
Pig1691	GGAGAGGACAGGACAAG	GAGGAGGAAGAGACAAG	0/1	15	15	28
Pig1692	GAGGAGGACAGAGAGGG	GAGGAGGACAGAGAGGG	0/0	14	14	28
Pig1693	GAGGAGGACAGAGAGGG	GAGGAGGACAGAGAGGG	0/0	14	14	28
Pig1694	GAGGAGGACAGAGAGGG	GGAGAGGACAGGACAAG	0/0	14	14	28
Pig1695	GGAGAGGACAGGACAAG	GAGGAGGACAGAGAGGG	0/0	14	14	28
Pig1696	GAGGAGGACAGAGAGGG	GAGGAGGACAGAGAGGG	0/0	14	14	28
Pig1697	GGAGAGGACAGGACAAG	GAGGAGGACAGAGAGGG	0/0	14	14	28
Pig1698	GAGGAGGACAGAGAGGG	GAGGAGGACAGAGAGGG	0/0	14	14	28
Pig1699	GAGGAGGACAGGACAAG	GAGGAGGACAGAGAGGG	0/0	14	14	28
Pig1700	GAGGAGGACAGAGAGGG	GAGGAGGACAGAGAGGG	0/0	14	14	28
Pig1701	GAGGAGGACAGAGAGGG	GAGGAGGACAGAGAGGG	0/0	14	14	28
Pig1702	GAGGAGGACAGAGAGGG	GGAGAGGACAGGACAAG	0/0	14	14	28
Pig1703	GAGGAGGACAGAGAGGG	GAGGAGGACAGAGAGGG	0/0	11	14	28
Pig1704	GGAGAGGACAGGACAAG	GAGGAGGACAGAGAGGG	0/0	14	14	28
Pig1705	GAGGAGGACAGAGAGGG	GGAGAGGACAGGACAAG	0/0	14	14	28
Pig1706	GAGGAGGACAGAGAGGG	GAGGAGGACAGAGAGGG	0/0	14	14	28
Pig1707	GGAGAGGACAGGACAAG	GAGGAGGACAGAGAGGG	0/0	14	14	28
Pig1708	GAGGAGGACAGAGAGGG	GAGGAGGACAGAGAGGG	0/0	14	14	28
Pig1709	GAGGAGGACAGAGAGGG	GAGGAGGACAGAGAGGG	0/0	14	14	28
Pig1710	GAGGAGGACAGAGAGGG	GAGGAGGACAGAGAGGG	0/0	14	14	28
Pig1711	GGAGAGGACAGGACAAG	GAGGAGGACAGAGAGGG	0/0	14	14	28
Pig1712	GAGGAGGACAGAGAGGG	GAGGAGGACAGGACAAG	0/0	14	14	28
Pig1713	GGAGAGGACAGGACAAG	GAGGAGGACAGGACAAG	0/0	14	14	28
Pig1714	GAGGAGGACAGAGAGGG	GAGGAGGACAGAGAGGG	0/0	14	14	28
Pig1715	GAGGAGGACAGAGAGGG	GAGGAGGACAGAGAGGG	0/0	14	14	28
Pig1716	GAGGAGGACAGAGAGGG	AAGGAGGACAGGACAAG	0/0	14	14	28
Pig1717	GAGGAGGACAGAGAGGG	GAGGAGGACAGAGAGGG	0/0	14	14	28
Pig1718	GGAGAGGACAGGACAAG	GAGGAGGACAGAGAGGG	0/0	14	14	28
Pig1719	GGAGAGGACAGGACAAG	GAGGAGGACAGAGAGGG	0/0	14	14	28
Pig1720	GAGGAGGACAGAGAGGG	GAGGAGGACAGAGAGGG	0/0	14	14	28
Pig1721	GGAGAGGACAGGACAAG	GGAGAGGACAGGACAAG	0/0	14	14	28
Pig1722	GAGGAGGACAGAGAGGG	GAGGAGGACAGAGAGGG	0/0	14	14	28
Pig1723	GAGGAGGACAGAGAGGG	GAGGAGGACAGAGAGGG	0/0	14	14	28
Pig1724	GAGGAGGACAGAGAGGG	GAGGAGGACAGAGAGGG	0/0	14	14	28
Pig1725	GAGGAGGACAGAGAGGG	GGAGAGGACAGGACAAG	0/0	14	14	28
Pig1726	GAGGAGGACAGAGAGGG	GGAGAGGACAGGACAAG	0/0	0	14	28
Pig1727	GAGGAGGACAGAGAGGG	GAGGAGGACAGAGAGGG	0/0	14	14	28
Pig1728	GGAGAGGACAGGACAAG	GAGGAGGACAGAGAGGG	0/0	14	14	28
Pig1729	GAGGAGGACAGAGAGGG	GAGGAGGACAGGACAAG	0/0	14	14	28
Pig1730	GAGGAGGACAGGACAAG	GAGGAGGACAGAGAGGG	0/0	14	14	28
Pig1731	GGAACAACAGAGACAAG	GAGGAGGACAGAGAGGG	0/1	15	15	28
Pig1732	GAGGAGGACAGAGAGGG	GAGGAGGACAGAGAGGG	0/0	14	13	28
Pig1733	GAGGAGGACAGGACAAG	GAGGAGGACAGGACAAG	0/0	14	14	28
Pig1734	GAGGAGGACAGAGAGGG	GAGGAGGACAGAGAGGG	0/0	14	14	28
Pig1735	GAGGAGGACAGAGAGGG	GAGGAGGACAGAGAGGG	0/0	14	14	28
Pig1736	GGAGAGGACAGGACAAG	GAGGAGGACAGAGAGGG	0/0	14	14	28
Pig1737	AAGACAACAGAGACAAG	GGAGAGGACAGGACAAG	0/1	15	15	28
Pig1738	GAGGAGGACAGAGAGGG	GAGGAGGACAGAGAGGG	0/0	14	13	28
Pig1739	GAGGAGGACAGGACAAG	GAGGAGGACAGAGAGGG	0/0	14	14	28
Pig1740	GAGGAGGACAGAGAGGG	GAGGAGGACAGAGAGGG	0/0	14	15	28
Pig1741	GAGGAGGACAGAGAGGG	GGAGAGGACAGGACAAG	0/0	14	14	28
Pig1742	GAGGAGGACAGAGAGGG	GAGGAGGACAGAGAGGG	0/0	14	14	28
Pig1743	GAGGAGGACAGAGAGGG	GAGGAGGACAGAGAGGG	0/0	14	14	28
Pig1744	GAGGAGGACAGAGAGGG	GAGGAGGACAGAGAGGG	0/0	14	14	28
Pig1745	GAGGAGGACAGAGAGGG	GAGGAGGACAGAGAGGG	0/0	14	14	28
Pig1746	GAGGAGGACAGAGAGGG	GGAGAGGACAGGACAAG	0/0	14	14	28
Pig1747	GGAGAGGACAGGACAAG	GGAGAGGACAGGACAAG	0/0	14	14	28
Pig1748	GGAGAGGACAGGACAAG	GAGGAGGACAGAGAGGG	0/0	14	14	28
Pig1749	GAGGAGGACAGAGAGGG	GGAACAACAGAGACAAG	0/1	15	15	28
Pig1750	GGAGAGGACAGGACAAG	GGAGAGGACAGGACAAG	0/0	14	14	28
Pig1751	GGAGAGGACAGGACAAG	GAGGAGGACAGAGAGGG	0/0	14	14	28
Pig1752	GGAGAGGACAGGACAAG	GAGGAGGACAGAGAGGG	0/0	14	14	28
Pig1753	GAGGAGGACAGAGAGGG	GGAGAGGACAGGACAAG	0/0	14	14	28
Pig1754	GGAGAGGACAGGACAAG	GAGGAGGACAGAGAGGG	0/0	14	14	28
Pig1755	GAGGAGGACAGAGAGGG	GAGGAGGACAGGACAAG	0/0	14	14	28
Pig1756	GAGGAGGACAGAGAGGG	GAGGAGGACAGAGAGGG	0/0	14	14	28
Pig1757	GAGGAGGACAGAGAGGG	GAGGAGGACAGAGAGGG	0/0	14	14	28
Pig1758	GAGGAGGACAGAGAGGG	GAGGAGGACAGAGAGGG	0/0	14	14	28
Pig1759	GAGGAGGACAGAGAGGG	GAGGAGGACAGAGAGGG	0/0	14	14	28
Pig1760	GGAGAGGACAGGACAAG	GGAGAGGACAGGACAAG	0/0	14	14	28
Pig1761	GAGGAGGACAGAGAGGG	GGAGAGGACAGGACAAG	0/0	14	14	28
Pig1762	GAGGAGGACAGAGAGGG	GAGGAGGACAGAGAGGG	0/0	14	14	28
Pig1763	GAGGAGGACAGAGAGGG	GAGGAGGACAGAGAGGG	0/0	14	14	28
Pig1764	GAGGAGGACAGAGAGGG	GAGGAGGACAGAGAGGG	0/0	14	14	28
Pig1765	GAGGAGGACAGAGAGGG	GAGGAGGACAGAGAGGG	0/0	14	14	28
Pig1766	GAGGAGGACAGAGAGGG	GAGGAGGACAGAGAGGG	0/0	14	14	28
Pig1767	GGAGAGGACAGGACAAG	GAGGAGGACAGAGAGGG	0/0	14	14	28
Pig1768	GAGGAGGACAGAGAGGG	GAGGAGGACAGAGAGGG	0/0	14	14	28
Pig1769	GGAGAGGACAGGACAAG	GAGGAGGACAGAGAGGG	0/0	14	14	28
Pig1770	GAGGAGGACAGAGAGGG	GAGGAGGACAGGACAAG	0/0	14	14	28
Pig1771	GAGGAGGACAGAGAGGG	GAGGAGGACAGAGAGGG	0/0	14	14	28
Pig1772	GAGGAGGACAGGACAAG	GAGGAGGACAGAGAGGG	0/0	14	14	28
Pig1773	GAGGAGGACAGAGAGGG	GGAGAGGACAGGACAAG	0/0	14	14	28
Pig1774	GAGGAGGACAGAGAGGG	GAGGAGGACAGAGAGGG	0/0	14	14	28
Pig1775	GAGGAGGACAGAGAGGG	GGAGAGGACAGGACAAG	0/0	11	14	28
Pig1776	GAGGAGGACAGAGAGGG	GGAGAGGACAGGACAAG	0/0	14	14	28
Pig1777	GAGGAGGACAGAGAGGG	GAGGAGGACAGAGAGGG	0/0	14	14	28
Pig1778	GAGGAGGACAGAGAGGG	GAGGAGGACAGAGAGGG	0/0	14	14	28
Pig1779	GGAGAGGACAGGACAAG	GAGGAGGACAGGACAAG	0/0	13	14	28
Pig1780	GGAGAGGACAGGACAAG	GAGGAGGACAGGACAAG	0/0	14	14	28
Pig1781	GAGGAGGACAGGACAAG	GGAGAGGACAGGACAAG	0/0	14	14	28
Pig1782	GAGGAGGACAGAGAGGG	GAGGAGGACAGAGAGGG	0/0	14	14	28
Pig1783	GAGGAGGACAGAGAGGG	GAGGAGGACAGAGAGGG	0/0	14	13	28
Pig1784	GAGGAGGACAGAGAGGG	GAGGAGGACAGAGAGGG	0/0	14	14	28
Pig1785	GAGGAGGACAGAGAGGG	GGAACAACAGAGACAAG	0/1	15	15	28
Pig1786	GAGGAGGACAGAGAGGG	GGAGAGGACAGGACAAG	0/0	14	14	28
Pig1787	GAGGAGGACAGAGAGGG	GGAGAGGACAGAGAGGG	0/0	14	14	28
Pig1788	GAGGAGGACAGAGAGGG	GAGGAGGACAGAGAGGG	0/0	14	14	28
Pig1789	GGAGAGGACAGGACAAG	GAGGAGGACAGAGAGGG	0/0	14	14	28
Pig1790	GAGGAGGACAGAGAGGG	GGAGAGGACAGGACAAG	0/0	14	14	28
Pig1791	GAGGAGGACAGAGAGGG	GGAGAGGACAGGACAAG	0/0	14	14	28
Pig1792	GAGGAGGACAGAGAGGG	GAGGAGGACAGAGAGGG	0/0	11	14	28
Pig1793	GAGGAGGACAGAGAGGG	GGAGAGGACAGGACAAG	0/0	14	14	28
Pig1794	GGAGAGGACAGGACAAG	GAGGAGGACAGAGAGGG	0/0	14	14	28
Pig1795	GAGGAGGACAGAGAGGG	GGAGAGGACAGGACAAG	0/0	14	14	28
Pig1796	GAGGAGGACAGAGAGGG	GAGGAGGACAGAGAGGG	0/0	14	14	28
Pig1797	GAGGAGGACAGAGAGGG	GAGGAGGACAGAGAGGG	0/0	14	14	28
Pig1798	GAGGAGGACAGAGAGGG	GGAGAGGACAGGACAAG	0/0	14	14	28
Pig1799	GAGGAGGACAGAGAGGG	GAGGAGGACAGAGAGGG	0/0	14	14	28
Pig1800	GGAGAGGACAGGACAAG	GAGGAGGACAGAGAGGG	0/0	15	14	28
Pig1801	GAGGAGGACAGAGAGGG	GGAGAGGACAGGACAAG	0/0	14	14	28
Pig1802	GGAGAGGACAGGACAAG	GAGGAGGACAGAGAGGG	0/0	14	11	28
Pig1803	GAGGAGGACAGAGAGGG	GAGGAGGACAGGACAAG	0/0	14	14	28
Pig1804	GAGGAGGACAGAGAGGG	GGAGAGGACAGGACAAG	0/0	14	14	28
Pig1805	GAGGAGGACAGAGAGGG	GAGGAGGACAGAGAGGG	0/0	14	14	28
Pig1806	GAGGAGGACAGAGAGGG	GGAGAGGACAGGACAAG	0/0	14	14	28
Pig1807	GAGGAGGACAGAGAGGG	GAGGAGGACAGAGAGGG	0/0	14	14	28
Pig1808	GAGGAGGACAGAGAGGG	GAGGAGGACAGAGAGGG	0/0	17	14	28
Pig1809	GGAGAGGACAGGACAAG	GAGGAGGACAGAGAGGG	0/0	14	14	28
Pig1810	GGAGAGGACAGAGAGGG	GGAGAGGACAGGACAAG	0/0	14	14	28
Pig1811	GGAGAGGACAGGACAAG	GAGGAGGACAGAGAGGG	0/0	14	14	28
Pig1812	GAGGAGGACAGAGAGGG	GAGGAGGACAGAGAGGG	0/0	14	14	28
Pig1813	GAGGAGGACAGAGAGGG	GAGGAGGACAGAGAGGG	0/0	14	14	28
Pig1814	GGAGAGGACAGGACAAG	GAGGAGGACAGAGAAAG	0/0	14	14	28
Pig1815	GAGGAGGACAGAGAGGG	GGAGAGGACAGGACAAG	0/0	14	14	28
Pig1816	AAGACAACAGAGACAAG	GAGGAGGACAGGACAAG	0/1	15	15	28
Pig1817	GGAGAGGACAGGACAAG	GAGGAGGACAGAGAGGG	0/0	14	14	28
Pig1818	GAGGAGGACAGAGAGGG	GAGGAGGACAGAGAGGG	0/0	14	14	28
Pig1819	GAGGAGGACAGAGAGGG	GAGGAGGACAGAGAGGG	0/0	14	14	28
Pig1820	GAGGAGGACAGAGAGGG	GAGGAGGACAGAGAGGG	0/0	14	14	28
Pig1821	GAGGAGGACAGAGAGGG	GAGGAGGACAGAGAGGG	0/0	14	14	28
Pig1822	GGAGAGGACAGGACAAG	GAGGAGGACAGAGAGGG	0/0	14	14	28
Pig1823	GAGGAGGACAGGACAAG	GAGGAGGACAGAGAGGG	0/0	14	14	28
Pig1824	GAGGAGGACAGAGAGGG	GAGGAGGACAGAGAGGG	0/0	14	14	28
Pig1825	GAGGAGGACAGAGAGGG	GGAGAGGACAGGACAAG	0/0	14	14	28
Pig1826	GAGGAGGACAGAGAGGG	GAGGAGGACAGAGAGGG	0/0	14	14	28
Pig1827	GAGGAGGACAGAGAGGG	GGAGAGGACAGGACAAG	0/0	14	14	28
Pig1828	GAGGAGGACAGAGAGGG	GAGGAGGACAGAGAGGG	0/0	14	14	28
Pig1829	GGAGAGGACAGGACAAG	GAGGAGGACAGAGAGGG	0/0	14	14	28
Pig1830	GAGGAGGACAGAGAGGG	GGAGAGGACAGGACAAG	0/0	14	14	28
Pig1831	GGAGAGGACAGGACAAG	GAGGAGGACAGAGAGGG	0/0	14	14	28
Pig1832	GGAGAGGACAGGACAAG	GAGGAGGACAGAGAGGG	0/0	14	14	28
Pig1833	GAGGAGGACAGAGAGGG	AAGGAGGAAGAGACAAG	0/1	14	14	28
Pig1834	GAGGAGGACAGAGAGGG	GAGGAGGACAGAGAGGG	0/0	14	14	28
Pig1835	GAGGAGGACAGAGAGGG	GAGGAGGACAGAGAGGG	0/0	14	14	28
Pig1836	GAGGAGGACAGAGAGGG	GAGGAGGACAGAGAGGG	0/0	13	14	28
Pig1837	GAGGAGGACAGAGAGGG	GAGGAGGACAGAGAGGG	0/0	14	14	28
Pig1838	GGAGAGGACAGGACAAG	GAGGAGGACAGGACAAG	0/0	14	14	28
Pig1839	GAGGAGGACAGAGAGGG	GAGGAGGACAGAGAGGG	0/0	14	14	28
Pig1840	GAGGAGGACAGAGAGGG	GAGGAGGACAGAGAGGG	0/0	14	14	28
Pig1841	GGAGAGGACAGGACAAG	GAGGAGGACAGGACAAG	0/0	14	14	28
Pig1842	GGAGAGGACAGGACAAG	GAGGAGGACAGAGAGGG	0/0	14	14	28
Pig1843	GAGGAGGACAGAGAGGG	GAGGAGGACAGAGAGGG	0/0	14	14	28
Pig1844	GGAGAGGACAGGACAAG	GAGGAGGACAGAGAGGG	0/0	14	14	28
Pig1845	GGAGAGGACAGGACAAG	GAGGAGGACAGGACAAG	0/0	14	14	28
Pig1846	GAGGAGGACAGAGAGGG	GAGGAGGACAGAGAGGG	0/0	14	14	28
Pig1847	GAGGAGGACAGAGAGGG	GGAGAGGACAGGACAAG	0/0	14	14	28
Pig1848	GAGGAGGACAGAGAGGG	GGAGAGGACAGGACAAG	0/0	14	14	28
Pig1849	GGAGAGGACAGGACAAG	GAGGAGGACAGAGAGGG	0/0	15	15	28
Pig1850	GAGGAGGACAGAGAGGG	GAGGAGGACAGAGAGGG	0/0	14	14	28
Pig1851	GAGGAGGACAGAGAGGG	AAGACAACAGAGACAAG	0/1	13	14	28
Pig1852	GAGGAGGACAGAGAGGG	GAGGAGGACAGAGAGGG	0/0	14	14	28
Pig1853	GAGGAGGACAGAGAGGG	GAGGAGGACAGAGAGGG	0/0	14	14	28
Pig1854	GAGGAGGACAGAGAGGG	GGAACAACAGAGACAAG	0/1	14	14	28
Pig1855	GAGGAGGACAGAGAGGG	GGAGAGGACAGGACAAG	0/0	12	13	28
Pig1856	GAGGAGGACAGAGAGGG	GAGGAGGACAGAGAGGG	0/0	14	14	28
Pig1857	GAGGAGGACAGAGAGGG	GAGGAGGACAGAGAGGG	0/0	14	14	28
Pig1858	GAGGAGGACAGAGAGGG	GAGGAGGACAGAGAGGG	0/0	14	14	28
Pig1859	GAGGAGGACAGAGAGGG	GAGGAGGACAGAGAGGG	0/0	14	14	28
Pig1860	GAGGAGGACAGAGAGGG	GAGGAGGACAGAGAGGG	0/0	14	14	28
Pig1861	GGAGAGGACAGGACAAG	GAGGAGGACAGAGAGGG	0/0	14	14	28
Pig1862	GAGGAGGACAGAGAGGG	GAGGAGGACAGAGAGGG	0/0	14	14	28
Pig1863	GAGGAGGACAGAGAGGG	GAGGAGGACAGAGAGGG	0/0	14	14	28
Pig1864	GAGGAGGACAGAGAGGG	GAGGAGGACAGAGAGGG	0/0	14	14	28
Pig1865	GAGGAGGACAGAGAGGG	GAGGAGGACAGAGAGGG	0/0	14	14	28
Pig1866	GAGGAGGACAGAGAGGG	GAGGAGGACAGAGAGGG	0/0	14	14	28
Pig1867	GAGGAGGACAGAGAGGG	GGAGAGGACAGGACAAG	0/0	14	14	28
Pig1868	GAGGAGGACAGAGAGGG	GAGGAGGACAGGACAAG	0/0	14	14	28
Pig1869	GGAGAGGACAGGACAAG	GAGGAGGACAGAGAGGG	0/0	14	14	28
Pig1870	GAGGAGGACAGAGAGGG	GAGGAGGACAGAGAGGG	0/0	14	14	28
Pig1871	GGAGAGGACAGGACAAG	GAGGAGGACAGAGAGGG	0/0	14	14	28
Pig1872	GAGGAGGACAGGACAAG	GGAGAGGACAGGACAAG	0/0	14	14	28
Pig1873	GAGGAGGACAGAGAGGG	GAGGAGGACAGAGAGGG	0/0	12	14	28
Pig1874	GAGGAGGACAGAGAGGG	GGAGAGGACAGGACAAG	0/0	14	14	28
Pig1875	GAGGAGGACAGAGAGGG	GGAGAGGACAGGACAAG	0/0	14	14	28
Pig1876	GGAGAGGACAGGACAAG	GGAACAACAGAGACAAG	0/1	15	15	28
Pig1877	GAGGAGGACAGAGAGGG	GAGGAGGACAGAGAGGG	0/0	14	14	28
Pig1878	GAGGAGGACAGAGAGGG	GAGGAGGACAGAGAGGG	0/0	14	14	28
Pig1879	GAGGAGGACAGAGAGGG	GAGGAGGACAGAGAGGG	0/0	14	14	28
Pig1880	GAGGAGGACAGAGAGGG	GAGGAGGACAGAGAGGG	0/0	14	14	28
Pig1881	GAGGAGGACAGGACAAG	GAGGAGGACAGAGAGGG	0/0	14	14	28
Pig1882	GAGGAGGACAGAGAGGG	GAGGAGGACAGAGAGGG	0/0	14	14	28
Pig1883	GAGGAGGACAGAGAGGG	GAGGAGGACAGAGAGGG	0/0	14	14	28
Pig1884	GAGGAGGACAGAGAGGG	GAGGAGGACAGAGAGGG	0/0	11	14	28
Pig1885	GGAGAGGACAGGACAAG	GGAGAGGACAGGACAAG	0/0	14	14	28
Pig1886	GGAGAGGACAGGACAAG	GGAGAGGACAGGACAAG	0/0	14	14	28
Pig1887	GGAGAGGACAGGACAAG	GGAGAGGACAGGACAAG	0/0	14	14	28
Pig1888	GAGGAGGACAGAGAGGG	GAGGAGGACAGAGAGGG	0/0	14	14	28
Pig1889	GGAGAGGACAGGACAAG	GAGGAGGACAGAGAGGG	0/0	14	14	28
Pig1890	GGAGAGGACAGAGAGGG	GAGGAGGACAGAGAGGG	0/0	14	14	28
Pig1891	GAGGAGGACAGAGAGGG	GAGGAGGACAGAGAGGG	0/0	14	14	28
Pig1892	GAGGAGGACAGGACAAG	GAGGAGGACAGAGAGGG	0/0	14	14	28
Pig1893	GAGGAGGACAGAGAGGG	GAGGAGGACAGAGAGGG	0/0	14	14	28
Pig1894	GAGGAGGACAGAGAGGG	GAGGAGGACAGAGAGGG	0/0	14	14	28
Pig1895	GAGGAGGACAGAGAGGG	GGAGAGGACAGGACAAG	0/0	14	14	28
Pig1896	GAGGAGGACAGAGAGGG	GAGGAGGACAGAGAGGG	0/0	14	14	28
Pig1897	GAGGAGGACAGAGAGGG	GAGGAGGACAGAGAGGG	0/0	14	14	28
Pig1898	GAGGAGGACAGAGAGGG	GGAGAGGACAGGACAAG	0/0	14	14	28
Pig1899	GGAGAGGACAGGACAAG	GAGGAGGACAGGACAAG	0/0	14	14	28
Pig1900	GAGGAGGACAGAGAGGG	GAGGAGGACAGAGAGGG	0/0	14	14	28
Pig1901	GAGGAGGACAGAGAGGG	GAGGAGGACAGAGAGGG	0/0	14	14	28
Pig1902	GAGGAGGACAGAGAGGG	GGAGAGGACAGGACAAG	0/0	14	14	28
Pig1903	GAGGAGGACAGAGAGGG	GGAGAGGACAGAGAGGG	0/0	14	14	28
Pig1904	GGAGAGGACAGAGAGGG	GAGGAGGACAGAGAGGG	0/0	14	14	28
Pig1905	GAGGAGGACAGAGAGGG	GGAGAGGACAGGACAAG	0/0	14	14	28
Pig1906	GAGGAGGACAGAGAGGG	GAGGAGGACAGAGAGGG	0/0	14	14	28
Pig1907	GAGGAGGACAGAGAGGG	GAGGAGGACAGAGAGGG	0/0	14	14	28
Pig1908	GAGGAGGACAGAGAGGG	GAGGAGGACAGAGAGGG	0/0	14	14	28
Pig1909	GGAGAGGACAGGACAAG	GAGGAGGACAGAGAGGG	0/0	14	14	28
Pig1910	GAGGAGGACAGAGAGGG	GAGGAGGACAGAGAGGG	0/0	14	14	28
Pig1911	GAGGAGGACAGGACAAG	GAGGAGGACAGAGAGGG	0/0	14	14	28
Pig1912	GAGGAGGACAGGACAAG	GAGGAGGACAGAGAGGG	0/0	14	14	28
Pig1913	GAGGAGGACAGAGAGGG	GAGGAGGACAGAGAGGG	0/0	14	14	28
Pig1914	GAGGAGGACAGAGAGGG	GAGGAGGACAGAGAGGG	0/0	12	14	28
Pig1915	GAGGAGGACAGAGAGGG	GAGGAGGACAGAGAGGG	0/0	14	14	28
Pig1916	GAGGAGGACAGAGAGGG	GAGGAGGACAGAGAGGG	0/0	14	14	28
Pig1917	GAGGAGGACAGAGAGGG	GAGGAGGACAGAGAGGG	0/0	14	14	28
Pig1918	GAGGAGGACAGAGAGGG	GGAGAGGACAGGACAAG	0/0	14	14	28
Pig1919	GAGGAGGACAGAGAGGG	GGAGAGGACAGAGAGGG	0/0	14	14	28
Pig1920	GGAGAGGACAGGACAAG	GAGGAGGACAGAGAGGG	0/0	14	14	28
Pig1921	GGAGAGGACAGGACAAG	GGAACAACAGAGACAAG	0/1	15	15	28
Pig1922	GAGGAGGACAGAGAGGG	GGAGAGGACAGGACAAG	0/0	14	14	28
Pig1923	GAGGAGGACAGGACAAG	GAGGAGGACAGAGAGGG	0/0	14	14	28
Pig1924	GAGGAGGACAGAGAGGG	GAGGAGGACAGAGAGGG	0/0	14	14	28
Pig1925	GAGGAGGACAGAGAGGG	GAGGAGGACAGAGAGGG	0/0	14	14	28
Pig1926	AAGACAACAGAGACAAG	GAGGAGGACAGAGAGGG	0/1	15	15	28
Pig1927	GGAGAGGACAGGACAAG	GAGGAGGACAGAGAGGG	0/0	14	14	28
Pig1928	GAGGAGGACAGAGAGGG	GGAGAGGACAGGACGGG	0/0	14	14	28
Pig1929	GAGGAGGACAGAGAGGG	GGAGAGGACAGGACAAG	0/0	14	14	28
Pig1930	GAGGAGGACAGAGAGGG	GAGGAGGACAGAGAGGG	0/0	14	14	28
Pig1931	GAGGAGGACAGAGAGGG	GAGGAGGACAGAGAGGG	0/0	14	14	28
Pig1932	GAGGAGGACAGAGAGGG	GGAGAGGACAGGACAAG	0/0	14	14	28
Pig1933	GAGGAGGACAGAGAGGG	GGAGAGGACAGGACAAG	0/0	14	14	28
Pig1934	GGAGAGGACAGGACAAG	GGAGAGGACAGGACAAG	0/0	14	14	28
Pig1935	GAGGAGGACAGAGAGGG	GAGGAGGACAGAGAGGG	0/0	14	14	28
Pig1936	GGAGAGGACAGGACAAG	GGAGAGGACAGGACAAG	0/0	14	14	28
Pig1937	GAGGAGGACAGAGAGGG	GAGGAGGACAGAGAGGG	0/0	14	14	28
Pig1938	GAGGAGGACAGAGAGGG	GGAGAGGACAGGACAAG	0/0	14	14	28
Pig1939	GGAGAGGACAGGACAAG	GAGGAGGACAGAGAGGG	0/0	14	14	28
Pig1940	GGAGAGGACAGAGAGGG	GAGGAGGACAGAGAGGG	0/0	14	14	28
Pig1941	GGAGAGGACAGGACAAG	GAGGAGGACAGAGAGGG	0/0	14	14	28
Pig1942	GGAGAGGACAGGACAAG	GGAGAGGACAGGACAAG	0/0	14	14	28
Pig1943	GGAGAGGACAGGACAAG	GAGGAGGACAGAGAGGG	0/0	14	14	28
Pig1944	GGAACAACAGAGACAAG	GAGGAGGACAGAGAGGG	0/1	15	15	28
Pig1945	GAGGAGGACAGAGAGGG	GAGGAGGACAGAGAGGG	0/0	14	14	28
Pig1946	GAGGAGGACAGAGAGGG	GAGGAGGACAGAGAGGG	0/0	14	14	28
Pig1947	GAGGAGGACAGAGAGGG	GAGGAGGACAGAGAGGG	0/0	14	14	28
Pig1948	GAGGAGGACAGAGAGGG	GGAGAGGACAGGACAAG	0/0	14	14	28
Pig1949	GGAGAGGACAGGACAAG	GAGGAGGACAGAGAGGG	0/0	14	14	28
Pig1950	GGAGAGGACAGAGAGGG	GAGGAGGACAGAGAGGG	0/0	14	14	28
Pig1951	GAGGAGGACAGAGAGGG	GGAGAGGACAGGACAAG	0/0	14	14	28
Pig1952	GGAGAGGACAGGACAAG	GAGGAGGACAGAGAGGG	0/0	14	14	28
Pig1953	GAGGAGGACAGAGAGGG	GAGGAGGACAGAGAGGG	0/0	14	14	28
Pig1954	GGAGAGGACAGGACAAG	GAGGAGGACAGAGAGGG	0/0	13	14	28
Pig1955	GAGGAGGACAGAGAGGG	GAGGAGGACAGGACAAG	0/0	14	14	28
Pig1956	GAGGAGGACAGAGAGGG	GAGGAGGACAGAGAGGG	0/0	14	14	28
Pig1957	GAGGAGGACAGAGAGGG	GAGGAGGACAGAGAGGG	0/0	14	14	28
Pig1958	GGAGAGGACAGGACAAG	GAGGAGGACAGAGAGGG	0/0	14	14	28
Pig1959	GGAGAGGACAGGACAAG	GAGGAGGACAGAGAGGG	0/0	14	14	28
Pig1960	GAGGAGGACAGAGAGGG	GGAGAGGACAGGACAAG	0/0	14	14	28
Pig1961	GAGGAGGACAGAGAGGG	GAGGAGGACAGGACAAG	0/0	14	14	28
Pig1962	GGAGAGGACAGGACAAG	GAGGAGGACAGAGAGGG	0/0	14	14	28
Pig1963	GAGGAGGACAGAGAGGG	GGAGAGGACAGGACAAG	0/0	14	14	28
Pig1964	GAGGAGGACAGAGAGGG	GAGGAGGACAGAGAGGG	0/0	14	11	28
Pig1965	GGAGAGGACAGGACAAG	GAGGAGGACAGAGAGGG	0/0	14	14	28
Pig1966	GAGGAGGACAGAGAGGG	GGAGAGGACAGGACAAG	0/0	14	14	28
Pig1967	GGAGAGGACAGGACAAG	GAGGAGGACAGAGAGGG	0/0	14	14	28
Pig1968	GAGGAGGACAGAGAGGG	GAGGAGGACAGGACAAG	0/0	14	14	28
Pig1969	GAGGAGGACAGAGAGGG	GAGGAGGACAGAGAGGG	0/0	14	14	28
Pig1970	GGAGAGGACAGGACAAG	GAGGAGGACAGAGAGGG	0/0	14	14	28
Pig1971	GGAGAGGACAGGACAAG	GAGGAGGACAGAGAGGG	0/0	14	14	28
Pig1972	GGAGAGGACAGGACAAG	GGAGAGGACAGGACAAG	0/0	14	11	28
Pig1973	GAGGAGGACAGAGAGGG	GAGGAGGACAGAGAGGG	0/0	14	14	28
Pig1974	GAGGAGGACAGAGAGGG	GGAGAGGACAGGACAAG	0/0	14	14	28
Pig1975	GGAGAGGACAGGACAAG	GAGGAGGACAGAGAGGG	0/0	14	14	28
Pig1976	GAGGAGGACAGAGAGGG	GAGGAGGACAGAGAGGG	0/0	14	14	28
Pig1977	GAGGAGGACAGAGAGGG	GAGGAGGACAGAGAGGG	0/0	14	14	28
Pig1978	GGAGAGGACAGGACAAG	GAGGAGGACAGAGAGGG	0/0	14	14	28
Pig1979	GAGGAGGACAGAGAGGG	GGAGAGGACAGGACAAG	0/0	14	14	28
Pig1980	GAGGAGGACAGAGAGGG	GAGGAGGACAGAGAGGG	0/0	13	14	28
Pig1981	GAGGAGGACAGAGAGGG	GAGGAGGACAGAGAGGG	0/0	14	14	28
Pig1982	GAGGAGGACAGAGAGGG	GAGGAGGACAGAGAGGG	0/0	14	14	28
Pig1983	GAGGAGGACAGAGAGGG	GGAGAGGACAGGACAAG	0/0	14	14	28
Pig1984	GGAGAGGACAGGACAAG	GAGGAGGACAGAGAGGG	0/0	12	15	28
Pig1985	GGAGAGGACAGGACAAG	GAGGAGGACAGAGAGGG	0/0	14	14	28
Pig1986	GAGGAGGACAGAGAGGG	GGAGAGGACAGGACAAG	0/0	14	14	28
Pig1987	GAGGAGGACAGAGAGGG	GAGGAGGACAGAGAGGG	0/0	14	14	28
Pig1988	GGAGAGGACAGGACAAG	GAGGAGGACAGAGAGGG	0/0	14	14	28
Pig1989	GAGGAGGACAGAGAGGG	GAGGAGGACAGAGAGGG	0/0	14	14	28
Pig1990	GAGGAGGACAGAGAGGG	GGAGAGGACAGGACAAG	0/0	14	14	28
Pig1991	GGAGAGGACAGGACAAG	GAGGAGGACAGGACAAG	0/0	14	14	28
Pig1992	GAGGAGGACAGGACAAG	GAGGAGGACAGAGAGGG	0/0	14	14	28
Pig1993	GAGGAGGACAGAGAGGG	GAGGAGGACAGAGAGGG	0/0	14	14	28
Pig1994	GAGGAGGACAGAGAGGG	GAGGAGGACAGAGAGGG	0/0	14	14	28
Pig1995	GAGGAGGACAGAGAGGG	GAGGAGGACAGAGAGGG	0/0	14	14	28
Pig1996	GAGGAGGACAGAGAGGG	GAGGAGGACAGAGAGGG	0/0	14	14	28
Pig1997	GAGGAGGAAGGAGAGGG	GGAACAACAGAGACAAG	0/1	15	15	28
Pig1998	GAGGAGGACAGAGAGGG	GAGGAGGACAGAGAGGG	0/0	14	14	28
[truncated: 362 more rows]

## Sheet: TablseX3
Table X3: Genetic markers from the 660K chip in the region chr7:-97-98 Mb. The six most significant SNPs for NVE are indicated in bold. A' few of the SNPs used for haplotype construction was filtered out from the GWAS analysis and are therefore lacking a p-value.
Markers	Positions	p-value_NVE
AX-116329562	97026027	2.47942e-27
AX-116329561	97028500	1.33235e-12
AX-116329560	97031625	1.24797e-12
AX-116329559	97040902	6.02064e-27
AX-116329558	97044054	2.47942e-27
AX-116329552	97068357	2.47942e-27
AX-116329587	97070461	7.42316e-50
AX-116329595	97092001	1.33569e-26
AX-116329596	97092452	2.47942e-27
AX-116329600	97109772	7.34017e-14
AX-116329601	97112918	7.34017e-14
AX-116329602	97116529	7.34017e-14
AX-116329603	97120233	7.34017e-14
AX-116329604	97120797	7.34017e-14
AX-116689885	97126583	7.34017e-14
AX-116329606	97128011	2.64278e-13
AX-116329607	97131713	4.10333e-13
AX-116329608	97133343	3.85539e-13
AX-116329612	97151242	3.00149e-148
AX-116329613	97154596	6.41889e-149
AX-116329614	97158492	2.76766e-148
AX-116329615	97159720	8.73539e-147
AX-116329616	97162934	2.7891e-148
AX-116329617	97165566	2.38537e-147
AX-116329623	97187301	2.49111e-123
AX-116329626	97197064	.
AX-116329627	97199142	.
AX-116329663	97319123	1.01441e-120
AX-116329665	97330015	1.72102e-126
AX-116329667	97347282	1.72102e-126
AX-116329669	97353758	1.17732e-126
AX-116329670	97357746	4.78658e-128
AX-116329671	97361475	7.52958e-128
AX-116329675	97378477	6.15724e-127
AX-116329676	97394296	7.58133e-127
AX-116329679	97405871	7.58133e-127
AX-116329684	97426523	7.58133e-127
AX-116329685	97427849	7.58133e-127
AX-116329697	97442683	2.49614e-118
AX-116329698	97446343	2.5006e-122
AX-116329699	97454637	2.54262e-120
AX-116329700	97459298	1.09592e-116
AX-116329701	97476988	7.91282e-124
AX-116329702	97477081	3.50737e-123
AX-116329703	97482101	3.5402e-119
AX-116329707	97490390	3.5402e-119
AX-116329710	97506297	1.2859e-111
AX-116329693	97564617	9.31802e-180
AX-116757987	97568284	2.99334e-182
AX-116329718	97569136	2.99334e-182
AX-116329691	97575068	2.99334e-182
AX-116329689	97584287	2.99334e-182
AX-116329719	97585202	9.59024e-185
AX-116329688	97595573	6.1108e-184
AX-116777212	97614635	6.1108e-184
AX-116329721	97618073	6.1108e-184
AX-116329722	97622770	.
AX-116329727	97643633	2.63391e-184
AX-116329728	97646252	2.63391e-184
AX-116329730	97652632	1.66044e-183
AX-116329732	97662082	.
AX-116640777	97685920	1.40739e-57
AX-116329737	97688931	.
AX-116329738	97690890	.
AX-116329742	97706566	2.05142e-42
AX-116329743	97707240	2.05142e-42
AX-116329745	97711906	1.40739e-57
AX-116329746	97714556	1.40739e-57
AX-116329747	97715839	1.40739e-57
AX-116329748	97718663	1.40739e-57
AX-116329749	97720906	1.40739e-57
AX-116329750	97723018	1.40739e-57
AX-116329751	97725636	1.40739e-57
AX-116329752	97727185	1.40739e-57
AX-116329753	97730130	1.40739e-57
AX-116329754	97732109	1.40739e-57
AX-116329755	97735817	1.40739e-57
AX-116329756	97737546	1.40739e-57
AX-116329757	97739457	1.40739e-57
AX-116329758	97742559	1.40739e-57
AX-116329759	97744708	1.40739e-57
AX-116329761	97749198	2.20509e-57
AX-116329762	97752476	1.40739e-57
AX-116329763	97755725	1.40739e-57
AX-116329764	97758297	1.40739e-57
AX-116329765	97761393	1.40739e-57
AX-116329768	97770806	1.40739e-57
AX-116329769	97781481	1.55156e-40
AX-116786782	97782437	1.18896e-39
AX-116329770	97785632	1.98251e-57
AX-116329771	97788535	5.43385e-55
AX-116329772	97794678	1.42456e-56
AX-116329774	97798757	1.97248e-40
AX-116329775	97803499	4.11919e-51
AX-116735905	97813599	4.82162e-56
AX-116329777	97816937	.
AX-116760778	97817587	.
AX-116329781	97839370	.
AX-116329784	97876355	2.73053e-41
AX-116329785	97876972	2.73053e-41
AX-116329786	97880221	2.73053e-41
AX-116689890	97881096	2.73053e-41
AX-116329788	97886980	3.0866e-42
AX-116329789	97892132	2.01455e-43
AX-116329790	97894091	1.29719e-42
AX-116329792	97900467	3.37309e-43
AX-116329793	97904173	2.00446e-43
AX-116329794	97907050	1.60609e-43
AX-116329795	97908598	2.30337e-41
AX-116329796	97911012	3.32752e-43
AX-116329797	97915296	9.13996e-41
AX-116329798	97915414	6.01676e-43
AX-116329800	97920442	3.29098e-41
AX-116329801	97923616	1.38146e-42
AX-116329802	97927554	5.59661e-41
AX-116329803	97929060	4.1714e-42
AX-116329804	97931107	7.23382e-42
AX-116329805	97934680	1.90509e-42
AX-116329815	97980621	.
AX-116329816	97985290	.
AX-116329817	97986624	.
AX-116329818	97988976	.

## Sheet: TableX4
Table X4: Haplotypes and phenotypes from the 660K chip in the region chr7:-97-98 Mb. The green haplotype is associated with the two functional VRTN mutations, and shows clear association with the number of vertebrae. The six most significant SNPs from the GWAS, plus a SNP located in this core sequence, are underlined.
PigID	Haplotype1	Haplotype2	Genotype core seven SNPs	Number of ribs (left)	Number of ribs (right)	Number of vertebrae
Pig1	TGCGCTTGTCGTTTAAATGGCTGGGCCGTTCGTGGCGTCAATGCCGCTATCGGCGCCAGCCAGAGTCGGCGGCGATAACTTGCCAATGCCCGGGTACGTGGGTGCCACAACTCCCCTAAAAG	GGCCTCCACCGTTTAAATGGCTGGGCCGTTCGTGGCGTCAATGCCGCTATCGGCGCCAGCTAAGACCGGCGGCGATAACTTGCCAATATCCGTGTGTACTCACATATAGGTCTAGTAGGGGA	1/1	16	16	30
Pig2	TATGCTCGTTCCCCGGGCGGCTGGTCCACCTCCTTTACGGTCCTATTTATCGGCGCCAGCCAGAGTCGGCGGCGATAACTTGCCAATGCCCGGGTACGTGGGTGCCACAACTCCCCTAAAAG	TGCGCTTGTCGTTTAAATAATCAAGCCGTTCGTGGCGTCAATGCCGCGGCTTATATCCCTCGGAACTCATAATCTCCGTCCATAGGCATTTTTACACGCTCACATATAGGTCTAGTAGAAAG	0/1	15	15	30
Pig3	TATGCTCGTTCCCCGGGCGGCTGGTCCACCTCCTTTACGGTCCTATTTATCGGCGCCAGCCAGAGTCGGCGGCGATAACTTGCCAATGCCCGGGTACGTGGGTGCCACAACTCCCCTAAAAG	TATGCTCGTTCCCCGGGCGGCTGGTCCACCTCCTTTACGGTCCTATTTATCGGCGCCAGCCAGAGTCGGCGGCGATAACTTGCCAATGCCCGGGTACGTGGGTGCCACAACTCCCCTAAAAG	1/1	15	15	30
Pig4	TATGCTCGTTCCCCGGGCGGCTGGTCCACCTCCTTTACGGTCCTATTTATCGGCGCCAGCCAGAGTCGGCGGCGATAACTTGCCAATGCCCGGGTACGTGGGTGCCACAACTCCCCTAAAAG	TATGCTCGTTCCCCGGGCGGCTGGTCCACCTCCTTTACGGTCCTATTTATCGGCGCCAGCCAGAGTCGGCGGCGATAACTTGCCAATGCCCGGGTACGTGGGTGCCACAACTCCCCTAAAAG	1/1	16	16	30
Pig5	GGCCTCCACCGTTTAAATGGCTGGGCCGTTCGTGGCGTCAATGCCGCTATCGGCGCCAGCCAGAGTCGGCGGCGATAACTTGCCAATGCCCGGGTACGTGGGTGCCACAACTCCCCTAAAAG	TATGCTCGTTCCCCGGGCGGCTGGTCCACCTCCTTTACGGTCCTATTTATCGGCGCCAGCCAGAGTCGGCGGCGATAACTTGCCAATGCCCGGGTACGTGGGTGCCACAACTCCCCTAAAAG	1/1	16	16	30
Pig6	GGCCTCCACCGTTTAAATGGCTGGTCCACCTCCTTTACGGTCCTATTTATCGGCGCCAGCCAGAGTCGGCGGCGATAACTTGCCAATGCCCGGGTACGTGGGTGCCACAACTCCCCTAAAAG	GGCCTCCACCGTTTAAATGGCTGGGCCGTTCGTGGCGTCAATGCCGCTATCGGCGCCAGCTAAGACCGGCGGCGATAACTTGCCAATATCCGTGTGTACTCACATATAGGTCTAGTAGGGGA	1/1	16	16	30
Pig7	TATGCTCGTTCCCCGGGCGGCTGGTCCACCTCCTTTACGGTCCTATTTATCGGCGCCAGCCAGAGTCGGCGGCGATAACTTGCCAATGCCCGGGTACGTGGGTGCCACAACTCCCCTAAAAG	TATGCTCGTTCCCCGGGCGGCTGGTCCACCTCCTTTACGGTCCTATTTATCGGCGCCAGCCAGAGTCGGCGGCGATAACTTGCCAATGCCCGGGTACGTGGGTGCCACAACTCCCCTAAAAG	1/1	16	16	30
Pig8	TATGCTCGTTCCCCGGGCGGCTGGTCCACCTCCTTTACGGTCCTATTTATCGGCGCCAGCCAGAGTCGGCGGCGATAACTTGCCAATGCCCGGGTACGTGGGTGCCACAACTCCCCTAAAAG	TATGCTCGTTCCCCGGGCGGCTGGTCCACCTCCTTTACGGTCCTATTTATCGGCGCCAGCCAGAGTCGGCGGCGATAACTTGCCAATGCCCGGGTACGTGGGTGCCACAACTCCCCTAAAAG	1/1	16	16	30
Pig9	TATGCTCGTTCCCCGGGCGGCTGGTCCACCTCCTTTACGGTCCTATTTATCGGCGCCAGCCAGAGTCGGCGGCGATAACTTGCCAATGCCCGGGTACGTGGGTGCCACAACTCCCCTAAAAG	TATGCTCGTTCCCCGGGCGGCTGGTCCACCTCCTTTACGGTCCTATTTATCGGCGCCAGCCAGAGTCGGCGGCGATAACTTGCCAATGCCCGGGTACGTGGGTGCCACAACTCCCCTAAAAG	1/1	16	16	30
Pig10	TATGCTCGTTCCCCGGGCGGCTGGTCCACCTCCTTTACGGTCCTATTTATCGGCGCCAGCCAGAGTCGGCGGCGATAACTTGCCAATGCCCGGGTACGTGGGTGCCACAACTCCCCTAAAAG	TATGCTCGTTCCCCGGGCGGCTGGTCCACCTCCTTTACGGTCCTATTTATCGGCGCCAGCCAGAGTCGGCGGCGATAACTTGCCAATGCCCGGGTACGTGGGTGCCACAACTCCCCTAAAAG	1/1	15	15	30
Pig11	GGCCTCCACCGTTTAAATGGCTGGGCCGTTCGTGGCGTCAATGCCGCTATCGGCGCCAGCTAAGACCGGCGGCGATAACTTGCCAATATCCGTGTGTACTCACATATAGGTCTAGTAGGGGA	TATGCTCGTTCCCCGGGCGGCTGGTCCACCTCCTTTACGGTCCTATTTATCGGCGCCAGCCAGAGTCGGCGGCGATAACTTGCCAATGCCCGGGTACGTGGGTGCCACAACTCCCCTAAAAG	1/1	16	16	30
Pig12	TATGCTCGTTCCCCGGGCGGCTGGTCCACCTCCTTTACGGTCCTATTTATCGGCGCCAGCCAGAGTCGGCGGCGATAACTTGCCAATGCCCGGGTACGTGGGTGCCACAACTCCCCTAAAAG	TATGCTCGTTCCCCGGGCGGCTGGTCCACCTCCTTTACGGTCCTATTTATCGGCGCCAGCCAGAGTCGGCGGCGATAACTTGCCAATGCCCGGGTACGTGGGTGCCACAACTCCCCTAAAAG	1/1	16	16	30
Pig13	GGCCTCCACCGTTTAAATGGCTGGGCCGTTCGTGGCGTCAATGCCGCTATCGGCGCCAGCCAGAGTCGGCGGCGATAACTTGCCAATGCCCGGGTACGTGGGTGCCACAACTCCCCTAAAAG	TATGCTCGTTCCCCGGGCGGCTGGTCCACCTCCTTTACGGTCCTATTTATCGGCGCCAGCCAGAGTCGGCGGCGATAACTTGCCAATGCCCGGGTACGTGGGTGCCACAACTCCCCTAAAAG	1/1	15	15	30
Pig14	GGCCTCCACCGTTTAAATGGCTGGTCCACCTCCTTTACGGTCCTATTTATCGGCGCCAGCCAGAGTCGGCGGCGATAACTTGCCAATGCCCGGGTACGTGGGTGCCACAACTCCCCTAAAAG	TATGCTCGTTCCCCGGGCGGCTGGTCCACCTCCTTTACGGTCCTATTTATCGGCGCCAGCCAGAGTCGGCGGCGATAACTTGCCAATGCCCGGGTACGTGGGTGCCACAACTCCCCTAAAAG	1/1	16	16	30
Pig15	TATGCTCGTTCCCCGGGCGGCTGGTCCACCTCCTTTACGGTCCTATTTATCGGCGCCAGCCAGAGTCGGCGGCGATAACTTGCCAATATCCGTATGTACTCACATATAGGTCTAGTAGAAAG	TATGCTCGTTCCCCGGGCGGCTGGTCCACCTCCTTTACGGTCCTATTTATCGGCGCCAGCCAGAGTCGGCGGCGATAACTTGCCAATGCCCGGGTACGTGGGTGCCACAACTCCCCTAAAAG	1/1	0	16	30
Pig16	TGCGCTTGTCGTTTAAATAATCAAGCCGTTCGTGGCGTCAATGCCGCGGCTTATATCCCTCGGAACTCATAATCTCCGTCCATAGGCATTTTTACACGCTCACATATAGGTCTAGTAGAAAG	TATGCTCGTTCCCCGGGCGGCTGGTCCACCTCCTTTACGGTCCTATTTATCGGCGCCAGCCAGAGTCGGCGGCGATAACTTGCCAATGCCCGGGTACGTGGGTGCCACAACTCCCCTAAAAG	0/1	15	15	30
Pig17	TATGCTCGTTCCCCGGGCAATCAAGCCGTTCGTGGCGTCAATGCCGCGGCTTATATCCCTCAGAGTCGGCGGCGATAACTTGCCAATGCCCGGGTACGTGGGTGCCACAACTCCCCTAAAAG	TGCGCTTGTCGTTTAAATAATCAAGCCGTTCGTGGCGTCAATGCCGCGGCTTATATCCCTCGGAACTCATAATCTCCGTCCATAGGCATTTTTACACGCTCACATATAGGTCTAGTAGAAAG	0/0	16	16	30
Pig18	GGCCTCCACCGTTTAAATGGCTGGTCCACCTCCTTTACGGTCCTATTTATCGGCGCCAGCCAGAGTCGGCGGCGATAACTTGCCAATGCCCGGGTACGTGGGTGCCACAACTCCCCTAAAAG	TATGCTCGTTCCCCGGGCGGCTGGTCCACCTCCTTTACGGTCCTATTTATCGGCGCCAGCCAGAGTCGGCGGCGATAACTTGCCAATGCCCGGGTACGTGGGTGCCACAACTCCCCTAAAAG	1/1	16	16	30
Pig19	TATGCTCGTTCCCCGGGCGGCTGGTCCACCTCCTTTACGGTCCTATTTATCGGCGCCAGCCAGAGTCGGCGGCGATAACTTGCCAATGCCCGGGTACGTGGGTGCCACAACTCCCCTAAAAG	TATGCTCGTTCCCCGGGCGGCTGGTCCACCTCCTTTACGGTCCTATTTATCGGCGCCAGCCAGAGTCGGCGGCGATAACTTGCCAATGCCCGGGTACGTGGGTGCCACAACTCCCCTAAAAG	1/1	16	16	30
Pig20	TATGCTCGTTCCCCGGGCGGCTGGTCCACCTCCTTTACGGTCCTATTTATCGGCGCCAGCCAGAGTCGGCGGCGATAACTTGCCAATGCCCGGGTACGTGGGTGCCACAACTCCCCTAAAAG	TATGCTCGTTCCCCGGGCGGCTGGTCCACCTCCTTTACGGTCCTATTTATCGGCGCCAGCCAGAGTCGGCGGCGATAACTTGCCAATGCCCGGGTACGTGGGTGCCACAACTCCCCTAAAAG	1/1	16	16	30
Pig21	TATGCTCGTTCCCCGGGCGGCTGGTCCACCTCCTTTACGGTCCTATTTATCGGCGCCAGCCAGAGTCGGCGGCGATAACTTGCCAATGCCCGGGTACGTGGGTGCCACAACTCCCCTAAAAG	TATGCTCGTTCCCCGGGCGGCTGGTCCACCTCCTTTACGGTCCTATTTATCGGCGCCAGCCAGAGTCGGCGGCGATAACTTGCCAATGCCCGGGTACGTGGGTGCCACAACTCCCCTAAAAG	1/1	16	16	30
Pig22	TATGCTCGTTCCCCGGGCGGCTGGTCCACCTCCTTTACGGTCCTATTTATCGGCGCCAGCCAGAGTCGGCGGCGATAACTTGCCAATGCCCGGGTACGTGGGTGCCACAACTCCCCTAAAAG	TATGCTCGTTCCCCGGGCGGCTGGTCCACCTCCTTTACGGTCCTATTTATCGGCGCCAGCCAGAGTCGGCGGCGATAACTTGCCAATGCCCGGGTACGTGGGTGCCACAACTCCCCTAAAAG	1/1	16	16	30
Pig23	TGCGCTTGTCGTTTAAATAATCAAGCCGTTCGTGGCGTCAATGCCGCGGCTTATATTCCTCGGAACTCATAATCTCCGTCCATAGGCATTTTTACACGCTCACATATAGGTCTAGTAGAAAG	TATGCTCGTTCCCCGGGCGGCTGGTTTACCTCCTTTACGGTCCTATTTATCGGCGCCAGCCAGAGTCGGCGGCGATAACTTGCCAATGCCCGGGTACGTGGGTGCCACAACTCCCCTAAAAG	0/1	15	15	30
Pig24	TATGCTCGTTCCCCGGGCGGCTGGTCCACCTCCTTTACGGTCCTATTTATCGGCGCCAGCCAGAGTCGGCGGCGATAACTTGCCAATGCCCGGGTACGTGGGTGCCACAACTCCCCTAAAAG	TATGCTCGTTCCCCGGGCGGCTGGTCCACCTCCTTTACGGTCCTATTTATCGGCGCCAGCCAGAGTCGGCGGCGATAACTTGCCAATGCCCGGGTACGTGGGTGCCACAACTCCCCTAAAAG	1/1	16	15	30
Pig25	GGCCTCCACCGTTTAAATGGCTGGTCCACCTCCTTTACGGTCCTATTTATCGGCGCCAGCCAGAGTCGGCGGCGATAACTTGCCAATGCCCGGGTACGTGGGTGCCACAACTCCCCTAAAAG	TATGCTCGTTCCCCGGGCGGCTGGTTTACCTCCTTTACGGTCCTATTTATCGGCGCCAGCCAGAGTCGGCGGCGATAACTTGCCAATGCCCGGGTACGTGGGTGCCACAACTCCCCTAAAAG	1/1	15	15	30
Pig26	GGCCTCCACCGTTTAAATGGCTGGTCCACCTCCTTTACGGTCCTATTTATCGGCGCCAGCCAGAGTCGGCGGCGATAACTTGCCAATGCCCGGGTACGTGGGTGCCACAACTCCCCTAAAAG	TATGCTCGTTCCCCGGGCGGCTGGTCCACCTCCTTTACGGTCCTATTTATCGGCGCCAGCCAGAGTCGGCGGCGATAACTTGCCAATGCCCGGGTACGTGGGTGCCACAACTCCCCTAAAAG	1/1	16	16	30
Pig27	TGCGCTTGTCGTTTAAATAATCAAGCCGTTCGTGGCGTCAATGCCGCGGCTTATATCCCTCGGAACTCATAATCTCCGTCCATAGGCATTTTTACACGCTCACATATAGGTCTAGTAGAAAG	TATGCTCGTTCCCCGGGCAATCAATCCACCTCCTTTACGGTCCTATTTATCGGCGCCAGCCAGAGTCGGCGGCGATAACTTGCCAATGCCCGGGTACGTGGGTGCCACAACTCCCCTAAAAG	0/1	15	15	30
Pig28	TATGCTCGTTCCCCGGGCAATCAAGCCGTTCGTGGCGTCAATGCCGCGGCTTATATCCCTCAGAGTCGGCGGCGATAACTTGCCAATGCCCGGGTACGTGGGTGCCACAACTCCCCTAAAAG	TATGCTCGTTCCCCGGGCGGCTGGTCCACCTCCTTTACGGTCCTATTTATCGGCGCCAGCCAGAGTCGGCGGCGATAACTTGCCAATGCCCGGGTACGTGGGTGCCACAACTCCCCTAAAAG	0/1	15	15	30
Pig29	TATGCTCGTTCCCCGGGCGGCTGGTCCACCTCCTTTACGGTCCTATTTATCGGCGCCAGCCAGAGTCGGCGGCGATAACTTGCCAATGCCCGGGTACGTGGGTGCCACAACTCCCCTAAAAG	TATGCTCGTTCCCCGGGCGGCTGGTTCACCTCCTTTACGGTCCTATTTATCGGCGCCAGCCAGAGTCGGCGGCGATAACTTGCCAATGCCCGGGTACGTGGGTGCCACAACTCCCCTAAAAG	1/1	16	16	30
Pig30	TATGCTCGTTCCCCGGGCGGCTGGTCCACCTCCTTTACGGTCCTATTTATCGGCGCCAGCCAGAGTCGGCGGCGATAACTTGCCAATGCCCGGGTACGTGGGTGCCACAACTCCCCTAAAAG	TATGCTCGTTCCCCGGGCGGCTGGTCCACCTCCTTTACGGTCCTATTTATCGGCGCCAGCCAGAGTCGGCGGCGATAACTTGCCAATGCCCGGGTACGTGGGTGCCACAACTCCCCTAAAAG	1/1	15	15	30
Pig31	TATGCTCGTTCCCCGGGCGGCTGGTCCACCTCCTTTACGGTCCTATTTATCGGCGCCAGCCAGAGTCGGCGGCGATAACTTGCCAATGCCCGGGTACGTGGGTGCCACAACTCCCCTAAAAG	TATGCTCGTTCCCCGGGCGGCTGGTCCACCTCCTTTACGGTCCTATTTATCGGCGCCAGCCAGAGTCGGCGGCGATAACTTGCCAATGCCCGGGTACGTGGGTGCCACAACTCCCCTAAAAG	1/1	16	16	30
Pig32	TATGCTCGTTCCCCGGGCGGCTGGTCTACCTCCTTTACGGTCCTATTTATCGGCGCCAGCCAGAGTCGGCGGCGATAACTTGCCAATGCCCGGGTACGTGGGTGCCACAACTCCCCTAAAAG	TATGCTCGTTCCCCGGGCGGCTGGTCCACCTCCTTTACGGTCCTATTTATCGGCGCCAGCCAGAGTCGGCGGCGATAACTTGCCAATGCCCGGGTACGTGGGTGCCACAACTCCCCTAAAAG	1/1	16	16	30
Pig33	GGCCTCCACCGTTTAAATGGCTGGGCCGTTCGTGGCGTCAATGCCGCTATCGGCGCCAGCCAGAGTCGGCGGCGATAACTTGCCAATGCCCGGGTACGTGGGTGCCACAACTCCCCTAAAAG	TATGCTCGTTCCCCGGGCGGCTGGTCCACCTCCTTTACGGTCCTATTTATCGGCGCCAGCCAGAGTCGGCGGCGATAACTTGCCAATGCCCGGGTACGTGGGTGCCACAACTCCCCTAAAAG	1/1	16	16	30
Pig34	GGCCTCCACCGTTTAAATGGCTGGTCCACCTCCTTTACGGTCCTATTTATCGGCGCCAGCCAGAGTCGGCGGCGATAACTTGCCAATGCCCGGGTACGTGGGTGCCACAACTCCCCTAAAAG	TGCGCTTGTCGTTTAAATAATCAAGCCGTTCGTGGCGTCAATGCCGCGGCTTATATCCCTCGGAACTCATAATCTCCGTCCATAGGCATTTTTACACGCTCACATATAGGTCTAGTAGAAAG	0/1	15	15	30
Pig35	GGCCTCCACCGTTTAAATGGCTGGGCCGTTCGTGGCGTCAATGCCGCTATCGGCGCCAGCCAGAGTCGGCGGCGATAACTTGCCAATGCCCGGGTACGTGGGTGCCACAACTCCCCTAAAAG	TGCGCTTGTCGTTTAAATGGCTGGGCCGTTCGTGGCGTCAATGCCGCTATCGGCGCCAGCCAGAGTCGGCGGCGATAACTTGCCAATGCCCGGGTACGTGGGTGCCACAACTCCCCTAAAAG	1/1	16	16	30
Pig36	TATGCTCGTTCCCCGGGCGGCTGGTCCACCTCCTTTACGGTCCTATTTATCGGCGCCAGCCAGAGTCGGCGGCGATAACTTGCCAATGCCCGGGTACGTGGGTGCCACAACTCCCCTAAAAG	TATGCTCGTTCCCCGGGCGGCTGGTCCACCTCCTTTACGGTCCTATTTATCGGCGCCAGCCAGAGTCGGCGGCGATAACTTGCCAATGCCCGGGTACGTGGGTGCCACAACTCCCCTAAAAG	1/1	16	16	30
Pig37	TGCGCTTGTCGTTTAAATAATCAAGCCGTTCGTGGCGTCAATGCCGCGGCTTATATCCCTCGGAACTCATAATCTCCGTCCATAGGCATTTTTACACGCTCACATATAGGTCTAGTAGAAAG	TATGCTCGTTCCCCGGGCGGCTGGTCCACCTCCTTTACGGTCCTATTTATCGGCGCCAGCCAGAGTCGGCGGCGATAACTTGCCAATGCCCGGGTACGTGGGTGCCACAACTCCCCTAAAAG	0/1	15	15	30
Pig38	TATGCTCGTTCCCCGGGCGGCTGGTCCACCTCCTTTACGGTCCTATTTATCGGCGCCAGCCAGAGTCGGCGGCGATAACTTGCCAATGCCCGGGTACGTGGGTGCCACAACTCCCCTAAAAG	GGCCTCCACCGTTTAAATGGCTGGTCCACCTCCTTTACGGTCCTATTTATCGGCGCCAGCCAGAGTCGGCGGCGATAACTTGCCAATGCCCGGGTACGTGGGTGCCACAACTCCCCTAAAAG	1/1	16	14	30
Pig39	TATGCTCGTTCCCCGGGCGGCTGGTCCACCTCCTTTACGGTCCTATTTATCGGCGCCAGCCAGAGTCGGCGGCGATAACTTGCCAATGCCCGGGTACGTGGGTGCCACAACTCCCCTAAAAG	TATGCTCGTTCCCCGGGCGGCTGGTCCACCTCCTTTACGGTCCTATTTATCGGCGCCAGCCAGAGTCGGCGGCGATAACTTGCCAATGCCCGGGTACGTGGGTGCCACAACTCCCCTAAAAG	1/1	16	15	30
Pig40	GGCCTCCACCGTTTAAATGGCTGGTCCACCTCCTTTACGGTCCTATTTATCGGCGCCAGCCAGAGTCGGCGGCGATAACTTGCCAATGCCCGGGTACGTGGGTGCCACAACTCCCCTAAAAG	GGCCTCCACCGTTTAAATGGCTGGGCCGTTCGTGGCGTCAATGCCGCTATCGGCGCCAGCCAGAGTCGGCGGCGATAACTTGCCAATGCCCGGGTACGTGGGTGCCACAACTCCCCTAAAAG	1/1	16	16	30
Pig41	TATGCTCGTTCCCCGGGCGGCTGGTCCACCTCCTTTACGGTCCTATTTATCGGCGCCAGCCAGAGTCGGCGGCGATAACTTGCCAATGCCCGGGTACGTGGGTGCCACAACTCCCCTAAAAG	TATGCTCGTTCCCCGGGCGGCTGGTCCACCTCCTTTACGGTCCTATTTATCGGCGCCAGCCAGAGTCGGCGGCGATAACTTGCCAATGCCCGGGTACGTGGGTGCCACAACTCCCCTAAAAG	1/1	16	16	30
Pig42	TATGCTCGTTCCCCGGGCGGCTGGTCCACCTCCTTTACGGTCCTATTTATCGGCGCCAGCCAGAGTCGGCGGCGATAACTTGCCAATGCCCGGGTACGTGGGTGCCACAACTCCCCTAAAAG	TATGCTCGTTCCCCGGGCGGCTGGTCCACCTCCTTTACGGTCCTATTTATCGGCGCCAGCCAGAGTCGGCGGCGATAACTTGCCAATGCCCGGGTACGTGGGTGCCACAACTCCCCTAAAAG	1/1	16	16	30
Pig43	GGCCTCCACCGTTTAAATGGCTGGGCCGTTCGTGGCGTCAATGCCGCTATCGGCGCCAGCCAGAGTCGGCGGCGATAACTTGCCAATGCCCGGGTACGTGGGTGCCACAACTCCCCTAAAAG	TATGCTCGTTCCCCGGGCGGCTGGTCCACCTCCTTTACGGTCCTATTTATCGGCGCCAGCCAGAGTCGGCGGCGATAACTTGCCAATGCCCGGGTACGTGGGTGCCACAACTCCCCTAAAAG	1/1	16	16	30
Pig44	TATGCTCGTTCCCCGGGCGGCTGGTCCACCTCCTTTACGGTCCTATTTATCGGCGCCAGCCAGAGTCGGCGGCGATAACTTGCCAATGCCCGGGTACGTGGGTGCCACAACTCCCCTAAAAG	TATGCTCGTTCCCCGGGCGGCTGGTCCACCTCCTTTACGGTCCTATTTATCGGCGCCAGCCAGAGTCGGCGGCGATAACTTGCCAATGCCCGGGTACGTGGGTGCCACAACTCCCCTAAAAG	1/1	16	16	30
Pig45	GGCCTCCACCGTTTAAATGGCTGGTCCACCTCCTTTACGGTCCTATTTATCGGCGCCAGCCAGAGTCGGCGGCGATAACTTGCCAATGCCCGGGTACGTGGGTGCCACAACTCCCCTAAAAG	TATGCTCGTTCCCCGGGCGGCTGGTCCACCTCCTTTACGGTCCTATTTATCGGCGCCAGCCAGAGTCGGCGGCGATAACTTGCCAATGCCCGGGTACGTGGGTGCCACAACTCCCCTAAAAG	1/1	16	16	30
Pig46	GGCCTCCACCGTTTAAATGGCTGGGCCGTTCGTGGCGTCAATGCCGCTATCGGCGCCAGCCAGAGTCGGCGGCGATAACTTGCCAATGCCCGGGTACGTGGGTGCCACAACTCCCCTAAAAG	TATGCTCGTTCCCCGGGCGGCTGGTCCACCTCCTTTACGGTCCTATTTATCGGCGCCAGCCAGAGTCGGCGGCGATAACTTGCCAATGCCCGGGTACGTGGGTGCCACAACTCCCCTAAAAG	1/1	16	16	30
Pig47	TATGCTCGTTCCCCGGGCGGCTGGTCCACCTCCTTTACGGTCCTATTTATCGGCGCCAGCCAGAGTCGGCGGCGATAACTTGCCAATGCCCGGGTACGTGGGTGCCACAACTCCCCTAAAAG	GGCCTCCACCGTTTAAATGGCTGGGCCGTTCGTGGCGTCAATGCCGCTATCGGCGCCAGCTAAGACCGGCGGCGATAACTTGCCAATATCCGTGTGTACTCACATATAGGTCTAGTAGGGGA	1/1	15	16	30
Pig48	GGCCTCCACCGTTTAAATGGCTGGTCCACCTCCTTTACGGTCCTATTTATCGGCGCCAGCCAGAGTCGGCGGCGATAACTTGCCAATGCCCGGGTACGTGGGTGCCACAACTCCCCTAAAAG	GGCCTCCACCGTTTAAATGGCTGGTCCACCTCCTTTACGGTCCTATTTATCGGCGCCAGCCAGAGTCGGCGGCGATAACTTGCCAATGCCCGGGTACGTGGGTGCCACAACTCCCCTAAAAG	1/1	16	16	30
Pig49	GGCCTCCACCGTTTAAATGGCTGGTCCACCTCCTTTACGGTCCTATTTATCGGCGCCAGCCAGAGTCGGCGGCGATAACTTGCCAATGCCCGGGTACGTGGGTGCCACAACTCCCCTAAAAG	TATGCTCGTTCCCCGGGCGGCTGGTCCACCTCCTTTACGGTCCTATTTATCGGCGCCAGCCAGAGTCGGCGGCGATAACTTGCCAATGCCCGGGTACGTGGGTGCCACAACTCCCCTAAAAG	1/1	16	16	30
Pig50	TATGCTCGTTCCCCGGGCGGCTGGTCCACCTCCTTTACGGTCCTATTTATCGGCGCCAGCCAGAGTCGGCGGCGATAACTTGCCAATGCCCGGGTACGTGGGTGCCACAACTCCCCTAAAAG	TATGCTCGTTCCCCGGGCGGCTGGTCCACCTCCTTTACGGTCCTATTTATCGGCGCCAGCCAGAGTCGGCGGCGATAACTTGCCAATGCCCGGGTACGTGGGTGCCACAACTCCCCTAAAAG	1/1	16	16	30
Pig51	TATGCTCGTTCCCCGGGCGGCTGGTCCACCTCCTTTACGGTCCTATTTATCGGCGCCAGCCAGAGTCGGCGGCGATAACTTGCCAATGCCCGGGTACGTGGGTGCCACAACTCCCCTAAAAG	TATGCTCGTTCCCCGGGCGGCTGGTTTACCTCCTTTACGGTCCTATTTATCGGCGCCAGCCAGAGTCGGCGGCGATAACTTGCCAATGCCCGGGTACGTGGGTGCCACAACTCCCCTAAAAG	1/1	16	16	30
Pig52	TATGCTCGTTCCCCGGGCGGCTGGTCCACCTCCTTTACGGTCCTATTTATCGGCGCCAGCCAGAGTCGGCGGCGATAACTTGCCAATGCCCGGGTACGTGGGTGCCACAACTCCCCTAAAAG	TATGCTCGTTCCCCGGGCGGCTGGTTTACCTCCTTTACGGTCCTATTTATCGGCGCCAGCCAGAGTCGGCGGCGATAACTTGCCAATGCCCGGGTACGTGGGTGCCACAACTCCCCTAAAAG	1/1	16	15	30
Pig53	TGCGCTTGTCGTTTAAATAATCAATCCACCTCCTTTACGGTCCTATTTATCGGCGCCAGCCAGAGTCGGCGGCGATAACTTGCCAATGCCCGGGTACGTGGGTGCCACAACTCCCCTAAAAG	TATGCTCGTTCCCCGGGCGGCTGGTCCACCTCCTTTACGGTCCTATTTATCGGCGCCAGCCAGAGTCGGCGGCGATAACTTGCCAATGCCCGGGTACGTGGGTGCCACAACTCCCCTAAAAG	1/1	16	16	30
Pig54	TGCGCTTGTCGTTTAAATGGCTGGGTCGTTCGTGGCGTCAATGCCGCTATCGGCGCCAGCCAGAGTCGGCGGCGATAACTTGCCAATGCCCGGGTACGTGGGTGCCACAACTCCCCTAAAAG	TATGCTCGTTCCCCGGGCGGCTGGTCCACCTCCTTTACGGTCCTATTTATCGGCGCCAGCCAGAGTCGGCGGCGATAACTTGCCAATGCCCGGGTACGTGGGTGCCACAACTCCCCTAAAAG	1/1	16	16	30
Pig55	GGCCTCCACCGTTTAAATGGCTGGGCCGTTCGTGGCGTCAATGCCGCTATCGGCGCCAGCTAAGACCGGCGGCGATAACTTGCCAATATCCGTGTGTACTCACATATAGGTCTAGTAGGGGA	TATGCTCGTTCCCCGGGCGGCTGGTCCACCTCCTTTACGGTCCTATTTATCGGCGCCAGCCAGAGTCGGCGGCGATAACTTGCCAATGCCCGGGTACGTGGGTGCCACAACTCCCCTAAAAG	1/1	16	16	30
Pig56	TATGCTCGTTCCCCGGGCGGCTGGTCCACCTCCTTTACGGTCCTATTTATCGGCGCCAGCCAGAGTCGGCGGCGATAACTTGCCAATGCCCGGGTACGTGGGTGCCACAACTCCCCTAAAAG	TATGCTCGTTCCCCGGGCGGCTGGTCCACCTCCTTTACGGTCCTATTTATCGGCGCCAGCCAGAGTCGGCGGCGATAACTTGCCAATGCCCGGGTACGTGGGTGCCACAACTCCCCTAAAAG	1/1	15	15	30
Pig57	TATGCTCGTTCCCCGGGCGGCTGGTCCACCTCCTTTACGGTCCTATTTATCGGCGCCAGCCAGAGTCGGCGGCGATAACTTGCCAATGCCCGGGTACGTGGGTGCCACAACTCCCCTAAAAG	TATGCTCGTTCCCCGGGCGGCTGGTCCACCTCCTTTACGGTCCTATTTATCGGCGCCAGCCAGAGTCGGCGGCGATAACTTGCCAATGCCCGGGTACGTGGGTGCCACAACTCCCCTAAAAG	1/1	16	16	30
Pig58	TATGCTCGTTCCCCGGGCGGCTGGTCCACCTCCTTTACGGTCCTATTTATCGGCGCCAGCCAGAGTCGGCGGCGATAACTTGCCAATGCCCGGGTACGTGGGTGCCACAACTCCCCTAAAAG	TATGCTCGTTCCCCGGGCGGCTGGTCCACCTCCTTTACGGTCCTATTTATCGGCGCCAGCCAGAGTCGGCGGCGATAACTTGCCAATGCCCGGGTACGTGGGTGCCACAACTCCCCTAAAAG	1/1	16	16	30
Pig59	TATGCTCGTTCCCCGGGCGGCTGGTCCACCTCCTTTACGGTCCTATTTATCGGCGCCAGCCAGAGTCGGCGGCGATAACTTGCCAATGCCCGGGTACGTGGGTGCCACAACTCCCCTAAAAG	TATGCTCGTTCCCCGGGCGGCTGGTCCACCTCCTTTACGGTCCTATTTATCGGCGCCAGCCAGAGTCGGCGGCGATAACTTGCCAATGCCCGGGTACGTGGGTGCCACAACTCCCCTAAAAG	1/1	16	16	30
Pig60	TGCGCTTGTCGTTTAAATAATCAAGCCGTTCGTGGCGTCAATGCCGCTATCGGCGCCAGCCAGAGTCGGCGGCGATAACTTGCCAATGCCCGGGTACGTGGGTGCCACAACTCCCCTAAAAG	TATGCTCGTTCCCCGGGCGGCTGGTCCACCTCCTTTACGGTCCTATTTATCGGCGCCAGCCAGAGTCGGCGGCGATAACTTGCCAATGCCCGGGTACGTGGGTGCCACAACTCCCCTAAAAG	1/1	15	15	30
Pig61	TATGCTCGTTCCCCGGGCGGCTGGTCCACCTCCTTTACGGTCCTATTTATCGGCGCCAGCCAGAGTCGGCGGCGATAACTTGCCAATGCCCGGGTACGTGGGTGCCACAACTCCCCTAAAAG	TATGCTCGTTCCCCGGGCGGCTGGTCCACCTCCTTTACGGTCCTATTTATCGGCGCCAGCCAGAGTCGGCGGCGATAACTTGCCAATGCCCGGGTACGTGGGTGCCACAACTCCCCTAAAAG	1/1	16	16	30
Pig62	TATGCTCGTTCCCCGGGCGGCTGGTCCACCTCCTTTACGGTCCTATTTATCGGCGCCAGCCAGAGTCGGCGGCGATAACTTGCCAATACCCGGGTACGTGGGTGCCACAACTCCCCTAAAAG	TATGCTCGTTCCCCGGGCGGCTGGTCCACCTCCTTTACGGTCCTATTTATCGGCGCCAGCCAGAGTCGGCGGCGATAACTTGCCAATGCCCGGGTACGTGGGTGCCACAACTCCCCTAAAAG	1/1	15	16	30
Pig63	TATGCTCGTTCCCCGGGCGGCTGGTCCACCTCCTTTACGGTCCTATTTATCGGCGCCAGCCAGAGTCGGCGGCGATAACTTGCCAATGCCCGGGTACGTGGGTGCCACAACTCCCCTAAAAG	TATGCTCGTTCCCCGGGCGGCTGGTCCACCTCCTTTACGGTCCTATTTATCGGCGCCAGCCAGAGTCGGCGGCGATAACTTGCCAATGCCCGGGTACGTGGGTGCCACAACTCCCCTAAAAG	1/1	16	15	30
Pig64	TATGCTCGTTCCCCGGGCGGCTGGTCCACCTCCTTTACGGTCCTATTTATCGGCGCCAGCCAGAGTCGGCGGCGATAACTTGCCAATGCCCGGGTACGTGGGTGCCACAACTCCCCTAAAAG	TATGCTCGTTCCCCGGGCGGCTGGTCCACCTCCTTTACGGTCCTATTTATCGGCGCCAGCCAGAGTCGGCGGCGATAACTTGCCAATGCCCGGGTACGTGGGTGCCACAACTCCCCTAAAAG	1/1	16	16	30
Pig65	TATGCTCGTTCCCCGGGCGGCTGGTCCACCTCCTTTACGGTCCTATTTATCGGCGCCAGCCAGAGTCGGCGGCGATAACTTGCCAATGCCCGGGTACGTGGGTGCCACAACTCCCCTAAAAG	TGCGCTTGTCGTTTAAATGGCTGGGCCGTTCGTGGCGTCAATGCCGCTATCGGCGCCAGCCAGAGTCGGCGGCGATAACTTGCCAATGCCCGGGTACGTGGGTGCCACAACTCCCCTAAAAG	1/1	15	16	30
Pig66	TATGCTCGTTCCCCGGGCGGCTGGTCCACCTCCTTTACGGTCCTATTTATCGGCGCCAGCCAGAGTCGGCGGCGATAACTTGCCAATGCCCGGGTACGTGGGTGCCACAACTCCCCTAAAAG	TATGCTCGTTCCCCGGGCGGCTGGTCCACCTCCTTTACGGTCCTATTTATCGGCGCCAGCCAGAGTCGGCGGCGATAACTTGCCAATGCCCGGGTACGTGGGTGCCACAACTCCCCTAAAAG	1/1	15	16	30
Pig67	GGCCTCCACCGTTTAAATGGCTGGTCCACCTCCTTTACGGTCCTATTTATCGGCGCCAGCCAGAGTCGGCGGCGATAACTTGCCAATGCCCGGGTACGTGGGTGCCACAACTCCCCTAAAAG	TATGCTCGTTCCCCGGGCGGCTGGTCCACCTCCTTTACGGTCCTATTTATCGGCGCCAGCCAGAGTCGGCGGCGATAACTTGCCAATGCCCGGGTACGTGGGTGCCACAACTCCCCTAAAAG	1/1	16	16	30
Pig68	TATGCTCGTTCCCCGGGCGGCTGGTCCACCTCCTTTACGGTCCTATTTATCGGCGCCAGCCAGAGTCGGCGGCGATAACTTGCCAATGCCCGGGTACGTGGGTGCCACAACTCCCCTAAAAG	TATGCTCGTTCCCCGGGCGGCTGGTTCACCTCCTTTACGGTCCTATTTATCGGCGCCAGCCAGAGTCGGCGGCGATAACTTGCCAATGCCCGGGTACGTGGGTGCCACAACTCCCCTAAAAG	1/1	16	16	30
Pig69	TATGCTCGTTCCCCGGGCGGCTGGTCTACCTCCTTTACGGTCCTATTTATCGGCGCCAGCCAGAGTCGGCGGCGATAACTTGCCAATGCCCGGGTACGTGGGTGCCACAACTCCCCTAAAAG	TATGCTCGTTCCCCGGGCGGCTGGTCCACCTCCTTTACGGTCCTATTTATCGGCGCCAGCCAGAGTCGGCGGCGATAACTTGCCAATGCCCGGGTACGTGGGTGCCACAACTCCCCTAAAAG	1/1	16	16	30
Pig70	TATGCTCGTTCCCCGGGCGGCTGGTCCACCTCCTTTACGGTCCTATTTATCGGCGCCAGCCAGAGTCGGCGGCGATAACTTGCCAATGCCCGGGTACGTGGGTGCCACAACTCCCCTAAAAG	TATGCTCGTTCCCCGGGCGGCTGGTCCACCTCCTTTACGGTCCTATTTATCGGCGCCAGCCAGAGTCGGCGGCGATAACTTGCCAATGCCCGGGTACGTGGGTGCCACAACTCCCCTAAAAG	1/1	16	16	30
Pig71	TATGCTCGTTCCCCGGGCGGCTGGTCCACCTCCTTTACGGTCCTATTTATCGGCGCCAGCCAGAGTCGGCGGCGATAACTTGCCAATGCCCGGGTACGTGGGTGCCACAACTCCCCTAAAAG	GGCCTCCACCGTTTAAATGGCTGGTCCACCTCCTTTACGGTCCTATTTATCGGCGCCAGCCAGAGTCGGCGGCGATAACTTGCCAATGCCCGGGTACGTGGGTGCCACAACTCCCCTAAAAG	1/1	16	16	30
Pig72	TGCGCTTGTCGTTTAAATAATCAAGCCGTTCGTGGCGTCAATGCCGCGGCTTATATCCCTCGGAACTCATAATCTCCGTCCATAGGCATTTTTACACGCTCACATATAGGTCTAGTAGAAAG	TATGCTCGTTCCCCGGGCGGCTGGTCCACCTCCTTTACGGTCCTATTTATCGGCGCCAGCCAGAGTCGGCGGCGATAACTTGCCAATGCCCGGGTACGTGGGTGCCACAACTCCCCTAAAAG	0/1	16	16	30
Pig73	TATGCTCGTTCCCCGGGCGGCTGGTCCACCTCCTTTACGGTCCTATTTATCGGCGCCAGCCAGAGTCGGCGGCGATAACTTGCCAATGCCCGGGTACGTGGGTGCCACAACTCCCCTAAAAG	TATGCTCGTTCCCCGGGCGGCTGGTCCACCTCCTTTACGGTCCTATTTATCGGCGCCAGCCAGAGTCGGCGGCGATAACTTGCCAATGCCCGGGTACGTGGGTGCCACAACTCCCCTAAAAG	1/1	16	16	30
Pig74	TATGCTCGTTCCCCGGGCGGCTGGTCCACCTCCTTTACGGTCCTATTTATCGGCGCCAGCCAGAGTCGGCGGCGATAACTTGCCAATGCCCGGGTACGTGGGTGCCACAACTCCCCTAAAAG	TATGCTCGTTCCCCGGGCGGCTGGTCCACCTCCTTTACGGTCCTATTTATCGGCGCCAGCCAGAGTCGGCGGCGATAACTTGCCAATGCCCGGGTACGTGGGTGCCACAACTCCCCTAAAAG	1/1	16	15	30
Pig75	TGCGCTTGTCGTTTAAATAATCAAGCCGTTCGTGGCGTCAATGCCGCGGCTTATATCCCTCGGAACTCATAATCTCCGTCCATAGGCATTTTTACACGCTCACATATAGGTCTAGTAGAAAG	TATGCTCGTTCCCCGGGCGGCTGGTCCACCTCCTTTACGGTCCTATTTATCGGCGCCAGCCAGAGTCGGCGGCGATAACTTGCCAATGCCCGGGTACGTGGGTGCCACAACTCCCCTAAAAG	0/1	15	15	30
Pig76	GGCCTCCACCGTTTAAATGGCTGGTCCACCTCCTTTACGGTCCTATTTATCGGCGCCAGCCAGAGTCGGCGGCGATAACTTGCCAATGCCCGGGTACGTGGGTGCCACAACTCCCCTAAAAG	TATGCTCGTTCCCCGGGCAATCAAGCCGTTCGTGGCGTCAATGCCGCGGCTTATATCCCTCAGAGTCGGCGGCGATAACTTGCCAATGCCCGGGTACGTGGGTGCCACAACTCCCCTAAAAG	0/1	15	15	30
Pig77	GGCCTCCACCGTTTAAATGGCTGGGCCGTTCGTGGCGTCAATGCCGCTATCGGCGCCAGCCAGAGTCGGCGGCGATAACTTGCCAATGCCCGGGTACGTGGGTGCCACAACTCCCCTAAAAG	TATGCTCGTTCCCCGGGCGGCTGGTCCACCTCCTTTACGGTCCTATTTATCGGCGCCAGCCAGAGTCGGCGGCGATAACTTGCCAATGCCCGGGTACGTGGGTGCCACAACTCCCCTAAAAG	1/1	15	15	30
Pig78	TATGCTCGTTCCCCGGGCGGCTGGTCCACCTCCTTTACGGTCCTATTTATCGGCGCCAGCCAGAGTCGGCGGCGATAACTTGCCAATGCCCGGGTACGTGGGTGCCACAACTCCCCTAAAAG	TATGCTCGTTCCCCGGGCGGCTGGTCCACCTCCTTTACGGTCCTATTTATCGGCGCCAGCCAGAGTCGGCGGCGATAACTTGCCAATGCCCGGGTACGTGGGTGCCACAACTCCCCTAAAAG	1/1	16	16	30
Pig79	GGCCTCCACCGTTTAAATGGCTGGTCCACCTCCTTTACGGTCCTATTTATCGGCGCCAGCCAGAGTCGGCGGCGATAACTTGCCAATGCCCGGGTACGTGGGTGCCACAACTCCCCTAAAAG	TATGCTCGTTCCCCGGGCGGCTGGTCCACCTCCTTTACGGTCCTATTTATCGGCGCCAGCCAGAGTCGGCGGCGATAACTTGCCAATGCCCGGGTACGTGGGTGCCACAACTCCCCTAAAAG	1/1	16	16	30
Pig80	GGCCTCCACCGTTTAAATGGCTGGTCCACCTCCTTTACGGTCCTATTTATCGGCGCCAGCCAGAGTCGGCGGCGATAACTTGCCAATGCCCGGGTACGTGGGTGCCACAACTCCCCTAAAAG	TATGCTCGTTCCCCGGGCGGCTGGTCCACCTCCTTTACGGTCCTATTTATCGGCGCCAGCCAGAGTCGGCGGCGATAACTTGCCAATGCCCGGGTACGTGGGTGCCACAACTCCCCTAAAAG	1/1	15	16	30
Pig81	TATGCTCGTTCCCCGGGCGGCTGGTCCACCTCCTTTACGGTCCTATTTATCGGCGCCAGCCAGAGTCGGCGGCGATAACTTGCCAATGCCCGGGTACGTGGGTGCCACAACTCCCCTAAAAG	GGCCTCCACCGTTTAAATGGCTGGTCCACCTCCTTTACGGTCCTATTTATCGGCGCCAGCCAGAGTCGGCGGCGATAACTTGCCAATGCCCGGGTACGTGGGTGCCACAACTCCCCTAAAAG	1/1	15	16	30
Pig82	TATGCTCGTTCCCCGGGCGGCTGGTCCACCTCCTTTACGGTCCTATTTATCGGCGCCAGCCAGAGTCGGCGGCGATAACTTGCCAATGCCCGGGTACGTGGGTGCCACAACTCCCCTAAAAG	TATGCTCGTTCCCCGGGCGGCTGGTCCACCTCCTTTACGGTCCTATTTATCGGCGCCAGCCAGAGTCGGCGGCGATAACTTGCCAATGCCCGGGTACGTGGGTGCCACAACTCCCCTAAAAG	1/1	16	16	30
Pig83	TATGCTCGTTCCCCGGGCGGCTGGTCCACCTCCTTTACGGTCCTATTTATCGGCGCCAGCCAGAGTCGGCGGCGATAACTTGCCAATGCCCGGGTACGTGGGTGCCACAACTCCCCTAAAAG	TATGCTCGTTCCCCGGGCGGCTGGTTTACCTCCTTTACGGTCCTATTTATCGGCGCCAGCCAGAGTCGGCGGCGATAACTTGCCAATGCCCGGGTACGTGGGTGCCACAACTCCCCTAAAAG	1/1	16	16	30
Pig84	GGCCTCCACCGTTTAAATGGCTGGTCCACCTCCTTTACGGTCCTATTTATCGGCGCCAGCCAGAGTCGGCGGCGATAACTTGCCAATGCCCGGGTACGTGGGTGCCACAACTCCCCTAAAAG	TATGCTCGTTCCCCGGGCGGCTGGTCCACCTCCTTTACGGTCCTATTTATCGGCGCCAGCCAGAGTCGGCGGCGATAACTTGCCAATGCCCGGGTACGTGGGTGCCACAACTCCCCTAAAAG	1/1	16	16	30
Pig85	TGCGCTTGTCGTTTAAATAATCAAGCCGTTCGTGGCGTCAATGCCGCGGCTTATATCCCTCGGAACTCATAATCTCCGTCCATAGGCATTTTTACACGCTCACATATAGGTCTAGTAGAAAG	TATGCTCGTTCCCCGGGCGGCTGGTCCACCTCCTTTACGGTCCTATTTATCGGCGCCAGCCAGAGTCGGCGGCGATAACTTGCCAATGCCCGGGTACGTGGGTGCCACAACTCCCCTAAAAG	0/1	15	15	30
Pig86	TGCGCTTGTCGTTTAAATAATCAAGCCGTTCGTGGCGTCAATGCCGCGGCTTATATCCCTCGGAACTCATAATCTCCGTCCATAGGCATTTTTACACGCTCACATATAGGTCTAGTAGAAAG	TATGCTCGTTCCCCGGGCGGCTGGTCCACCTCCTTTACGGTCCTATTTATCGGCGCCAGCCAGAGTCGGCGGCGATAACTTGCCAATGCCCGGGTACGTGGGTGCCACAACTCCCCTAAAAG	0/1	15	15	30
Pig87	TATGCTCGTTCCCCGGGCGGCTGGTCCACCTCCTTTACGGTCCTATTTATCGGCGCCAGCCAGAGTCGGCGGCGATAACTTGCCAATGCCCGGGTACGTGGGTGCCACAACTCCCCTAAAAG	TATGCTCGTTCCCCGGGCGGCTGGTCCACCTCCTTTACGGTCCTATTTATCGGCGCCAGCCAGAGTCGGCGGCGATAACTTGCCAATGCCCGGGTACGTGGGTGCCACAACTCCCCTAAAAG	1/1	16	16	30
Pig88	TATGCTCGTTCCCCGGGCGGCTGGTCCACCTCCTTTACGGTCCTATTTATCGGCGCCAGCCAGAGTCGGCGGCGATAACTTGCCAATGCCCGGGTACGTGGGTGCCACAACTCCCCTAAAAG	TATGCTCGTTCCCCGGGCGGCTGGTCCACCTCCTTTACGGTCCTATTTATCGGCGCCAGCCAGAGTCGGCGGCGATAACTTGCCAATGCCCGGGTACGTGGGTGCCACAACTCCCCTAAAAG	1/1	16	16	30
Pig89	TATGCTCGTTCCCCGGGCGGCTGGTCCACCTCCTTTACGGTCCTATTTATCGGCGCCAGCCAGAGTCGGCGGCGATAACTTGCCAATGCCCGGGTACGTGGGTGCCACAACTCCCCTAAAAG	TGCGCTTGTCGTTTAAATGGCTGGTCCACCTCCTTTACGGTCCTATTTATCGGCGCCAGCCAGAGTCGGCGGCGATAACTTGCCAATGCCCGGGTACGTGGGTGCCACAACTCCCCTAAAAG	1/1	16	16	30
Pig90	TATGCTCGTTCCCCGGGCGGCTGGTCCACCTCCTTTACGGTCCTATTTATCGGCGCCAGCCAGAGTCGGCGGCGATAACTTGCCAATGCCCGGGTACGTGGGTGCCACAACTCCCCTAAAAG	TATGCTCGTTCCCCGGGCGGCTGGTCCACCTCCTTTACGGTCCTATTTATCGGCGCCAGCCAGAGTCGGCGGCGATAACTTGCCAATGCCCGGGTACGTGGGTGCCACAACTCCCCTAAAAG	1/1	15	15	30
Pig91	TGCGCTTGTCGTTTAAATGGCTGGGCCGTTCGTGGCGTCAATGCCGCTATCGGCGCCAGCCAGAGTCGGCGGCGATAACTTGCCAATGCCCGGGTACGTGGGTGCCACAACTCCCCTAAAAG	TATGCTCGTTCCCCGGGCAATCAAGCCGTTCGTGGCGTCAATGCCGCGGCTTATATTCCTCAGAGTCGGCGGCGATAACTTGCCAATGCCCGGGTACGTGGGTGCCACAACTCCCCTAAAAG	0/1	15	15	30
Pig92	TATGCTCGTTCCCCGGGCGGCTGGTCCACCTCCTTTACGGTCCTATTTATCGGCGCCAGCCAGAGTCGGCGGCGATAACTTGCCAATGCCCGGGTACGTGGGTGCCACAACTCCCCTAAAAG	TATGCTCGTTCCCCGGGCGGCTGGTCCACCTCCTTTACGGTCCTATTTATCGGCGCCAGCCAGAGTCGGCGGCGATAACTTGCCAATGCCCGGGTACGTGGGTGCCACAACTCCCCTAAAAG	1/1	16	16	30
Pig93	TGCGCTTGTCGTTTAAATGGCTGGGCCGTTCGTGGCGTCAATGCCGCTATCGGCGCCAGCCAGAGTCGGCGGCGATAACTTGCCAATGCCCGGGTACGTGGGTGCCACAACTCCCCTAAAAG	TATGCTCGTTCCCCGGGCGGCTGGTCCACCTCCTTTACGGTCCTATTTATCGGCGCCAGCCAGAGTCGGCGGCGATAACTTGCCAATGCCCGGGTACGTGGGTGCCACAACTCCCCTAAAAG	1/1	15	15	30
Pig94	GGCCTCCACCGTTTAAATGGCTGGTCCACCTCCTTTACGGTCCTATTTATCGGCGCCAGCCAGAGTCGGCGGCGATAACTTGCCAATGCCCGGGTACGTGGGTGCCACAACTCCCCTAAAAG	TATGCTCGTTCCCCGGGCGGCTGGTCCACCTCCTTTACGGTCCTATTTATCGGCGCCAGCCAGAGTCGGCGGCGATAACTTGCCAATGCCCGGGTACGTGGGTGCCACAACTCCCCTAAAAG	1/1	15	15	30
Pig95	TATGCTCGTTCCCCGGGCGGCTGGTCCACCTCCTTTACGGTCCTATTTATCGGCGCCAGCCAGAGTCGGCGGCGATAACTTGCCAATGCCCGGGTACGTGGGTGCCACAACTCCCCTAAAAG	TATGCTCGTTCCCCGGGCGGCTGGTCCACCTCCTTTACGGTCCTATTTATCGGCGCCAGCCAGAGTCGGCGGCGATAACTTGCCAATGCCCGGGTACGTGGGTGCCACAACTCCCCTAAAAG	1/1	16	16	30
Pig96	GGCCTCCACCGTTTAAATGGCTGGGCCGTTCGTGGCGTCAATGCCGCTATCGGCGCCAGCCAGAGTCGGCGGCGATAACTTGCCAATGCCCGGGTACGTGGGTGCCACAACTCCCCTAAAAG	TATGCTCGTTCCCCGGGCGGCTGGTCCACCTCCTTTACGGTCCTATTTATCGGCGCCAGCCAGAGTCGGCGGCGATAACTTGCCAATGCCCGGGTACGTGGGTGCCACAACTCCCCTAAAAG	1/1	13	16	30
Pig97	GGCCTCCACCGTTTAAATGGCTGGTCCACCTCCTTTACGGTCCTATTTATCGGCGCCAGCCAGAGTCGGCGGCGATAACTTGCCAATGCCCGGGTACGTGGGTGCCACAACTCCCCTAAAAG	GGCCTCCACCGTTTAAATGGCTGGGCCGTTCGTGGCGTCAATGCCGCTATCGGCGCCAGCTAAGACCGGCGGCGATAACTTGCCAATATCCGTGTGTACTCACATATAGGTCTAGTAGGGGA	1/1	16	16	30
Pig98	TATGCTCGTTCCCCGGGCGGCTGGTCCACCTCCTTTACGGTCCTATTTATCGGCGCCAGCCAGAGTCGGCGGCGATAACTTGCCAATGCCCGGGTACGTGGGTGCCACAACTCCCCTAAAAG	TATGCTCGTTCCCCGGGCGGCTGGTCCACCTCCTTTACGGTCCTATTTATCGGCGCCAGCCAGAGTCGGCGGCGATAACTTGCCAATGCCCGGGTACGTGGGTGCCACAACTCCCCTAAAAG	1/1	15	15	30
Pig99	TGCGCTTGTCGTTTAAATAATCAAGCCGTTCGTGGCGTCAATGCCGCGGCTTATATCCCTCGGAACTCATAATCTCCGTCCATAGGCATTTTTACACGCTCACATATAGGTCTAGTAGAAAG	TGCGCTTGTCGTTTAAATAATCAAGCCGTTCGTGGCGTCAATGCCGCGGCTTATATCCCTCGGAACTCATAATCTCCGTCCATAGGCATTTTTACACGCTCACATATAGGTCTAGTAGAAAG	0/0	14	15	30
Pig100	TATGCTCGTTCCCCGGGCGGCTGGTCCACCTCCTTTACGGTCCTATTTATCGGCGCCAGCCAGAGTCGGCGGCGATAACTTGCCAATGCCCGGGTACGTGGGTGCCACAACTCCCCTAAAAG	TATGCTCGTTCCCCGGGCGGCTGGTCCACCTCCTTTACGGTCCTATTTATCGGCGCCAGCCAGAGTCGGCGGCGATAACTTGCCAATGCCCGGGTACGTGGGTGCCACAACTCCCCTAAAAG	1/1	15	15	30
Pig101	TATGCTCGTTCCCCGGGCGGCTGGTCCACCTCCTTTACGGTCCTATTTATCGGCGCCAGCCAGAGTCGGCGGCGATAACTTGCCAATGCCCGGGTACGTGGGTGCCACAACTCCCCTAAAAG	TATGCTCGTTCCCCGGGCGGCTGGTCTACCTCCTTTACGGTCCTATTTATCGGCGCCAGCCAGAGTCGGCGGCGATAACTTGCCAATGCCCGGGTACGTGGGTGCCACAACTCCCCTAAAAG	1/1	16	16	30
Pig102	TATGCTCGTTCCCCGGGCGGCTGGTTTACCTCCTTTACGGTCCTATTTATCGGCGCCAGCCAGAGTCGGCGGCGATAACTTGCCAATGCCCGGGTACGTGGGTGCCACAACTCCCCTAAAAG	TATGCTCGTTCCCCGGGCGGCTGGTCCACCTCCTTTACGGTCCTATTTATCGGCGCCAGCCAGAGTCGGCGGCGATAACTTGCCAATGCCCGGGTACGTGGGTGCCACAACTCCCCTAAAAG	1/1	16	16	30
Pig103	TGCGCTTGTCGTTTAAATAATCAAGCCGTTCGTGGCGTCAATGCCGCGGCTTATATCCCTCGGAACTCATAATCTCCGTCCATAGGCATTTTTACACGCTCACATATAGGTCTAGTAGAAAG	TATGCTCGTTCCCCGGGCGGCTGGTCCACCCCCTGCGTCAATGCCGCTATCGGCGCCAGCCAGAGTCGGCGGCGATAACTTGCCAATGCCCGGGTACGTGGGTGCCACAACTCCCCTAAAAG	0/1	15	15	30
Pig104	TGCGCTTGTCGTTTAAATAATCAAGCCGTTCGTGGCGTCAATGCCGCGGCTTATATCCCTCGGAACTCATAATCTCCGTCCATAGGCATTTTTACACGCTCACATATAGGTCTAGTAGAAAG	GGCCTCCACCGTTTAAATGGCTGGGCCGTTCGTGGCGTCAATGCCGCTATCGGCGCCAGCCAGAGTCGGCGGCGATAACTTGCCAATGCCCGGGTACGTGGGTGCCACAACTCCCCTAAAAG	0/1	15	15	30
Pig105	TATGCTCGTTCCCCGGGCGGCTGGTCCACCTCCTTTACGGTCCTATTTATCGGCGCCAGCCAGAGTCGGCGGCGATAACTTGCCAATGCCCGGGTACGTGGGTGCCACAACTCCCCTAAAAG	TATGCTCGTTCCCCGGGCGGCTGGTCCACCTCCTTTACGGTCCTATTTATCGGCGCCAGCCAGAGTCGGCGGCGATAACTTGCCAATGCCCGGGTACGTGGGTGCCACAACTCCCCTAAAAG	1/1	16	16	30
Pig106	TATGCTCGTTCCCCGGGCGGCTGGTCCACCTCCTTTACGGTCCTATTTATCGGCGCCAGCCAGAGTCGGCGGCGATAACTTGCCAATGCCCGGGTACGTGGGTGCCACAACTCCCCTAAAAG	TATGCTCGTTCCCCGGGCGGCTGGTCCACCTCCTTTACGGTCCTATTTATCGGCGCCAGCCAGAGTCGGCGGCGATAACTTGCCAATGCCCGGGTACGTGGGTGCCACAACTCCCCTAAAAG	1/1	15	15	30
Pig107	TATGCTCGTTCCCCGGGCGGCTGGTCCACCTCCTTTACGGTCCTATTTATCGGCGCCAGCCAGAGTCGGCGGCGATAACTTGCCAATGCCCGGGTACGTGGGTGCCACAACTCCCCTAAAAG	TATGCTCGTTCCCCGGGCGGCTGGTCCACCTCCTTTACGGTCCTATTTATCGGCGCCAGCCAGAGTCGGCGGCGATAACTTGCCAATGCCCGGGTACGTGGGTGCCACAACTCCCCTAAAAG	1/1	15	15	30
Pig108	TGCGCTTGTCGTTTAAATAATCAAGCCGTTCGTGGCGTCAATGCCGCGGCTTATATCCCTCGGAACTCATAATCTCCGTCCATAGGCATTTTTACACGCTCACATATAGGTCTAGTAGAAAG	TGCGCTTGTCGTTTAAATAATCAAGCTGTTCGTGGCGTCAATGCCGCGGCTTATATCCCTCGGAACTCATAATCTCCGTCCATAGGCATTTTTACACGCTCACATATAGGTCTAGTAGAAAG	0/0	14	14	30
Pig109	TGCGCTTGTCGTTTAAATGGCTGGGCCGTTCGTGGCGTCAATGCCGCTATCGGCGCCAGCCAGAGTCGGCGGCGATAACTTGCCAATGCCCGGGTACGTGGGTGCCACAACTCCCCTAAAAG	TATGCTCGTTCCCCGGGCGGCTGGTCCACCTCCTTTACGGTCCTATTTATCGGCGCCAGCCAGAGTCGGCGGCGATAACTTGCCAATGCCCGGGTACGTGGGTGCCACAACTCCCCTAAAAG	1/1	15	15	30
Pig110	TATGCTCGTTCCCCGGGCAATCAAGCCGTTCGTGGCGTCAATGCCGCGGCTTATATCCCTCAGAGTCGGCGGCGATAACTTGCCAATGCCCGGGTACGTGGGTGCCACAACTCCCCTAAAAG	TATGCTCGTTCCCCGGGCGGCTGGTCCACCTCCTTTACGGTCCTATTTATCGGCGCCAGCCAGAGTCGGCGGCGATAACTTGCCAATGCCCGGGTACGTGGGTGCCACAACTCCCCTAAAAG	0/1	15	15	30
Pig111	TATGCTCGTTCCCCGGGCGGCTGGTCCACCTCCTTTACGGTCCTATTTATCGGCGCCAGCCAGAGTCGGCGGCGATAACTTGCCAATGCCCGGGTACGTGGGTGCCACAACTCCCCTAAAAG	TGCGCTTGTCGTTTAAATAATCAAGCCGTTCGTGGCGTCAATGCCGCGGCTTATATCCCTCGGAACTCATAATCTCCGTCCATAGGCATTTTTACACGCTCACATATAGGTCTAGTAGAAAG	0/1	15	15	30
Pig112	GGCCTCCACCGTTTAAATGGCTGGTCCACCTCCTTTACGGTCCTATTTATCGGCGCCAGCCAGAGTCGGCGGCGATAACTTGCCAATGCCCGGGTACGTGGGTGCCACAACTCCCCTAAAAG	TATGCTCGTTCCCCGGGCGGCTGGTCCACCTCCTTTACGGTCCTATTTATCGGCGCCAGCCAGAGTCGGCGGCGATAACTTGCCAATGCCCGGGTACGTGGGTGCCACAACTCCCCTAAAAG	1/1	16	15	30
Pig113	GGCCTCCACCGTTTAAATGGCTGGTCCACCTCCTTTACGGTCCTATTTATCGGCGCCAGCCAGAGTCGGCGGCGATAACTTGCCAATGCCCGGGTACGTGGGTGCCACAACTCCCCTAAAAG	TATGCTCGTTCCCCGGGCGGCTGGTCCACCTCCTTTACGGTCCTATTTATCGGCGCCAGCCAGAGTCGGCGGCGATAACTTGCCAATGCCCGGGTACGTGGGTGCCACAACTCCCCTAAAAG	1/1	15	16	30
Pig114	TATGCTCGTTCCCCGGGCGGCTGGTCCACCTCCTTTACGGTCCTATTTATCGGCGCCAGCCAGAGTCGGCGGCGATAACTTGCCAATGCCCGGGTACGTGGGTGCCACAACTCCCCTAAAAG	TATGCTCGTTCCCCGGGCGGCTGGTTTACCTCCTTTACGGTCCTATTTATCGGCGCCAGCCAGAGTCGGCGGCGATAACTTGCCAATGCCCGGGTACGTGGGTGCCACAACTCCCCTAAAAG	1/1	15	15	30
Pig115	TGCGCTTGTCGTTTAAATAATCAAGCCGTTCGTGGCGTCAATGCCGCGGCTTATATCCCTCGGAACTCATAATCTCCGTCCATAGGCATTTTTACACGCTCACATATAGGTCTAGTAGAAAG	TATGCTCGTTCCCCGGGCGGCTGGTCCACCTCCTTTACGGTCCTATTTATCGGCGCCAGCCAGAGTCGGCGGCGATAACTTGCCAATGCCCGGGTACGTGGGTGCCACAACTCCCCTAAAAG	0/1	15	15	30
Pig116	TATGCTCGTTCCCCGGGCGGCTGGTCCACCTCCTTTACGGTCCTATTTATCGGCGCCAGCCAGAGTCGGCGGCGATAACTTGCCAATGCCCGGGTACGTGGGTGCCACAACTCCCCTAAAAG	TATGCTCGTTCCCCGGGCGGCTGGTCCACCTCCTTTACGGTCCTATTTATCGGCGCCAGCCAGAGTCGGCGGCGATAACTTGCCAATGCCCGGGTACGTGGGTGCCACAACTCCCCTAAAAG	1/1	15	15	30
Pig117	GGCCTCCACCGTTTAAATGGCTGGTCCACCTCCTTTACGGTCCTATTTATCGGCGCCAGCCAGAGTCGGCGGCGATAACTTGCCAATGCCCGGGTACGTGGGTGCCACAACTCCCCTAAAAG	TATGCTCGTTCCCCGGGCGGCTGGTCCACCTCCTTTACGGTCCTATTTATCGGCGCCAGCCAGAGTCGGCGGCGATAACTTGCCAATGCCCGGGTACGTGGGTGCCACAACTCCCCTAAAAG	1/1	16	16	30
Pig118	GGCCTCCACCGTTTAAATGGCTGGGCCGTTCGTGGCGTCAATGCCGCTATCGGCGCCAGCCAGAGTCGGCGGCGATAACTTGCCAATGCCCGGGTACGTGGGTGCCACAACTCCCCTAAAAG	TATGCTCGTTCCCCGGGCGGCTGGTCCACCTCCTTTACGGTCCTATTTATCGGCGCCAGCCAGAGTCGGCGGCGATAACTTGCCAATGCCCGGGTACGTGGGTGCCACAACTCCCCTAAAAG	1/1	16	16	30
Pig119	GGCCTCCACCGTTTAAATGGCTGGGCCGTTCGTGGCGTCAATGCCGCTATCGGCGCCAGCCAGAGTCGGCGGCGATAACTTGCCAATGCCCGGGTACGTGGGTGCCACAACTCCCCTAAAAG	TATGCTCGTTCCCCGGGCGGCTGGTCCACCTCCTTTACGGTCCTATTTATCGGCGCCAGCCAGAGTCGGCGGCGATAACTTGCCAATGCCCGGGTACGTGGGTGCCACAACTCCCCTAAAAG	1/1	15	15	30
Pig120	TATGCTCGTTCCCCGGGCGGCTGGTCCACCTCCTTTACGGTCCTATTTATCGGCGCCAGCCAGAGTCGGCGGCGATAACTTGCCAATGCCCGGGTACGTGGGTGCCACAACTCCCCTAAAAG	TATGCTCGTTCCCCGGGCGGCTGGTCCACCTCCTTTACGGTCCTATTTATCGGCGCCAGCCAGAGTCGGCGGCGATAACTTGCCAATGCCCGGGTACGTGGGTGCCACAACTCCCCTAAAAG	1/1	16	16	30
Pig121	TATGCTCGTTCCCCGGGCGGCTGGTCCACCTCCTTTACGGTCCTATTTATCGGCGCCAGCCAGAGTCGGCGGCGATAACTTGCCAATGCCCGGGTACGTGGGTGCCACAACTCCCCTAAAAG	GGCCTCCACCGTTTAAATGGCTGGTCCACCTCCTTTACGGTCCTATTTATCGGCGCCAGCCAGAGTCGGCGGCGATAACTTGCCAATGCCCGGGTACGTGGGTGCCACAACTCCCCTAAAAG	1/1	15	15	30
Pig122	TATGCTCGTTCCCCGGGCGGCTGGTCCACCTCCTTTACGGTCCTATTTATCGGCGCCAGCCAGAGTCGGCGGCGATAACTTGCCAATGCCCGGGTACGTGGGTGCCACAACTCCCCTAAAAG	TATGCTCGTTCCCCGGGCGGCTGGTCCACCTCCTTTACGGTCCTATTTATCGGCGCCAGCCAGAGTCGGCGGCGATAACTTGCCAATGCCCGGGTACGTGGGTGCCACAACTCCCCTAAAAG	1/1	16	16	30
Pig123	GGCCTCCACCGTTTAAATGGCTGGTCCACCTCCTTTACGGTCCTATTTATCGGCGCCAGCCAGAGTCGGCGGCGATAACTTGCCAATGCCCGGGTACGTGGGTGCCACAACTCCCCTAAAAG	TATGCTCGTTCCCCGGGCGGCTGGTCCACCTCCTTTACGGTCCTATTTATCGGCGCCAGCCAGAGTCGGCGGCGATAACTTGCCAATGCCCGGGTACGTGGGTGCCACAACTCCCCTAAAAG	1/1	15	15	30
Pig124	GGCCTCCACCGTTTAAATGGCTGGTCCACCTCCTTTACGGTCCTATTTATCGGCGCCAGCCAGAGTCGGCGGCGATAACTTGCCAATGCCCGGGTACGTGGGTGCCACAACTCCCCTAAAAG	TATGCTCGTTCCCCGGGCGGCTGGTCCACCTCCTTTACGGTCCTATTTATCGGCGCCAGCCAGAGTCGGCGGCGATAACTTGCCAATGCCCGGGTACGTGGGTGCCACAACTCCCCTAAAAG	1/1	15	16	30
Pig125	TATGCTCGTTCCCCGGGCGGCTGGTCCACCTCCTTTACGGTCCTATTTATCGGCGCCAGCCAGAGTCGGCGGCGATAACTTGCCAATGCCCGGGTACGTGGGTGCCACAACTCCCCTAAAAG	GGCCTCCACCGTTTAAATGGCTGGTCCACCTCCTTTACGGTCCTATTTATCGGCGCCAGCCAGAGTCGGCGGCGATAACTTGCCAATGCCCGGGTACGTGGGTGCCACAACTCCCCTAAAAG	1/1	16	16	30
Pig126	TATGCTCGTTCCCCGGGCGGCTGGTCCACCTCCTTTACGGTCCTATTTATCGGCGCCAGCCAGAGTCGGCGGCGATAACTTGCCAATGCCCGGGTACGTGGGTGCCACAACTCCCCTAAAAG	TGCGCTTGTCGTTTAAATAATCAAGCCGTTCGTGGCGTCAATGCCGCGGCTTATATCCCTCGGAACTCATAATCTCCGTCCATAGGCATTTTTACACGCTCACATATAGGTCTAGTAGAAAG	0/1	15	15	30
Pig127	TATGCTCGTTCCCCGGGCGGCTGGTCCACCTCCTTTACGGTCCTATTTATCGGCGCCAGCCAGAGTCGGCGGCGATAACTTGCCAATGCCCGGGTACGTGGGTGCCACAACTCCCCTAAAAG	GGCCTCCACCGTTTAAATGGCTGGGCCGTTCGTGGCGTCAATGCCGCTATCGGCGCCAGCCAGAGTCGGCGGCGATAACTTGCCAATGCCCGGGTACGTGGGTGCCACAACTCCCCTAAAAG	1/1	16	16	30
Pig128	GGCCTCCACCGTTTAAATGGCTGGTCCACCTCCTTTACGGTCCTATTTATCGGCGCCAGCCAGAGTCGGCGGCGATAACTTGCCAATGCCCGGGTACGTGGGTGCCACAACTCCCCTAAAAG	TATGCTCGTTCCCCGGGCGGCTGGTCCACCTCCTTTACGGTCCTATTTATCGGCGCCAGCCAGAGTCGGCGGCGATAACTTGCCAATGCCCGGGTACGTGGGTGCCACAACTCCCCTAAAAG	1/1	16	16	30
Pig129	TGCGCTTGTCGTTTAAATAATCAAGCCGTTCGTGGCGTCAATGCCGCGGCTTATATCCCTCGGAACTCATAATCTCCGTCCATAGGCATTTTTACACGCTCACATATAGGTCTAGTAGAAAG	TATGCTCGTTCCCCGGGCGGCTGGTCCACCTCCTTTACGGTCCTATTTATCGGCGCCAGCCAGAGTCGGCGGCGATAACTTGCCAATGCCCGGGTACGTGGGTGCCACAACTCCCCTAAAAG	0/1	14	15	30
Pig130	TGCGCTTGTCGTTTAAATAATCAAGCCGTTCGTGGCGTCAATGCCGCGGCTTATATCCCTCGGAACTCATAATCTCCGTCCATAGGCATTTTTACACGCTCACATATAGGTCTAGTAGAAAG	TATGCTCGTTCCCCGGGCGGCTGGTCCACCTCCTTTACGGTCCTATTTATCGGCGCCAGCCAGAGTCGGCGGCGATAACTTGCCAATGCCCGGGTACGTGGGTGCCACAACTCCCCTAAAAG	0/1	15	15	30
Pig131	TGCGCTTGTCGTTTAAATAATCAAGTCATTCGTGGCGTCAACGCCGCGGCTTATATCCCTCGGAACTCATAATCTCCGTCCATAGGCATTTTTACACGCTCACATATAGGTCTAGTAGAAAG	TATGCTCGTTCCCCGGGCGGCTGGTCCACCTCCTTTACGGTCCTATTTATCGGCGCCAGCCAGAGTCGGCGGCGATAACTTGCCAATGCCCGGGTACGTGGGTGCCACAACTCCCCTAAAAG	0/1	15	15	30
Pig132	GGCCTCCACCGTTTAAATGGCTGGTCCACCTCCTTTACGGTCCTATTTATCGGCGCCAGCCAGAGTCGGCGGCGATAACTTGCCAATGCCCGGGTACGTGGGTGCCACAACTCCCCTAAAAG	TATGCTCGTTCCCCGGGCGGCTGGTCCACCTCCTTTACGGTCCTATTTATCGGCGCCAGCCAGAGTCGGCGGCGATAACTTGCCAATGCCCGGGTACGTGGGTGCCACAACTCCCCTAAAAG	1/1	16	15	30
Pig133	TATGCTCGTTCCCCGGGCGGCTGGTCCACCTCCTTTACGGTCCTATTTATCGGCGCCAGCCAGAGTCGGCGGCGATAACTTGCCAATGCCCGGGTACGTGGGTGCCACAACTCCCCTAAAAG	GGCCTCCACCGTTTAAATGGCTGGTCCACCTCCTTTACGGTCCTATTTATCGGCGCCAGCCAGAGTCGGCGGCGATAACTTGCCAATGCCCGGGTACGTGGGTGCCACAACTCCCCTAAAAG	1/1	16	16	30
Pig134	TATGCTCGTTCCCCGGGCGGCTGGTCCACCTCCTTTACGGTCCTATTTATCGGCGCCAGCCAGAGTCGGCGGCGATAACTTGCCAATGCCCGGGTACGTGGGTGCCACAACTCCCCTAAAAG	GGCCTCCACCGTTTAAATGGCTGGTCCACCTCCTTTACGGTCCTATTTATCGGCGCCAGCCAGAGTCGGCGGCGATAACTTGCCAATGCCCGGGTACGTGGGTGCCACAACTCCCCTAAAAG	1/1	16	16	30
Pig135	GGCCTCCACCGTTTAAATGGCTGGGCCGTTCGTGGCGTCAATGCCGCTATCGGCGCCAGCTAAGACCGGCGGCGATAACTTGCCAATATCCGTGTGTACTCACATATAGGTCTAGTAGGGGA	TATGCTCGTTCCCCGGGCGGCTGGTCCACCTCCTTTACGGTCCTATTTATCGGCGCCAGCCAGAGTCGGCGGCGATAACTTGCCAATGCCCGGGTACGTGGGTGCCACAACTCCCCTAAAAG	1/1	15	15	30
Pig136	TATGCTCGTTCCCCGGGCGGCTGGTCCACCTCCTTTACGGTCCTATTTATCGGCGCCAGCCAGAGTCGGCGGCGATAACTTGCCAATGCCCGGGTACGTGGGTGCCACAACTCCCCTAAAAG	TATGCTCGTTCCCCGGGCGGCTGGTCCACCTCCTTTACGGTCCTATTTATCGGCGCCAGCCAGAGTCGGCGGCGATAACTTGCCAATGCCCGGGTACGTGGGTGCCACAACTCCCCTAAAAG	1/1	15	15	30
Pig137	TATGCTCGTTCCCCGGGCGGCTGGTCCACCTCCTTTACGGTCCTATTTATCGGCGCCAGCCAGAGTCGGCGGCGATAACTTGCCAATGCCCGGGTACGTGGGTGCCACAACTCCCCTAAAAG	TATGCTCGTTCCCCGGGCGGCTGGTCCACCTCCTTTACGGTCCTATTTATCGGCGCCAGCCAGAGTCGGCGGCGATAACTTGCCAATGCCCGGGTACGTGGGTGCCACAACTCCCCTAAAAG	1/1	15	15	30
Pig138	TATGCTCGTTCCCCGGGCGGCTGGTCCACCTCCTTTACGGTCCTATTTATCGGCGCCAGCCAGAGTCGGCGGCGATAACTTGCCAATGCCCGGGTACGTGGGTGCCACAACTCCCCTAAAAG	TATGCTCGTTCCCCGGGCGGCTGGTCCACCTCCTTTACGGTCCTATTTATCGGCGCCAGCCAGAGTCGGCGGCGATAACTTGCCAATGCCCGGGTACGTGGGTGCCACAACTCCCCTAAAAG	1/1	16	16	30
Pig139	TATGCTCGTTCCCCGGGCGGCTGGTCCACCTCCTTTACGGTCCTATTTATCGGCGCCAGCCAGAGTCGGCGGCGATAACTTGCCAATGCCCGGGTACGTGGGTGCCACAACTCCCCTAAAAG	TATGCTCGTTCCCCGGGCGGCTGGTCCACCTCCTTTACGGTCCTATTTATCGGCGCCAGCCAGAGTCGGCGGCGATAACTTGCCAATGCCCGGGTACGTGGGTGCCACAACTCCCCTAAAAG	1/1	16	16	30
Pig140	TATGCTCGTTCCCCGGGCGGCTGGTCCACCTCCTTTACGGTCCTATTTATCGGCGCCAGCCAGAGTCGGCGGCGATAACTTGCCAATGCCCGGGTACGTGGGTGCCACAACTCCCCTAAAAG	TATGCTCGTTCCCCGGGCGGCTGGTCCACCTCCTTTACGGTCCTATTTATCGGCGCCAGCCAGAGTCGGCGGCGATAACTTGCCAATGCCCGGGTACGTGGGTGCCACAACTCCCCTAAAAG	1/1	16	16	30
Pig141	TATGCTCGTTCCCCGGGCGGCTGGTCCACCTCCTTTACGGTCCTATTTATCGGCGCCAGCCAGAGTCGGCGGCGATAACTTGCCAATGCCCGGGTACGTGGGTGCCACAACTCCCCTAAAAG	TATGCTCGTTCCCCGGGCGGCTGGTCCACCTCCTTTACGGTCCTATTTATCGGCGCCAGCCAGAGTCGGCGGCGATAACTTGCCAATGCCCGGGTACGTGGGTGCCACAACTCCCCTAAAAG	1/1	15	15	30
Pig142	TATGCTCGTTCCCCGGGCGGCTGGTCCACCTCCTTTACGGTCCTATTTATCGGCGCCAGCCAGAGTCGGCGGCGATAACTTGCCAATGCCCGGGTACGTGGGTGCCACAACTCCCCTAAAAG	TATGCTCGTTCCCCGGGCGGCTGGTCCACCTCCTTTACGGTCCTATTTATCGGCGCCAGCCAGAGTCGGCGGCGATAACTTGCCAATGCCCGGGTACGTGGGTGCCACAACTCCCCTAAAAG	1/1	16	16	30
Pig143	TATGCTCGTTCCCCGGGCGGCTGGTTTACCTCCTTTACGGTCCTATTTATCGGCGCCAGCCAGAGTCGGCGGCGATAACTTGCCAATGCCCGGGTACGTGGGTGCCACAACTCCCCTAAAAG	TATGCTCGTTCCCCGGGCGGCTGGTCCACCTCCTTTACGGTCCTATTTATCGGCGCCAGCCAGAGTCGGCGGCGATAACTTGCCAATGCCCGGGTACGTGGGTGCCACAACTCCCCTAAAAG	1/1	0	16	30
Pig144	TGCGCTTGTCGTTTAAATAATCAAGCCGTTCGTGGCGTCAATGCCGCGGCTTATATCCCTCGGAACTCATAATCTCCGTCCATAGGCATTTTTACACGCTCACATATAGGTCTAGTAGAAAG	TATGCTCGTTCCCCGGGCGGCTGGTCCACCTCCTTTACGGTCCTATTTATCGGCGCCAGCCAGAGTCGGCGGCGATAACTTGCCAATGCCCGGGTACGTGGGTGCCACAACTCCCCTAAAAG	0/1	15	15	30
Pig145	TGCGCTTGTCGTTTAAATAATCAAGCCGTTCGTGGCGTCAATGCCGCGGCTTATATCCCTCGGAACTCATAATCTCCGTCCATAGGCATTTTTACACGCTCACATATAGGTCTAGTAGAAAG	GGCCTCCACCGTTTAAATGGCTGGTCCACCTCCTTTACGGTCCTATTTATCGGCGCCAGCCAGAGTCGGCGGCGATAACTTGCCAATGCCCGGGTACGTGGGTGCCACAACTCCCCTAAAAG	0/1	15	15	30
Pig146	TATGCTCGTTCCCCGGGCGGCTGGTTTACCTCCTTTACGGTCCTATTTATCGGCGCCAGCCAGAGTCGGCGGCGATAACTTGCCAATGCCCGGGTACGTGGGTGCCACAACTCCCCTAAAAG	TATGCTCGTTCCCCGGGCGGCTGGTCCACCTCCTTTACGGTCCTATTTATCGGCGCCAGCCAGAGTCGGCGGCGATAACTTGCCAATGCCCGGGTACGTGGGTGCCACAACTCCCCTAAAAG	1/1	15	15	30
Pig147	TGCGCTTGTCGTTTAAATGGCTGGTTCACCTCCTTTACGGTCCTATTTATCGGCGCCAGCCAGAGTCGGCGGCGATAACTTGCCAATGCCCGGGTACGTGGGTGCCACAACTCCCCTAAAAG	TGCGCTTGTCGTTTAAATGGCTGGGCCGTTCGTGGCGTCAATGCCGCTATCGGCGCCAGCCAGAGTCGGCGGCGATAACTTGCCAATGCCCGGGTACGTGGGTGCCACAACTCCCCTAAAAG	1/1	16	16	30
Pig148	TGCGCTTGTCGTTTAAATGGCTGGGTCGTTCGTGGCGTCAATGCCGCTATCGGCGCCAGCCAGAGTCGGCGGCGATAACTTGCCAATGCCCGGGTACGTGGGTGCCACAACTCCCCTAAAAG	TATGCTCGTTCCCCGGGCGGCTGGTCCACCTCCTTTACGGTCCTATTTATCGGCGCCAGCCAGAGTCGGCGGCGATAACTTGCCAATGCCCGGGTACGTGGGTGCCACAACTCCCCTAAAAG	1/1	16	16	30
Pig149	TGCGCTTGTCGTTTAAATAATCAAGCCGTTCGTGGCGTCAATGCCGCGGCTTATATCCCTCGGAACTCATAATCTCCGTCCATAGGCATTTTTACACGCTCACATATAGGTCTAGTAGAAAG	TATGCTCGTTCCCCGGGCGGCTGGTCCACCTCCTTTACGGTCCTATTTATCGGCGCCAGCCAGAGTCGGCGGCGATAACTTGCCAATGCCCGGGTACGTGGGTGCCACAACTCCCCTAAAAG	0/1	14	14	30
Pig150	GGCCTCCACCGTTTAAATGGCTGGTCCACCTCCTTTACGGTCCTATTTATCGGCGCCAGCCAGAGTCGGCGGCGATAACTTGCCAATGCCCGGGTACGTGGGTGCCACAACTCCCCTAAAAG	TATGCTCGTTCCCCGGGCGGCTGGTCCACCTCCTTTACGGTCCTATTTATCGGCGCCAGCCAGAGTCGGCGGCGATAACTTGCCAATGCCCGGGTACGTGGGTGCCACAACTCCCCTAAAAG	1/1	16	16	30
Pig151	TGCGCTTGTCGTTTAAATAATCAAGCCGTTCGTGGCGTCAATGCCGCGGCTTATATCCCTCGGAACTCATAATCTCCGTCCATAGGCATTTTTACACGCTCACATATAGGTCTAGTAGAAAG	TATGCTCGTTCCCCGGGCGGCTGGTCCACCTCCTTTACGGTCCTATTTATCGGCGCCAGCCAGAGTCGGCGGCGATAACTTGCCAATGCCCGGGTACGTGGGTGCCACAACTCCCCTAAAAG	0/1	15	15	30
Pig152	GGCCTCCACCGTTTAAATGGCTGGTCCACCTCCTTTACGGTCCTATTTATCGGCGCCAGCCAGAGTCGGCGGCGATAACTTGCCAATGCCCGGGTACGTGGGTGCCACAACTCCCCTAAAAG	TATGCTCGTTCCCCGGGCGGCTGGTCCACCTCCTTTACGGTCCTATTTATCGGCGCCAGCCAGAGTCGGCGGCGATAACTTGCCAATGCCCGGGTACGTGGGTGCCACAACTCCCCTAAAAG	1/1	16	16	30
Pig153	TATGCTCGTTCCCCGGGCGGCTGGTCCACCTCCTTTACGGTCCTATTTATCGGCGCCAGCCAGAGTCGGCGGCGATAACTTGCCAATGCCCGGGTACGTGGGTGCCACAACTCCCCTAAAAG	TATGCTCGTTCCCCGGGCGGCTGGTCCACCTCCTTTACGGTCCTATTTATCGGCGCCAGCCAGAGTCGGCGGCGATAACTTGCCAATGCCCGGGTACGTGGGTGCCACAACTCCCCTAAAAG	1/1	15	15	30
Pig154	TATGCTCGTTCCCCGGGCGGCTGGTCCACCTCCTTTACGGTCCTATTTATCGGCGCCAGCCAGAGTCGGCGGCGATAACTTGCCAATGCCCGGGTACGTGGGTGCCACAACTCCCCTAAAAG	TATGCTCGTTCCCCGGGCGGCTGGTCCACCTCCTTTACGGTCCTATTTATCGGCGCCAGCCAGAGTCGGCGGCGATAACTTGCCAATGCCCGGGTACGTGGGTGCCACAACTCCCCTAAAAG	1/1	16	16	30
Pig155	TATGCTCGTTCCCCGGGCGGCTGGTCCACCTCCTTTACGGTCCTATTTATCGGCGCCAGCCAGAGTCGGCGGCGATAACTTGCCAATGCCCGGGTACGTGGGTGCCACAACTCCCCTAAAAG	TATGCTCGTTCCCCGGGCAATCAATCCACCTCCTTTACGGTCCTATTTATCGGCGCCAGCCAGAGTCGGCGGCGATAACTTGCCAATGCCCGGGTACGTGGGTGCCACAACTCCCCTAAAAG	1/1	16	16	30
Pig156	GGCCTCCACCGTTTAAATGGCTGGTCCACCTCCTTTACGGTCCTATTTATCGGCGCCAGCCAGAGTCGGCGGCGATAACTTGCCAATGCCCGGGTACGTGGGTGCCACAACTCCCCTAAAAG	TATGCTCGTTCCCCGGGCGGCTGGTCCACCTCCTTTACGGTCCTATTTATCGGCGCCAGCCAGAGTCGGCGGCGATAACTTGCCAATGCCCGGGTACGTGGGTGCCACAACTCCCCTAAAAG	1/1	15	16	30
Pig157	TATGCTCGTTCCCCGGGCGGCTGGTCCACCTCCTTTACGGTCCTATTTATCGGCGCCAGCCAGAGTCGGCGGCGATAACTTGCCAATGCCCGGGTACGTGGGTGCCACAACTCCCCTAAAAG	TATGCTCGTTCCCCGGGCGGCTGGTCCACCTCCTTTACGGTCCTATTTATCGGCGCCAGCCAGAGTCGGCGGCGATAACTTGCCAATGCCCGGGTACGTGGGTGCCACAACTCCCCTAAAAG	1/1	16	16	30
Pig158	GGCCTCCACCGTTTAAATGGCTGGGCCGTTCGTGGCGTCAATGCCGCTATCGGCGCCAGCCAGAGTCGGCGGCGATAACTTGCCAATGCCCGGGTACGTGGGTGCCACAACTCCCCTAAAAG	TATGCTCGTTCCCCGGGCGGCTGGTCCACCTCCTTTACGGTCCTATTTATCGGCGCCAGCCAGAGTCGGCGGCGATAACTTGCCAATGCCCGGGTACGTGGGTGCCACAACTCCCCTAAAAG	1/1	16	16	30
Pig159	GGCCTCCACCGTTTAAATGGCTGGGCCGTTCGTGGCGTCAATGCCGCTATCGGCGCCAGCCAGAGTCGGCGGCGATAACTTGCCAATGCCCGGGTACGTGGGTGCCACAACTCCCCTAAAAG	TATGCTCGTTCCCCGGGCAATCAAGCCGTTCGTGGCGTCAATGCCGCGGCTTATATCCCTCAGAGTCGGCGGCGATAACTTGCCAATGCCCGGGTACGTGGGTGCCACAACTCCCCTAAAAG	0/1	15	15	30
Pig160	GGCCTCCACCGTTTAAATGGCTGGGCCGTTCGTGGCGTCAATGCCGCTATCGGCGCCAGCTAAGACCGGCGGCGATAACTTGCCAATATCCGTGTGTACTCACATATAGGTCTAGTAGGGGA	TATGCTCGTTCCCCGGGCAATCAATCCACCTCCTTTACGGTCCTATTTATCGGCGCCAGCCAGAGTCGGCGGCGATAACTTGCCAATGCCCGGGTACGTGGGTGCCACAACTCCCCTAAAAG	1/1	16	16	30
Pig161	TATGCTCGTTCCCCGGGCGGCTGGTCCACCTCCTTTACGGTCCTATTTATCGGCGCCAGCCAGAGTCGGCGGCGATAACTTGCCAATGCCCGGGTACGTGGGTGCCACAACTCCCCTAAAAG	TATGCTCGTTCCCCGGGCGGCTGGTCCACCTCCTTTACGGTCCTATTTATCGGCGCCAGCCAGAGTCGGCGGCGATAACTTGCCAATGCCCGGGTACGTGGGTGCCACAACTCCCCTAAAAG	1/1	16	16	30
Pig162	TATGCTCGTTCCCCGGGCGGCTGGTCCACCTCCTTTACGGTCCTATTTATCGGCGCCAGCCAGAGTCGGCGGCGATAACTTGCCAATGCCCGGGTACGTGGGTGCCACAACTCCCCTAAAAG	TATGCTCGTTCCCCGGGCGGCTGGTCCACCTCCTTTACGGTCCTATTTATCGGCGCCAGCCAGAGTCGGCGGCGATAACTTGCCAATGCCCGGGTACGTGGGTGCCACAACTCCCCTAAAAG	1/1	16	16	30
Pig163	GGCCTCCACCGTTTAAATGGCTGGGCCGTTCGTGGCGTCAATGCCGCTATCGGCGCCAGCCAGAGTCGGCGGCGATAACTTGCCAATGCCCGGGTACGTGGGTGCCACAACTCCCCTAAAAG	TATGCTCGTTCCCCGGGCGGCTGGTCCACCTCCTTTACGGTCCTATTTATCGGCGCCAGCCAGAGTCGGCGGCGATAACTTGCCAATGCCCGGGTACGTGGGTGCCACAACTCCCCTAAAAG	1/1	16	16	30
Pig164	TGCGCTTGTCGTTTAAATGGCTGGTCCACCTCCTTTACGGTCCTATTTATCGGCGCCAGCCAGAGTCGGCGGCGATAACTTGCCAATGCCCGGGTACGTGGGTGCCACAACTCCCCTAAAAG	TATGCTCGTTCCCCGGGCGGCTGGTCCACCTCCTTTACGGTCCTATTTATCGGCGCCAGCCAGAGTCGGCGGCGATAACTTGCCAATGCCCGGGTACGTGGGTGCCACAACTCCCCTAAAAG	1/1	15	15	30
Pig165	GGCCTCCACCGTTTAAATGGCTGGTCCACCTCCTTTACGGTCCTATTTATCGGCGCCAGCCAGAGTCGGCGGCGATAACTTGCCAATGCCCGGGTACGTGGGTGCCACAACTCCCCTAAAAG	TATGCTCGTTCCCCGGGCGGCTGGTCCACCTCCTTTACGGTCCTATTTATCGGCGCCAGCCAGAGTCGGCGGCGATAACTTGCCAATGCCCGGGTACGTGGGTGCCACAACTCCCCTAAAAG	1/1	16	16	30
Pig166	GGCCTCCACCGTTTAAATGGCTGGGCCGTTCGTGGCGTCAATGCCGCTATCGGCGCCAGCCAGAGTCGGCGGCGATAACTTGCCAATGCCCGGGTACGTGGGTGCCACAACTCCCCTAAAAG	TATGCTCGTTCCCCGGGCGGCTGGTCCACCTCCTTTACGGTCCTATTTATCGGCGCCAGCCAGAGTCGGCGGCGATAACTTGCCAATGCCCGGGTACGTGGGTGCCACAACTCCCCTAAAAG	1/1	16	15	30
Pig167	GGCCTCCACCGTTTAAATGGCTGGGCCGTTCGTGGCGTCAATGCCGCTATCGGCGCCAGCCAGAGTCGGCGGCGATAACTTGCCAATGCCCGGGTACGTGGGTGCCACAACTCCCCTAAAAG	TATGCTCGTTCCCCGGGCGGCTGGTCCACCTCCTTTACGGTCCTATTTATCGGCGCCAGCCAGAGTCGGCGGCGATAACTTGCCAATGCCCGGGTACGTGGGTGCCACAACTCCCCTAAAAG	1/1	16	16	30
Pig168	TATGCTCGTTCCCCGGGCGGCTGGTCCACCTCCTTTACGGTCCTATTTATCGGCGCCAGCCAGAGTCGGCGGCGATAACTTGCCAATGCCCGGGTACGTGGGTGCCACAACTCCCCTAAAAG	TATGCTCGTTCCCCGGGCGGCTGGTCCACCTCCTTTACGGTCCTATTTATCGGCGCCAGCCAGAGTCGGCGGCGATAACTTGCCAATGCCCGGGTACGTGGGTGCCACAACTCCCCTAAAAG	1/1	16	16	30
Pig169	TGCGCTTGTCGTTTAAATAATCAAGCCGTTCGTGGCGTCAATGCCGCGGCTTATATCCCTCAGAGTCGGCGGCGATAACTTGCCAATGCCCGGGTACGTGGGTGCCACAACTCCCCTAAAAG	TGCGCTTGTCGTTTAAATAATCAAGCCGTTCGTGGCGTCAATGCCGCGGCTTATATCCCTCGGAACTCATAATCTCCGTCCATAGGCATTTTTACACGCTCACATATAGGTCTAGTAGAAAG	0/0	15	15	30
Pig170	TGCGCTTGTCGTTTAAATAATCAAGCCGTTCGTGGCGTCAATGCCGCGGCTTATATCCCTCGGAACTCATAATCTCCGTCCATAGGCATTTTTACACGCTCACATATAGGTCTAGTAGAAAG	TATGCTCGTTCCCCGGGCGGCTGGTCCACCTCCTTTACGGTCCTATTTATCGGCGCCAGCCAGAGTCGGCGGCGATAACTTGCCAATGCCCGGGTACGTGGGTGCCACAACTCCCCTAAAAG	0/1	15	15	30
Pig171	TGCGCTTGTCGTTTAAATAATCAATCCACCTCCTTTACGGTCCTATTTATCGGCGCCAGCCAGAGTCGGCGGCGATAACTTGCCAATGCCCGGGTACGTGGGTGCCACAACTCCCCTAAAAG	TGCGCTTGTCGTTTAAATAATCAAGCTGTTCGTGGCGTCAATGCCGCGGCTTATATCCCTCGGAACTCATAATCTCCGTCCATAGGCATTTTTACACGCTCACATATAGGTCTAGTAGAAAG	0/1	15	12	30
Pig172	TATGCTCGTTCCCCGGGCGGCTGGTCCACCTCCTTTACGGTCCTATTTATCGGCGCCAGCCAGAGTCGGCGGCGATAACTTGCCAATGCCCGGGTACGTGGGTGCCACAACTCCCCTAAAAG	TATGCTCGTTCCCCGGGCGGCTGGTCCACCTCCTTTACGGTCCTATTTATCGGCGCCAGCCAGAGTCGGCGGCGATAACTTGCCAATGCCCGGGTACGTGGGTGCCACAACTCCCCTAAAAG	1/1	15	15	30
Pig173	TATGCTCGTTCCCCGGGCGGCTGGTCCACCTCCTTTACGGTCCTATTTATCGGCGCCAGCCAGAGTCGGCGGCGATAACTTGCCAATGCCCGGGTACGTGGGTGCCACAACTCCCCTAAAAG	TATGCTCGTTCCCCGGGCGGCTGGTCCACCTCCTTTACGGTCCTATTTATCGGCGCCAGCCAGAGTCGGCGGCGATAACTTGCCAATGCCCGGGTACGTGGGTGCCACAACTCCCCTAAAAG	1/1	15	15	30
Pig174	TGCGCTTGTCGTTTAAATGGCTGGTCCACCTCCTTTACGGTCCTATTTATCGGCGCCAGCCAGAGTCGGCGGCGATAACTTGCCAATGCCCGGGTACGTGGGTGCCACAACTCCCCTAAAAG	TATGCTCGTTCCCCGGGCGGCTGGTCCACCTCCTTTACGGTCCTATTTATCGGCGCCAGCCAGAGTCGGCGGCGATAACTTGCCAATGCCCGGGTACGTGGGTGCCACAACTCCCCTAAAAG	1/1	16	16	30
Pig175	TATGCTCGTTCCCCGGGCGGCTGGTTTACCTCCTTTACGGTCCTATTTATCGGCGCCAGCCAGAGTCGGCGGCGATAACTTGCCAATGCCCGGGTACGTGGGTGCCACAACTCCCCTAAAAG	TATGCTCGTTCCCCGGGCGGCTGGTCCACCTCCTTTACGGTCCTATTTATCGGCGCCAGCCAGAGTCGGCGGCGATAACTTGCCAATGCCCGGGTACGTGGGTGCCACAACTCCCCTAAAAG	1/1	16	15	30
Pig176	TATGCTCGTTCCCCGGGCGGCTGGTTTACCTCCTTTACGGTCCTATTTATCGGCGCCAGCCAGAGTCGGCGGCGATAACTTGCCAATGCCCGGGTACGTGGGTGCCACAACTCCCCTAAAAG	TATGCTCGTTCCCCGGGCGGCTGGTCCACCTCCTTTACGGTCCTATTTATCGGCGCCAGCCAGAGTCGGCGGCGATAACTTGCCAATGCCCGGGTACGTGGGTGCCACAACTCCCCTAAAAG	1/1	16	15	30
Pig177	TATGCTCGTTCCCCGGGCGGCTGGTCCACCTCCTTTACGGTCCTATTTATCGGCGCCAGCCAGAGTCGGCGGCGATAACTTGCCAATGCCCGGGTACGTGGGTGCCACAACTCCCCTAAAAG	TATGCTCGTTCCCCGGGCAATCAAGCCGTTCGTGGCGTCAATGCCGCGGCTTATATCCCTCAGAGTCGGCGGCGATAACTTGCCAATGCCCGGGTACGTGGGTGCCACAACTCCCCTAAAAG	0/1	15	15	29
Pig178	TATGCTCGTTCCCCGGGCAATCAAGCCGTTCGTGGCGTCAATGCCGCGGCTTATATCCCTCAGAGTCGGCGGCGATAACTTGCCAATGCCCGGGTACGTGGGTGCCACAACTCCCCTAAAAG	TATGCTCGTTCCCCGGGCAATCAAGCCGTTCGTGGCGTCAATGCCGCGGCTTATATCCCTCAGAGTCGGCGGCGATAACTTGCCAATGCCCGGGTACGTGGGTGCCACAACTCCCCTAAAAG	0/0	14	14	29
Pig179	TGCGCTTGTCGTTTAAATAATCAAGCCGTTCGTGGCGTCAATGCCGCGGCTTATATCCCTCGGAACTCATAATCTCCGTCCATAGGCATTTTTACACGCTCACATATAGGTCTAGTAGAAAG	TATGCTCGTTCCCCGGGCAATCAAGCCGTTCGTGGCGTCAATGCCGCGGCTTATATCCCTCAGAGTCGGCGGCGATAACTTGCCAATGCCCGGGTACGTGGGTGCCACAACTCCCCTAAAAG	0/0	14	14	29
Pig180	TGCGCTTGTCGTTTAAATAATCAAGCCGTTCGTGGCGTCAATGCCGCGGCTTATATCCCTCGGAACTCATAATCTCCGTCCATAGGCATTTTTACACGCTCACATATAGGTCTAGTAGAAAG	TGCGCTTGTCGTTTAAATAATCAAGCCGTTCGTGGCGTCAATGCCGCGGCTTATATTCCTCAGAGTCGGCGGCGATAACTTGCCAATGCCCGGGTACGTGGGTGCCACAACTCCCCTAAAAG	0/0	13	14	29
Pig181	TGCGCTTGTCGTTTAAATAATCAAGCCGTTCGTGGCGTCAATGCCGCGGCTTATATCCCTCGGAACTCATAATCTCCGTCCATAGGCATTTTTACACGCTCACATATAGGTCTAGTAGAAAG	TATGCTCGTTCCCCGGGCGGCTGGTCCACCTCCTTTACGGTCCTATTTATCGGCGCCAGCCAGAGTCGGCGGCGATAACTTGCCAATGCCCGGGTACGTGGGTGCCACAACTCCCCTAAAAG	0/1	15	15	29
Pig182	GGCCTCCACCGTTTAAATGGCTGGTCCACCTCCTTTACGGTCCTATTTATCGGCGCCAGCCAGAGTCGGCGGCGATAACTTGCCAATGCCCGGGTACGTGGGTGCCACAACTCCCCTAAAAG	TGCGCTTGTCGTTTAAATAATCAAGCCGTTCGTGGCGTCAATGCCGCGGCTTATATCCCTCGGAACTCATAATCTCCGTCCATAGGCATTTTTACACGCTCACATATAGGTCTAGTAGAAAG	0/1	15	15	29
Pig183	GGCCTCCACCGTTTAAATGGCTGGTCCACCTCCTTTACGGTCCTATTTATCGGCGCCAGCCAGAGTCGGCGGCGATAACTTGCCAATGCCCGGGTACGTGGGTGCCACAACTCCCCTAAAAG	TATGCTCGTTCCCCGGGCAATCAAGCCGTTCGTGGCGTCAATGCCGCGGCTTATATCCCTCAGAGTCGGCGGCGATAACTTGCCAATGCCCGGGTACGTGGGTGCCACAACTCCCCTAAAAG	0/1	15	15	29
Pig184	TATGCTCGTTCCCCGGGCAATCAAGCCGTTCGTGGCGTCAATGCCGCGGCTTATATTCCTCAGAGTCGGCGGCGATAACTTGCCAATGCCCGGGTACGTGGGTGCCACAACTCCCCTAAAAG	TATGCTCGTTCCCCGGGCGGCTGGTCCACCTCCTTTACGGTCCTATTTATCGGCGCCAGCCAGAGTCGGCGGCGATAACTTGCCAATGCCCGGGTACGTGGGTGCCACAACTCCCCTAAAAG	0/1	15	15	29
Pig185	TGCGCTTGTCGTTTAAATAATCAAGCCGTTCGTGGCGTCAATGCCGCGGCTTATATCCCTCGGAACTCATAATCTCCGTCCATAGGCATTTTTACACGCTCACATATAGGTCTAGTAGAAAG	TATGCTCGTTCCCCGGGCGGCTGGTCCACCTCCTTTACGGTCCTATTTATCGGCGCCAGCCAGAGTCGGCGGCGATAACTTGCCAATGCCCGGGTACGTGGGTGCCACAACTCCCCTAAAAG	0/1	15	15	29
Pig186	TATGCTCGTTCCCCGGGCGGCTGGTCCACCTCCTTTACGGTCCTATTTATCGGCGCCAGCCAGAGTCGGCGGCGATAACTTGCCAATGCCCGGGTACGTGGGTGCCACAACTCCCCTAAAAG	TGCGCTTGTCGTTTAAATAATCAAGCCGTTCGTGGCGTCAATGCCGCGGCTTATATCCCTCGGAACTCATAATCTCCGTCCATAGGCATTTTTACACGCTCACATATAGGTCTAGTAGAAAG	0/1	12	15	29
Pig187	GGCCTCCACCGTTTAAATGGCTGGGCCGTTCGTGGCGTCAATGCCGCTATCGGCGCCAGCCAGAGTCGGCGGCGATAACTTGCCAATGCCCGGGTACGTGGGTGCCACAACTCCCCTAAAAG	TGCGCTTGTCGTTTAAATAATCAAGCCGTTCGTGGCGTCAATGCCGCGGCTTATATCCCTCGGAACTCATAATCTCCGTCCATAGGCATTTTTACACGCTCACATATAGGTCTAGTAGAAAG	0/1	15	15	29
Pig188	TATGCTCGTTCCCCGGGCGGCTGGTCCACCTCCTTTACGGTCCTATTTATCGGCGCCAGCCAGAGTCGGCGGCGATAACTTGCCAATGCCCGGGTACGTGGGTGCCACAACTCCCCTAAAAG	TGCGCTTGTCGTTTAAATAATCAAGCTGTTCGTGGCGTCAATGCCGCGGCTTATATCCCTCGGAACTCATAATCTCCGTCCATAGGCATTTTTACACGCTCACATATAGGTCTAGTAGAAAG	0/1	15	15	29
Pig189	TGCGCTTGTCGTTTAAATAATCAAGCCGTTCGTGGCGTCAATGCCGCGGCTTATATCCCTCGGAACTCATAATCTCCGTCCATAGGCATTTTTACACGCTCACATATAGGTCTAGTAGAAAG	TATGCTCGTTCCCCGGGCGGCTGGTCCACCTCCTTTACGGTCCTATTTATCGGCGCCAGCCAGAGTCGGCGGCGATAACTTGCCAATGCCCGGGTACGTGGGTGCCACAACTCCCCTAAAAG	0/1	15	15	29
Pig190	TGCGCTTGTCGTTTAAATAATCAAGCCGTTCGTGGCGTCAATGCCGCGGCTTATATCCCTCGGAACTCATAATCTCCGTCCATAGGCATTTTTACACGCTCACATATAGGTCTAGTAGAAAG	TGCGCTTGTCGTTTAAATAATCAAGCCGTTCGTGGCGTCAATGCCGCGGCTTATATCCCTCGGAACTCATAATCTCCGTCCATAGGCATTTTTACACGCTCACATATAGGTCTAGTAGAAAG	0/0	14	14	29
Pig191	TGCGCTTGTCGTTTAAATGGCTGGTCCACCTCCTTTACGGTCCTATTTATCGGCGCCAGCCAGAGTCGGCGGCGATAACTTGCCAATGCCCGGGTACGTGGGTGCCACAACTCCCCTAAAAG	TATGCTCGTTCCCCGGGCAATCAAGCCGTTCGTGGCGTCAATGCCGCGGCTTATATCCCTCAGAGTCGGCGGCGATAACTTGCCAATGCCCGGGTACGTGGGTGCCACAACTCCCCTAAAAG	0/1	15	15	29
Pig192	TATGCTCGTTCCCCGGGCGGCTGGGCCACCTCCTTTACGGTCCTATTTATCGGCGCCAGCCAGAGTCGGCGGCGATAACTTGCCAATGCCCGGGTACGTGGGTGCCACAACTCCCCTAAAAG	TATGCTCGTTCCCCGGGCGGCTGGGCCACCTCCTTTACGGTCCTATTTATCGGCGCCAGCCAGAGTCGGCGGCGATAACTTGCCAATGCCCGGGTACGTGGGTGCCACAACTCCCCTAAAAG	1/1	16	15	29
Pig193	GGCCTCCACCGTTTAAATGGCTGGGCCGTTCGTGGCGTCAATGCCGCTATCGGCGCCAGCCAGAGTCGGCGGCGATAACTTGCCAATGCCCGGGTACGTGGGTGCCACAACTCCCCTAAAAG	TATGCTCGTTCCCCGGGCAATCAAGCCGTTCGTGGCGTCAATGCCGCGGCTTATATCCCTCAGAGTCGGCGGCGATAACTTGCCAATGCCCGGGTACGTGGGTGCCACAACTCCCCTAAAAG	0/1	15	15	29
Pig194	TATGCTCGTTCCCCGGGCGGCTGGTCCACCTCCTTTACGGTCCTATTTATCGGCGCCAGCCAGAGTCGGCGGCGATAACTTGCCAATGCCCGGGTACGTGGGTGCCACAACTCCCCTAAAAG	TATGCTCGTTCCCCGGGCAATCAAGCCGTTCGTGGCGTCAATGCCGCGGCTTATATCCCTCAGAGTCGGCGGCGATAACTTGCCAATGCCCGGGTACGTGGGTGCCACAACTCCCCTAAAAG	0/1	15	15	29
Pig195	TATGCTCGTTCCCCGGGCGGCTGGTCCACCTCCTTTACGGTCCTATTTATCGGCGCCAGCCAGAGTCGGCGGCGATAACTTGCCAATGCCCGGGTACGTGGGTGCCACAACTCCCCTAAAAG	TATGCTCGTTCCCCGGGCGGCTGGTCCACCTCCTTTACGGTCCTATTTATCGGCGCCAGCCAGAGTCGGCGGCGATAACTTGCCAATGCCCGGGTACGTGGGTGCCACAACTCCCCTAAAAG	1/1	15	15	29
Pig196	TATGCTCGTTCCCCGGGCGGCTGGTCCACCTCCTTTACGGTCCTATTTATCGGCGCCAGCCAGAGTCGGCGGCGATAACTTGCCAATGCCCGGGTACGTGGGTGCCACAACTCCCCTAAAAG	TATGCTCGTTCCCCGGGCAATCAAGCCGTTCGTGGCGTCAATGCCGCGGCTTATATCCCTCAGAGTCGGCGGCGATAACTTGCCAATGCCCGGGTACGTGGGTGCCACAACTCCCCTAAAAG	0/1	15	15	29
Pig197	TATGCTCGTTCCCCGGGCGGCTGGTCCACCTCCTTTACGGTCCTATTTATCGGCGCCAGCCAGAGTCGGCGGCGATAACTTGCCAATGCCCGGGTACGTGGGTGCCACAACTCCCCTAAAAG	TATGCTCGTTCCCCGGGCAATCAAGCCGTTCGTGGCGTCAATGCCGCGGCTTATATTCCTCAGAGTCGGCGGCGATAACTTGCCAATGCCCGGGTACGTGGGTGCCACAACTCCCCTAAAAG	0/1	15	15	29
Pig198	TATGCTCGTTCCCCGGGCGGCTGGTCCACCTCCTTTACGGTCCTATTTATCGGCGCCAGCCAGAGTCGGCGGCGATAACTTGCCAATGCCCGGGTACGTGGGTGCCACAACTCCCCTAAAAG	TATGCTCGTTCCCCGGGCGGCTGGTCCACCTCCTTTACGGTCCTATTTATCGGCGCCAGCCAGAGTCGGCGGCGATAACTTGCCAATGCCCGGGTACGTGGGTGCCACAACTCCCCTAAAAG	1/1	15	15	29
Pig199	TATGCTCGTTCCCCGGGCGGCTGGTCCACCTCCTTTACGGTCCTATTTATCGGCGCCAGCCAGAGTCGGCGGCGATAACTTGCCAATGCCCGGGTACGTGGGTGCCACAACTCCCCTAAAAG	TATGCTCGTTCCCCGGGCGGCTGGTCCACCTCCTTTACGGTCCTATTTATCGGCGCCAGCCAGAGTCGGCGGCGATAACTTGCCAATGCCCGGGTACGTGGGTGCCACAACTCCCCTAAAAG	1/1	15	15	29
Pig200	TGCGCTTGTCGTTTAAATAATCAAGCCGTTCGTGGCGTCAATGCCGCGGCTTATATCCCTCGGAACTCATAATCTCCGTCCATAGGCATTTTTACACGCTCACATATAGGTCTAGTAGAAAG	TATGCTCGTTCCCCGGGCGGCTGGTCCACCTCCTTTACGGTCCTATTTATCGGCGCCAGCCAGAGTCGGCGGCGATAACTTGCCAATGCCCGGGTACGTGGGTGCCACAACTCCCCTAAAAG	0/1	14	13	29
Pig201	TGCGCTTGTCGTTTAAATGGCTGGGCCGTTCGTGGCGTCAATGCCGCTATCGGCGCCAGCCAGAGTCGGCGGCGATAACTTGCCAATGCCCGGGTACGTGGGTGCCACAACTCCCCTAAAAG	TATGCTCGTTCCCCGGGCAATCAAGCCGTTCGTGGCGTCAATGCCGCGGCTTATATCCCTCAGAGTCGGCGGCGATAACTTGCCAATGCCCGGGTACGTGGGTGCCACAACTCCCCTAAAAG	0/1	15	15	29
Pig202	TATGCTCGTTCCCCGGGCGGCTGGTCCACCTCCTTTACGGTCCTATTTATCGGCGCCAGCCAGAGTCGGCGGCGATAACTTGCCAATGCCCGGGTACGTGGGTGCCACAACTCCCCTAAAAG	TGCGCTTGTCGTTTAAATAATCAAGCCGTTCGTGGCGTCAATGCCGCGGCTTATATCCCTCAGAGTCGGCGGCGATAACTTGCCAATGCCCGGGTACGTGGGTGCCACAACTCCCCTAAAAG	0/1	15	15	29
Pig203	TGCGCTTGTCGTTTAAATAATCAAGCCGTTCGTGGCGTCAATGCCGCGGCTTATATCCCTCGGAACTCATAATCTCCGTCCATAGGCATTTTTACACGCTCACATATAGGTCTAGTAGAAAG	TATGCTCGTTCCCCGGGCGGCTGGTCCACCTCCTTTACGGTCCTATTTATCGGCGCCAGCCAGAGTCGGCGGCGATAACTTGCCAATGCCCGGGTACGTGGGTGCCACAACTCCCCTAAAAG	0/1	15	15	29
Pig204	TGCGCTTGTCGTTTAAATAATCAAGCCGTTCGTGGCGTCAATGCCGCGGCTTATATCCCTCGGAACTCATAATCTCCGTCCATAGGCATTTTTACACGCTCACATATAGGTCTAGTAGAAAG	TATGCTCGTTCCCCGGGCGGCTGGTCCACCTCCTTTACGGTCCTATTTATCGGCGCCAGCCAGAGTCGGCGGCGATAACTTGCCAATGCCCGGGTACGTGGGTGCCACAACTCCCCTAAAAG	0/1	15	15	29
Pig205	TATGCTCGTTCCCCGGGCGGCTGGTCCACCTCCTTTACGGTCCTATTTATCGGCGCCAGCCAGAGTCGGCGGCGATAACTTGCCAATGCCCGGGTACGTGGGTGCCACAACTCCCCTAAAAG	TATGCTCGTTCCCCGGGCGGCTGGTCCACCTCCTTTACGGTCCTATTTATCGGCGCCAGCCAGAGTCGGCGGCGATAACTTGCCAATGCCCGGGTACGTGGGTGCCACAACTCCCCTAAAAG	1/1	15	14	29
Pig206	GGCCTCCACCGTTTAAATGGCTGGTCCACCTCCTTTACGGTCCTATTTATCGGCGCCAGCCAGAGTCGGCGGCGATAACTTGCCAATGCCCGGGTACGTGGGTGCCACAACTCCCCTAAAAG	TATGCTCGTTCCCCGGGCAATCAAGCCGTTCGTGGCGTCAATGCCGCGGCTTATATCCCTCAGAGTCGGCGGCGATAACTTGCCAATGCCCGGGTACGTGGGTGCCACAACTCCCCTAAAAG	0/1	15	15	29
Pig207	TATGCTCGTTCCCCGGGCGGCTGGTCCACCTCCTTTACGGTCCTATTTATCGGCGCCAGCCAGAGTCGGCGGCGATAACTTGCCAATGCCCGGGTACGTGGGTGCCACAACTCCCCTAAAAG	TATGCTCGTTCCCCGGGCGGCTGGTTTACCTCCTTTACGGTCCTATTTATCGGCGCCAGCCAGAGTCGGCGGCGATAACTTGCCAATGCCCGGGTACGTGGGTGCCACAACTCCCCTAAAAG	1/1	16	15	29
Pig208	TGCGCTTGTCGTTTAAATAATCAAGCCGTTCGTGGCGTCAATGCCGCGGCTTATATCCCTCAGAGTCGGCGGCGATAACTTGCCAATGCCCGGGTACGTGGGTGCCACAACTCCCCTAAAAG	TGCGCTTGTCGTTTAAATAATCAAGCCGTTCGTGGCGTCAATGCCGCGGCTTATATCCCTCGGAACTCATAATCTCCGTCCATAGGCATTTTTACACGCTCACATATAGGTCTAGTAGAAAG	0/0	14	14	29
Pig209	TGCGCTTGTCGTTTAAATAATCAAGCCGTTCGTGGCGTCAATGCCGCGGCTTATATCCCTCGGAACTCATAATCTCCGTCCATAGGCATTTTTACACGCTCACATATAGGTCTAGTAGAAAG	TATGCTCGTTCCCCGGGCGGCTGGTCCACCTCCTTTACGGTCCTATTTATCGGCGCCAGCCAGAGTCGGCGGCGATAACTTGCCAATGCCCGGGTACGTGGGTGCCACAACTCCCCTAAAAG	0/1	15	15	29
Pig210	TGCGCTTGTCGTTTAAATAATCAAGCCGTTCGTGGCGTCAATGCCGCGGCTTATATCCCTCGGAACTCATAATCTCCGTCCATAGGCATTTTTACACGCTCACATATAGGTCTAGTAGAAAG	TATGCTCGTTCCCCGGGCAATCAAGCCGTTCGTGGCGTCAATGCCGCGGCTTATATTCCTCAGAGTCGGCGGCGATAACTTGCCAATGCCCGGGTACGTGGGTGCCACAACTCCCCTAAAAG	0/0	14	14	29
Pig211	TGCGCTTGTCGTTTAAATAATCAAGCCGTTCGTGGCGTCAATGCCGCGGCTTATATCCCTCGGAACTCATAATCTCCGTCCATAGGCATTTTTACACGCTCACATATAGGTCTAGTAGAAAG	TGCGCTTGTCGTTTAAATAATCAAGCCGTTCGTGGCGTCAATGCCGCGGCTTATATCCCTCGGAACTCATAATCTCCGTCCATAGGCATTTTTACACGCTCACATATAGGTCTAGTAGAAAG	0/0	15	14	29
Pig212	TGCGCTTGTCGTTTAAATAATCAAGCCGTTCGTGGCGTCAATGCCGCGGCTTATATCCCTCGGAACTCATAATCTCCGTCCATAGGCATTTTTACACGCTCACATATAGGTCTAGTAGAAAG	TGCGCTTGTCGTTTAAATAATCAAGCCGTTCGTGGCGTCAATGCCGCGGCTTATATCCCTCGGAACTCATAATCTCCGTCCATAGGCATTTTTACACGCTCACATATAGGTCTAGTAGAAAG	0/0	14	14	29
Pig213	TGCGCTTGTCGTTTAAATAATCAAGCCGTTCGTGGCGTCAATGCCGCGGCTTATATCCCTCGGAACTCATAATCTCCGTCCATAGGCATTTTTACACGCTCACATATAGGTCTAGTAGAAAG	GGCCTCCACCGTTTAAATGGCTGGTCCACCTCCTTTACGGTCCTATTTATCGGCGCCAGCCAGAGTCGGCGGCGATAACTTGCCAATGCCCGGGTACGTGGGTGCCACAACTCCCCTAAAAG	0/1	15	15	29
Pig214	TATGCTCGTTCCCCGGGCGGCTGGTCCACCTCCTTTACGGTCCTATTTATCGGCGCCAGCCAGAGTCGGCGGCGATAACTTGCCAATGCCCGGGTACGTGGGTGCCACAACTCCCCTAAAAG	TGCGCTTGTCGTTTAAATAATCAAGCCGTTCGTGGCGTCAATGCCGCGGCTTATATCCCTCGGAACTCATAATCTCCGTCCATAGGCATTTTTACACGCTCACATATAGGTCTAGTAGAAAG	0/1	15	15	29
Pig215	TGCGCTTGTCGTTTAAATAATCAAGCCGTTCGTGGCGTCAATGCCGCGGCTTATATCCCTCGGAACTCATAATCTCCGTCCATAGGCATTTTTACACGCTCACATATAGGTCTAGTAGAAAG	GGCCTCCACCGTTTAAATGGCTGGGCCGTTCGTGGCGTCAATGCCGCTATCGGCGCCAGCCAGAGTCGGCGGCGATAACTTGCCAATGCCCGGGTACGTGGGTGCCACAACTCCCCTAAAAG	0/1	15	15	29
Pig216	TATGCTCGTTCCCCGGGCAATCAAGCCGTTCGTGGCGTCAATGCCGCGGCTTATATTCCTCAGAGTCGGCGGCGATAACTTGCCAATGCCCGGGTACGTGGGTGCCACAACTCCCCTAAAAG	TATGCTCGTTCCCCGGGCAATCAAGCCGTTCGTGGCGTCAATGCCGCGGCTTATATTCCTCAGAGTCGGCGGCGATAACTTGCCAATGCCCGGGTACGTGGGTGCCACAACTCCCCTAAAAG	0/0	14	15	29
Pig217	TATGCTCGTTCCCCGGGCAATCAAGCCGTTCGTGGCGTCAATGCCGCGGCTTATATCCCTCAGAGTCGGCGGCGATAACTTGCCAATGCCCGGGTACGTGGGTGCCACAACTCCCCTAAAAG	TATGCTCGTTCCCCGGGCGGCTGGTCCACCTCCTTTACGGTCCTATTTATCGGCGCCAGCCAGAGTCGGCGGCGATAACTTGCCAATGCCCGGGTACGTGGGTGCCACAACTCCCCTAAAAG	0/1	15	15	29
Pig218	TATGCTCGTTCCCCGGGCGGCTGGTCCACCTCCTTTACGGTCCTATTTATCGGCGCCAGCCAGAGTCGGCGGCGATAACTTGCCAATGCCCGGGTACGTGGGTGCCACAACTCCCCTAAAAG	TATGCTCGTTCCCCGGGCAATCAAGCCGTTCGTGGCGTCAATGCCGCGGCTTATATCCCTCAGAGTCGGCGGCGATAACTTGCCAATGCCCGGGTACGTGGGTGCCACAACTCCCCTAAAAG	0/1	15	15	29
Pig219	TGCGCTTGTCGTTTAAATAATCAAGCCGTTCGTGGCGTCAATGCCGCGGCTTATATCCCTCGGAACTCATAATCTCCGTCCATAGGCATTTTTACACGCTCACATATAGGTCTAGTAGAAAG	TATGCTCGTTCCCCGGGCAATCAAGCCGTTCGTGGCGTCAATGCCGCGGCTTATATCCCTCAGAGTCGGCGGCGATAACTTGCCAATGCCCGGGTACGTGGGTGCCACAACTCCCCTAAAAG	0/0	14	14	29
Pig220	TGCGCTTGTCGTTTAAATAATCAAGCCGTTCGTGGCGTCAATGCCGCGGCTTATATCCCTCGGAACTCATAATCTCCGTCCATAGGCATTTTTACACGCTCACATATAGGTCTAGTAGAAAG	TATGCTCGTTCCCCGGGCAATCAAGCCGTTCGTGGCGTCAATGCCGCGGCTTATATCCCTCAGAGTCGGCGGCGATAACTTGCCAATGCCCGGGTACGTGGGTGCCACAACTCCCCTAAAAG	0/0	14	14	29
Pig221	TGCGCTTGTCGTTTAAATAATCAAGCCGTTCGTGGCGTCAATGCCGCGGCTTATATCCCTCGGAACTCATAATCTCCGTCCATAGGCATTTTTACACGCTCACATATAGGTCTAGTAGAAAG	TATGCTCGTTCCCCGGGCAATCAAGCCGTTCGTGGCGTCAATGCCGCGGCTTATATCCCTCAGAGTCGGCGGCGATAACTTGCCAATGCCCGGGTACGTGGGTGCCACAACTCCCCTAAAAG	0/0	14	14	29
Pig222	GGCCTCCACCGTTTAAATGGCTGGTCCACCTCCTTTACGGTCCTATTTATCGGCGCCAGCCAGAGTCGGCGGCGATAACTTGCCAATGCCCGGGTACGTGGGTGCCACAACTCCCCTAAAAG	TATGCTCGTTCCCCGGGCAATCAAGCCGTTCGTGGCGTCAATGCCGCGGCTTATATCCCTCAGAGTCGGCGGCGATAACTTGCCAATGCCCGGGTACGTGGGTGCCACAACTCCCCTAAAAG	0/1	15	15	29
Pig223	TGCGCTTGTCGTTTAAATAATCAAGCCGTTCGTGGCGTCAATGCCGCGGCTTATATCCCTCGGAACTCATAATCTCCGTCCATAGGCATTTTTACACGCTCACATATAGGTCTAGTAGAAAG	TATGCTCGTTCCCCGGGCGGCTGGTTTACCTCCTTTACGGTCCTATTTATCGGCGCCAGCCAGAGTCGGCGGCGATAACTTGCCAATGCCCGGGTACGTGGGTGCCACAACTCCCCTAAAAG	0/1	15	15	29
Pig224	TGCGCTTGTCGTTTAAATAATCAAGCTGTTCGTGGCGTCAATGCCGCGGCTTATATCCCTCGGAACTCATAATCTCCGTCCATAGGCATTTTTACACGCTCACATATAGGTCTAGTAGAAAG	TGCGCTTGTCGTTTAAATAATCAAGCCGTTCGTGGCGTCAATGCCGCGGCTTATATCCCTCGGAACTCATAATCTCCGTCCATAGGCATTTTTACACGCTCACATATAGGTCTAGTAGAAAG	0/0	14	14	29
Pig225	TGCGCTTGTCGTTTAAATAATCAAGCCGTTCGTGGCGTCAATGCCGCGGCTTATATTCCTCGGAACTCATAATCTCCGTCCATAGGCATTTTTACACGCTCACATATAGGTCTAGTAGAAAG	TATGCTCGTTCCCCGGGCAATCAAGCCGTTCGTGGCGTCAATGCCGCGGCTTATATTCCTCAGAGTCGGCGGCGATAACTTGCCAATGCCCGGGTACGTGGGTGCCACAACTCCCCTAAAAG	0/0	14	14	29
Pig226	TATGCTCGTTCCCCGGGCGGCTGGGTCGTTCGTGGCGTCAATGCCGCGGCTTATATTCCTCAGAGTCGGCGGCGATAACTTGCCAATGCCCGGGTACGTGGGTGCCACAACTCCCCTAAAAG	TATGCTCGTTCCCCGGGCAATCAAGCCGTTCGTGGCGTCAATGCCGCGGCTTATATCCCTCGGAACTCATAATCTCCGTCCATAGGCATTTTTACACGCTCACATATAGGTCTAGTAGAAAG	0/0	14	14	29
Pig227	TGCGCTTGTCGTTTAAATAATCAAGCCGTTCGTGGCGTCAATGCCGCGGCTTATATCCCTCGGAACTCATAATCTCCGTCCATAGGCATTTTTACACGCTCACATATAGGTCTAGTAGAAAG	TGCGCTTGTCGTTTAAATAATCAAGCCGTTCGTGGCGTCAATGCCGCGGCTTATATCCCTCGGAACTCATAATCTCCGTCCATAGGCATTTTTACACGCTCACATATAGGTCTAGTAGAAAG	0/0	14	14	29
Pig228	TGCGCTTGTCGTTTAAATAATCAAGCCGTTCGTGGCGTCAATGCCGCGGCTTATATCCCTCGGAACTCATAATCTCCGTCCATAGGCATTTTTACACGCTCACATATAGGTCTAGTAGAAAG	TGCGCTTGTCGTTTAAATAATCAAGCTGTTCGTGGCGTCAATGCCGCGGCTTATATCCCTCGGAACTCATAATCTCCGTCCATAGGCATTTTTACACGCTCACATATAGGTCTAGTAGAAAG	0/0	13	14	29
Pig229	TGCGCTTGTCGTTTAAATAATCAAGCCGTTCGTGGCGTCAATGCCGCGGCTTATATCCCTCGGAACTCATAATCTCCGTCCATAGGCATTTTTACACGCTCACATATAGGTCTAGTAGAAAG	GGCCTCCACCGTTTAAATGGCTGGTCCACCTCCTTTACGGTCCTATTTATCGGCGCCAGCCAGAGTCGGCGGCGATAACTTGCCAATGCCCGGGTACGTGGGTGCCACAACTCCCCTAAAAG	0/1	15	15	29
Pig230	TGCGCTTGTCGTTTAAATGGCTGGTTCACCTCCTTTACGGTCCTATTGATCGGCGCCAGCCAGAGTCGGCGGCGATAACTTGCCAATGCCCGTGTACGTGGGTGCCACAACTCCCCTAAAAG	TATGCTCGTTCCCCGGGCAATCAAGCCGTTCGTGGCGTCAATGCCGCGGCTTATATCCCTCAGAGTCGGCGGCGATAACTTGCCAATGCCCGGGTACGTGGGTGCCACAACTCCCCTAAAAG	0/1	15	15	29
Pig231	TGCGCTTGTCGTTTAAATAATCAAGCCGTTCGTGGCGTCAATGCCGCGGCTTATATCCCTCGGAACTCATAATCTCCGTCCATAGGCATTTTTACACGCTCACATATAGGTCTAGTAGAAAG	TGCGCTTGTCGTTTAAATAATCAAGCCGTTCGTGGCGTCAATGCCGCGGCTTATATCCCTCGGAACTCATAATCTCCGTCCATAGGCATTTTTACACGCTCACATATAGGTCTAGTAGAAAG	0/0	14	14	29
Pig232	TGCGCTTGTCGTTTAAATAATCAAGCCGTTCGTGGCGTCAATGCCGCGGCTTATATCCCTCGGAACTCATAATCTCCGTCCATAGGCATTTTTACACGCTCACATATAGGTCTAGTAGAAAG	GGCCTCCACCGTTTAAATGGCTGGTCCACCTCCTTTACGGTCCTATTTATCGGCGCCAGCCAGAGTCGGCGGCGATAACTTGCCAATGCCCGGGTACGTGGGTGCCACAACTCCCCTAAAAG	0/1	15	15	29
Pig233	TATGCTCGTTCCCCGGGCGGCTGGTCCACCTCCTTTACGGTCCTATTTATCGGCGCCAGCCAGAGTCGGCGGCGATAACTTGCCAATGCCCGGGTACGTGGGTGCCACAACTCCCCTAAAAG	TGCGCTTGTCGTTTAAATAATCAAGCCGTTCGTGGCGTCAATGCCGCGGCTTATATCCCTCGGAACTCATAATCTCCGTCCATAGGCATTTTTACACGCTCACATATAGGTCTAGTAGAAAG	0/1	15	15	29
Pig234	TGCGCTTGTCGTTTAAATAATCAAGCCGTTCGTGGCGTCAATGCCGCGGCTTATATCCCTCGGAACTCATAATCTCCGTCCATAGGCATTTTTACACGCTCACATATAGGTCTAGTAGAAAG	TGCGCTTGTCGTTTAAATGGCTGGGCCGTTCGTGGCGTCAATGCCGCTATCGGCGCCAGCCAGAGTCGGCGGCGATAACTTGCCAATGCCCGGGTACGTGGGTGCCACAACTCCCCTAAAAG	0/1	15	15	29
Pig235	TGCGCTTGTCGTTTAAATAATCAAGCCGTTCGTGGCGTCAATGCCGCGGCTTATATCCCTCGGAACTCATAATCTCCGTCCATAGGCATTTTTACACGCTCACATATAGGTCTAGTAGAAAG	TATGCTCGTTCCCCGGGCAATCAAGCCGTTCGTGGCGTCAATGCCGCGGCTTATATCCCTCAGAGTCGGCGGCGATAACTTGCCAATGCCCGGGTACGTGGGTGCCACAACTCCCCTAAAAG	0/0	14	14	29
Pig236	TGCGCTTGTCGTTTAAATAATCAAGCCGTTCGTGGCGTCAATGCCGCGGCTTATATCCCTCGGAACTCATAATCTCCGTCCATAGGCATTTTTACACGCTCACATATAGGTCTAGTAGAAAG	TATGCTCGTTCCCCGGGCGGCTGGTCCACCTCCTTTACGGTCCTATTTATCGGCGCCAGCCAGAGTCGGCGGCGATAACTTGCCAATGCCCGGGTACGTGGGTGCCACAACTCCCCTAAAAG	0/1	15	15	29
Pig237	TGCGCTTGTCGTTTAAATAATCAAGCCGTTCGTGGCGTCAATGCCGCGGCTTATATCCCTCGGAACTCATAATCTCCGTCCATAGGCATTTTTACACGCTCACATATAGGTCTAGTAGAAAG	TATGCTCGTTCCCCGGGCGGCTGGTCCACCTCCTTTACGGTCCTATTTATCGGCGCCAGCCAGAGTCGGCGGCGATAACTTGCCAATGCCCGGGTACGTGGGTGCCACAACTCCCCTAAAAG	0/1	15	15	29
Pig238	TATGCTCGTTCCCCGGGCGGCTGGTCCACCTCCTTTACGGTCCTATTTATCGGCGCCAGCCAGAGTCGGCGGCGATAACTTGCCAATGCCCGGGTACGTGGGTGCCACAACTCCCCTAAAAG	TATGCTCGTTCCCCGGGCAATCAAGCCGTTCGTGGCGTCAATGCCGCGGCTTATATCCCTCAGAGTCGGCGGCGATAACTTGCCAATGCCCGGGTACGTGGGTGCCACAACTCCCCTAAAAG	0/1	15	15	29
Pig239	TGCGCTTGTCGTTTAAATAATCAAGCCGTTCGTGGCGTCAATGCCGCGGCTTATATCCCTCGGAACTCATAATCTCCGTCCATAGGCATTTTTACACGCTCACATATAGGTCTAGTAGAAAG	TATGCTCGTTCCCCGGGCGGCTGGTCCACCTCCTTTACGGTCCTATTTATCGGCGCCAGCCAGAGTCGGCGGCGATAACTTGCCAATGCCCGGGTACGTGGGTGCCACAACTCCCCTAAAAG	0/1	15	15	29
Pig240	TGCGCTTGTCGTTTAAATAATCAAGCCGTTCGTGGCGTCAATGCCGCGGCTTATATCCCTCGGAACTCATAATCTCCGTCCATAGGCATTTTTACACGCTCACATATAGGTCTAGTAGAAAG	GGCCTCCACCGTTTAAATGGCTGGTCCACCTCCTTTACGGTCCTATTTATCGGCGCCAGCCAGAGTCGGCGGCGATAACTTGCCAATGCCCGGGTACGTGGGTGCCACAACTCCCCTAAAAG	0/1	15	15	29
Pig241	GGCCTCCACCGTTTAAATGGCTGGTCCACCTCCTTTACGGTCCTATTTATCGGCGCCAGCCAGAGTCGGCGGCGATAACTTGCCAATGCCCGGGTACGTGGGTGCCACAACTCCCCTAAAAG	TGCGCTTGTCGTTTAAATAATCAAGCCGTTCGTGGCGTCAATGCCGCGGCTTATATCCCTCGGAACTCATAATCTCCGTCCATAGGCATTTTTACACGCTCACATATAGGTCTAGTAGAAAG	0/1	15	15	29
Pig242	GGCCTCCACCGTTTAAATGGCTGGTCCACCTCCTTTACGGTCCTATTTATCGGCGCCAGCCAGAGTCGGCGGCGATAACTTGCCAATGCCCGGGTACGTGGGTGCCACAACTCCCCTAAAAG	TATGCTCGTTCCCCGGGCAATCAAGCCGTTCGTGGCGTCAATGCCGCGGCTTATATCCCTCAGAGTCGGCGGCGATAACTTGCCAATGCCCGGGTACGTGGGTGCCACAACTCCCCTAAAAG	0/1	15	15	29
Pig243	TATGCTCGTTCCCCGGGCGGCTGGTCCACCTCCTTTACGGTCCTATTTATCGGCGCCAGCCAGAGTCGGCGGCGATAACTTGCCAATGCCCGGGTACGTGGGTGCCACAACTCCCCTAAAAG	TGCGCTTGTCGTTTAAATAATCAAGCCGTTCGTGGCGTCAATGCCGCGGCTTATATCCCTCGGAACTCATAATCTCCGTCCATAGGCATTTTTACACGCTCACATATAGGTCTAGTAGAAAG	0/1	15	15	29
Pig244	TATGCTCGTTCCCCGGGCGGCTGGTCTACCTCCTTTACGGTCCTATTTATCGGCGCCAGCCAGAGTCGGCGGCGATAACTTGCCAATGCCCGGGTACGTGGGTGCCACAACTCCCCTAAAAG	TATGCTCGTTCCCCGGGCAATCAAGCCGTTCGTGGCGTCAATGCCGCGGCTTATATCCCTCAGAGTCGGCGGCGATAACTTGCCAATGCCCGGGTACGTGGGTGCCACAACTCCCCTAAAAG	0/1	15	15	29
Pig245	TATGCTCGTTCCCCGGGCGGCTGGTCTACCTCCTTTACGGTCCTATTTATCGGCGCCAGCCAGAGTCGGCGGCGATAACTTGCCAATGCCCGGGTACGTGGGTGCCACAACTCCCCTAAAAG	TATGCTCGTTCCCCGGGCAATCAAGCCGTTCGTGGCGTCAATGCCGCGGCTTATATCCCTCAGAGTCGGCGGCGATAACTTGCCAATGCCCGGGTACGTGGGTGCCACAACTCCCCTAAAAG	0/1	15	15	29
Pig246	TATGCTCGTTCCCCGGGCAATCAAGCCGTTCGTGGCGTCAATGCCGCGGCTTATATCCCTCAGAGTCGGCGGCGATAACTTGCCAATGCCCGGGTACGTGGGTGCCACAACTCCCCTAAAAG	TATGCTCGTTCCCCGGGCGGCTGGTCCACCTCCTTTACGGTCCTATTTATCGGCGCCAGCCAGAGTCGGCGGCGATAACTTGCCAATGCCCGGGTACGTGGGTGCCACAACTCCCCTAAAAG	0/1	15	15	29
Pig247	TGCGCTTGTCGTTTAAATAATCAAGCCGTTCGTGGCGTCAATGCCGCGGCTTATATCCCTCGGAACTCATAATCTCCGTCCATAGGCATTTTTACACGCTCACATATAGGTCTAGTAGAAAG	TGCGCTTGTCGTTTAAATAATCAAGCCGTTCGTGGCGTCAATGCCGCGGCTTATATCCCTCGGAACTCATAATCTCCGTCCATAGGCATTTTTACACGCTCACATATAGGTCTAGTAGAAAG	0/0	14	14	29
Pig248	TGCGCTTGTCGTTTAAATAATCAAGCCGTTCGTGGCGTCAATGCCGCGGCTTATATCCCTCGGAACTCATAATCTCCGTCCATAGGCATTTTTACACGCTCACATATAGGTCTAGTAGAAAG	TGCGCTTGTCGTTTAAATAATCAAGCCGTTCGTGGCGTCAATGCCGCGGCTTATATCCCTCGGAACTCATAATCTCCGTCCATAGGCATTTTTACACGCTCACATATAGGTCTAGTAGAAAG	0/0	14	14	29
Pig249	GGCCTCCACCGTTTAAATGGCTGGGCCGTTCGTGGCGTCAATGCCGCTATCGGCGCCAGCCAGAGTCGGCGGCGATAACTTGCCAATGCCCGGGTACGTGGGTGCCACAACTCCCCTAAAAG	GGCCTCCACCGTTTAAATGGCTGGTCCACCTCCTTTACGGTCCTATTTATCGGCGCCAGCCAGAGTCGGCGGCGATAACTTGCCAATGCCCGGGTACGTGGGTGCCACAACTCCCCTAAAAG	1/1	15	15	29
Pig250	GGCCTCCACCGTTTAAATGGCTGGGCCGTTCGTGGCGTCAATGCCGCTATCGGCGCCAGCTAAGACCGGCGGCGATAACTTGCCAATATCCGTGTGTACTCACATATAGGTCTAGTAGGGGA	TGCGCTTGTCGTTTAAATAATCAAGCCGTTCGTGGCGTCAATGCCGCGGCTTATATCCCTCGGAACTCATAATCTCCGTCCATAGGCATTTTTACACGCTCACATATAGGTCTAGTAGAAAG	0/1	15	15	29
Pig251	GGCCTCCACCGTTTAAATGGCTGGTCCACCTCCTTTACGGTCCTATTTATCGGCGCCAGCCAGAGTCGGCGGCGATAACTTGCCAATGCCCGGGTACGTGGGTGCCACAACTCCCCTAAAAG	TATGCTCGTTCCCCGGGCAATCAAGCCGTTCGTGGCGTCAATGCCGCGGCTTATATTCCTCAGAGTCGGCGGCGATAACTTGCCAATGCCCGGGTACGTGGGTGCCACAACTCCCCTAAAAG	0/1	15	15	29
Pig252	TGCGCTTGTCGTTTAAATAATCAAGCCGTTCGTGGCGTCAATGCCGCGGCTTATATCCCTCGGAACTCATAATCTCCGTCCATAGGCATTTTTACACGCTCACATATAGGTCTAGTAGAAAG	TATGCTCGTTCCCCGGGCGGCTGGTCCACCTCCTTTACGGTCCTATTTATCGGCGCCAGCCAGAGTCGGCGGCGATAACTTGCCAATGCCCGGGTACGTGGGTGCCACAACTCCCCTAAAAG	0/1	15	15	29
Pig253	TGCGCTTGTCGTTTAAATAATCAAGCCGTTCGTGGCGTCAATGCCGCGGCTTATATCCCTCGGAACTCATAATCTCCGTCCATAGGCATTTTTACACGCTCACATATAGGTCTAGTAGAAAG	TATGCTCGTTCCCCGGGCAATCAAGCCGTTCGTGGCGTCAATGCCGCGGCTTATATCCCTCAGAGTCGGCGGCGATAACTTGCCAATGCCCGGGTACGTGGGTGCCACAACTCCCCTAAAAG	0/0	14	14	29
Pig254	TGCGCTTGTCGTTTAAATAATCAAGCCGTTCGTGGCGTCAATGCCGCGGCTTATATCCCTCGGAACTCATAATCTCCGTCCATAGGCATTTTTACACGCTCACATATAGGTCTAGTAGAAAG	TATGCTCGTTCCCCGGGCGGCTGGTCTACCTCCTTTACGGTCCTATTTATCGGCGCCAGCCAGAGTCGGCGGCGATAACTTGCCAATGCCCGGGTACGTGGGTGCCACAACTCCCCTAAAAG	0/1	16	15	29
Pig255	TGCGCTTGTCGTTTAAATAATCAAGCCGTTCGTGGCGTCAATGCCGCGGCTTATATCCCTCGGAACTCATAATCTCCGTCCATAGGCATTTTTACACGCTCACATATAGGTCTAGTAGAAAG	GGCCTCCACCGTTTAAATGGCTGGGCCGTTCGTGGCGTCAATGCCGCTATCGGCGCCAGCTAAGACCGGCGGCGATAACTTGCCAATATCCGTGTGTACTCACATATAGGTCTAGTAGGGGA	0/1	15	15	29
Pig256	GGCCTCCACCGTTTAAATGGCTGGTCCACCTCCTTTACGGTCCTATTTATCGGCGCCAGCCAGAGTCGGCGGCGATAACTTGCCAATGCCCGGGTACGTGGGTGCCACAACTCCCCTAAAAG	TATGCTCGTTCCCCGGGCAATCAAGCCGTTCGTGGCGTCAATGCCGCGGCTTATATTCCTCAGAGTCGGCGGCGATAACTTGCCAATGCCCGGGTACGTGGGTGCCACAACTCCCCTAAAAG	0/1	15	15	29
Pig257	GGCCTCCACCGTTTAAATGGCTGGTCCACCTCCTTTACGGTCCTATTTATCGGCGCCAGCCAGAGTCGGCGGCGATAACTTGCCAATGCCCGGGTACGTGGGTGCCACAACTCCCCTAAAAG	TATGCTCGTTCCCCGGGCAATCAAGCCGTTCGTGGCGTCAATGCCGCGGCTTATATTCCTCAGAGTCGGCGGCGATAACTTGCCAATGCCCGGGTACGTGGGTGCCACAACTCCCCTAAAAG	0/1	15	15	29
Pig258	TGCGCTTGTCGTTTAAATAATCAAGCCGTTCGTGGCGTCAATGCCGCGGCTTATATCCCTCGGAACTCATAATCTCCGTCCATAGGCATTTTTACACGCTCACATATAGGTCTAGTAGAAAG	TATGCTCGTTCCCCGGGCAATCAAGCCGTTCGTGGCGTCAATGCCGCGGCTTATATCCCTCAGAGTCGGCGGCGATAACTTGCCAATGCCCGGGTACGTGGGTGCCACAACTCCCCTAAAAG	0/0	15	15	29
Pig259	TGCGCTTGTCGTTTAAATAATCAAGCCGTTCGTGGCGTCAATGCCGCGGCTTATATCCCTCGGAACTCATAATCTCCGTCCATAGGCATTTTTACACGCTCACATATAGGTCTAGTAGAAAG	TATGCTCGTTCCCCGGGCGGCTGGTCCACCTCCTTTACGGTCCTATTTATCGGCGCCAGCCAGAGTCGGCGGCGATAACTTGCCAATGCCCGGGTACGTGGGTGCCACAACTCCCCTAAAAG	0/1	15	15	29
Pig260	TGCGCTTGTCGTTTAAATAATCAAGCCGTTCGTGGCGTCAATGCCGCGGCTTATATCCCTCGGAACTCATAATCTCCGTCCATAGGCATTTTTACACGCTCACATATAGGTCTAGTAGAAAG	TATGCTCGTTCCCCGGGCGGCTGGTCCACCTCCTTTACGGTCCTATTTATCGGCGCCAGCCAGAGTCGGCGGCGATAACTTGCCAATGCCCGGGTACGTGGGTGCCACAACTCCCCTAAAAG	0/1	15	15	29
Pig261	TGCGCTTGTCGTTTAAATAATCAAGCCGTTCGTGGCGTCAATGCCGCGGCTTATATCCCTCGGAACTCATAATCTCCGTCCATAGGCATTTTTACACGCTCACATATAGGTCTAGTAGAAAG	TATGCTCGTTCCCCGGGCGGCTGGTCCACCTCCTTTACGGTCCTATTTATCGGCGCCAGCCAGAGTCGGCGGCGATAACTTGCCAATGCCCGGGTACGTGGGTGCCACAACTCCCCTAAAAG	0/1	15	15	29
Pig262	TATGCTCGTTCCCCGGGCAATCAAGCCGTTCGTGGCGTCAATGCCGCGGCTTATATCCCTCAGAGTCGGCGGCGATAACTTGCCAATGCCCGGGTACGTGGGTGCCACAACTCCCCTAAAAG	TATGCTCGTTCCCCGGGCAATCAAGCCGTTCGTGGCGTCAATGCCGCGGCTTATATCCCTCAGAGTCGGCGGCGATAACTTGCCAATGCCCGGGTACGTGGGTGCCACAACTCCCCTAAAAG	0/0	14	14	29
Pig263	TATGCTCGTTCCCCGGGCGGCTGGGTCGTTCGTGGCGTCAATGCCGCGGCTTATATCCCTCGGAACTCATAATCTCCGTCCATAGGCATTTTTACACGCTCACATATAGGTCTAGTAGAAAG	TATGCTCGTTCCCCGGGCGGCTGGTCCACCTCCTTTACGGTCCTATTTATCGGCGCCAGCCAGAGTCGGCGGCGATAACTTGCCAATGCCCGGGTACGTGGGTGCCACAACTCCCCTAAAAG	0/1	15	15	29
Pig264	TATGCTCGTTCCCCGGGCGGCTGGTCCACCTCCTTTACGGTCCTATTTATCGGCGCCAGCCAGAGTCGGCGGCGATAACTTGCCAATGCCCGGGTACGTGGGTGCCACAACTCCCCTAAAAG	TATGCTCGTTCCCCGGGCGGCTGGTCCACCTCCTTTACGGTCCTATTTATCGGCGCCAGCCAGAGTCGGCGGCGATAACTTGCCAATGCCCGGGTACGTGGGTGCCACAACTCCCCTAAAAG	1/1	15	16	29
Pig265	TATGCTCGTTCCCCGGGCAATCAAGCCGTTCGTGGCGTCAATGCCGCGGCTTATATTCCTCAGAGTCGGCGGCGATAACTTGCCAATGCCCGGGTACGTGGGTGCCACAACTCCCCTAAAAG	TATGCTCGTTCCCCGGGCGGCTGGTCCACCTCCTTTACGGTCCTATTTATCGGCGCCAGCCAGAGTCGGCGGCGATAACTTGCCAATGCCCGGGTACGTGGGTGCCACAACTCCCCTAAAAG	0/1	15	15	29
Pig266	TGCGCTTGTCGTTTAAATAATCAAGCCGTTCGTGGCGTCAATGCCGCGGCTTATATCCCTCGGAACTCATAATCTCCGTCCATAGGCATTTTTACACGCTCACATATAGGTCTAGTAGAAAG	TGCGCTTGTCGTTTAAATAATCAAGCCGTTCGTGGCGTCAATGCCGCGGCTTATATCCCTCGGAACTCATAATCTCCGTCCATAGGCATTTTTACACGCTCACATATAGGTCTAGTAGAAAG	0/0	14	14	29
Pig267	TGCGCTTGTCGTTTAAATAATCAAGCCGTTCGTGGCGTCAATGCCGCGGCTTATATCCCTCGGAACTCATAATCTCCGTCCATAGGCATTTTTACACGCTCACATATAGGTCTAGTAGAAAG	TATGCTCGTTCCCCGGGCGGCTGGTCCACCTCCTTTACGGTCCTATTTATCGGCGCCAGCCAGAGTCGGCGGCGATAACTTGCCAATGCCCGGGTACGTGGGTGCCACAACTCCCCTAAAAG	0/1	15	15	29
Pig268	TGCGCTTGTCGTTTAAATAATCAAGCCGTTCGTGGCGTCAATGCCGCGGCTTATATCCCTCGGAACTCATAATCTCCGTCCATAGGCATTTTTACACGCTCACATATAGGTCTAGTAGAAAG	TATGCTCGTTCCCCGGGCGGCTGGTCCACCTCCTTTACGGTCCTATTTATCGGCGCCAGCCAGAGTCGGCGGCGATAACTTGCCAATGCCCGGGTACGTGGGTGCCACAACTCCCCTAAAAG	0/1	15	15	29
Pig269	TGCGCTTGTCGTTTAAATAATCAAGCCGTTCGTGGCGTCAATGCCGCGGCTTATATCCCTCGGAACTCATAATCTCCGTCCATAGGCATTTTTACACGCTCACATATAGGTCTAGTAGAAAG	TATGCTCGTTCCCCGGGCGGCTGGTCCACCTCCTTTACGGTCCTATTTATCGGCGCCAGCCAGAGTCGGCGGCGATAACTTGCCAATGCCCGGGTACGTGGGTGCCACAACTCCCCTAAAAG	0/1	15	15	29
Pig270	TGCGCTTGTCGTTTAAATGGCTGGTCCACCTCCTTTACCGATGCATTTATCGGCGCCAGCCGGAACTCATAATCTCCGTCCATAGGCATTTTTACACGCTCACATATAGGTCTAGTAGAAAG	TATGCTCGTTCCCCGGGCAATCAAGCCGTTCGTGGCGTCAATGCCGCGGCTTATATCCCTCAGAGTCGGCGGCGATAACTTGCCAATGCCCGGGTACGTGGGTGCCACAACTCCCCTAAAAG	0/1	15	15	29
Pig271	GGCCTCCACCGTTTAAATGGCTGGTCCACCTCCTTTACGGTCCTATTTATCGGCGCCAGCCAGAGTCGGCGGCGATAACTTGCCAATGCCCGGGTACGTGGGTGCCACAACTCCCCTAAAAG	TATGCTCGTTCCCCGGGCAATCAAGCCGTTCGTGGCGTCAATGCCGCGGCTTATATCCCTCAGAGTCGGCGGCGATAACTTGCCAATGCCCGGGTACGTGGGTGCCACAACTCCCCTAAAAG	0/1	15	15	29
Pig272	TATGCTCGTTCCCCGGGCGGCTGGTCCACCTCCTTTACGGTCCTATTTATCGGCGCCAGCCAGAGTCGGCGGCGATAACTTGCCAATGCCCGGGTACGTGGGTGCCACAACTCCCCTAAAAG	TATGCTCGTTCCCCGGGCAATCAAGCCGTTCGTGGCGTCAATGCCGCGGCTTATATCCCTCAGAGTCGGCGGCGATAACTTGCCAATGCCCGGGTACGTGGGTGCCACAACTCCCCTAAAAG	0/1	15	15	29
Pig273	TGCGCTTGTCGTTTAAATAATCAAGCCGTTCGTGGCGTCAATGCCGCGGCTTATATCCCTCGGAACTCATAATCTCCGTCCATAGGCATTTTTACACGCTCACATATAGGTCTAGTAGAAAG	TATGCTCGTTCCCCGGGCAATCAAGCCGTTCGTGGCGTCAATGCCGCGGCTTATATCCCTCAGAGTCGGCGGCGATAACTTGCCAATGCCCGGGTACGTGGGTGCCACAACTCCCCTAAAAG	0/0	7	14	29
Pig274	TATGCTCGTTCCCCGGGCGGCTGGGTCGTTCGTGGCGTCAATGCCGCGGCTTATATCCCTCGGAACTCATAATCTCCGTCCATAGGCATTTTTACACGCTCACATATAGGTCTAGTAGAAAG	GGCCTCCACCGTTTAAATGGCTGGTCCACCTCCTTTACGGTCCTATTTATCGGCGCCAGCCAGAGTCGGCGGCGATAACTTGCCAATGCCCGGGTACGTGGGTGCCACAACTCCCCTAAAAG	0/1	15	15	29
Pig275	TGCGCTTGTCGTTTAAATAATCAAGCCGTTCGTGGCGTCAATGCCGCGGCTTATATCCCTCGGAACTCATAATCTCCGTCCATAGGCATTTTTACACGCTCACATATAGGTCTAGTAGAAAG	TATGCTCGTTCCCCGGGCAATCAAGCCGTTCGTGGCGTCAATGCCGCGGCTTATATTCCTCAGAGTCGGCGGCGATAACTTGCCAATGCCCGGGTACGTGGGTGCCACAACTCCCCTAAAAG	0/0	14	14	29
Pig276	TGCGCTTGTCGTTTAAATAATCAAGCCGTTCGTGGCGTCAATGCCGCGGCTTATATCCCTCGGAACTCATAATCTCCGTCCATAGGCATTTTTACACGCTCACATATAGGTCTAGTAGAAAG	GGCCTCCACCGTTTAAATGGCTGGTCCACCTCCTTTACGGTCCTATTTATCGGCGCCAGCCAGAGTCGGCGGCGATAACTTGCCAATGCCCGGGTACGTGGGTGCCACAACTCCCCTAAAAG	0/1	15	15	29
Pig277	TGCGCTTGTCGTTTAAATAATCAAGCCGTTCGTGGCGTCAATGCCGCGGCTTATATTCCTCGGAACTCATAATCTCCGTCCATAGGCATTTTTACACGCTCACATATAGGTCTAGTAGAAAG	TATGCTCGTTCCCCGGGCGGCTGGTCCACCTCCTTTACGGTCCTATTTATCGGCGCCAGCCAGAGTCGGCGGCGATAACTTGCCAATGCCCGGGTACGTGGGTGCCACAACTCCCCTAAAAG	0/1	15	15	29
Pig278	GGCCTCCACCGTTTAAATGGCTGGGCCGTTCGTGGCGTCAATGCCGCTATCGGCGCCAGCCAGAGTCGGCGGCGATAACTTGCCAATGCCCGGGTACGTGGGTGCCACAACTCCCCTAAAAG	TATGCTCGTTCCCCGGGCAATCAAGCCGTTCGTGGCGTCAATGCCGCGGCTTATATCCCTCAGAGTCGGCGGCGATAACTTGCCAATGCCCGGGTACGTGGGTGCCACAACTCCCCTAAAAG	0/1	15	15	29
Pig279	TGCGCTTGTCGTTTAAATAATCAAGCCGTTCGTGGCGTCAATGCCGCGGCTTATATCCCTCGGAACTCATAATCTCCGTCCATAGGCATTTTTACACGCTCACATATAGGTCTAGTAGAAAG	TATGCTCGTTCCCCGGGCGGCTGGTCCACCTCCTTTACGGTCCTATTTATCGGCGCCAGCCAGAGTCGGCGGCGATAACTTGCCAATGCCCGGGTACGTGGGTGCCACAACTCCCCTAAAAG	0/1	15	15	29
Pig280	TATGCTCGTTCCCCGGGCGGCTGGTCCACCTCCTTTACGGTCCTATTTATCGGCGCCAGCCAGAGTCGGCGGCGATAACTTGCCAATGCCCGGGTACGTGGGTGCCACAACTCCCCTAAAAG	TGCGCTTGTCGTTTAAATAATCAAGCCGTTCGTGGCGTCAATGCCGCGGCTTATATCCCTCGGAACTCATAATCTCCGTCCATAGGCATTTTTACACGCTCACATATAGGTCTAGTAGAAAG	0/1	15	15	29
Pig281	TGCGCTTGTCGTTTAAATAATCAAGCCGTTCGTGGCGTCAATGCCGCGGCTTATATCCCTCGGAACTCATAATCTCCGTCCATAGGCATTTTTACACGCTCACATATAGGTCTAGTAGAAAG	TATGCTCGTTCCCCGGGCGGCTGGTCCACCTCCTTTACGGTCCTATTTATCGGCGCCAGCCAGAGTCGGCGGCGATAACTTGCCAATGCCCGGGTACGTGGGTGCCACAACTCCCCTAAAAG	0/1	15	15	29
Pig282	TATGCTCGTTCCCCGGGCAATCAAGCCGTTCGTGGCGTCAATGCCGCGGCTTATATCCCTCAGAGTCGGCGGCGATAACTTGCCAATGCCCGGGTACGTGGGTGCCACAACTCCCCTAAAAG	TATGCTCGTTCCCCGGGCGGCTGGTCCACCTCCTTTACGGTCCTATTTATCGGCGCCAGCCAGAGTCGGCGGCGATAACTTGCCAATGCCCGGGTACGTGGGTGCCACAACTCCCCTAAAAG	0/1	15	15	29
Pig283	TATGCTCGTTCCCCGGGCGGCTGGTCTACCTCCTTTACGGTCCTATTTATCGGCGCCAGCCAGAGTCGGCGGCGATAACTTGCCAATGCCCGGGTACGTGGGTGCCACAACTCCCCTAAAAG	TATGCTCGTTCCCCGGGCAATCAAGCCGTTCGTGGCGTCAATGCCGCGGCTTATATCCCTCAGAGTCGGCGGCGATAACTTGCCAATGCCCGGGTACGTGGGTGCCACAACTCCCCTAAAAG	0/1	15	15	29
Pig284	TGCGCTTGTCGTTTAAATAATCAAGCCGTTCGTGGCGTCAATGCCGCGGCTTATATCCCTCGGAACTCATAATCTCCGTCCATAGGCATTTTTACACGCTCACATATAGGTCTAGTAGAAAG	TATGCTCGTTCCCCGGGCAATCAAGCCGTTCGTGGCGTCAATGCCGCGGCTTATATCCCTCAGAGTCGGCGGCGATAACTTGCCAATGCCCGGGTACGTGGGTGCCACAACTCCCCTAAAAG	0/0	15	15	29
Pig285	TGCGCTTGTCGTTTAAATAATCAAGCCGTTCGTGGCGTCAATGCCGCGGCTTATATCCCTCGGAACTCATAATCTCCGTCCATAGGCATTTTTACACGCTCACATATAGGTCTAGTAGAAAG	TATGCTCGTTCCCCGGGCGGCTGGTCCACCTCCTTTACGGTCCTATTTATCGGCGCCAGCCAGAGTCGGCGGCGATAACTTGCCAATGCCCGGGTACGTGGGTGCCACAACTCCCCTAAAAG	0/1	15	15	29
Pig286	GGCCTCCACCGTTTAAATGGCTGGGCCGTTCGTGGCGTCAATGCCGCTATCGGCGCCAGCCAGAGTCGGCGGCGATAACTTGCCAATGCCCGGGTACGTGGGTGCCACAACTCCCCTAAAAG	TGCGCTTGTCGTTTAAATAATCAAGCCGTTCGTGGCGTCAATGCCGCGGCTTATATTCCTCAGAGTCGGCGGCGATAACTTGCCAATGCCCGGGTACGTGGGTGCCACAACTCCCCTAAAAG	0/1	15	15	29
Pig287	TGCGCTTGTCGTTTAAATGGCTGGTCCACCTCCTTTACGGTCCTATTTATCGGCGCCAGCCAGAGTCGGCGGCGATAACTTGCCAATGCCCGGGTACGTGGGTGCCACAACTCCCCTAAAAG	TGCGCTTGTCGTTTAAATAATCAAGCCGTTCGTGGCGTCAATGCCGCGGCTTATATCCCTCGGAACTCATAATCTCCGTCCATAGGCATTTTTACACGCTCACATATAGGTCTAGTAGAAAG	0/1	15	14	29
Pig288	TATGCTCGTTCCCCGGGCGGCTGGTTTACCTCCTTTACGGTCCTATTTATCGGCGCCAGCCAGAGTCGGCGGCGATAACTTGCCAATGCCCGGGTACGTGGGTGCCACAACTCCCCTAAAAG	GGCCTCCACCGTTTAAATGGCTGGGCCGTTCGTGGCGTCAATGCCGCTATCGGCGCCAGCTAAGACCGGCGGCGATAACTTGCCAATATCCGTGTGTACTCACATATAGGTCTAGTAGGGGA	1/1	15	15	29
Pig289	TATGCTCGTTCCCCGGGCGGCTGGTCTACCTCCTTTACGGTCCTATTTATCGGCGCCAGCCAGAGTCGGCGGCGATAACTTGCCAATGCCCGGGTACGTGGGTGCCACAACTCCCCTAAAAG	TATGCTCGTTCCCCGGGCAATCAAGCCGTTCGTGGCGTCAATGCCGCGGCTTATATCCCTCAGAGTCGGCGGCGATAACTTGCCAATGCCCGGGTACGTGGGTGCCACAACTCCCCTAAAAG	0/1	15	15	29
Pig290	TGCGCTTGTCGTTTAAATAATCAAGCCGTTCGTGGCGTCAATGCCGCGGCTTATATCCCTCGGAACTCATAATCTCCGTCCATAGGCATTTTTACACGCTCACATATAGGTCTAGTAGAAAG	TATGCTCGTTCCCCGGGCGGCTGGTCCACCTCCTTTACGGTCCTATTTATCGGCGCCAGCCAGAGTCGGCGGCGATAACTTGCCAATGCCCGGGTACGTGGGTGCCACAACTCCCCTAAAAG	0/1	15	15	29
Pig291	TATGCTCGTTCCCCGGGCAATCAAGCCGTTCGTGGCGTCAATGCCGCGGCTTATATCCCTCAGAGTCGGCGGCGATAACTTGCCAATGCCCGGGTACGTGGGTGCCACAACTCCCCTAAAAG	TATGCTCGTTCCCCGGGCGGCTGGTCCACCTCCTTTACGGTCCTATTTATCGGCGCCAGCCAGAGTCGGCGGCGATAACTTGCCAATGCCCGGGTACGTGGGTGCCACAACTCCCCTAAAAG	0/1	15	15	29
Pig292	TGCGCTTGTCGTTTAAATAATCAAGCCGTTCGTGGCGTCAATGCCGCGGCTTATATCCCTCGGAACTCATAATCTCCGTCCATAGGCATTTTTACACGCTCACATATAGGTCTAGTAGAAAG	TGCGCTTGTCGTTTAAATAATCAAGCCGTTCGTGGCGTCAATGCCGCGGCTTATATCCCTCGGAACTCATAATCTCCGTCCATAGGCATTTTTACACGCTCACATATAGGTCTAGTAGAAAG	0/0	14	14	29
Pig293	TGCGCTTGTCGTTTAAATAATCAAGCCGTTCGTGGCGTCAATGCCGCGGCTTATATCCCTCGGAACTCATAATCTCCGTCCATAGGCATTTTTACACGCTCACATATAGGTCTAGTAGAAAG	TATGCTCGTTCCCCGGGCGGCTGGTCCACCTCCTTTACGGTCCTATTTATCGGCGCTAGCCAGAGTCGGCGGCGATAACTTGCCAATGCCCGGGTACGTGGGTGCCACAACTCCCCTAAAAG	0/0	15	15	29
Pig294	TGCGCTTGTCGTTTAAATAATCAAGCCGTTCGTGGCGTCAATGCCGCGGCTTATATCCCTCGGAACTCATAATCTCCGTCCATAGGCATTTTTACACGCTCACATATAGGTCTAGTAGAAAG	TGCGCTTGTCGTTTAAATAATCAAGCCGTTCGTGGCGTCAATGCCGCGGCTTATATCCCTCGGAACTCATAATCTCCGTCCATAGGCATTTTTACACGCTCACATATAGGTCTAGTAGAAAG	0/0	14	14	29
Pig295	TGCGCTTGTCGTTTAAATAATCAAGCCGTTCGTGGCGTCAATGCCGCGGCTTATATCCCTCGGAACTCATAATCTCCGTCCATAGGCATTTTTACACGCTCACATATAGGTCTAGTAGAAAG	TATGCTCGTTCCCCGGGCAATCAAGCCGTTCGTGGCGTCAATGCCGCGGCTTATATCCCTCAGAGTCGGCGGCGATAACTTGCCAATGCCCGGGTACGTGGGTGCCACAACTCCCCTAAAAG	0/0	14	14	29
Pig296	TATGCTCGTTCCCCGGGCAATCAAGCCGTTCGTGGCGTCAATGCCGCGGCTTATATCCCTCAGAGTCGGCGGCGATAACTTGCCAATGCCCGGGTACGTGGGTGCCACAACTCCCCTAAAAG	TGCGCTTGTCGTTTAAATAATCAAGCCGTTCGTGGCGTCAATGCCGCGGCTTATATCCCTCGGAACTCATAATCTCCGTCCATAGGCATTTTTACACGCTCACATATAGGTCTAGTAGAAAG	0/0	15	15	29
Pig297	TGCGCTTGTCGTTTAAATAATCAAGCCGTTCGTGGCGTCAATGCCGCGGCTTATATTCCTCGGAACTCATAATCTCCGTCCATAGGCATTTTTACACGCTCACATATAGGTCTAGTAGAAAG	GGCCTCCACCGTTTAAATGGCTGGTCCACCTCCTTTACGGTCCTATTTATCGGCGCCAGCCAGAGTCGGCGGCGATAACTTGCCAATGCCCGGGTACGTGGGTGCCACAACTCCCCTAAAAG	0/1	15	15	29
Pig298	TGCGCTTGTCGTTTAAATAATCAAGCCGTTCGTGGCGTCAATGCCGCGGCTTATATCCCTCGGAACTCATAATCTCCGTCCATAGGCATTTTTACACGCTCACATATAGGTCTAGTAGAAAG	TATGCTCGTTCCCCGGGCGGCTGGTCCACCTCCTTTACGGTCCTATTTATCGGCGCCAGCCAGAGTCGGCGGCGATAACTTGCCAATGCCCGGGTACGTGGGTGCCACAACTCCCCTAAAAG	0/1	15	15	29
Pig299	TGCGCTTGTCGTTTAAATAATCAAGCTGTTCGTGGCGTCAATGCCGCGGCTTATATCCCTCGGAACTCATAATCTCCGTCCATAGGCATTTTTACACGCTCACATATAGGTCTAGTAGAAAG	TGCGCTTGTCGTTTAAATGGCTGGGCCGTTCGTGGCGTCAATGCCGCTATCGGCGCCAGCCAGAGTCGGCGGCGATAACTTGCCAATGCCCGGGTACGTGGGTGCCACAACTCCCCTAAAAG	0/1	15	15	29
Pig300	GGCCTCCACCGTTTAAATGGCTGGGCCGTTCGTGGCGTCAATGCCGCTATCGGCGCCAGCTAAGACCGGCGGCGATAACTTGCCAATATCCGTGTGTACTCACATATAGGTCTAGTAGGGGA	TATGCTCGTTCCCCGGGCAATCAAGCCGTTCGTGGCGTCAATGCCGCGGCTTATATCCCTCAGAGTCGGCGGCGATAACTTGCCAATGCCCGGGTACGTGGGTGCCACAACTCCCCTAAAAG	0/1	15	15	29
Pig301	TGCGCTTGTCGTTTAAATAATCAAGCCGTTCGTGGCGTCAATGCCGCGGCTTATATCCCTCGGAACTCATAATCTCCGTCCATAGGCATTTTTACACGCTCACATATAGGTCTAGTAGAAAG	TGCGCTTGTCGTTTAAATAATCAAGCCGTTCGTGGCGTCAATGCCGCGGCTTATATCCCTCGGAACTCATAATCTCCGTCCATAGGCATTTTTACACGCTCACATATAGGTCTAGTAGAAAG	0/0	14	14	29
Pig302	TGCGCTTGTCGTTTAAATAATCAAGCCGTTCGTGGCGTCAATGCCGCGGCTTATATCCCTCGGAACTCATAATCTCCGTCCATAGGCATTTTTACACGCTCACATATAGGTCTAGTAGAAAG	TATGCTCGTTCCCCGGGCAATCAAGCCGTTCGTGGCGTCAATGCCGCGGCTTATATCCCTCAGAGTCGGCGGCGATAACTTGCCAATGCCCGGGTACGTGGGTGCCACAACTCCCCTAAAAG	0/0	14	14	29
Pig303	TGCGCTTGTCGTTTAAATAATCAAGCCGTTCGTGGCGTCAATGCCGCGGCTTATATCCCTCGGAACTCATAATCTCCGTCCATAGGCATTTTTACACGCTCACATATAGGTCTAGTAGAAAG	GGCCTCCACCGTTTAAATGGCTGGTCCACCTCCTTTACGGTCCTATTTATCGGCGCCAGCCAGAGTCGGCGGCGATAACTTGCCAATGCCCGGGTACGTGGGTGCCACAACTCCCCTAAAAG	0/1	14	15	29
Pig304	TGCGCTTGTCGTTTAAATAATCAAGTCATTCGTGGCGTCAACGCCGTGGCTTATATCCCTCGGAACTCATAATCTCCGTCCATAGGCATTTTTACACGCTCACATATAGGTCTAGTAGAAAG	TATGCTCGTTCCCCGGGCGGCTGGTCCACCTCCTTTACGGTCCTATTTATCGGCGCCAGCCAGAGTCGGCGGCGATAACTTGCCAATGCCCGGGTACGTGGGTGCCACAACTCCCCTAAAAG	0/1	15	15	29
Pig305	TGCGCTTGTCGTTTAAATAATCAAGCCGTTCGTGGCGTCAATGCCGCGGCTTATATCCCTCGGAACTCATAATCTCCGTCCATAGGCATTTTTACACGCTCACATATAGGTCTAGTAGAAAG	TATGCTCGTTCCCCGGGCAATCAAGCCGTTCGTGGCGTCAATGCCGCGGCTTATATCCCTCAGAGTCGGCGGCGATAACTTGCCAATGCCCGGGTACGTGGGTGCCACAACTCCCCTAAAAG	0/0	14	14	29
Pig306	TATGCTCGTTCCCCGGGCAATCAAGCCGTTCGTGGCGTCAATGCCGCGGCTTATATCCCTCAGAGTCGGCGGCGATAACTTGCCAATGCCCGGGTACGTGGGTGCCACAACTCCCCTAAAAG	TATGCTCGTTCCCCGGGCAATCAAGCCGTTCGTGGCGTCAATGCCGCGGCTTATATCCCTCAGAGTCGGCGGCGATAACTTGCCAATGCCCGGGTACGTGGGTGCCACAACTCCCCTAAAAG	0/0	14	14	29
Pig307	TGCGCTTGTCGTTTAAATAATCAAGCCGTTCGTGGCGTCAATGCCGCGGCTTATATTCCTCGGAACTCATAATCTCCGTCCATAGGCATTTTTACACGTGGGTGCCACAACTCCCCTAAAAG	TATGCTCGTTCCCCGGGCAATCAAGCCGTTCGTGGCGTCAATGCCGCGGCTTATATCCCTCAGAGTCGGCGGCGATAACTTGCCAATGCCCGGGTACGTGGGTGCCACAACTCCCCTAAAAG	0/0	14	14	29
Pig308	TGCGCTTGTCGTTTAAATAATCAAGCCGTTCGTGGCGTCAATGCCGCGGCTTATATCCCTCGGAACTCATAATCTCCGTCCATAGGCATTTTTACACGCTCACATATAGGTCTAGTAGAAAG	TATGCTCGTTCCCCGGGCGGCTGGTCCACCTCCTTTACGGTCCTATTTATCGGCGCCAGCCAGAGTCGGCGGCGATAACTTGCCAATGCCCGGGTACGTGGGTGCCACAACTCCCCTAAAAG	0/1	15	15	29
Pig309	GGCCTCCACCGTTTAAATGGCTGGTCCACCTCCTTTACGGTCCTATTTATCGGCGCCAGCCAGAGTCGGCGGCGATAACTTGCCAATGCCCGGGTACGTGGGTGCCACAACTCCCCTAAAAG	TGCGCTTGTCGTTTAAATAATCAAGCCGTTCGTGGCGTCAATGCCGCGGCTTATATCCCTCGGAACTCATAATCTCCGTCCATAGGCATTTTTACACGCTCACATATAGGTCTAGTAGAAAG	0/1	15	14	29
Pig310	TGCGCTTGTCGTTTAAATAATCAAGCCGTTCGTGGCGTCAATGCCGCGGCTTATATCCCTCGGAACTCATAATCTCCGTCCATAGGCATTTTTACACGCTCACATATAGGTCTAGTAGAAAG	TGCGCTTGTCGTTTAAATAATCAAGCCGTTCGTGGCGTCAATGCCGCGGCTTATATCCCTCGGAACTCATAATCTCCGTCCATAGGCATTTTTACACGCTCACATATAGGTCTAGTAGAAAG	0/0	14	13	29
Pig311	GGCCTCCACCGTTTAAATGGCTGGTCCACCTCCTTTACGGTCCTATTTATCGGCGCCAGCCAGAGTCGGCGGCGATAACTTGCCAATGCCCGGGTACGTGGGTGCCACAACTCCCCTAAAAG	TATGCTCGTTCCCCGGGCAATCAAGCCGTTCGTGGCGTCAATGCCGCGGCTTATATCCCTCAGAGTCGGCGGCGATAACTTGCCAATGCCCGGGTACGTGGGTGCCACAACTCCCCTAAAAG	0/1	15	15	29
Pig312	GGCCTCCACCGTTTAAATGGCTGGTCCACCTCCTTTACGGTCCTATTTATCGGCGCCAGCCAGAGTCGGCGGCGATAACTTGCCAATGCCCGGGTACGTGGGTGCCACAACTCCCCTAAAAG	TGCGCTTGTCGTTTAAATAATCAAGCCGTTCGTGGCGTCAATGCCGCGGCTTATATCCCTCGGAACTCATAATCTCCGTCCATAGGCATTTTTACACGCTCACATATAGGTCTAGTAGAAAG	0/1	15	15	29
Pig313	TGCGCTTGTCGTTTAAATAATCAAGCCGTTCGTGGCGTCAATGCCGCGGCTTATATCCCTCGGAACTCATAATCTCCGTCCATAGGCATTTTTACACGCTCACATATAGGTCTAGTAGAAAG	GGCCTCCACCGTTTAAATGGCTGGTCCACCTCCTTTACGGTCCTATTTATCGGCGCCAGCCAGAGTCGGCGGCGATAACTTGCCAATGCCCGGGTACGTGGGTGCCACAACTCCCCTAAAAG	0/1	15	15	29
Pig314	TGCGCTTGTCGTTTAAATAATCAAGCCGTTCGTGGCGTCAATGCCGCGGCTTATATCCCTCGGAACTCATAATCTCCGTCCATAGGCATTTTTACACGCTCACATATAGGTCTAGTAGAAAG	GGCCTCCACCGTTTAAATGGCTGGTCCACCTCCTTTACGGTCCTATTTATCGGCGCCAGCCAGAGTCGGCGGCGATAACTTGCCAATGCCCGGGTACGTGGGTGCCACAACTCCCCTAAAAG	0/1	14	14	29
Pig315	TATGCTCGTTCCCCGGGCAATCAAGCCGTTCGTGGCGTCAATGCCGCGGCTTATATCCCTCAGAGTCGGCGGCGATAACTTGCCAATGCCCGGGTACGTGGGTGCCACAACTCCCCTAAAAG	TATGCTCGTTCCCCGGGCGGCTGGTCCACCTCCTTTACGGTCCTATTTATCGGCGCCAGCCAGAGTCGGCGGCGATAACTTGCCAATGCCCGGGTACGTGGGTGCCACAACTCCCCTAAAAG	0/1	15	15	29
Pig316	GGCCTCCACCGTTTAAATGGCTGGTCCACCTCCTTTACGGTCCTATTTATCGGCGCCAGCCAGAGTCGGCGGCGATAACTTGCCAATGCCCGGGTACGTGGGTGCCACAACTCCCCTAAAAG	TATGCTCGTTCCCCGGGCGGCTGGTCCACCTCCTTTACGGTCCTATTTATCGGCGCCAGCCAGAGTCGGCGGCGATAACTTGCCAATGCCCGGGTACGTGGGTGCCACAACTCCCCTAAAAG	1/1	16	16	29
Pig317	TGCGCTTGTCGTTTAAATAATCAAGCCGTTCGTGGCGTCAATGCCGCGGCTTATATCCCTCGGAACTCATAATCTCCGTCCATAGGCATTTTTACACGCTCACATATAGGTCTAGTAGAAAG	TATGCTCGTTCCCCGGGCGGCTGGTCCACCTCCTTTACGGTCCTATTTATCGGCGCCAGCCAGAGTCGGCGGCGATAACTTGCCAATGCCCGGGTACGTGGGTGCCACAACTCCCCTAAAAG	0/1	15	15	29
Pig318	GGCCTCCACCGTTTAAATGGCTGGTCCACCTCCTTTACGGTCCTATTTATCGGCGCCAGCCAGAGTCGGCGGCGATAACTTGCCAATGCCCGGGTACGTGGGTGCCACAACTCCCCTAAAAG	TATGCTCGTTCCCCGGGCAATCAAGCCGTTCGTGGCGTCAATGCCGCGGCTTATATCCCTCAGAGTCGGCGGCGATAACTTGCCAATGCCCGGGTACGTGGGTGCCACAACTCCCCTAAAAG	0/1	15	15	29
Pig319	TATGCTCGTTCCCCGGGCGGCTGGTCCACCTCCTTTACGGTCCTATTTATCGGCGCCAGCCAGAGTCGGCGGCGATAACTTGCCAATGCCCGGGTACGTGGGTGCCACAACTCCCCTAAAAG	TATGCTCGTTCCCCGGGCAATCAAGCCGTTCGTGGCGTCAATGCCGCGGCTTATATCCCTCAGAGTCGGCGGCGATAACTTGCCAATGCCCGGGTACGTGGGTGCCACAACTCCCCTAAAAG	0/1	15	15	29
Pig320	TGCGCTTGTCGTTTAAATAATCAAGCCGTTCGTGGCGTCAATGCCGCGGCTTATATCCCTCGGAACTCATAATCTCCGTCCATAGGCATTTTTACACGCTCACATATAGGTCTAGTAGAAAG	TATGCTCGTTCCCCGGGCGGCTGGTCCACCTCCTTTACGGTCCTATTTATCGGCGCCAGCCAGAGTCGGCGGCGATAACTTGCCAATGCCCGGGTACGTGGGTGCCACAACTCCCCTAAAAG	0/1	15	15	29
Pig321	TGCGCTTGTCGTTTAAATAATCAAGCCGTTCGTGGCGTCAATGCCGCGGCTTATATCCCTCGGAACTCATAATCTCCGTCCATAGGCATTTTTACACGCTCACATATAGGTCTAGTAGAAAG	TATGCTCGTTCCCCGGGCGGCTGGTCCACCTCCTTTACGGTCCTATTTATCGGCGCCAGCCAGAGTCGGCGGCGATAACTTGCCAATGCCCGGGTACGTGGGTGCCACAACTCCCCTAAAAG	0/1	15	15	29
Pig322	TGCGCTTGTCGTTTAAATAATCAAGCTGTTCGTGGCGTCAATGCCGCGGCTTATATCCCTCGGAACTCATAATCTCCGTCCATAGGCATTTTTACACGCTCACATATAGGTCTAGTAGAAAG	TATGCTCGTTCCCCGGGCGGCTGGTCCACCTCCTTTACGGTCCTATTTATCGGCGCCAGCCAGAGTCGGCGGCGATAACTTGCCAATGCCCGGGTACGTGGGTGCCACAACTCCCCTAAAAG	0/1	15	15	29
Pig323	TATGCTCGTTCCCCGGGCAATCAAGCCGTTCGTGGCGTCAATGCCGCGGCTTATATTCCTCAGAGTCGGCGGCGATAACTTGCCAATGCCCGGGTACGTGGGTGCCACAACTCCCCTAAAAG	TATGCTCGTTCCCCGGGCGGCTGGTCCACCTCCTTTACGGTCCTATTTATCGGCGCCAGCCAGAGTCGGCGGCGATAACTTGCCAATGCCCGGGTACGTGGGTGCCACAACTCCCCTAAAAG	0/1	0	15	29
Pig324	TATGCTCGTTCCCCGGGCAATCAAGCCGTTCGTGGCGTCAATGCCGCGGCTTATATCCCTCAGAGTCGGCGGCGATAACTTGCCAATGCCCGGGTACGTGGGTGCCACAACTCCCCTAAAAG	TATGCTCGTTCCCCGGGCGGCTGGTCCACCTCCTTTACGGTCCTATTTATCGGCGCCAGCCAGAGTCGGCGGCGATAACTTGCCAATGCCCGGGTACGTGGGTGCCACAACTCCCCTAAAAG	0/1	15	15	29
Pig325	TGCGCTTGTCGTTTAAATAATCAAGCCGTTCGTGGCGTCAATGCCGCGGCTTATATCCCTCAGAGTCGGCGGCGATAACTTGCCAATGCCCGGGTACGTGGGTGCCACAACTCCCCTAAAAG	TGCGCTTGTCGTTTAAATAATCAAGCCGTTCGTGGCGTCAATGCCGCGGCTTATATCCCTCGGAACTCATAATCTCCGTCCATAGGCATTTTTACACGCTCACATATAGGTCTAGTAGAAAG	0/0	14	14	29
Pig326	TGCGCTTGTCGTTTAAATAATCAAGCCGTTCGTGGCGTCAATGCCGCGGCTTATATCCCTCGGAACTCATAATCTCCGTCCATAGGCATTTTTACACGCTCACATATAGGTCTAGTAGAAAG	TATGCTCGTTCCCCGGGCGGCTGGTCCACCTCCTTTACGGTCCTATTTATCGGCGCCAGCCAGAGTCGGCGGCGATAACTTGCCAATGCCCGGGTACGTGGGTGCCACAACTCCCCTAAAAG	0/1	15	15	29
Pig327	TGCGCTTGTCGTTTAAATAATCAAGCCGTTCGTGGCGTCAATGCCGCGGCTTATATTCCTCGGAACTCATAATCTCCGTCCATAGGCATTTTTACACGCTCACATATAGGTCTAGTAGAAAG	TATGCTCGTTCCCCGGGCGGCTGGTCTACCTCCTTTACGGTCCTATTTATCGGCGCCAGCCAGAGTCGGCGGCGATAACTTGCCAATGCCCGGGTACGTGGGTGCCACAACTCCCCTAAAAG	0/1	15	15	29
Pig328	TATGCTCGTTCCCCGGGCGGCTGGTCCACCTCCTTTACGGTCCTATTTATCGGCGCCAGCCAGAGTCGGCGGCGATAACTTGCCAATGCCCGGGTACGTGGGTGCCACAACTCCCCTAAAAG	TATGCTCGTTCCCCGGGCAATCAAGCCGTTCGTGGCGTCAATGCCGCGGCTTATATTCCTCAGAGTCGGCGGCGATAACTTGCCAATGCCCGGGTACGTGGGTGCCACAACTCCCCTAAAAG	0/1	15	15	29
Pig329	TATGCTCGTTCCCCGGGCGGCTGGTCCACCTCCTTTACGGTCCTATTTATCGGCGCCAGCCAGAGTCGGCGGCGATAACTTGCCAATGCCCGGGTACGTGGGTGCCACAACTCCCCTAAAAG	TATGCTCGTTCCCCGGGCAATCAAGCCGTTCGTGGCGTCAATGCCGCGGCTTATATTCCTCAGAGTCGGCGGCGATAACTTGCCAATGCCCGGGTACGTGGGTGCCACAACTCCCCTAAAAG	0/1	15	15	29
Pig330	TGCGCTTGTCGTTTAAATAATCAAGCCGTTCGTGGCGTCAATGCCGCGGCTTATATCCCTCGGAACTCATAATCTCCGTCCATAGGCATTTTTACACGCTCACATATAGGTCTAGTAGAAAG	TATGCTCGTTCCCCGGGCGGCTGGTCCACCTCCTTTACGGTCCTATTTATCGGCGCCAGCCAGAGTCGGCGGCGATAACTTGCCAATGCCCGGGTACGTGGGTGCCACAACTCCCCTAAAAG	0/1	15	15	29
Pig331	TGCGCTTGTCGTTTAAATAATCAAGCTGTTCGTGGCGTCAATGCCGCGGCTTATATCCCTCGGAACTCATAATCTCCGTCCATAGGCATTTTTACACGCTCACATATAGGTCTAGTAGAAAG	TATGCTCGTTCCCCGGGCAATCAAGCCGTTCGTGGCGTCAATGCCGCGGCTTATATCCCTCAGAGTCGGCGGCGATAACTTGCCAATGCCCGGGTACGTGGGTGCCACAACTCCCCTAAAAG	0/0	14	14	29
Pig332	TGCGCTTGTCGTTTAAATAATCAAGCCGTTCGTGGCGTCAATGCCGCGGCTTATATCCCTCGGAACTCATAATCTCCGTCCATAGGCATTTTTACACGCTCACATATAGGTCTAGTAGAAAG	GGCCTCCACCGTTTAAATGGCTGGGCCGTTCGTGGCGTCAATGCCGCTATCGGCGCCAGCTAAGACCGGCGGCGATAACTTGCCAATATCCGTGTGTACTCACATATAGGTCTAGTAGGGGA	0/1	15	15	29
Pig333	TATGCTCGTTCCCCGGGCAATCAAGCCGTTCGTGGCGTCAATGCCGCGGCTTATATCCCTCAGAGTCGGCGGCGATAACTTGCCAATGCCCGGGTACGTGGGTGCCACAACTCCCCTAAAAG	TGCGCTTGTCGTTTAAATAATCAAGCCGTTCGTGGCGTCAATGCCGCGGCTTATATCCCTCGGAACTCATAATCTCCGTCCATAGGCATTTTTACACGCTCACATATAGGTCTAGTAGAAAG	0/0	14	14	29
Pig334	TGCGCTTGTCGTTTAAATGGCTGGGTCGTTCGTGGCGTCAATGCCGCTATCGGCGCCAGCCAGAGTCGGCGGCGATAACTTGCCAATGCCCGGGTACGTGGGTGCCACAACTCCCCTAAAAG	TGCGCTTGTCGTTTAAATAATCAAGCCGTTCGTGGCGTCAATGCCGCGGCTTATATCCCTCGGAACTCATAATCTCCGTCCATAGGCATTTTTACACGCTCACATATAGGTCTAGTAGAAAG	0/1	15	15	29
Pig335	TGCGCTTGTCGTTTAAATAATCAAGCCGTTCGTGGCGTCAATGCCGCGGCTTATATCCCTCGGAACTCATAATCTCCGTCCATAGGCATTTTTACACGCTCACATATAGGTCTAGTAGAAAG	TATGCTCGTTCCCCGGGCGGCTGGTCCACCTCCTTTACGGTCCTATTTATCGGCGCCAGCCAGAGTCGGCGGCGATAACTTGCCAATGCCCGGGTACGTGGGTGCCACAACTCCCCTAAAAG	0/1	15	15	29
Pig336	TGCGCTTGTCGTTTAAATGGCTGGTCCACCTCCTTTACGGTCCTATTTATCGGCGCCAGCCAGAGTCGGCGGCGATAACTTGCCAATGCCCGGGTACGTGGGTGCCACAACTCCCCTAAAAG	TATGCTCGTTCCCCGGGCAATCAAGCCGTTCGTGGCGTCAATGCCGCGGCTTATATTCCTCAGAGTCGGCGGCGATAACTTGCCAATGCCCGGGTACGTGGGTGCCACAACTCCCCTAAAAG	0/1	15	15	29
Pig337	TGCGCTTGTCGTTTAAATAATCAAGCCGTTCGTGGCGTCAATGCCGCGGCTTATATCCCTCGGAACTCATAATCTCCGTCCATAGGCATTTTTACACGCTCACATATAGGTCTAGTAGAAAG	TATGCTCGTTCCCCGGGCGGCTGGTCCACCTCCTTTACGGTCCTATTTATCGGCGCCAGCCAGAGTCGGCGGCGATAACTTGCCAATGCCCGGGTACGTGGGTGCCACAACTCCCCTAAAAG	0/1	15	15	29
Pig338	TGCGCTTGTCGTTTAAATAATCAAGCCGTTCGTGGCGTCAATGCCGCGGCTTATATCCCTCGGAACTCATAATCTCCGTCCATAGGCATTTTTACACGCTCACATATAGGTCTAGTAGAAAG	TATGCTCGTTCCCCGGGCGGCTGGTCCACCTCCTTTACGGTCCTATTTATCGGCGCCAGCCAGAGTCGGCGGCGATAACTTGCCAATGCCCGGGTACGTGGGTGCCACAACTCCCCTAAAAG	0/1	15	15	29
Pig339	TGCGCTTGTCGTTTAAATAATCAAGCCGTTCGTGGCGTCAATGCCGCGGCTTATATCCCTCGGAACTCATAATCTCCGTCCATAGGCATTTTTACACGCTCACATATAGGTCTAGTAGAAAG	GGCCTCCACCGTTTAAATGGCTGGGCCGTTCGTGGCGTCAATGCCGCTATCGGCGCCAGCTAAGACCGGCGGCGATAACTTGCCAATATCCGTGTGTACTCACATATAGGTCTAGTAGGGGA	0/1	15	15	29
Pig340	TATGCTCGTTCCCCGGGCGGCTGGTCCACCTCCTTTACGGTCCTATTTATCGGCGCCAGCCAGAGTCGGCGGCGATAACTTGCCAATGCCCGGGTACGTGGGTGCCACAACTCCCCTAAAAG	TATGCTCGTTCCCCGGGCAATCAAGCCGTTCGTGGCGTCAATGCCGCGGCTTATATCCCTCAGAGTCGGCGGCGATAACTTGCCAATGCCCGGGTACGTGGGTGCCACAACTCCCCTAAAAG	0/1	15	15	29
Pig341	TATGCTCGTTCCCCGGGCGGCTGGTCCACCTCCTTTACGGTCCTATTTATCGGCGCCAGCCAGAGTCGGCGGCGATAACTTGCCAATGCCCGGGTACGTGGGTGCCACAACTCCCCTAAAAG	TGCGCTTGTCGTTTAAATAATCAAGCCGTTCGTGGCGTCAATGCCGCGGCTTATATTCCTCGGAACTCATAATCTCCGTCCATAGGCATTTTTACACGCTCACATATAGGTCTAGTAGAAAG	0/1	15	15	29
Pig342	TGCGCTTGTCGTTTAAATAATCAAGCCGTTCGTGGCGTCAATGCCGCGGCTTATATCCCTCGGAACTCATAATCTCCGTCCATAGGCATTTTTACACGCTCACATATAGGTCTAGTAGAAAG	TATGCTCGTTCCCCGGGCGGCTGGTCCACCTCCTTTACGGTCCTATTTATCGGCGCCAGCCAGAGTCGGCGGCGATAACTTGCCAATGCCCGGGTACGTGGGTGCCACAACTCCCCTAAAAG	0/1	15	15	29
Pig343	TGCGCTTGTCGTTTAAATAATCAAGCCGTTCGTGGCGTCAATGCCGCGGCTTATATCCCTCGGAACTCATAATCTCCGTCCATAGGCATTTTTACACGCTCACATATAGGTCTAGTAGAAAG	TGCGCTTGTCGTTTAAATGGCTGGGCCACCTCCTTTACGGTCCTATTTATCGGCGCCAGCCAGAGTCGGCGGCGATAACTTGCCAATGCCCGGGTACGTGGGTGCCACAACTCCCCTAAAAG	0/1	15	15	29
Pig344	TGCGCTTGTCGTTTAAATAATCAAGCCGTTCGTGGCGTCAATGCCGCGGCTTATATCCCTCAGAGTCGGCGGCGATAACTTGCCAATGCCCGGGTACGTGGGTGCCACAACTCCCCTAAAAG	TGCGCTTGTCGTTTAAATAATCAAGCCGTTCGTGGCGTCAATGCCGCGGCTTATATCCCTCGGAACTCATAATCTCCGTCCATAGGCATTTTTACACGCTCACATATAGGTCTAGTAGAAAG	0/0	14	14	29
Pig345	TGCGCTTGTCGTTTAAATAATCAAGCCGTTCGTGGCGTCAATGCCGCGGCTTATATCCCTCGGAACTCATAATCTCCGTCCATAGGCATTTTTACACGCTCACATATAGGTCTAGTAGAAAG	GGCCTCCACCGTTTAAATGGCTGGGCCGTTCGTGGCGTCAATGCCGCTATCGGCGCCAGCTAAGACCGGCGGCGATAACTTGCCAATATCCGTGTGTACTCACATATAGGTCTAGTAGGGGA	0/1	15	15	29
Pig346	TGCGCTTGTCGTTTAAATAATCAAGCCGTTCGTGGCGTCAATGCCGCGGCTTATATCCCTCGGAACTCATAATCTCCGTCCATAGGCATTTTTACACGCTCACATATAGGTCTAGTAGAAAG	TATGCTCGTTCCCCGGGCGGCTGGTCCACCTCCTTTACGGTCCTATTTATCGGCGCCAGCCAGAGTCGGCGGCGATAACTTGCCAATGCCCGGGTACGTGGGTGCCACAACTCCCCTAAAAG	0/1	15	15	29
Pig347	GGCCTCCACCGTTTAAATGGCTGGGCCGTTCGTGGCGTCAATGCCGCTATCGGCGCCAGCCAGAGTCGGCGGCGATAACTTGCCAATGCCCGGGTACGTGGGTGCCACAACTCCCCTAAAAG	TGCGCTTGTCGTTTAAATAATCAAGCCGTTCGTGGCGTCAATGCCGCGGCTTATATCCCTCGGAACTCATAATCTCCGTCCATAGGCATTTTTACACGCTCACATATAGGTCTAGTAGAAAG	0/1	15	15	29
Pig348	TGCGCTTGTCGTTTAAATAATCAAGCCGTTCGTGGCGTCAATGCCGCGGCTTATATCCCTCGGAACTCATAATCTCCGTCCATAGGCATTTTTACACGCTCACATATAGGTCTAGTAGAAAG	TATGCTCGTTCCCCGGGCGGCTGGTCCACCTCCTTTACGGTCCTATTTATCGGCGCCAGCCAGAGTCGGCGGCGATAACTTGCCAATGCCCGGGTACGTGGGTGCCACAACTCCCCTAAAAG	0/1	15	15	29
Pig349	TATGCTCGTTCCCCGGGCAATCAAGCCGTTCGTGGCGTCAATGCCGCGGCTTATATCCCTCGGAACTCATAATCTCCGTCCATAGGCATTTTTACACGCTCACATATAGGTCTAGTAGAAAG	TGCGCTTGTCGTTTAAATAATCAAGCCGTTCGTGGCGTCAATGCCGCGGCTTATATCCCTCAGAGTCGGCGGCGATAACTTGCCAATGCCCGGGTACGTGGGTGCCACAACTCCCCTAAAAG	0/0	14	14	29
Pig350	TGCGCTTGTCGTTTAAATAATCAAGCCGTTCGTGGCGTCAATGCCGCGGCTTATATCCCTCGGAACTCATAATCTCCGTCCATAGGCATTTTTACACGCTCACATATAGGTCTAGTAGAAAG	TATGCTCGTTCCCCGGGCGGCTGGTCCACCTCCTTTACGGTCCTATTTATCGGCGCCAGCCAGAGTCGGCGGCGATAACTTGCCAATGCCCGGGTACGTGGGTGCCACAACTCCCCTAAAAG	0/1	15	15	29
Pig351	TATGCTCGTTCCCCGGGCGGCTGGTCCACCTCCTTTACGGTCCTATTTATCGGCGCCAGCCAGAGTCGGCGGCGATAACTTGCCAATGCCCGGGTACGTGGGTGCCACAACTCCCCTAAAAG	TGCGCTTGTCGTTTAAATAATCAAGCCGTTCGTGGCGTCAATGCCGCGGCTTATATCCCTCGGAACTCATAATCTCCGTCCATAGGCATTTTTACACGCTCACATATAGGTCTAGTAGAAAG	0/1	12	15	29
Pig352	TGCGCTTGTCGTTTAAATAATCAAGCCGTTCGTGGCGTCAATGCCGCGGCTTATATCCCTCGGAACTCATAATCTCCGTCCATAGGCATTTTTACACGCTCACATATAGGTCTAGTAGAAAG	GGCCTCCACCGTTTAAATGGCTGGTCCACCTCCTTTACGGTCCTATTTATCGGCGCCAGCCAGAGTCGGCGGCGATAACTTGCCAATGCCCGGGTACGTGGGTGCCACAACTCCCCTAAAAG	0/1	15	15	29
Pig353	TGCGCTTGTCGTTTAAATAATCAAGCCGTTCGTGGCGTCAATGCCGCGGCTTATATCCCTCGGAACTCATAATCTCCGTCCATAGGCATTTTTACACGCTCACATATAGGTCTAGTAGAAAG	TGCGCTTGTCGTTTAAATAATCAAGCCGTTCGTGGCGTCAATGCCGCGGCTTATATCCCTCGGAACTCATAATCTCCGTCCATAGGCATTTTTACACGCTCACATATAGGTCTAGTAGAAAG	0/0	14	14	29
Pig354	TATGCTCGTTCCCCGGGCGGCTGGTCCACCTCCTTTACGGTCCTATTTATCGGCGCCAGCCAGAGTCGGCGGCGATAACTTGCCAATGCCCGGGTACGTGGGTGCCACAACTCCCCTAAAAG	TATGCTCGTTCCCCGGGCAATCAAGCCGTTCGTGGCGTCAATGCCGCGGCTTATATCCCTCAGAGTCGGCGGCGATAACTTGCCAATGCCCGGGTACGTGGGTGCCACAACTCCCCTAAAAG	0/1	15	15	29
Pig355	GGCCTCCACCGTTTAAATGGCTGGTCCACCTCCTTTACGGTCCTATTTATCGGCGCCAGCCAGAGTCGGCGGCGATAACTTGCCAATGCCCGGGTACGTGGGTGCCACAACTCCCCTAAAAG	TATGCTCGTTCCCCGGGCAATCAAGCCGTTCGTGGCGTCAATGCCGCGGCTTATATCCCTCAGAGTCGGCGGCGATAACTTGCCAATGCCCGGGTACGTGGGTGCCACAACTCCCCTAAAAG	0/1	15	15	29
Pig356	TGCGCTTGTCGTTTAAATGGCTGGGCCGTTCGTGGCGTCAATGCCGCTATCGGCGCCAGCCAGAGTCGGCGGCGATAACTTGCCAATGCCCGGGTACGTGGGTGCCACAACTCCCCTAAAAG	TGCGCTTGTCGTTTAAATAATCAAGCCGTTCGTGGCGTCAATGCCGCGGCTTATATCCCTCGGAACTCATAATCTCCGTCCATAGGCATTTTTACACGCTCACATATAGGTCTAGTAGAAAG	0/1	15	15	29
Pig357	TATGCTCGTTCCCCGGGCAATCAAGCCGTTCGTGGCGTCAATGCCGCGGCTTATATCCCTCAGAGTCGGCGGCGATAACTTGCCAATGCCCGGGTACGTGGGTGCCACAACTCCCCTAAAAG	TATGCTCGTTCCCCGGGCGGCTGGTCCACCTCCTTTACGGTCCTATTTATCGGCGCCAGCCAGAGTCGGCGGCGATAACTTGCCAATGCCCGGGTACGTGGGTGCCACAACTCCCCTAAAAG	0/1	15	15	29
Pig358	TATGCTCGTTCCCCGGGCAATCAAGCCGTTCGTGGCGTCAATGCCGCGGCTTATATCCCTCAGAGTCGGCGGCGATAACTTGCCAATGCCCGGGTACGTGGGTGCCACAACTCCCCTAAAAG	TATGCTCGTTCCCCGGGCAATCAAGCCGTTCGTGGCGTCAATGCCGCGGCTTATATCCCTCAGAGTCGGCGGCGATAACTTGCCAATGCCCGGGTACGTGGGTGCCACAACTCCCCTAAAAG	0/0	14	14	29
Pig359	TGCGCTTGTCGTTTAAATAATCAAGCCGTTCGTGGCGTCAATGCCGCGGCTTATATCCCTCGGAACTCATAATCTCCGTCCATAGGCATTTTTACACGCTCACATATAGGTCTAGTAGAAAG	TATGCTCGTTCCCCGGGCGGCTGGTCCACCTCCTTTACGGTCCTATTTATCGGCGCCAGCCAGAGTCGGCGGCGATAACTTGCCAATGCCCGGGTACGTGGGTGCCACAACTCCCCTAAAAG	0/1	15	15	29
Pig360	TGCGCTTGTCGTTTAAATAATCAAGCCGTTCGTGGCGTCAATGCCGCGGCTTATATCCCTCGGAACTCATAATCTCCGTCCATAGGCATTTTTACACGCTCACATATAGGTCTAGTAGAAAG	TATGCTCGTTCCCCGGGCGGCTGGTCCACCTCCTTTACGGTCCTATTTATCGGCGCCAGCCAGAGTCGGCGGCGATAACTTGCCAATGCCCGGGTACGTGGGTGCCACAACTCCCCTAAAAG	0/1	15	15	29
Pig361	TGCGCTTGTCGTTTAAATAATCAAGCCGTTCGTGGCGTCAATGCCGCGGCTTATATCCCTCGGAACTCATAATCTCCGTCCATAGGCATTTTTACACGCTCACATATAGGTCTAGTAGAAAG	TATGCTCGTTCCCCGGGCGGCTGGTCCACCTCCTTTACGGTCCTATTTATCGGCGCCAGCCAGAGTCGGCGGCGATAACTTGCCAATGCCCGGGTACGTGGGTGCCACAACTCCCCTAAAAG	0/1	15	15	29
Pig362	TATGCTCGTTCCCCGGGCGGCTGGTCCACCTCCTTTACGGTCCTATTTATCGGCGCCAGCCAGAGTCGGCGGCGATAACTTGCCAATGCCCGGGTACGTGGGTGCCACAACTCCCCTAAAAG	TGCGCTTGTCGTTTAAATAATCAAGCCGTTCGTGGCGTCAATGCCGCGGCTTATATCCCTCGGAACTCATAATCTCCGTCCATAGGCATTTTTACACGCTCACATATAGGTCTAGTAGAAAG	0/1	15	15	29
Pig363	TGCGCTTGTCGTTTAAATAATCAAGCCGTTCGTGGCGTCAATGCCGCGGCTTATATCCCTCGGAACTCATAATCTCCGTCCATAGGCATTTTTACACGCTCACATATAGGTCTAGTAGAAAG	GGCCTCCACCGTTTAAATAATCAATCCACCTCCTTTACGGTCCTATTTATCGGCGCCAGCCAGAGTCGGCGGCGATAACTTGCCAATGCCCGGGTACGTGGGTGCCAAGGTCTAGTAGAAAG	0/1	15	15	29
Pig364	TGCGCTTGTCGTTTAAATAATCAAGCCGTTCGTGGCGTCAATGCCGCGGCTTATATCCCTCGGAACTCATAATCTCCGTCCATAGGCATTTTTACACGCTCACATATAGGTCTAGTAGAAAG	TATGCTCGTTCCCCGGGCGGCTGGTCCACCTCCTTTACGGTCCTATTTATCGGCGCCAGCCAGAGTCGGCGGCGATAACTTGCCAATGCCCGGGTACGTGGGTGCCACAACTCCCCTAAAAG	0/1	15	15	29
Pig365	TGCGCTTGTCGTTTAAATAATCAAGCCGTTCGTGGCGTCAATGCCGCGGCTTATATCCCTCGGAACTCATAATCTCCGTCCATAGGCATTTTTACACGCTCACATATAGGTCTAGTAGAAAG	GGCCTCCACCGTTTAAATGGCTGGGCCGTTCGTGGCGTCAATGCCGCTATCGGCGCCAGCCAGAGTCGGCGGCGATAACTTGCCAATGCCCGGGTACGTGGGTGCCACAACTCCCCTAAAAG	0/1	15	15	29
Pig366	TGCGCTTGTCGTTTAAATAATCAAGCCGTTCGTGGCGTCAATGCCGCGGCTTATATCCCTCGGAACTCATAATCTCCGTCCATAGGCATTTTTACACGCTCACATATAGGTCTAGTAGAAAG	TATGCTCGTTCCCCGGGCGGCTGGTCCACCTCCTTTACGGTCCTATTTATCGGCGCCAGCCAGAGTCGGCGGCGATAACTTGCCAATGCCCGGGTACGTGGGTGCCACAACTCCCCTAAAAG	0/1	15	15	29
Pig367	TGCGCTTGTCGTTTAAATGGCTGGTCCACCTCCTTTACGGTCCTATTTATCGGCGCCAGCCAGAGTCGGCGGCGATAACTTGCCAATGCCCGGGTACGTGGGTGCCACAACTCCCCTAAAAG	TGCGCTTGTCGTTTAAATAATCAAGCCGTTCGTGGCGTCAATGCCGCGGCTTATATCCCTCGGAACTCATAATCTCCGTCCATAGGCATTTTTACACGCTCACATATAGGTCTAGTAGAAAG	0/1	15	15	29
Pig368	TATGCTCGTTCCCCGGGCGGCTGGTCCACCTCCTTTACGGTCCTATTTATCGGCGCCAGCCAGAGTCGGCGGCGATAACTTGCCAATGCCCGGGTACGTGGGTGCCACAACTCCCCTAAAAG	TATGCTCGTTCCCCGGGCAATCAAGCCGTTCGTGGCGTCAATGCCGCGGCTTATATCCCTCAGAGTCGGCGGCGATAACTTGCCAATGCCCGGGTACGTGGGTGCCACAACTCCCCTAAAAG	0/1	15	15	29
Pig369	TGCGCTTGTCGTTTAAATAATCAAGCCGTTCGTGGCGTCAATGCCGCGGCTTATATCCCTCGGAACTCATAATCTCCGTCCATAGGCATTTTTACACGCTCACATATAGGTCTAGTAGAAAG	TATGCTCGTTCCCCGGGCGGCTGGTCCACCTCCTTTACGGTCCTATTTATCGGCGCCAGCCAGAGTCGGCGGCGATAACTTGCCAATGCCCGGGTACGTGGGTGCCACAACTCCCCTAAAAG	0/1	15	15	29
Pig370	TGCGCTTGTCGTTTAAATAATCAAGCCGTTCGTGGCGTCAATGCCGCGGCTTATATCCCTCGGAACTCATAATCTCCGTCCATAGGCATTTTTACACGCTCACATATAGGTCTAGTAGAAAG	TGCGCTTGTCGTTTAAATAATCAAGCCGTTCGTGGCGTCAATGCCGCGGCTTATATCCCTCGGAACTCATAATCTCCGTCCATAGGCATTTTTACACGCTCACATATAGGTCTAGTAGAAAG	0/0	14	14	29
Pig371	TGCGCTTGTCGTTTAAATAATCAAGCCGTTCGTGGCGTCAATGCCGCGGCTTATATCCCTCGGAACTCATAATCTCCGTCCATAGGCATTTTTACACGCTCACATATAGGTCTAGTAGAAAG	TATGCTCGTTCCCCGGGCAATCAAGCCGTTCGTGGCGTCAATGCCGCGGCTTATATTCCTCAGAGTCGGCGGCGATAACTTGCCAATGCCCGGGTACGTGGGTGCCACAACTCCCCTAAAAG	0/0	14	14	29
Pig372	TGCGCTTGTCGTTTAAATAATCAAGCCGTTCGTGGCGTCAATGCCGCGGCTTATATCCCTCGGAACTCATAATCTCCGTCCATAGGCATTTTTACACGCTCACATATAGGTCTAGTAGAAAG	TATGCTCGTTCCCCGGGCGGCTGGTCCACCTCCTTTACGGTCCTATTTATCGGCGCCAGCCAGAGTCGGCGGCGATAACTTGCCAATGCCCGGGTACGTGGGTGCCACAACTCCCCTAAAAG	0/1	15	15	29
Pig373	TATGCTCGTTCCCCGGGCGGCTGGTCCACCTCCTTTACGGTCCTATTTATCGGCGCCAGCCAGAGTCGGCGGCGATAACTTGCCAATGCCCGGGTACGTGGGTGCCACAACTCCCCTAAAAG	TGCGCTTGTCGTTTAAATAATCAAGCCGTTCGTGGCGTCAATGCCGCGGCTTATATCCCTCGGAACTCATAATCTCCGTCCATAGGCATTTTTACACGCTCACATATAGGTCTAGTAGAAAG	0/1	15	15	29
Pig374	TGCGCTTGTCGTTTAAATAATCAAGCCGTTCGTGGCGTCAATGCCGCGGCTTATATCCCTCGGAACTCATAATCTCCGTCCATAGGCATTTTTACACGCTCACATATAGGTCTAGTAGAAAG	TATGCTCGTTCCCCGGGCGGCTGGTCCACCTCCTTTACGGTCCTATTTATCGGCGCCAGCCAGAGTCGGCGGCGATAACTTGCCAATGCCCGGGTACGTGGGTGCCACAACTCCCCTAAAAG	0/1	10	15	29
Pig375	TGCGCTTGTCGTTTAAATAATCAAGCCGTTCGTGGCGTCAATGCCGCGGCTTATATCCCTCGGAACTCATAATCTCCGTCCATAGGCATTTTTACACGCTCACATATAGGTCTAGTAGAAAG	TATGCTCGTTCCCCGGGCGGCTGGTCCACCTCCTTTACGGTCCTATTTATCGGCGCCAGCCAGAGTCGGCGGCGATAACTTGCCAATGCCCGGGTACGTGGGTGCCACAACTCCCCTAAAAG	0/1	15	15	29
Pig376	TGCGCTTGTCGTTTAAATAATCAAGCCGTTCGTGGCGTCAATGCCGCGGCTTATATCCCTCGGAACTCATAATCTCCGTCCATAGGCATTTTTACACGCTCACATATAGGTCTAGTAGAAAG	GGCCTCCACCGTTTAAATGGCTGGGCCGTTCGTGGCGTCAATGCCGCTATCGGCGCCAGCCAGAGTCGGCGGCGATAACTTGCCAATGCCCGGGTACGTGGGTGCCACAACTCCCCTAAAAG	0/1	15	15	29
Pig377	TGCGCTTGTCGTTTAAATAATCAAGCCGTTCGTGGCGTCAATGCCGCGGCTTATATCCCTCGGAACTCATAATCTCCGTCCATAGGCATTTTTACACGCTCACATATAGGTCTAGTAGAAAG	TGCGCTTGTCGTTTAAATAATCAAGCCGTTCGTGGCGTCAATGCCGCGGCTTATATCCCTCGGAACTCATAATCTCCGTCCATAGGCATTTTTACACGCTCACATATAGGTCTAGTAGAAAG	0/0	14	14	29
Pig378	TATGCTCGTTCCCCGGGCAATCAAGCCGTTCGTGGCGTCAATGCCGCGGCTTATATCCCTCAGAGTCGGCGGCGATAACTTGCCAATGCCCGGGTACGTGGGTGCCACAACTCCCCTAAAAG	TATGCTCGTTCCCCGGGCAATCAAGCCGTTCGTGGCGTCAATGCCGCGGCTTATATCCCTCAGAGTCGGCGGCGATAACTTGCCAATGCCCGGGTACGTGGGTGCCACAACTCCCCTAAAAG	0/0	14	14	29
Pig379	TATGCTCGTTCCCCGGGCGGCTGGTCCACCTCCTTTACGGTCCTATTTATCGGCGCCAGCCAGAGTCGGCGGCGATAACTTGCCAATGCCCGGGTACGTGGGTGCCACAACTCCCCTAAAAG	TGCGCTTGTCGTTTAAATAATCAAGCCGTTCGTGGCGTCAATGCCGCGGCTTATATCCCTCGGAACTCATAATCTCCGTCCATAGGCATTTTTACACGCTCACATATAGGTCTAGTAGAAAG	0/1	15	15	29
Pig380	TGCGCTTGTCGTTTAAATAATCAAGCCGTTCGTGGCGTCAATGCCGCGGCTTATATCCCTCGGAACTCATAATCTCCGTCCATAGGCATTTTTACACGCTCACATATAGGTCTAGTAGAAAG	TATGCTCGTTCCCCGGGCGGCTGGTCCACCTCCTTTACGGTCCTATTTATCGGCGCCAGCCAGAGTCGGCGGCGATAACTTGCCAATGCCCGGGTACGTGGGTGCCACAACTCCCCTAAAAG	0/1	15	15	29
Pig381	TATGCTCGTTCCCCGGGCGGCTGGTCCACCTCCTTTACGGTCCTATTTATCGGCGCCAGCCAGAGTCGGCGGCGATAACTTGCCAATGCCCGGGTACGTGGGTGCCACAACTCCCCTAAAAG	TATGCTCGTTCCCCGGGCAATCAAGCCGTTCGTGGCGTCAATGCCGCGGCTTATATTCCTCAGAGTCGGCGGCGATAACTTGCCAATGCCCGGGTACGTGGGTGCCACAACTCCCCTAAAAG	0/1	15	15	29
Pig382	TGCGCTTGTCGTTTAAATAATCAAGCCGTTCGTGGCGTCAATGCCGCGGCTTATATCCCTCGGAACTCATAATCTCCGTCCATAGGCATTTTTACACGCTCACATATAGGTCTAGTAGAAAG	GGCCTCCACCGTTTAAATGGCTGGGCCGTTCGTGGCGTCAATGCCGCTATCGGCGCCAGCCAGAGTCGGCGGCGATAACTTGCCAATGCCCGGGTACGTGGGTGCCACAACTCCCCTAAAAG	0/1	15	15	29
Pig383	TATGCTCGTTCCCCGGGCGGCTGGTCCACCTCCTTTACGGTCCTATTTATCGGCGCCAGCCAGAGTCGGCGGCGATAACTTGCCAATGCCCGGGTACGTGGGTGCCACAACTCCCCTAAAAG	TATGCTCGTTCCCCGGGCAATCAAGCCGTTCGTGGCGTCAATGCCGCGGCTTATATCCCTCAGAGTCGGCGGCGATAACTTGCCAATGCCCGGGTACGTGGGTGCCACAACTCCCCTAAAAG	0/1	15	15	29
Pig384	TGCGCTTGTCGTTTAAATAATCAAGCCGTTCGTGGCGTCAATGCCGCGGCTTATATCCCTCGGAACTCATAATCTCCGTCCATAGGCATTTTTACACGCTCACATATAGGTCTAGTAGAAAG	GGCCTCCACCGTTTAAATGGCTGGGCCGTTCGTGGCGTCAATGCCGCTATCGGCGCCAGCCAGAGTCGGCGGCGATAACTTGCCAATGCCCGGGTACGTGGGTGCCACAACTCCCCTAAAAG	0/1	15	15	29
Pig385	TGCGCTTGTCGTTTAAATAATCAAGCCGTTCGTGGCGTCAATGCCGCGGCTTATATCCCTCGGAACTCATAATCTCCGTCCATAGGCATTTTTACACGCTCACATATAGGTCTAGTAGAAAG	GGCCTCCACCGTTTAAATGGCTGGGCCGTTCGTGGCGTCAATGCCGCTATCGGCGCCAGCCAGAGTCGGCGGCGATAACTTGCCAATGCCCGGGTACGTGGGTGCCACAACTCCCCTAAAAG	0/1	15	15	29
Pig386	TGCGCTTGTCGTTTAAATAATCAAGCCGTTCGTGGCGTCAATGCCGCGGCTTATATCCCTCGGAACTCATAATCTCCGTCCATAGGCATTTTTACACGCTCACATATAGGTCTAGTAGAAAG	TATGCTCGTTCCCCGGGCGGCTGGTCCACCTCCTTTACGGTCCTATTTATCGGCGCCAGCCAGAGTCGGCGGCGATAACTTGCCAATGCCCGGGTACGTGGGTGCCACAACTCCCCTAAAAG	0/1	15	15	29
Pig387	TGCGCTTGTCGTTTAAATAATCAAGCCGTTCGTGGCGTCAATGCCGCGGCTTATATCCCTCAGAGTCGGCGGCGATAACTTGCCAATATCTTTACACGCTCACATATAGGTCTAGTAGAAAG	TGCGCTTGTCGTTTAAATAATCAAGCCGTTCGTGGCGTCAATGCCGCGGCTTATATCCCTCGGAACTCATAATCTCCGTCCATAGGCATTTTTACACGCTCACATATAGGTCTAGTAGAAAG	0/0	14	0	29
Pig388	TGCGCTTGTCGTTTAAATAATCAAGCCGTTCGTGGCGTCAATGCCGCGGCTTATATCCCTCGGAACTCATAATCTCCGTCCATAGGCATTTTTACACGCTCACATATAGGTCTAGTAGAAAG	TATGCTCGTTCCCCGGGCAATCAAGCCGTTCGTGGCGTCAATGCCGCGGCTTATATCCCTCAGAGTCGGCGGCGATAACTTGCCAATGCCCGGGTACGTGGGTGCCACAACTCCCCTAAAAG	0/0	15	15	29
Pig389	GGCCTCCACCGTTTAAATGGCTGGGCCGTTCGTGGCGTCAATGCCGCTATCGGCGCCAGCCAGAGTCGGCGGCGATAACTTGCCAATGCCCGGGTACGTGGGTGCCACAACTCCCCTAAAAG	TATGCTCGTTCCCCGGGCAATCAAGCCGTTCGTGGCGTCAATGCCGCGGCTTATATCCCTCAGAGTCGGCGGCGATAACTTGCCAATGCCCGGGTACGTGGGTGCCACAACTCCCCTAAAAG	0/1	15	15	29
Pig390	GGCCTCCACCGTTTAAATGGCTGGGCCGTTCGTGGCGTCAATGCCGCTATCGGCGCCAGCCAGAGTCGGCGGCGATAACTTGCCAATGCCCGGGTACGTGGGTGCCACAACTCCCCTAAAAG	TATGCTCGTTCCCCGGGCAATCAAGCCGTTCGTGGCGTCAATGCCGCGGCTTATATCCCTCAGAGTCGGCGGCGATAACTTGCCAATGCCCGGGTACGTGGGTGCCACAACTCCCCTAAAAG	0/1	15	15	29
Pig391	TATGCTCGTTCCCCGGGCAATCAAGCCGTTCGTGGCGTCAATGCCGCGGCTTATATCCCTCAGAGTCGGCGGCGATAACTTGCCAATGCCCGGGTACGTGGGTGCCACAACTCCCCTAAAAG	TGCGCTTGTCGTTTAAATAATCAAGCCGTTCGTGGCGTCAATGCCGCGGCTTATATCCCTCAGAGTCGGCGGCGATAACTTGCCAATGCCCGGGTACGTGGGTGCCACAACTCCCCTAAAAG	0/0	14	14	29
Pig392	TATGCTCGTTCCCCGGGCAATCAAGCCGTTCGTGGCGTCAATGCCGCGGCTTATATCCCTCAGAGTCGGCGGCGATAACTTGCCAATGCCCGGGTACGTGGGTGCCACAACTCCCCTAAAAG	TATGCTCGTTCCCCGGGCGGCTGGTCCACCTCCTTTACGGTCCTATTTATCGGCGCCAGCCAGAGTCGGCGGCGATAACTTGCCAATGCCCGGGTACGTGGGTGCCACAACTCCCCTAAAAG	0/1	15	15	29
Pig393	TGCGCTTGTCGTTTAAATAATCAAGCTGTTCGTGGCGTCAATGCCGCGGCTTATATCCCTCGGAACTCATAATCTCCGTCCATAGGCATTTTTACACGCTCACATATAGGTCTAGTAGAAAG	TATGCTCGTTCCCCGGGCAATCAAGCCGTTCGTGGCGTCAATGCCGCGGCTTATATTCCTCAGAGTCGGCGGCGATAACTTGCCAATGCCCGGGTACGTGGGTGCCACAACTCCCCTAAAAG	0/0	15	15	29
Pig394	TGCGCTTGTCGTTTAAATAATCAAGCCGTTCGTGGCGTCAATGCCGCGGCTTATATCCCTCGGAACTCATAATCTCCGTCCATAGGCATTTTTACACGCTCACATATAGGTCTAGTAGAAAG	TATGCTCGTTCCCCGGGCGGCTGGTCCACCTCCTTTACGGTCCTATTTATCGGCGCCAGCCAGAGTCGGCGGCGATAACTTGCCAATGCCCGGGTACGTGGGTGCCACAACTCCCCTAAAAG	0/1	15	15	29
Pig395	TATGCTCGTTCCCCGGGCGGCTGGTCCACCTCCTTTACGGTCCTATTTATCGGCGCCAGCCAGAGTCGGCGGCGATAACTTGCCAATGCCCGGGTACGTGGGTGCCAAGGTCTAGTAGAAAG	TATGCTCGTTCCCCGGGCGGCTGGTCCACCTCCTTTACGGTCCTATTTATCGGCGCCAGCCAGAGTCGGCGGCGATAACTTGCCAATGCCCGGGTACGTGGGTGCCACAACTCCCCTAAAAG	1/1	15	15	29
Pig396	TGCGCTTGTCGTTTAAATAATCAAGCCGTTCGTGGCGTCAATGCCGCGGCTTATATCCCTCGGAACTCATAATCTCCGTCCATAGGCATTTTTACACGCTCACATATAGGTCTAGTAGAAAG	TGCGCTTGTCGTTTAAATAATCAAGCCGTTCGTGGCGTCAATGCCGCGGCTTATATCCCTCGGAACTCATAATCTCCGTCCATAGGCATTTTTACACGCTCACATATAGGTCTAGTAGAAAG	0/0	14	14	29
Pig397	TGCGCTTGTCGTTTAAATAATCAAGCCGTTCGTGGCGTCAATGCCGCGGCTTATATCCCTCGGAACTCATAATCTCCGTCCATAGGCATTTTTACACGCTCACATATAGGTCTAGTAGAAAG	TGCGCTTGTCGTTTAAATAATCAAGCCGTTCGTGGCGTCAATGCCGCGGCTTATATCCCTCGGAACTCATAATCTCCGTCCATAGGCATTTTTACACGCTCACATATAGGTCTAGTAGAAAG	0/0	15	15	29
Pig398	TGCGCTTGTCGTTTAAATAATCAAGCCGTTCGTGGCGTCAATGCCGCGGCTTATATCCCTCAGAGTCGGCGGCGATAACTTGCCAATGCCCGGGTACGTGGGTGCCACAACTCCCCTAAAAG	TGCGCTTGTCGTTTAAATAATCAAGCCGTTCGTGGCGTCAATGCCGCGGCTTATATTCCTCGGAACTCATAATCTCCGTCCATAGGCATTTTTACACGCTCACATATAGGTCTAGTAGAAAG	0/0	14	14	29
Pig399	TGCGCTTGTCGTTTAAATAATCAAGCCGTTCGTGGCGTCAATGCCGCGGCTTATATCCCTCGGAACTCATAATCTCCGTCCATAGGCATTTTTACACGCTCACATATAGGTCTAGTAGAAAG	TATGCTCGTTCCCCGGGCGGCTGGTCCACCTCCTTTACGGTCCTATTTATCGGCGCCAGCCAGAGTCGGCGGCGATAACTTGCCAATGCCCGGGTACGTGGGTGCCACAACTCCCCTAAAAG	0/1	15	15	29
Pig400	TGCGCTTGTCGTTTAAATAATCAAGCCGTTCGTGGCGTCAATGCCGCGGCTTATATCCCTCGGAACTCATAATCTCCGTCCATAGGCATTTTTACACGCTCACATATAGGTCTAGTAGAAAG	TATGCTCGTTCCCCGGGCGGCTGGTCCACCTCCTTTACGGTCCTATTTATCGGCGCCAGCCAGAGTCGGCGGCGATAACTTGCCAATGCCCGGGTACGTGGGTGCCACAACTCCCCTAAAAG	0/1	15	15	29
Pig401	TGCGCTTGTCGTTTAAATAATCAAGCCGTTCGTGGCGTCAATGCCGCGGCTTATATCCCTCGGAACTCATAATCTCCGTCCATAGGCATTTTTACACGCTCACATATAGGTCTAGTAGAAAG	TATGCTCGTTCCCCGGGCGGCTGGTCCACCTCCTTTACGGTCCTATTTATCGGCGCCAGCCAGAGTCGGCGGCGATAACTTGCCAATGCCCGGGTACGTGGGTGCCACAACTCCCCTAAAAG	0/1	15	15	29
Pig402	TGCGCTTGTCGTTTAAATAATCAAGCCGTTCGTGGCGTCAATGCCGCGGCTTATATCCCTCGGAACTCATAATCTCCGTCCATAGGCATTTTTACACGCTCACATATAGGTCTAGTAGAAAG	TATGCTCGTTCCCCGGGCGGCTGGTCCACCTCCTTTACGGTCCTATTTATCGGCGCCAGCCAGAGTCGGCGGCGATAACTTGCCAATGCCCGGGTACGTGGGTGCCACAACTCCCCTAAAAG	0/1	15	15	29
Pig403	TGCGCTTGTCGTTTAAATAATCAAGCCGTTCGTGGCGTCAATGCCGCGGCTTATATCCCTCGGAACTCATAATCTCCGTCCATAGGCATTTTTACACGCTCACATATAGGTCTAGTAGAAAG	TATGCTCGTTCCCCGGGCGGCTGGTCCACCTCCTTTACGGTCCTATTTATCGGCGCCAGCCAGAGTCGGCGGCGATAACTTGCCAATGCCCGGGTACGTGGGTGCCACAACTCCCCTAAAAG	0/1	15	15	29
Pig404	GGCCTCCACCGTTTAAATGGCTGGTCCACCTCCTTTACGGTCCTATTTATCGGCGCCAGCCAGAGTCGGCGGCGATAACTTGCCAATGCCCGGGTACGTGGGTGCCACAACTCCCCTAAAAG	TATGCTCGTTCCCCGGGCGGCTGGTCCACCTCCTTTACGGTCCTATTTATCGGCGCCAGCCAGAGTCGGCGGCGATAACTTGCCAATGCCCGGGTACGTGGGTGCCACAACTCCCCTAAAAG	1/1	15	15	29
Pig405	TATGCTCGTTCCCCGGGCGGCTGGTCCACCTCCTTTACGGTCCTATTTATCGGCGCCAGCCAGAGTCGGCGGCGATAACTTGCCAATGCCCGGGTACGTGGGTGCCACAACTCCCCTAAAAG	TATGCTCGTTCCCCGGGCGGCTGGTCCACCTCCTTTACGGTCCTATTTATCGGCGCCAGCCAGAGTCGGCGGCGATAACTTGCCAATGCCCGGGTACGTGGGTGCCACAACTCCCCTAAAAG	1/1	15	15	29
Pig406	TGCGCTTGTCGTTTAAATAATCAAGCCGTTCGTGGCGTCAATGCCGCGGCTTATATCCCTCGGAACTCATAATCTCCGTCCATAGGCATTTTTACACGCTCACATATAGGTCTAGTAGAAAG	TATGCTCGTTCCCCGGGCAATCAAGCCGTTCGTGGCGTCAATGCCGCGGCTTATATCCCTCAGAGTCGGCGGCGATAACTTGCCAATGCCCGGGTACGTGGGTGCCACAACTCCCCTAAAAG	0/0	14	14	29
Pig407	TGCGCTTGTCGTTTAAATAATCAAGCCGTTCGTGGCGTCAATGCCGCGGCTTATATTCCTCGGAACTCATAATCTCCGTCCATAGGCATTTTTACACGCTCACATATAGGTCTAGTAGAAAG	TATGCTCGTTCCCCGGGCGGCTGGTCCACCTCCTTTACGGTCCTATTTATCGGCGCCAGCCAGAGTCGGCGGCGATAACTTGCCAATGCCCGGGTACGTGGGTGCCACAACTCCCCTAAAAG	0/1	15	15	29
Pig408	TATGCTCGTTCCCCGGGCGGCTGGTCCACCTCCTTTACGGTCCTATTTATCGGCGCCAGCCAGAGTCGGCGGCGATAACTTGCCAATGCCCGGGTACGTGGGTGCCACAACTCCCCTAAAAG	TATGCTCGTTCCCCGGGCAATCAAGCCGTTCGTGGCGTCAATGCCGCGGCTTATATCCCTCAGAGTCGGCGGCGATAACTTGCCAATGCCCGGGTACGTGGGTGCCACAACTCCCCTAAAAG	0/1	15	15	29
Pig409	TGCGCTTGTCGTTTAAATAATCAAGCCGTTCGTGGCGTCAATGCCGCGGCTTATATCCCTCGGAACTCATAATCTCCGTCCATAGGCATTTTTACACGCTCACATATAGGTCTAGTAGAAAG	TATGCTCGTTCCCCGGGCGGCTGGTCCACCTCCTTTACGGTCCTATTTATCGGCGCCAGCCAGAGTCGGCGGCGATAACTTGCCAATGCCCGGGTACGTGGGTGCCACAACTCCCCTAAAAG	0/1	15	15	29
Pig410	TATGCTCGTTCCCCGGGCAATCAAGCCGTTCGTGGCGTCAATGCCGCGGCTTATATCCCTCAGAGTCGGCGGCGATAACTTGCCAATGCCCGGGTACGTGGGTGCCACAACTCCCCTAAAAG	TATGCTCGTTCCCCGGGCGGCTGGTCCACCTCCTTTACGGTCCTATTTATCGGCGCTAGCCAGAGTCGGCGGCGATAACTTGCCAATGCCCGGGTACGTGGGTGCCACAACTCCCCTAAAAG	0/0	15	15	29
Pig411	TGCGCTTGTCGTTTAAATAATCAAGCCGTTCGTGGCGTCAATGCCGCGGCTTATATCCCTCGGAACTCATAATCTCCGTCCATAGGCATTTTTACACGCTCACATATAGGTCTAGTAGAAAG	TGCGCTTGTCGTTTAAATAATCAAGCCGTTCGTGGCGTCAATGCCGCGGCTTATATCCCTCGGAACTCATAATCTCCGTCCATAGGCATTTTTACACGCTCACATATAGGTCTAGTAGAAAG	0/0	15	15	29
Pig412	GGCCTCCACCGTTTAAATGGCTGGGCCGTTCGTGGCGTCAATGCCGCTATCGGCGCCAGCCAGAGTCGGCGGCGATAACTTGCCAATGCCCGGGTACGTGGGTGCCACAACTCCCCTAAAAG	TGCGCTTGTCGTTTAAATAATCAAGCCGTTCGTGGCGTCAATGCCGCGGCTTATATCCCTCGGAACTCATAATCTCCGTCCATAGGCATTTTTACACGCTCACATATAGGTCTAGTAGAAAG	0/1	15	15	29
Pig413	TGCGCTTGTCGTTTAAATAATCAAGCCGTTCGTGGCGTCAATGCCGCGGCTTATATCCCTCGGAACTCATAATCTCCGTCCATAGGCATTTTTACACGCTCACATATAGGTCTAGTAGAAAG	TATGCTCGTTCCCCGGGCGGCTGGTCCACCTCCTTTACGGTCCTATTTATCGGCGCCAGCCAGAGTCGGCGGCGATAACTTGCCAATGCCCGGGTACGTGGGTGCCACAACTCCCCTAAAAG	0/1	15	15	29
Pig414	TATGCTCGTTCCCCGGGCAATCAAGCCGTTCGTGGCGTCAATGCCGCGGCTTATATCCCTCAGAGTCGGCGGCGATAACTTGCCAATGCCCGGGTACGTGGGTGCCACAACTCCCCTAAAAG	TATGCTCGTTCCCCGGGCGGCTGGTCCACCTCCTTTACGGTCCTATTTATCGGCGCCAGCCAGAGTCGGCGGCGATAACTTGCCAATGCCCGGGTACGTGGGTGCCACAACTCCCCTAAAAG	0/1	15	15	29
Pig415	TGCGCTTGTCGTTTAAATAATCAAGCCGTTCGTGGCGTCAATGCCGCGGCTTATATCCCTCGGAACTCATAATCTCCGTCCATAGGCATTTTTACACGCTCACATATAGGTCTAGTAGAAAG	TATGCTCGTTCCCCGGGCGGCTGGTCCACCTCCTTTACGGTCCTATTTATCGGCGCCAGCCAGAGTCGGCGGCGATAACTTGCCAATGCCCGGGTACGTGGGTGCCACAACTCCCCTAAAAG	0/1	15	15	29
Pig416	TGCGCTTGTCGTTTAAATAATCAAGCCGTTCGTGGCGTCAATGCCGCGGCTTATATCCCTCGGAACTCATAATCTCCGTCCATAGGCATTTTTACACGCTCACATATAGGTCTAGTAGAAAG	TATGCTCGTTCCCCGGGCGGCTGGTCCACCTCCTTTACGGTCCTATTTATCGGCGCCAGCCAGAGTCGGCGGCGATAACTTGCCAATGCCCGGGTACGTGGGTGCCACAACTCCCCTAAAAG	0/1	15	15	29
Pig417	TGCGCTTGTCGTTTAAATAATCAAGCCGTTCGTGGCGTCAATGCCGCGGCTTATATCCCTCGGAACTCATAATCTCCGTCCATAGGCATTTTTACACGCTCACATATAGGTCTAGTAGAAAG	TGCGCTTGTCGTTTAAATGGCTGGGCCGTTCGTGGCGTCAATGCCGCTATCGGCGCCAGCCAGAGTCGGCGGCGATAACTTGCCAATGCCCGGGTACGTGGGTGCCACAACTCCCCTAAAAG	0/1	15	15	29
Pig418	TGCGCTTGTCGTTTAAATAATCAAGCCGTTCGTGGCGTCAATGCCGCGGCTTATATCCCTCAGAGTCGGCGGCGATAACTTGCCAATGCCCGGGTACGTGGGTGCCACAACTCCCCTAAAAG	TATGCTCGTTCCCCGGGCGGCTGGTCCACCTCCTTTACGGTCCTATTTATCGGCGCCAGCCAGAGTCGGCGGCGATAACTTGCCAATGCCCGGGTACGTGGGTGCCACAACTCCCCTAAAAG	0/1	15	15	29
Pig419	GGCCTCCACCGTTTAAATGGCTGGGCCGTTCGTGGCGTCAATGCCGCTATCGGCGCCAGCCAGAGTCGGCGGCGATAACTTGCCAATGCCCGGGTACGTGGGTGCCACAACTCCCCTAAAAG	TGCGCTTGTCGTTTAAATAATCAAGCCGTTCGTGGCGTCAATGCCGCGGCTTATATCCCTCAGAGTCGGCGGCGATAACTTGCCAATGCCCGGGTACGTGGGTGCCACAACTCCCCTAAAAG	0/1	15	13	29
Pig420	TGCGCTTGTCGTTTAAATAATCAAGCCGTTCGTGGCGTCAATGCCGCGGCTTATATCCCTCGGAACTCATAATCTCCGTCCATAGGCATTTTTACACGCTCACATATAGGTCTAGTAGAAAG	TATGCTCGTTCCCCGGGCGGCTGGTCCACCTCCTTTACGGTCCTATTTATCGGCGCCAGCCAGAGTCGGCGGCGATAACTTGCCAATGCCCGGGTACGTGGGTGCCACAACTCCCCTAAAAG	0/1	15	15	29
Pig421	TGCGCTTGTCGTTTAAATAATCAAGCCGTTCGTGGCGTCAATGCCGCGGCTTATATCCCTCGGAACTCATAATCTCCGTCCATAGGCATTTTTACACGCTCACATATAGGTCTAGTAGAAAG	TATGCTCGTTCCCCGGGCGGCTGGTCCACCTCCTTTACGGTCCTATTTATCGGCGCCAGCCAGAGTCGGCGGCGATAACTTGCCAATGCCCGGGTACGTGGGTGCCACAACTCCCCTAAAAG	0/1	15	15	29
Pig422	TATGCTCGTTCCCCGGGCAATCAAGCCGTTCGTGGCGTCAATGCCGCGGCTTATATCCCTCAGAGTCGGCGGCGATAACTTGCCAATGCCCGGGTACGTGGGTGCCACAACTCCCCTAAAAG	TATGCTCGTTCCCCGGGCAATCAAGCCGTTCGTGGCGTCAATGCCGCGGCTTATATCCCTCAGAGTCGGCGGCGATAACTTGCCAATGCCCGGGTACGTGGGTGCCACAACTCCCCTAAAAG	0/0	14	14	29
Pig423	TGCGCTTGTCGTTTAAATAATCAAGCCGTTCGTGGCGTCAATGCCGCGGCTTATATCCCTCGGAACTCATAATCTCCGTCCATAGGCATTTTTACACGCTCACATATAGGTCTAGTAGAAAG	GGCCTCCACCGTTTAAATGGCTGGTCCACCTCCTTTACGGTCCTATTTATCGGCGCCAGCCAGAGTCGGCGGCGATAACTTGCCAATGCCCGGGTACGTGGGTGCCACAACTCCCCTAAAAG	0/1	15	15	29
Pig424	GGCCTCCACCGTTTAAATGGCTGGGCCGTTCGTGGCGTCAATGCCGCTATCGGCGCCAGCCAGAGTCGGCGGCGATAACTTGCCAATGCCCGGGTACGTGGGTGCCACAACTCCCCTAAAAG	TATGCTCGTTCCCCGGGCAATCAAGCCGTTCGTGGCGTCAATGCCGCGGCTTATATCCCTCAGAGTCGGCGGCGATAACTTGCCAATGCCCGGGTACGTGGGTGCCACAACTCCCCTAAAAG	0/1	15	15	29
Pig425	TGCGCTTGTCGTTTAAATAATCAAGCCGTTCGTGGCGTCAATGCCGCGGCTTATATCCCTCGGAACTCATAATCTCCGTCCATAGGCATTTTTACACGCTCACATATAGGTCTAGTAGAAAG	TATGCTCGTTCCCCGGGCAATCAAGCCGTTCGTGGCGTCAATGCCGCGGCTTATATCCCTCAGAGTCGGCGGCGATAACTTGCCAATGCCCGGGTACGTGGGTGCCACAACTCCCCTAAAAG	0/0	15	14	29
Pig426	TGCGCTTGTCGTTTAAATAATCAAGCCGTTCGTGGCGTCAATGCCGCGGCTTATATCCCTCGGAACTCATAATCTCCGTCCATAGGCATTTTTACACGCTCACATATAGGTCTAGTAGAAAG	TGCGCTTGTCGTTTAAATAATCAAGCCGTTCGTGGCGTCAATGCCGCGGCTTATATCCCTCGGAACTCATAATCTCCGTCCATAGGCATTTTTACACGCTCACATATAGGTCTAGTAGAAAG	0/0	15	14	29
Pig427	GGCCTCCACCGTTTAAATGGCTGGTCCACCTCCTTTACGGTCCTATTTATCGGCGCCAGCCAGAGTCGGCGGCGATAACTTGCCAATGCCCGGGTACGTGGGTGCCACAACTCCCCTAAAAG	TATGCTCGTTCCCCGGGCGGCTGGTCCACCTCCTTTACGGTCCTATTTATCGGCGCCAGCCAGAGTCGGCGGCGATAACTTGCCAATGCCCGGGTACGTGGGTGCCACAACTCCCCTAAAAG	1/1	15	15	29
Pig428	TGCGCTTGTCGTTTAAATAATCAAGCCGTTCGTGGCGTCAATGCCGCGGCTTATATCCCTCGGAACTCATAATCTCCGTCCATAGGCATTTTTACACGCTCACATATAGGTCTAGTAGAAAG	TATGCTCGTTCCCCGGGCGGCTGGTCCACCTCCTTTACGGTCCTATTTATCGGCGCCAGCCAGAGTCGGCGGCGATAACTTGCCAATGCCCGGGTACGTGGGTGCCACAACTCCCCTAAAAG	0/1	15	15	29
Pig429	TATGCTCGTTCCCCGGGCGGCTGGTCCACCTCCTTTACGGTCCTATTTATCGGCGCCAGCCAGAGTCGGCGGCGATAACTTGCCAATGCCCGGGTACGTGGGTGCCACAACTCCCCTAAAAG	GGCCTCCACCGTTTAAATGGCTGGTCCACCTCCTTTACGGTCCTATTTATCGGCGCCAGCCAGAGTCGGCGGCGATAACTTGCCAATGCCCGGGTACGTGGGTGCCACAACTCCCCTAAAAG	1/1	15	15	29
Pig430	TGCGCTTGTCGTTTAAATAATCAAGCTGTTCGTGGCGTCAATGCCGCGGCTTATATTCCTCGGAACTCATAATCTCCGTCCATAGGCATTTTTACACGCTCACATATAGGTCTAGTAGAAAG	TATGCTCGTTCCCCGGGCGGCTGGTCCACCTCCTTTACGGTCCTATTTATCGGCGCCAGCCAGAGTCGGCGGCGATAACTTGCCAATGCCCGGGTACGTGGGTGCCACAACTCCCCTAAAAG	0/1	15	15	29
Pig431	TGCGCTTGTCGTTTAAATAATCAAGCTGTTCGTGGCGTCAATGCCGCGGCTTATATCCCTCGGAACTCATAATCTCCGTCCATAGGCATTTTTACACGCTCACATATAGGTCTAGTAGAAAG	TATGCTCGTTCCCCGGGCGGCTGGTCCACCTCCTTTACGGTCCTATTTATCGGCGCCAGCCAGAGTCGGCGGCGATAACTTGCCAATGCCCGGGTACGTGGGTGCCACAACTCCCCTAAAAG	0/1	15	15	29
Pig432	TGCGCTTGTCGTTTAAATAATCAAGCCGTTCGTGGCGTCAATGCCGCGGCTTATATCCCTCGGAACTCATAATCTCCGTCCATAGGCATTTTTACACGCTCACATATAGGTCTAGTAGAAAG	TATGCTCGTTCCCCGGGCGGCTGGTCCACCTCCTTTACGGTCCTATTTATCGGCGCCAGCCAGAGTCGGCGGCGATAACTTGCCAATGCCCGGGTACGTGGGTGCCACAACTCCCCTAAAAG	0/1	15	15	29
Pig433	TATGCTCGTTCCCCGGGCGGCTGGTCCACCTCCTTTACGGTCCTATTTATCGGCGCCAGCCAGAGTCGGCGGCGATAACTTGCCAATGCCCGGGTACGTGGGTGCCACAACTCCCCTAAAAG	TATGCTCGTTCCCCGGGCAATCAAGCCGTTCGTGGCGTCAATGCCGCGGCTTATATCCCTCAGAGTCGGCGGCGATAACTTGCCAATGCCCGGGTACGTGGGTGCCACAACTCCCCTAAAAG	0/1	15	15	29
Pig434	TATGCTCGTTCCCCGGGCGGCTGGTCCACCTCCTTTACGGTCCTATTTATCGGCGCCAGCCAGAGTCGGCGGCGATAACTTGCCAATGCCCGGGTACGTGGGTGCCACAACTCCCCTAAAAG	TATGCTCGTTCCCCGGGCAATCAAGCCGTTCGTGGCGTCAATGCCGCGGCTTATATCCCTCAGAGTCGGCGGCGATAACTTGCCAATGCCCGGGTACGTGGGTGCCACAACTCCCCTAAAAG	0/1	15	15	29
Pig435	TGCGCTTGTCGTTTAAATGGCTGGTTCACCTCCTTTACGGTCCTATTGATCGGCGCCAGCCAGAGTCGGCGGCGATAACTTGCCAATGCCCGTGTACGTGGGTGCCACAACTCCCCTAAAAG	TGCGCTTGTCGTTTAAATAATCAAGCCGTTCGTGGCGTCAATGCCGCGGCTTATATCCCTCGGAACTCATAATCTCCGTCCATAGGCATTTTTACACGCTCACATATAGGTCTAGTAGAAAG	0/1	15	15	29
Pig436	TATGCTCGTTCCCCGGGCGGCTGGTCCACCTCCTTTACGGTCCTATTTATCGGCGCCAGCCAGAGTCGGCGGCGATAACTTGCCAATGCCCGGGTACGTGGGTGCCACAACTCCCCTAAAAG	TGCGCTTGTCGTTTAAATAATCAAGCCGTTCGTGGCGTCAATGCCGCGGCTTATATCCCTCGGAACTCATAATCTCCGTCCATAGGCATTTTTACACGCTCACATATAGGTCTAGTAGAAAG	0/1	14	15	29
Pig437	TGCGCTTGTCGTTTAAATAATCAAGCCGTTCGTGGCGTCAATGCCGCGGCTTATATCCCTCGGAACTCATAATCTCCGTCCATAGGCATTTTTACACGCTCACATATAGGTCTAGTAGAAAG	TATGCTCGTTCCCCGGGCAATCAAGCCGTTCGTGGCGTCAATGCCGCGGCTTATATCCCTCAGAGTCGGCGGCGATAACTTGCCAATGCCCGGGTACGTGGGTGCCACAACTCCCCTAAAAG	0/0	14	14	29
Pig438	TGCGCTTGTCGTTTAAATAATCAAGCCGTTCGTGGCGTCAATGCCGCGGCTTATATCCCTCGGAACTCATAATCTCCGTCCATAGGCATTTTTACACGCTCACATATAGGTCTAGTAGAAAG	TATGCTCGTTCCCCGGGCGGCTGGTCCACCTCCTTTACGGTCCTATTTATCGGCGCCAGCCAGAGTCGGCGGCGATAACTTGCCAATGCCCGGGTACGTGGGTGCCACAACTCCCCTAAAAG	0/1	15	15	29
Pig439	TGCGCTTGTCGTTTAAATAATCAAGCCGTTCGTGGCGTCAATGCCGCGGCTTATATCCCTCGGAACTCATAATCTCCGTCCATAGGCATTTTTACACGCTCACATATAGGTCTAGTAGAAAG	TATGCTCGTTCCCCGGGCGGCTGGTCCACCTCCTTTACGGTCCTATTTATCGGCGCCAGCCAGAGTCGGCGGCGATAACTTGCCAATGCCCGGGTACGTGGGTGCCACAACTCCCCTAAAAG	0/1	15	15	29
Pig440	TGCGCTTGTCGTTTAAATAATCAAGCCGTTCGTGGCGTCAATGCCGCGGCTTATATCCCTCGGAACTCATAATCTCCGTCCATAGGCATTTTTACACGCTCACATATAGGTCTAGTAGAAAG	GGCCTCCACCGTTTAAATGGCTGGTCCACCTCCTTTACGGTCCTATTTATCGGCGCCAGCCAGAGTCGGCGGCGATAACTTGCCAATGCCCGGGTACGTGGGTGCCACAACTCCCCTAAAAG	0/1	15	15	29
Pig441	TGCGCTTGTCGTTTAAATAATCAAGCCGTTCGTGGCGTCAATGCCGCGGCTTATATCCCTCGGAACTCATAATCTCCGTCCATAGGCATTTTTACACGCTCACATATAGGTCTAGTAGAAAG	TATGCTCGTTCCCCGGGCAATCAAGCCGTTCGTGGCGTCAATGCCGCGGCTTATATCCCTCAGAGTCGGCGGCGATAACTTGCCAATGCCCGGGTACGTGGGTGCCACAACTCCCCTAAAAG	0/0	14	15	29
Pig442	TATGCTCGTTCCCCGGGCAATCAAGCCGTTCGTGGCGTCAATGCCGCGGCTTATATCCCTCAGAGTCGGCGGCGATAACTTGCCAATGCCCGGGTACGTGGGTGCCACAACTCCCCTAAAAG	TATGCTCGTTCCCCGGGCGGCTGGTCCACCTCCTTTACGGTCCTATTTATCGGCGCCAGCCAGAGTCGGCGGCGATAACTTGCCAATGCCCGGGTACGTGGGTGCCACAACTCCCCTAAAAG	0/1	15	15	29
Pig443	TATGCTCGTTCCCCGGGCGGCTGGTCCACCTCCTTTACGGTCCTATTTATCGGCGCCAGCCAGAGTCGGCGGCGATAACTTGCCAATGCCCGGGTACGTGGGTGCCACAACTCCCCTAAAAG	TATGCTCGTTCCCCGGGCAATCAAGCCGTTCGTGGCGTCAATGCCGCGGCTTATATCCCTCAGAGTCGGCGGCGATAACTTGCCAATGCCCGGGTACGTGGGTGCCACAACTCCCCTAAAAG	0/1	15	15	29
Pig444	TGCGCTTGTCGTTTAAATAATCAAGCCGTTCGTGGCGTCAATGCCGCGGCTTATATCCCTCGGAACTCATAATCTCCGTCCATAGGCATTTTTACACGCTCACATATAGGTCTAGTAGAAAG	TATGCTCGTTCCCCGGGCGGCTGGTCCACCTCCTTTACGGTCCTATTTATCGGCGCCAGCCAGAGTCGGCGGCGATAACTTGCCAATGCCCGGGTACGTGGGTGCCACAACTCCCCTAAAAG	0/1	15	15	29
Pig445	TGCGCTTGTCGTTTAAATAATCAAGCCGTTCGTGGCGTCAATGCCGCGGCTTATATCCCTCGGAACTCATAATCTCCGTCCATAGGCATTTTTACACGCTCACATATAGGTCTAGTAGAAAG	TATGCTCGTTCCCCGGGCAATCAAGCCGTTCGTGGCGTCAATGCCGCGGCTTATATCCCTCAGAGTCGGCGGCGATAACTTGCCAATGCCCGGGTACGTGGGTGCCACAACTCCCCTAAAAG	0/0	14	14	29
Pig446	TGCGCTTGTCGTTTAAATAATCAAGCCGTTCGTGGCGTCAATGCCGCGGCTTATATCCCTCGGAACTCATAATCTCCGTCCATAGGCATTTTTACACGCTCACATATAGGTCTAGTAGAAAG	TATGCTCGTTCCCCGGGCGGCTGGTCCACCTCCTTTACGGTCCTATTTATCGGCGCCAGCCAGAGTCGGCGGCGATAACTTGCCAATGCCCGGGTACGTGGGTGCCACAACTCCCCTAAAAG	0/1	15	15	29
Pig447	TATGCTCGTTCCCCGGGCAATCAAGCCGTTCGTGGCGTCAATGCCGCGGCTTATATCCCTCAGAGTCGGCGGCGATAACTTGCCAATGCCCGGGTACGTGGGTGCCACAACTCCCCTAAAAG	TATGCTCGTTCCCCGGGCGGCTGGTCCACCTCCTTTACGGTCCTATTTATCGGCGCCAGCCAGAGTCGGCGGCGATAACTTGCCAATGCCCGGGTACGTGGGTGCCACAACTCCCCTAAAAG	0/1	15	15	29
Pig448	TGCGCTTGTCGTTTAAATAATCAAGCCGTTCGTGGCGTCAATGCCGCGGCTTATATCCCTCGGAACTCATAATCTCCGTCCATAGGCATTTTTACACGCTCACATATAGGTCTAGTAGAAAG	TATGCTCGTTCCCCGGGCGGCTGGTCCACCTCCTTTACGGTCCTATTTATCGGCGCCAGCCAGAGTCGGCGGCGATAACTTGCCAATGCCCGGGTACGTGGGTGCCACAACTCCCCTAAAAG	0/1	15	15	29
Pig449	TATGCTCGTTCCCCGGGCGGCTGGTCCACCTCCTTTACGGTCCTATTTATCGGCGCCAGCCAGAGTCGGCGGCGATAACTTGCCAATGCCCGGGTACGTGGGTGCCACAACTCCCCTAAAAG	TATGCTCGTTCCCCGGGCAATCAAGCCGTTCGTGGCGTCAATGCCGCGGCTTATATCCCTCAGAGTCGGCGGCGATAACTTGCCAATGCCCGGGTACGTGGGTGCCACAACTCCCCTAAAAG	0/1	15	15	29
Pig450	TGCGCTTGTCGTTTAAATAATCAAGCCGTTCGTGGCGTCAATGCCGCGGCTTATATCCCTCAGAGTCGGCGGCGATAACTTGCCAATGCCCGGGTACGTGGGTGCCACAACTCCCCTAAAAG	TATGCTCGTTCCCCGGGCAATCAAGCCGTTCGTGGCGTCAATGCCGCGGCTTATATCCCTCAGAGTCGGCGGCGATAACTTGCCAATGCCCGGGTACGTGGGTGCCACAACTCCCCTAAAAG	0/0	14	14	29
Pig451	TGCGCTTGTCGTTTAAATAATCAAGCCGTTCGTGGCGTCAATGCCGCGGCTTATATCCCTCGGAACTCATAATCTCCGTCCATAGGCATTTTTACACGCTCACATATAGGTCTAGTAGAAAG	TATGCTCGTTCCCCGGGCGGCTGGTCCACCTCCTTTACGGTCCTATTTATCGGCGCCAGCCAGAGTCGGCGGCGATAACTTGCCAATGCCCGGGTACGTGGGTGCCACAACTCCCCTAAAAG	0/1	15	15	29
Pig452	TGCGCTTGTCGTTTAAATAATCAAGCCGTTCGTGGCGTCAATGCCGCGGCTTATATCCCTCGGAACTCATAATCTCCGTCCATAGGCATTTTTACACGCTCACATATAGGTCTAGTAGAAAG	GGCCTCCACCGTTTAAATGGCTGGGCCGTTCGTGGCGTCAATGCCGCTATCGGCGCCAGCCAGAGTCGGCGGCGATAACTTGCCAATGCCCGGGTACGTGGGTGCCACAACTCCCCTAAAAG	0/1	15	15	29
Pig453	TGCGCTTGTCGTTTAAATAATCAAGCCGTTCGTGGCGTCAATGCCGCGGCTTATATCCCTCGGAACTCATAATCTCCGTCCATAGGCATTTTTACACGCTCACATATAGGTCTAGTAGAAAG	TATGCTCGTTCCCCGGGCGGCTGGTCCACCTCCTTTACGGTCCTATTTATCGGCGCCAGCCAGAGTCGGCGGCGATAACTTGCCAATGCCCGGGTACGTGGGTGCCACAACTCCCCTAAAAG	0/1	15	15	29
Pig454	GGCCTCCACCGTTTAAATAATCAATCCACCTCCTTTACGGTCCTATTTATCGGCGCCAGCCAGAGTCGGCGGCGATAACTTGCCAATGCCCGGGTACGTGGGTGCCAAGGTCTAGTAGAAAG	TGCGCTTGTCGTTTAAATAATCAAGCTGTTCGTGGCGTCAATGCCGCGGCTTATATCCCTCGGAACTCATAATCTCCGTCCATAGGCATTTTTACACGCTCACATATAGGTCTAGTAGAAAG	0/1	15	15	29
Pig455	GGCCTCCACCGTTTAAATAATCAATCCACCTCCTTTACGGTCCTATTTATCGGCGCCAGCCAGAGTCGGCGGCGATAACTTGCCAATGCCCGGGTACGTGGGTGCCAAGGTCTAGTAGAAAG	TGCGCTTGTCGTTTAAATAATCAAGCCGTTCGTGGCGTCAATGCCGCGGCTTATATCCCTCGGAACTCATAATCTCCGTCCATAGGCATTTTTACACGCTCACATATAGGTCTAGTAGAAAG	0/1	15	15	29
Pig456	TGCGCTTGTCGTTTAAATAATCAAGCCGTTCGTGGCGTCAATGCCGCGGCTTATATCCCTCGGAACTCATAATCTCCGTCCATAGGCATTTTTACACGCTCACATATAGGTCTAGTAGAAAG	TGCGCTTGTCGTTTAAATAATCAAGCCGTTCGTGGCGTCAATGCCGCGGCTTATATCCCTCGGAACTCATAATCTCCGTCCATAGGCATTTTTACACGCTCACATATAGGTCTAGTAGAAAG	0/0	14	14	29
Pig457	TGCGCTTGTCGTTTAAATAATCAAGCCGTTCGTGGCGTCAATGCCGCGGCTTATATCCCTCGGAACTCATAATCTCCGTCCATAGGCATTTTTACACGCTCACATATAGGTCTAGTAGAAAG	TGCGCTTGTCGTTTAAATAATCAAGCCGTTCGTGGCGTCAATGCCGCGGCTTATATCCCTCGGAACTCATAATCTCCGTCCATAGGCATTTTTACACGCTCACATATAGGTCTAGTAGAAAG	0/0	14	14	29
Pig458	TGCGCTTGTCGTTTAAATAATCAAGCTGTTCGTGGCGTCAATGCCGCGGCTTATATCCCTCGGAACTCATAATCTCCGTCCATAGGCATTTTTACACGCTCACATATAGGTCTAGTAGAAAG	TGCGCTTGTCGTTTAAATAATCAAGCTGTTCGTGGCGTCAATGCCGCGGCTTATATCCCTCGGAACTCATAATCTCCGTCCATAGGCATTTTTACACGCTCACATATAGGTCTAGTAGAAAG	0/0	14	14	29
Pig459	TGCGCTTGTCGTTTAAATAATCAAGCCGTTCGTGGCGTCAATGCCGCGGCTTATATCCCTCGGAACTCATAATCTCCGTCCATAGGCATTTTTACACGCTCACATATAGGTCTAGTAGAAAG	TGCGCTTGTCGTTTAAATAATCAAGCCGTTCGTGGCGTCAATGCCGCGGCTTATATCCCTCGGAACTCATAATCTCCGTCCATAGGCATTTTTACACGCTCACATATAGGTCTAGTAGAAAG	0/0	14	14	29
Pig460	TGCGCTTGTCGTTTAAATAATCAAGCCGTTCGTGGCGTCAATGCCGCGGCTTATATCCCTCGGAACTCATAATCTCCGTCCATAGGCATTTTTACACGCTCACATATAGGTCTAGTAGAAAG	TATGCTCGTTCCCCGGGCAATCAAGCCGTTCGTGGCGTCAATGCCGCGGCTTATATCCCTCAGAGTCGGCGGCGATAACTTGCCAATGCCCGGGTACGTGGGTGCCACAACTCCCCTAAAAG	0/0	14	14	29
Pig461	TATGCTCGTTCCCCGGGCGGCTGGTCCACCTCCTTTACGGTCCTATTTATCGGCGCCAGCCAGAGTCGGCGGCGATAACTTGCCAATGCCCGGGTACGTGGGTGCCACAACTCCCCTAAAAG	TATGCTCGTTCCCCGGGCAATCAAGCCGTTCGTGGCGTCAATGCCGCGGCTTATATCCCTCAGAGTCGGCGGCGATAACTTGCCAATGCCCGGGTACGTGGGTGCCACAACTCCCCTAAAAG	0/1	15	15	29
Pig462	TGCGCTTGTCGTTTAAATAATCAAGCCGTTCGTGGCGTCAATGCCGCGGCTTATATCCCTCAGAGTCGGCGGCGATAACTTGCCAATGCCCGGGTACGTGGGTGCCACAACTCCCCTAAAAG	GGCCTCCACCGTTTAAATGGCTGGTCCACCTCCTTTACGGTCCTATTTATCGGCGCCAGCCAGAGTCGGCGGCGATAACTTGCCAATGCCCGGGTACGTGGGTGCCACAACTCCCCTAAAAG	0/1	15	15	29
Pig463	TGCGCTTGTCGTTTAAATAATCAAGCCGTTCGTGGCGTCAATGCCGCGGCTTATATCCCTCGGAACTCATAATCTCCGTCCATAGGCATTTTTACACGCTCACATATAGGTCTAGTAGAAAG	GGCCTCCACCGTTTAAATGGCTGGTCCACCTCCTTTACGGTCCTATTTATCGGCGCCAGCCAGAGTCGGCGGCGATAACTTGCCAATGCCCGGGTACGTGGGTGCCACAACTCCCCTAAAAG	0/1	15	15	29
Pig464	TATGCTCGTTCCCCGGGCGGCTGGTCCACCTCCTTTACGGTCCTATTTATCGGCGCCAGCCAGAGTCGGCGGCGATAACTTGCCAATGCCCGGGTACGTGGGTGCCACAACTCCCCTAAAAG	TGCGCTTGTCGTTTAAATAATCAAGCCGTTCGTGGCGTCAATGCCGCGGCTTATATCCCTCGGAACTCATAATCTCCGTCCATAGGCATTTTTACACGCTCACATATAGGTCTAGTAGAAAG	0/1	15	15	29
Pig465	TATGCTCGTTCCCCGGGCGGCTGGTCCACCTCCTTTACGGTCCTATTTATCGGCGCCAGCCAGAGTCGGCGGCGATAACTTGCCAATGCCCGGGTACGTGGGTGCCACAACTCCCCTAAAAG	TGCGCTTGTCGTTTAAATAATCAAGCCGTTCGTGGCGTCAATGCCGCGGCTTATATCCCTCGGAACTCATAATCTCCGTCCATAGGCATTTTTACACGCTCACATATAGGTCTAGTAGAAAG	0/1	15	14	29
Pig466	TGCGCTTGTCGTTTAAATAATCAAGCCGTTCGTGGCGTCAATGCCGCGGCTTATATCCCTCGGAACTCATAATCTCCGTCCATAGGCATTTTTACACGCTCACATATAGGTCTAGTAGAAAG	TATGCTCGTTCCCCGGGCGGCTGGTCTACCTCCTTTACGGTCCTATTTATCGGCGCCAGCCAGAGTCGGCGGCGATAACTTGCCAATGCCCGGGTACGTGGGTGCCACAACTCCCCTAAAAG	0/1	15	15	29
Pig467	TGCGCTTGTCGTTTAAATAATCAAGCCGTTCGTGGCGTCAATGCCGCGGCTTATATCCCTCGGAACTCATAATCTCCGTCCATAGGCATTTTTACACGCTCACATATAGGTCTAGTAGAAAG	TATGCTCGTTCCCCGGGCGGCTGGTCCACCTCCTTTACGGTCCTATTTATCGGCGCCAGCCAGAGTCGGCGGCGATAACTTGCCAATGCCCGGGTACGTGGGTGCCACAACTCCCCTAAAAG	0/1	15	15	29
Pig468	TATGCTCGTTCCCCGGGCGGCTGGTCCACCTCCTTTACGGTCCTATTTATCGGCGCCAGCCAGAGTCGGCGGCGATAACTTGCCAATGCCCGGGTACGTGGGTGCCACAACTCCCCTAAAAG	TGCGCTTGTCGTTTAAATAATCAAGCCGTTCGTGGCGTCAATGCCGCGGCTTATATTCCTCAGAGTCGGCGGCGATAACTTGCCAATGCCCGGGTACGTGGGTGCCACAACTCCCCTAAAAG	0/1	15	15	29
Pig469	TATGCTCGTTCCCCGGGCGGCTGGTCCACCTCCTTTACGGTCCTATTTATCGGCGCCAGCCAGAGTCGGCGGCGATAACTTGCCAATGCCCGGGTACGTGGGTGCCACAACTCCCCTAAAAG	TGCGCTTGTCGTTTAAATAATCAAGCTGTTCGTGGCGTCAATGCCGCGGCTTATATTCCTCGGAACTCATAATCTCCGTCCATAGGCATTTTTACACGCTCACATATAGGTCTAGTAGAAAG	0/1	15	15	29
Pig470	TGCGCTTGTCGTTTAAATAATCAAGCCGTTCGTGGCGTCAATGCCGCGGCTTATATCCCTCGGAACTCATAATCTCCGTCCATAGGCATTTTTACACGCTCACATATAGGTCTAGTAGAAAG	GGCCTCCACCGTTTAAATGGCTGGGCCGTTCGTGGCGTCAATGCCGCTATCGGCGCTAGCCAGAGTCGGCGGCGATAACTTGCCAATGCCCGGGTACGTGGGTGCCACAACTCCCCTAAAAG	0/0	15	15	29
Pig471	TGCGCTTGTCGTTTAAATAATCAAGCCGTTCGTGGCGTCAATGCCGCGGCTTATATCCCTCGGAACTCATAATCTCCGTCCATAGGCATTTTTACACGCTCACATATAGGTCTAGTAGAAAG	TATGCTCGTTCCCCGGGCGGCTGGTCCACCTCCTTTACGGTCCTATTTATCGGCGCCAGCCAGAGTCGGCGGCGATAACTTGCCAATGCCCGGGTACGTGGGTGCCACAACTCCCCTAAAAG	0/1	15	15	29
Pig472	TGCGCTTGTCGTTTAAATAATCAAGCCGTTCGTGGCGTCAATGCCGCGGCTTATATCCCTCGGAACTCATAATCTCCGTCCATAGGCATTTTTACACGCTCACATATAGGTCTAGTAGAAAG	TATGCTCGTTCCCCGGGCAATCAAGCCGTTCGTGGCGTCAATGCCGCGGCTTATATCCCTCAGAGTCGGCGGCGATAACTTGCCAATGCCCGGGTACGTGGGTGCCACAACTCCCCTAAAAG	0/0	14	14	29
Pig473	TATGCTCGTTCCCCGGGCGGCTGGTCCACCTCCTTTACGGTCCTATTTATCGGCGCCAGCCAGAGTCGGCGGCGATAACTTGCCAATGCCCGGGTACGTGGGTGCCACAACTCCCCTAAAAG	TATGCTCGTTCCCCGGGCGGCTGGTCCACCTCCTTTACGGTCCTATTTATCGGCGCCAGCCAGAGTCGGCGGCGATAACTTGCCAATGCCCGGGTACGTGGGTGCCACAACTCCCCTAAAAG	1/1	16	16	29
Pig474	GGCCTCCACCGTTTAAATGGCTGGGCCGTTCGTGGCGTCAATGCCGCTATCGGCGCCAGCCAGAGTCGGCGGCGATAACTTGCCAATGCCCGGGTACGTGGGTGCCACAACTCCCCTAAAAG	TATGCTCGTTCCCCGGGCGGCTGGTCCACCTCCTTTACGGTCCTATTTATCGGCGCCAGCCAGAGTCGGCGGCGATAACTTGCCAATGCCCGGGTACGTGGGTGCCACAACTCCCCTAAAAG	1/1	16	16	29
Pig475	TATGCTCGTTCCCCGGGCAATCAAGCCGTTCGTGGCGTCAATGCCGCGGCTTATATTCCTCAGAGTCGGCGGCGATAACTTGCCAATGCCCGGGTACGTGGGTGCCACAACTCCCCTAAAAG	TATGCTCGTTCCCCGGGCGGCTGGTCCACCTCCTTTACGGTCCTATTTATCGGCGCCAGCCAGAGTCGGCGGCGATAACTTGCCAATGCCCGGGTACGTGGGTGCCACAACTCCCCTAAAAG	0/1	15	15	29
Pig476	TGCGCTTGTCGTTTAAATAATCAAGCCGTTCGTGGCGTCAATGCCGCGGCTTATATCCCTCGGAACTCATAATCTCCGTCCATAGGCATTTTTACACGCTCACATATAGGTCTAGTAGAAAG	TATGCTCGTTCCCCGGGCGGCTGGTCCACCTCCTTTACGGTCCTATTTATCGGCGCCAGCCAGAGTCGGCGGCGATAACTTGCCAATGCCCGGGTACGTGGGTGCCACAACTCCCCTAAAAG	0/1	15	15	29
Pig477	TATGCTCGTTCCCCGGGCGGCTGGTCCACCTCCTTTACGGTCCTATTTATCGGCGCCAGCCAGAGTCGGCGGCGATAACTTGCCAATGCCCGGGTACGTGGGTGCCACAACTCCCCTAAAAG	TATGCTCGTTCCCCGGGCAATCAAGCCGTTCGTGGCGTCAATGCCGCGGCTTATATCCCTCAGAGTCGGCGGCGATAACTTGCCAATGCCCGGGTACGTGGGTGCCACAACTCCCCTAAAAG	0/1	15	15	29
Pig478	TGCGCTTGTCGTTTAAATAATCAAGCCGTTCGTGGCGTCAATGCCGCGGCTTATATCCCTCGGAACTCATAATCTCCGTCCATAGGCATTTTTACACGCTCACATATAGGTCTAGTAGAAAG	TGCGCTTGTCGTTTAAATAATCAAGCTGTTCGTGGCGTCAATGCCGCGGCTTATATCCCTCGGAACTCATAATCTCCGTCCATAGGCATTTTTACACGCTCACATATAGGTCTAGTAGAAAG	0/0	15	15	29
Pig479	TGCGCTTGTCGTTTAAATAATCAAGCCGTTCGTGGCGTCAATGCCGCGGCTTATATTCCTCGGAACTCATAATCTCCGTCCATAGGCATTTTTACACGCTCACATATAGGTCTAGTAGAAAG	TGCGCTTGTCGTTTAAATAATCAAGCCGTTCGTGGCGTCAATGCCGCGGCTTATATCCCTCGGAACTCATAATCTCCGTCCATAGGCATTTTTACACGCTCACATATAGGTCTAGTAGAAAG	0/0	14	14	29
Pig480	TGCGCTTGTCGTTTAAATAATCAAGCCGTTCGTGGCGTCAATGCCGCGGCTTATATCCCTCGGAACTCATAATCTCCGTCCATAGGCATTTTTACACGCTCACATATAGGTCTAGTAGAAAG	TGCGCTTGTCGTTTAAATAATCAAGCCGTTCGTGGCGTCAATGCCGCGGCTTATATCCCTCGGAACTCATAATCTCCGTCCATAGGCATTTTTACACGCTCACATATAGGTCTAGTAGAAAG	0/0	12	15	29
Pig481	TGCGCTTGTCGTTTAAATAATCAAGCCGTTCGTGGCGTCAATGCCGCGGCTTATATCCCTCGGAACTCATAATCTCCGTCCATAGGCATTTTTACACGCTCACATATAGGTCTAGTAGAAAG	TGCGCTTGTCGTTTAAATAATCAAGCCGTTCGTGGCGTCAATGCCGCGGCTTATATCCCTCGGAACTCATAATCTCCGTCCATAGGCATTTTTACACGCTCACATATAGGTCTAGTAGAAAG	0/0	14	14	29
Pig482	TGCGCTTGTCGTTTAAATAATCAAGCCGTTCGTGGCGTCAATGCCGCGGCTTATATCCCTCGGAACTCATAATCTCCGTCCATAGGCATTTTTACACGCTCACATATAGGTCTAGTAGAAAG	TGCGCTTGTCGTTTAAATAATCAAGCCGTTCGTGGCGTCAATGCCGCGGCTTATATCCCTCGGAACTCATAATCTCCGTCCATAGGCATTTTTACACGCTCACATATAGGTCTAGTAGAAAG	0/0	14	14	29
Pig483	TGCGCTTGTCGTTTAAATAATCAATCCACCTCCTTTACGGTCCTATTTATCGGCGCCAGCCAGAGTCGGCGGCGATAACTTGCCAATGCCCGGGTACGTGGGTGCCACAACTCCCCTAAAAG	TATGCTCGTTCCCCGGGCGGCTGGTCCACCTCCTTTACGGTCCTATTTATCGGCGCCAGCCAGAGTCGGCGGCGATAACTTGCCAATGCCCGGGTACGTGGGTGCCACAACTCCCCTAAAAG	1/1	16	16	29
Pig484	TGCGCTTGTCGTTTAAATAATCAAGCCGTTCGTGGCGTCAATGCCGCGGCTTATATCCCTCGGAACTCATAATCTCCGTCCATAGGCATTTTTACACGCTCACATATAGGTCTAGTAGAAAG	TATGCTCGTTCCCCGGGCGGCTGGTCCACCTCCTTTACGGTCCTATTTATCGGCGCCAGCCAGAGTCGGCGGCGATAACTTGCCAATGCCCGGGTACGTGGGTGCCACAACTCCCCTAAAAG	0/1	15	15	29
Pig485	TGCGCTTGTCGTTTAAATAATCAAGCCGTTCGTGGCGTCAATGCCGCGGCTTATATCCCTCGGAACTCATAATCTCCGTCCATAGGCATTTTTACACGCTCACATATAGGTCTAGTAGAAAG	TGCGCTTGTCGTTTAAATAATCAAGCCGTTCGTGGCGTCAATGCCGCGGCTTATATCCCTCGGAACTCATAATCTCCGTCCATAGGCATTTTTACACGCTCACATATAGGTCTAGTAGAAAG	0/0	14	14	29
Pig486	TGCGCTTGTCGTTTAAATAATCAAGCCGTTCGTGGCGTCAATGCCGCGGCTTATATCCCTCGGAACTCATAATCTCCGTCCATAGGCATTTTTACACGCTCACATATAGGTCTAGTAGAAAG	GGCCTCCACCGTTTAAATAATCAATCCACCTCCTTTACGGTCCTATTTATCGGCGCCAGCCAGAGTCGGCGGCGATAACTTGCCAATGCCCGGGTACGTGGGTGCCAAGGTCTAGTAGAAAG	0/1	15	15	29
Pig487	TATGCTCGTTCCCCGGGCGGCTGGTCCACCTCCTTTACGGTCCTATTTATCGGCGCCAGCCAGAGTCGGCGGCGATAACTTGCCAATGCCCGGGTACGTGGGTGCCACAACTCCCCTAAAAG	TATGCTCGTTCCCCGGGCGGCTGGTCCACCTCCTTTACGGTCCTATTTATCGGCGCCAGCCAGAGTCGGCGGCGATAACTTGCCAATGCCCGGGTACGTGGGTGCCACAACTCCCCTAAAAG	1/1	16	16	29
Pig488	TATGCTCGTTCCCCGGGCGGCTGGGTCGTTCGTGGCGTCAATGCCGCGGCTTATATCCCTCGGAACTCATAATCTCCGTCCATAGGCATTTTTACACGCTCACATATAGGTCTAGTAGAAAG	TATGCTCGTTCCCCGGGCGGCTGGTCCACCTCCTTTACGGTCCTATTTATCGGCGCCAGCCAGAGTCGGCGGCGATAACTTGCCAATGCCCGGGTACGTGGGTGCCACAACTCCCCTAAAAG	0/1	15	15	29
Pig489	TATGCTCGTTCCCCGGGCAATCAAGCCGTTCGTGGCGTCAATGCCGCGGCTTATATCCCTCAGAGTCGGCGGCGATAACTTGCCAATGCCCGGGTACGTGGGTGCCACAACTCCCCTAAAAG	TATGCTCGTTCCCCGGGCAATCAAGCCGTTCGTGGCGTCAATGCCGCGGCTTATATCCCTCAGAGTCGGCGGCGATAACTTGCCAATGCCCGGGTACGTGGGTGCCACAACTCCCCTAAAAG	0/0	14	14	29
Pig490	TGCGCTTGTCGTTTAAATAATCAAGCCGTTCGTGGCGTCAATGCCGCGGCTTATATCCCTCGGAACTCATAATCTCCGTCCATAGGCATTTTTACACGCTCACATATAGGTCTAGTAGAAAG	TATGCTCGTTCCCCGGGCGGCTGGTCCACCTCCTTTACGGTCCTATTTATCGGCGCCAGCCAGAGTCGGCGGCGATAACTTGCCAATGCCCGGGTACGTGGGTGCCACAACTCCCCTAAAAG	0/1	15	15	29
Pig491	TGCGCTTGTCGTTTAAATAATCAAGCCGTTCGTGGCGTCAATGCCGCGGCTTATATCCCTCGGAACTCATAATCTCCGTCCATAGGCATTTTTACACGCTCACATATAGGTCTAGTAGAAAG	TATGCTCGTTCCCCGGGCGGCTGGTCCACCTCCTTTACGGTCCTATTTATCGGCGCCAGCCAGAGTCGGCGGCGATAACTTGCCAATGCCCGGGTACGTGGGTGCCACAACTCCCCTAAAAG	0/1	15	15	29
Pig492	TGCGCTTGTCGTTTAAATAATCAAGCCGTTCGTGGCGTCAATGCCGCGGCTTATATCCCTCGGAACTCATAATCTCCGTCCATAGGCATTTTTACACGCTCACATATAGGTCTAGTAGAAAG	TGCGCTTGTCGTTTAAATAATCAAGCCGTTCGTGGCGTCAATGCCGCGGCTTATATCCCTCGGAACTCATAATCTCCGTCCATAGGCATTTTTACACGCTCACATATAGGTCTAGTAGAAAG	0/0	14	14	29
Pig493	TATGCTCGTTCCCCGGGCGGCTGGTCCACCTCCTTTACGGTCCTATTTATCGGCGCCAGCCAGAGTCGGCGGCGATAACTTGCCAATGCCCGGGTACGTGGGTGCCACAACTCCCCTAAAAG	TATGCTCGTTCCCCGGGCGGCTGGTCCACCTCCTTTACGGTCCTATTTATCGGCGCCAGCCAGAGTCGGCGGCGATAACTTGCCAATGCCCGGGTACGTGGGTGCCACAACTCCCCTAAAAG	1/1	16	16	29
Pig494	TGCGCTTGTCGTTTAAATAATCAAGCCGTTCGTGGCGTCAATGCCGCGGCTTATATCCCTCGGAACTCATAATCTCCGTCCATAGGCATTTTTACACGCTCACATATAGGTCTAGTAGAAAG	GGCCTCCACCGTTTAAATGGCTGGTCCACCTCCTTTACGGTCCTATTTATCGGCGCCAGCCAGAGTCGGCGGCGATAACTTGCCAATGCCCGGGTACGTGGGTGCCACAACTCCCCTAAAAG	0/1	15	15	29
Pig495	TGCGCTTGTCGTTTAAATAATCAAGCCGTTCGTGGCGTCAATGCCGCGGCTTATATCCCTCGGAACTCATAATCTCCGTCCATAGGCATTTTTACACGCTCACATATAGGTCTAGTAGAAAG	GGCCTCCACCGTTTAAATGGCTGGGCCGTTCGTGGCGTCAATGCCGCTATCGGCGCCAGCCAGAGTCGGCGGCGATAACTTGCCAATGCCCGGGTACGTGGGTGCCACAACTCCCCTAAAAG	0/1	15	15	29
Pig496	GGCCTCCACCGTTTAAATGGCTGGGCCGTTCGTGGCGTCAATGCCGCTATCGGCGCCAGCCAGAGTCGGCGGCGATAACTTGCCAATGCCCGGGTACGTGGGTGCCACAACTCCCCTAAAAG	TGCGCTTGTCGTTTAAATAATCAAGCCGTTCGTGGCGTCAATGCCGCGGCTTATATCCCTCGGAACTCATAATCTCCGTCCATAGGCATTTTTACACGCTCACATATAGGTCTAGTAGAAAG	0/1	15	15	29
Pig497	TGCGCTTGTCGTTTAAATAATCAAGCCGTTCGTGGCGTCAATGCCGCGGCTTATATCCCTCGGAACTCATAATCTCCGTCCATAGGCATTTTTACACGCTCACATATAGGTCTAGTAGAAAG	TATGCTCGTTCCCCGGGCGGCTGGTCCACCTCCTTTACGGTCCTATTTATCGGCGCCAGCCAGAGTCGGCGGCGATAACTTGCCAATGCCCGGGTACGTGGGTGCCACAACTCCCCTAAAAG	0/1	15	15	29
Pig498	TGCGCTTGTCGTTTAAATAATCAAGCCGTTCGTGGCGTCAATGCCGCGGCTTATATCCCTCGGAACTCATAATCTCCGTCCATAGGCATTTTTACACGCTCACATATAGGTCTAGTAGAAAG	TATGCTCGTTCCCCGGGCGGCTGGTCCACCTCCTTTACGGTCCTATTTATCGGCGCCAGCCAGAGTCGGCGGCGATAACTTGCCAATGCCCGGGTACGTGGGTGCCACAACTCCCCTAAAAG	0/1	15	15	29
Pig499	TGCGCTTGTCGTTTAAATAATCAAGCCGTTCGTGGCGTCAATGCCGCGGCTTATATCCCTCGGAACTCATAATCTCCGTCCATAGGCATTTTTACACGCTCACATATAGGTCTAGTAGAAAG	TGCGCTTGTCGTTTAAATAATCAAGCCGTTCGTGGCGTCAATGCCGCGGCTTATATCCCTCGGAACTCATAATCTCCGTCCATAGGCATTTTTACACGCTCACATATAGGTCTAGTAGAAAG	0/0	14	14	29
Pig500	TATGCTCGTTCCCCGGGCGGCTGGTCCACCTCCTTTACGGTCCTATTTATCGGCGCCAGCCAGAGTCGGCGGCGATAACTTGCCAATGCCCGGGTACGTGGGTGCCACAACTCCCCTAAAAG	TATGCTCGTTCCCCGGGCAATCAAGCCGTTCGTGGCGTCAATGCCGCGGCTTATATCCCTCAGAGTCGGCGGCGATAACTTGCCAATGCCCGGGTACGTGGGTGCCACAACTCCCCTAAAAG	0/1	15	15	29
Pig501	TGCGCTTGTCGTTTAAATAATCAAGCCGTTCGTGGCGTCAATGCCGCGGCTTATATCCCTCGGAACTCATAATCTCCGTCCATAGGCATTTTTACACGCTCACATATAGGTCTAGTAGAAAG	GGCCTCCACCGTTTAAATGGCTGGTCCACCTCCTTTACGGTCCTATTTATCGGCGCCAGCCAGAGTCGGCGGCGATAACTTGCCAATGCCCGGGTACGTGGGTGCCACAACTCCCCTAAAAG	0/1	15	15	29
Pig502	GGCCTCCACCGTTTAAATGGCTGGTCCACCTCCTTTACGGTCCTATTTATCGGCGCCAGCCAGAGTCGGCGGCGATAACTTGCCAATGCCCGGGTACGTGGGTGCCACAACTCCCCTAAAAG	TATGCTCGTTCCCCGGGCAATCAAGCCGTTCGTGGCGTCAATGCCGCGGCTTATATCCCTCAGAGTCGGCGGCGATAACTTGCCAATGCCCGGGTACGTGGGTGCCACAACTCCCCTAAAAG	0/1	15	15	29
Pig503	TGCGCTTGTCGTTTAAATAATCAAGCCGTTCGTGGCGTCAATGCCGCGGCTTATATCCCTCGGAACTCATAATCTCCGTCCATAGGCATTTTTACACGCTCACATATAGGTCTAGTAGAAAG	TATGCTCGTCGTTTAAATAATCAAGCCGTTCGTGGCGTCAATGCCGCGGCTTATATTCCTCGGAACTCATAATCTCCGTCCATAGGCATTTTTACACGCTCACATATAGGTCTAGTAGAAAG	0/0	14	14	29
Pig504	TATGCTCGTTCCCCGGGCAATCAAGCCGTTCGTGGCGTCAATGCCGCGGCTTATATTCCTCAGAGTCGGCGGCGATAACTTGCCAATGCCCGGGTACGTGGGTGCCACAACTCCCCTAAAAG	TATGCTCGTTCCCCGGGCGGCTGGTCCACCTCCTTTACGGTCCTATTTATCGGCGCCAGCCAGAGTCGGCGGCGATAACTTGCCAATGCCCGGGTACGTGGGTGCCACAACTCCCCTAAAAG	0/1	12	12	29
Pig505	TGCGCTTGTCGTTTAAATAATCAAGCCGTTCGTGGCGTCAATGCCGCGGCTTATATCCCTCAGAGTCGGCGGCGATAACTTGCCAATGCCCGGGTACGTGGGTGCCACAACTCCCCTAAAAG	TATGCTCGTTCCCCGGGCGGCTGGTCCACCTCCTTTACGGTCCTATTTATCGGCGCCAGCCAGAGTCGGCGGCGATAACTTGCCAATGCCCGGGTACGTGGGTGCCACAACTCCCCTAAAAG	0/1	15	15	29
Pig506	TATGCTCGTTCCCCGGGCGGCTGGTCCACCTCCTTTACGGTCCTATTTATCGGCGCCAGCCAGAGTCGGCGGCGATAACTTGCCAATGCCCGGGTACGTGGGTGCCACAACTCCCCTAAAAG	TGCGCTTGTCGTTTAAATAATCAAGCCGTTCGTGGCGTCAATGCCGCGGCTTATATCCCTCGGAACTCATAATCTCCGTCCATAGGCATTTTTACACGCTCACATATAGGTCTAGTAGAAAG	0/1	15	15	29
Pig507	TGCGCTTGTCGTTTAAATAATCAAGCCGTTCGTGGCGTCAATGCCGCGGCTTATATCCCTCGGAACTCATAATCTCCGTCCATAGGCATTTTTACACGCTCACATATAGGTCTAGTAGAAAG	TGCGCTTGTCGTTTAAATAATCAAGCCGTTCGTGGCGTCAATGCCGCGGCTTATATCCCTCGGAACTCATAATCTCCGTCCATAGGCATTTTTACACGCTCACATATAGGTCTAGTAGAAAG	0/0	14	13	29
Pig508	TGCGCTTGTCGTTTAAATAATCAAGCCGTTCGTGGCGTCAATGCCGCGGCTTATATCCCTCGGAACTCATAATCTCCGTCCATAGGCATTTTTACACGCTCACATATAGGTCTAGTAGAAAG	TATGCTCGTTCCCCGGGCGGCTGGTTTACCTCCTTTACGGTCCTATTTATCGGCGCCAGCCAGAGTCGGCGGCGATAACTTGCCAATGCCCGGGTACGTGGGTGCCACAACTCCCCTAAAAG	0/1	15	15	29
Pig509	TATGCTCGTTCCCCGGGCGGCTGGTCCACCTCCTTTACGGTCCTATTTATCGGCGCCAGCCAGAGTCGGCGGCGATAACTTGCCAATGCCCGGGTACGTGGGTGCCACAACTCCCCTAAAAG	TATGCTCGTTCCCCGGGCAATCAAGCCGTTCGTGGCGTCAATGCCGCGGCTTATATCCCTCAGAGTCGGCGGCGATAACTTGCCAATGCCCGGGTACGTGGGTGCCACAACTCCCCTAAAAG	0/1	15	15	29
Pig510	TGCGCTTGTCGTTTAAATAATCAAGCCGTTCGTGGCGTCAATGCCGCGGCTTATATCCCTCGGAACTCATAATCTCCGTCCATAGGCATTTTTACACGCTCACATATAGGTCTAGTAGAAAG	TATGCTCGTTCCCCGGGCGGCTGGTCCACCTCCTTTACGGTCCTATTTATCGGCGCCAGCCAGAGTCGGCGGCGATAACTTGCCAATGCCCGGGTACGTGGGTGCCACAACTCCCCTAAAAG	0/1	15	14	29
Pig511	TATGCTCGTTCCCCGGGCAATCAAGCCGTTCGTGGCGTCAATGCCGCGGCTTATATCCCTCAGAGTCGGCGGCGATAACTTGCCAATGCCCGGGTACGTGGGTGCCACAACTCCCCTAAAAG	TATGCTCGTTCCCCGGGCGGCTGGTCCACCTCCTTTACGGTCCTATTTATCGGCGCCAGCCAGAGTCGGCGGCGATAACTTGCCAATGCCCGGGTACGTGGGTGCCACAACTCCCCTAAAAG	0/1	15	15	29
Pig512	TATGCTCGTTCCCCGGGCAATCAAGCCGTTCGTGGCGTCAATGCCGCGGCTTATATTCCTCAGAGTCGGCGGCGATAACTTGCCAATGCCCGGGTACGTGGGTGCCACAACTCCCCTAAAAG	TATGCTCGTTCCCCGGGCGGCTGGTCCACCTCCTTTACGGTCCTATTTATCGGCGCCAGCCAGAGTCGGCGGCGATAACTTGCCAATGCCCGGGTACGTGGGTGCCACAACTCCCCTAAAAG	0/1	15	15	29
Pig513	TGCGCTTGTCGTTTAAATAATCAAGCCGTTCGTGGCGTCAATGCCGCGGCTTATATCCCTCGGAACTCATAATCTCCGTCCATAGGCATTTTTACACGCTCACATATAGGTCTAGTAGAAAG	TGCGCTTGTCGTTTAAATGGCTGGGCCGTTCGTGGCGTCAATGCCGCTATCGGCGCCAGCCAGAGTCGGCGGCGATAACTTGCCAATGCCCGGGTACGTGGGTGCCACAACTCCCCTAAAAG	0/1	15	15	29
Pig514	TATGCTCGTTCCCCGGGCGGCTGGGTCGTTCGTGGCGTCAATGCCGCGGCTTATATCCCTCGGAACTCATAATCTCCGTCCATAGGCATTTTTACACGCTCACATATAGGTCTAGTAGAAAG	TGCGCTTGTCGTTTAAATGGCTGGGTCGTTCGTGGCGTCAATGCCGCTATCGGCGCCAGCCAGAGTCGGCGGCGATAACTTGCCAATGCCCGGGTACGTGGGTGCCACAACTCCCCTAAAAG	0/1	15	15	29
Pig515	TATGCTCGTTCCCCGGGCAATCAAGCCGTTCGTGGCGTCAATGCCGCGGCTTATATCCCTCAGAGTCGGCGGCGATAACTTGCCAATGCCCGGGTACGTGGGTGCCACAACTCCCCTAAAAG	TATGCTCGTTCCCCGGGCAATCAAGCCGTTCGTGGCGTCAATGCCGCGGCTTATATCCCTCAGAGTCGGCGGCGATAACTTGCCAATGCCCGGGTACGTGGGTGCCACAACTCCCCTAAAAG	0/0	14	15	29
Pig516	TGCGCTTGTCGTTTAAATAATCAAGCCGTTCGTGGCGTCAATGCCGCGGCTTATATCCCTCGGAACTCATAATCTCCGTCCATAGGCATTTTTACACGCTCACATATAGGTCTAGTAGAAAG	TATGCTCGTTCCCCGGGCAATCAAGCCGTTCGTGGCGTCAATGCCGCGGCTTATATCCCTCAGAGTCGGCGGCGATAACTTGCCAATGCCCGGGTACGTGGGTGCCACAACTCCCCTAAAAG	0/0	14	14	29
Pig517	TATGCTCGTTCCCCGGGCAATCAAGCCGTTCGTGGCGTCAATGCCGCGGCTTATATCCCTCAGAGTCGGCGGCGATAACTTGCCAATGCCCGGGTACGTGGGTGCCACAACTCCCCTAAAAG	TATGCTCGTTCCCCGGGCGGCTGGTCCACCTCCTTTACGGTCCTATTTATCGGCGCCAGCCAGAGTCGGCGGCGATAACTTGCCAATGCCCGGGTACGTGGGTGCCACAACTCCCCTAAAAG	0/1	15	15	29
Pig518	TGCGCTTGTCGTTTAAATAATCAAGCCGTTCGTGGCGTCAATGCCGCGGCTTATATCCCTCGGAACTCATAATCTCCGTCCATAGGCATTTTTACACGCTCACATATAGGTCTAGTAGAAAG	TATGCTCGTTCCCCGGGCAATCAAGCCGTTCGTGGCGTCAATGCCGCGGCTTATATCCCTCAGAGTCGGCGGCGATAACTTGCCAATGCCCGGGTACGTGGGTGCCACAACTCCCCTAAAAG	0/0	15	15	29
Pig519	TGCGCTTGTCGTTTAAATAATCAAGCCGTTCGTGGCGTCAATGCCGCGGCTTATATCCCTCAGAGTCGGCGGCGATAACTTGCCAATACCTTTACACGCTCACATATAGGTCTAGTAGAAAG	TGCGCTTGTCGTTTAAATAATCAAGCCGTTCGTGGCGTCAATGCCGCGGCTTATATCCCTCGGAACTCATAATCTCCGTCCATAGGCATTTTTACACGCTCACATATAGGTCTAGTAGAAAG	0/0	14	14	29
Pig520	TGCGCTTGTCGTTTAAATAATCAAGCCGTTCGTGGCGTCAATGCCGCGGCTTATATCCCTCGGAACTCATAATCTCCGTCCATAGGCATTTTTACACGCTCACATATAGGTCTAGTAGAAAG	TATGCTCGTTCCCCGGGCGGCTGGTCCACCTCCTTTACGGTCCTATTTATCGGCGCCAGCCAGAGTCGGCGGCGATAACTTGCCAATGCCCGGGTACGTGGGTGCCACAACTCCCCTAAAAG	0/1	15	15	29
Pig521	TGCGCTTGTCGTTTAAATAATCAAGCCGTTCGTGGCGTCAATGCCGCGGCTTATATCCCTCGGAACTCATAATCTCCGTCCATAGGCATTTTTACACGCTCACATATAGGTCTAGTAGAAAG	TATGCTCGTTCCCCGGGCGGCTGGTTCACCTCCTTTACGGTCCTATTTATCGGCGCCAGCCAGAGTCGGCGGCGATAACTTGCCAATGCCCGGGTACGTGGGTGCCACAACTCCCCTAAAAG	0/1	15	15	29
Pig522	TATGCTCGTTCCCCGGGCAATCAAGCCGTTCGTGGCGTCAATGCCGCGGCTTATATCCCTCAGAGTCGGCGGCGATAACTTGCCAATGCCCGGGTACGTGGGTGCCACAACTCCCCTAAAAG	TGCGCTTGTCGTTTAAATAATCAAGCCGTTCGTGGCGTCAATGCCGCGGCTTATATCCCTCGGAACTCATAATCTCCGTCCATAGGCATTTTTACACGCTCACATATAGGTCTAGTAGAAAG	0/0	14	14	29
Pig523	TGCGCTTGTCGTTTAAATAATCAAGCCGTTCGTGGCGTCAATGCCGCGGCTTATATCCCTCGGAACTCATAATCTCCGTCCATAGGCATTTTTACACGCTCACATATAGGTCTAGTAGAAAG	TATGCTCGTTCCCCGGGCGGCTGGTCTACCTCCTTTACGGTCCTATTTATCGGCGCCAGCCAGAGTCGGCGGCGATAACTTGCCAATGCCCGGGTACGTGGGTGCCACAACTCCCCTAAAAG	0/1	15	15	29
Pig524	TGCGCTTGTCGTTTAAATAATCAAGCCGTTCGTGGCGTCAATGCCGCGGCTTATATCCCTCGGAACTCATAATCTCCGTCCATAGGCATTTTTACACGCTCACATATAGGTCTAGTAGAAAG	TATGCTCGTTCCCCGGGCGGCTGGTCCACCTCCTTTACGGTCCTATTTATCGGCGCCAGCCAGAGTCGGCGGCGATAACTTGCCAATGCCCGGGTACGTGGGTGCCACAACTCCCCTAAAAG	0/1	15	15	29
Pig525	TATGCTCGTTCCCCGGGCGGCTGGTCCACCTCCTTTACGGTCCTATTTATCGGCGCCAGCCAGAGTCGGCGGCGATAACTTGCCAATGCCCGGGTACGTGGGTGCCACAACTCCCCTAAAAG	TGCGCTTGTCGTTTAAATAATCAAGCTGTTCGTGGCGTCAATGCCGCGGCTTATATCCCTCGGAACTCATAATCTCCGTCCATAGGCATTTTTACACGCTCACATATAGGTCTAGTAGAAAG	0/1	15	15	29
Pig526	GGCCTCCACCGTTTAAATGGCTGGGCCGTTCGTGGCGTCAATGCCGCTATCGGCGCCAGCCAGAGTCGGCGGCGATAACTTGCCAATGCCCGGGTACGTGGGTGCCACAACTCCCCTAAAAG	TGCGCTTGTCGTTTAAATAATCAAGCCGTTCGTGGCGTCAATGCCGCGGCTTATATCCCTCGGAACTCATAATCTCCGTCCATAGGCATTTTTACACGCTCACATATAGGTCTAGTAGAAAG	0/1	15	15	29
Pig527	TGCGCTTGTCGTTTAAATAATCAAGCCGTTCGTGGCGTCAATGCCGCGGCTTATATCCCTCGGAACTCATAATCTCCGTCCATAGGCATTTTTACACGCTCACATATAGGTCTAGTAGAAAG	TATGCTCGTTCCCCGGGCGGCTGGTCCACCTCCTTTACGGTCCTATTTATCGGCGCCAGCCAGAGTCGGCGGCGATAACTTGCCAATGCCCGGGTACGTGGGTGCCACAACTCCCCTAAAAG	0/1	15	15	29
Pig528	TATGCTCGTTCCCCGGGCGGCTGGTCCACCTCCTTTACGGTCCTATTTATCGGCGCCAGCCAGAGTCGGCGGCGATAACTTGCCAATGCCCGGGTACGTGGGTGCCACAACTCCCCTAAAAG	TATGCTCGTTCCCCGGGCGGCTGGTCCACCTCCTTTACGGTCCTATTTATCGGCGCCAGCCAGAGTCGGCGGCGATAACTTGCCAATGCCCGGGTACGTGGGTGCCACAACTCCCCTAAAAG	1/1	16	16	29
Pig529	TGCGCTTGTCGTTTAAATAATCAAGCCGTTCGTGGCGTCAATGCCGCGGCTTATATCCCTCGGAACTCATAATCTCCGTCCATAGGCATTTTTACACGCTCACATATAGGTCTAGTAGAAAG	GGCCTCCACCGTTTAAATGGCTGGGCCGTTCGTGGCGTCAATGCCGCTATCGGCGCCAGCCAGAGTCGGCGGCGATAACTTGCCAATGCCCGGGTACGTGGGTGCCACAACTCCCCTAAAAG	0/1	15	15	29
Pig530	TATGCTCGTCGTTTAAATAATCAAGCCGTTCGTGGCGTCAATGCCGCGGCTTATATCCCTCGGAACTCATAATCTCCGTCCATAGGCATTTTTACACGCTCACATATAGGTCTAGTAGAAAG	TGCGCTTGTCGTTTAAATGGCTGGGCCACCTCCTTTACGGTCCTATTTATCGGCGCCAGCCAGAGTCGGCGGCGATAACTTGCCAATGCCCGGGTACGTGGGTGCCACAACTCCCCTAAAAG	0/1	15	15	29
Pig531	TGCGCTTGTCGTTTAAATGGCTGGGCCACCTCCTTTACGGTCCTATTTATCGGCGCCAGCCAGAGTCGGCGGCGATAACTTGCCAATGCCCGGGTACGTGGGTGCCACAACTCCCCTAAAAG	TGCGCTTGTCGTTTAAATAATCAAGCCGTTCGTGGCGTCAATGCCGCGGCTTATATCCCTCGGAACTCATAATCTCCGTCCATAGGCATTTTTACACGCTCACATATAGGTCTAGTAGAAAG	0/1	15	15	29
Pig532	TATGCTCGTTCCCCGGGCAATCAAGCCGTTCGTGGCGTCAATGCCGCGGCTTATATCCCTCAGAGTCGGCGGCGATAACTTGCCAATGCCCGGGTACGTGGGTGCCACAACTCCCCTAAAAG	TATGCTCGTTCCCCGGGCGGCTGGTCCACCTCCTTTACGGTCCTATTTATCGGCGCCAGCCAGAGTCGGCGGCGATAACTTGCCAATGCCCGGGTACGTGGGTGCCACAACTCCCCTAAAAG	0/1	15	15	29
Pig533	TGCGCTTGTCGTTTAAATAATCAAGCCGTTCGTGGCGTCAATGCCGCGGCTTATATCCCTCGGAACTCATAATCTCCGTCCATAGGCATTTTTACACGCTCACATATAGGTCTAGTAGAAAG	TGCGCTTGTCGTTTAAATAATCAAGCCGTTCGTGGCGTCAATGCCGCGGCTTATATCCCTCGGAACTCATAATCTCCGTCCATAGGCATTTTTACACGCTCACATATAGGTCTAGTAGAAAG	0/0	14	14	29
Pig534	TGCGCTTGTCGTTTAAATAATCAAGCCGTTCGTGGCGTCAATGCCGCGGCTTATATCCCTCGGAACTCATAATCTCCGTCCATAGGCATTTTTACACGCTCACATATAGGTCTAGTAGAAAG	TATGCTCGTTCCCCGGGCAATCAAGCCGTTCGTGGCGTCAATGCCGCGGCTTATATCCCTCAGAGTCGGCGGCGATAACTTGCCAATGCCCGGGTACGTGGGTGCCACAACTCCCCTAAAAG	0/0	14	14	29
Pig535	TATGCTCGTTCCCCGGGCAATCAAGCCGTTCGTGGCGTCAATGCCGCGGCTTATATCCCTCAGAGTCGGCGGCGATAACTTGCCAATGCCCGGGTACGTGGGTGCCACAACTCCCCTAAAAG	TATGCTCGTTCCCCGGGCAATCAAGCCGTTCGTGGCGTCAATGCCGCGGCTTATATCCCTCGGAACTCATAATCTCCGTCCGTAGGCATTTTTACACGCTCACATATAGGTCTAGTAGAAAG	0/0	15	15	29
Pig536	TGCGCTTGTCGTTTAAATAATCAAGCCGTTCGTGGCGTCAATGCCGCGGCTTATATCCCTCGGAACTCATAATCTCCGTCCATAGGCATTTTTACACGCTCACATATAGGTCTAGTAGAAAG	TGCGCTTGTCGTTTAAATAATCAAGCCGTTCGTGGCGTCAATGCCGCGGCTTATATCCCTCGGAACTCATAATCTCCGTCCATAGGCATTTTTACACGCTCACATATAGGTCTAGTAGAAAG	0/0	14	14	29
Pig537	GGCCTCCACCGTTTAAATGGCTGGGCCGTTCGTGGCGTCAATGCCGCTATCGGCGCCAGCCAGAGTCGGCGGCGATAACTTGCCAATGCCCGGGTACGTGGGTGCCACAACTCCCCTAAAAG	TGCGCTTGTCGTTTAAATAATCAAGCCGTTCGTGGCGTCAATGCCGCGGCTTATATCCCTCGGAACTCATAATCTCCGTCCATAGGCATTTTTACACGCTCACATATAGGTCTAGTAGAAAG	0/1	15	15	29
Pig538	TATGCTCGTTCCCCGGGCAATCAAGCCGTTCGTGGCGTCAATGCCGCGGCTTATATCCCTCAGAGTCGGCGGCGATAACTTGCCAATGCCCGGGTACGTGGGTGCCACAACTCCCCTAAAAG	TATGCTCGTTCCCCGGGCAATCAAGCCGTTCGTGGCGTCAATGCCGCGGCTTATATCCCTCAGAGTCGGCGGCGATAACTTGCCAATGCCCGGGTACGTGGGTGCCACAACTCCCCTAAAAG	0/0	14	14	29
Pig539	TGCGCTTGTCGTTTAAATAATCAAGCCGTTCGTGGCGTCAATGCCGCGGCTTATATCCCTCGGAACTCATAATCTCCGTCCATAGGCATTTTTACACGCTCACATATAGGTCTAGTAGAAAG	TATGCTCGTTCCCCGGGCGGCTGGTCCACCTCCTTTACGGTCCTATTTATCGGCGCCAGCCAGAGTCGGCGGCGATAACTTGCCAATGCCCGGGTACGTGGGTGCCACAACTCCCCTAAAAG	0/1	14	15	29
Pig540	TGCGCTTGTCGTTTAAATAATCAAGCCGTTCGTGGCGTCAATGCCGCGGCTTATATCCCTCGGAACTCATAATCTCCGTCCATAGGCATTTTTACACGCTCACATATAGGTCTAGTAGAAAG	GGCCTCCACCGTTTAAATGGCTGGTCCACCTCCTTTACGGTCCTATTTATCGGCGCCAGCCAGAGTCGGCGGCGATAACTTGCCAATGCCCGGGTACGTGGGTGCCACAACTCCCCTAAAAG	0/1	15	15	29
Pig541	TGCGCTTGTCGTTTAAATAATCAAGCCGTTCGTGGCGTCAATGCCGCGGCTTATATTCCTCGGAACTCATAATCTCCGTCCATAGGCATTTTTACACGCTCACATATAGGTCTAGTAGAAAG	TATGCTCGTTCCCCGGGCGGCTGGTCCACCTCCTTTACGGTCCTATTTATCGGCGCCAGCCAGAGTCGGCGGCGATAACTTGCCAATGCCCGGGTACGTGGGTGCCACAACTCCCCTAAAAG	0/1	15	15	29
Pig542	TGCGCTTGTCGTTTAAATAATCAAGCCGTTCGTGGCGTCAATGCCGCGGCTTATATCCCTCGGAACTCATAATCTCCGTCCATAGGCATTTTTACACGCTCACATATAGGTCTAGTAGAAAG	TGCGCTTGTCGTTTAAATAATCAATCCACCTCCTTTACGGTCCTATTTATCGGCGCCAGCCAGAGTCGGCGGCGATAACTTGCCAATGCCCGGGTACGTGGGTGCCACAACTCCCCTAAAAG	0/1	15	15	29
Pig543	TGCGCTTGTCGTTTAAATAATCAAGCCGTTCGTGGCGTCAATGCCGCGGCTTATATCCCTCGGAACTCATAATCTCCGTCCATAGGCATTTTTACACGCTCACATATAGGTCTAGTAGAAAG	TATGCTCGTTCCCCGGGCAATCAATCCACCTCCTTTACGGTCCTATTTATCGGCGCCAGCCAGAGTCGGCGGCGATAACTTGCCAATGCCCGGGTACGTGGGTGCCACAACTCCCCTAAAAG	0/1	15	15	29
Pig544	TATGCTCGTTCCCCGGGCGGCTGGTCCACCTCCTTTACGGTCCTATTTATCGGCGCCAGCCAGAGTCGGCGGCGATAACTTGCCAATGCCCGGGTACGTGGGTGCCACAACTCCCCTAAAAG	TATGCTCGTTCCCCGGGCAATCAAGCCGTTCGTGGCGTCAATGCCGCGGCTTATATCCCTCAGAGTCGGCGGCGATAACTTGCCAATGCCCGGGTACGTGGGTGCCACAACTCCCCTAAAAG	0/1	15	15	29
Pig545	TGCGCTTGTCGTTTAAATAATCAAGCTGTTCGTGGCGTCAATGCCGCGGCTTATATCCCTCGGAACTCATAATCTCCGTCCATAGGCATTTTTACACGCTCACATATAGGTCTAGTAGAAAG	TATGCTCGTTCCCCGGGCGGCTGGTCCACCTCCTTTACGGTCCTATTTATCGGCGCCAGCCAGAGTCGGCGGCGATAACTTGCCAATGCCCGGGTACGTGGGTGCCACAACTCCCCTAAAAG	0/1	13	14	29
Pig546	TGCGCTTGTCGTTTAAATAATCAAGCCGTTCGTGGCGTCAATGCCGCGGCTTATATCCCTCGGAACTCATAATCTCCGTCCATAGGCATTTTTACACGCTCACATATAGGTCTAGTAGAAAG	TATGCTCGTTCCCCGGGCGGCTGGTTCACCTCCTTTACGGTCCTATTTATCGGCGCCAGCCAGAGTCGGCGGCGATAACTTGCCAATGCCCGGGTACGTGGGTGCCACAACTCCCCTAAAAG	0/1	15	15	29
Pig547	GGCCTCCACCGTTTAAATAATCAATCCACCTCCTTTACGGTCCTATTTATCGGCGCCAGCCAGAGTCGGCGGCGATAACTTGCCAATGCCCGGGTACGTGGGTGCCAAGGTCTAGTAGAAAG	TATGCTCGTTCCCCGGGCGGCTGGTCCACCTCCTTTACGGTCCTATTTATCGGCGCCAGCCAGAGTCGGCGGCGATAACTTGCCAATGCCCGGGTACGTGGGTGCCACAACTCCCCTAAAAG	1/1	15	15	29
Pig548	TATGCTCGTTCCCCGGGCGGCTGGTCCACCTCCTTTACGGTCCTATTTATCGGCGCCAGCCAGAGTCGGCGGCGATAACTTGCCAATGCCCGGGTACGTGGGTGCCACAACTCCCCTAAAAG	TATGCTCGTTCCCCGGGCAATCAAGCCGTTCGTGGCGTCAATGCCGCGGCTTATATCCCTCAGAGTCGGCGGCGATAACTTGCCAATGCCCGGGTACGTGGGTGCCACAACTCCCCTAAAAG	0/1	12	15	29
Pig549	TGCGCTTGTCGTTTAAATAATCAAGCCGTTCGTGGCGTCAATGCCGCGGCTTATATCCCTCGGAACTCATAATCTCCGTCCATAGGCATTTTTACACGCTCACATATAGGTCTAGTAGAAAG	TATGCTCGTTCCCCGGGCGGCTGGTCCACCTCCTTTACGGTCCTATTTATCGGCGCCAGCCAGAGTCGGCGGCGATAACTTGCCAATGCCCGGGTACGTGGGTGCCACAACTCCCCTAAAAG	0/1	15	15	29
Pig550	GGCCTCCACCGTTTAAATGGCTGGTCCACCTCCTTTACGGTCCTATTTATCGGCGCCAGCCAGAGTCGGCGGCGATAACTTGCCAATGCCCGGGTACGTGGGTGCCACAACTCCCCTAAAAG	TATGCTCGTTCCCCGGGCAATCAAGCCGTTCGTGGCGTCAATGCCGCGGCTTATATCCCTCAGAGTCGGCGGCGATAACTTGCCAATGCCCGGGTACGTGGGTGCCACAACTCCCCTAAAAG	0/1	15	15	29
Pig551	TGCGCTTGTCGTTTAAATAATCAAGCCGTTCGTGGCGTCAATGCCGCGGCTTATATCCCTCGGAACTCATAATCTCCGTCCATAGGCATTTTTACACGCTCACATATAGGTCTAGTAGAAAG	TATGCTCGTTCCCCGGGCGGCTGGTCCACCTCCTTTACGGTCCTATTTATCGGCGCCAGCCAGAGTCGGCGGCGATAACTTGCCAATGCCCGGGTACGTGGGTGCCACAACTCCCCTAAAAG	0/1	15	15	29
Pig552	GGCCTCCACCGTTTAAATGGCTGGTCCACCTCCTTTACGGTCCTATTTATCGGCGCCAGCCAGAGTCGGCGGCGATAACTTGCCAATGCCCGGGTACGTGGGTGCCACAACTCCCCTAAAAG	TGCGCTTGTCGTTTAAATAATCAAGTCATTCGTGGCGTCAACGCCGTGGCTTATATCCCTCGGAACTCATAATCTCCGTCCATAGGCATTTTTACACGCTCACATATAGGTCTAGTAGAAAG	0/1	15	15	29
Pig553	TGCGCTTGTCGTTTAAATAATCAAGCCGTTCGTGGCGTCAATGCCGCGGCTTATATCCCTCGGAACTCATAATCTCCGTCCATAGGCATTTTTACACGCTCACATATAGGTCTAGTAGAAAG	TGCGCTTGTCGTTTAAATAATCAAGCCGTTCGTGGCGTCAATGCCGCGGCTTATATCCCTCGGAACTCATAATCTCCGTCCATAGGCATTTTTACACGCTCACATATAGGTCTAGTAGAAAG	0/0	14	14	29
Pig554	TGCGCTTGTCGTTTAAATAATCAAGCCGTTCGTGGCGTCAATGCCGCGGCTTATATCCCTCGGAACTCATAATCTCCGTCCATAGGCATTTTTACACGCTCACATATAGGTCTAGTAGAAAG	TGCGCTTGTCGTTTAAATAATCAAGCCGTTCGTGGCGTCAATGCCGCGGCTTATATCCCTCGGAACTCATAATCTCCGTCCATAGGCATTTTTACACGCTCACATATAGGTCTAGTAGAAAG	0/0	14	14	29
Pig555	TGCGCTTGTCGTTTAAATAATCAAGCCGTTCGTGGCGTCAATGCCGCGGCTTATATCCCTCGGAACTCATAATCTCCGTCCATAGGCATTTTTACACGCTCACATATAGGTCTAGTAGAAAG	TATGCTCGTTCCCCGGGCAATCAAGCCGTTCGTGGCGTCAATGCCGCGGCTTATATCCCTCAGAGTCGGCGGCGATAACTTGCCAATGCCCGGGTACGTGGGTGCCACAACTCCCCTAAAAG	0/0	14	14	29
Pig556	TGCGCTTGTCGTTTAAATAATCAAGCCGTTCGTGGCGTCAATGCCGCGGCTTATATCCCTCGGAACTCATAATCTCCGTCCATAGGCATTTTTACACGCTCACATATAGGTCTAGTAGAAAG	TATGCTCGTTCCCCGGGCGGCTGGTCCACCTCCTTTACGGTCCTATTTATCGGCGCCAGCCAGAGTCGGCGGCGATAACTTGCCAATGCCCGGGTACGTGGGTGCCACAACTCCCCTAAAAG	0/1	15	15	29
Pig557	TGCGCTTGTCGTTTAAATAATCAAGCCGTTCGTGGCGTCAATGCCGCGGCTTATATCCCTCGGAACTCATAATCTCCGTCCATAGGCATTTTTACACGCTCACATATAGGTCTAGTAGAAAG	TATGCTCGTTCCCCGGGCGGCTGGTCCACCTCCTTTACGGTCCTATTTATCGGCGCCAGCCAGAGTCGGCGGCGATAACTTGCCAATGCCCGGGTACGTGGGTGCCACAACTCCCCTAAAAG	0/1	15	15	29
Pig558	TGCGCTTGTCGTTTAAATAATCAAGCCGTTCGTGGCGTCAATGCCGCGGCTTATATCCCTCGGAACTCATAATCTCCGTCCATAGGCATTTTTACACGCTCACATATAGGTCTAGTAGAAAG	TATGCTCGTTCCCCGGGCGGCTGGTCCACCTCCTTTACGGTCCTATTTATCGGCGCCAGCCAGAGTCGGCGGCGATAACTTGCCAATGCCCGGGTACGTGGGTGCCACAACTCCCCTAAAAG	0/1	15	15	29
Pig559	TGCGCTTGTCGTTTAAATAATCAAGCCGTTCGTGGCGTCAATGCCGCGGCTTATATCCCTCGGAACTCATAATCTCCGTCCATAGGCATTTTTACACGCTCACATATAGGTCTAGTAGAAAG	TATGCTCGTTCCCCGGGCGGCTGGTCCACCTCCTTTACGGTCCTATTTATCGGCGCCAGCCAGAGTCGGCGGCGATAACTTGCCAATGCCCGGGTACGTGGGTGCCACAACTCCCCTAAAAG	0/1	15	15	29
Pig560	TATGCTCGTTCCCCGGGCGGCTGGTCCACCTCCTTTACGGTCCTATTTATCGGCGCCAGCCAGAGTCGGCGGCGATAACTTGCCAATGCCCGGGTACGTGGGTGCCACAACTCCCCTAAAAG	TATGCTCGTTCCCCGGGCGGCTGGTCCACCTCCTTTACGGTCCTATTTATCGGCGCCAGCCAGAGTCGGCGGCGATAACTTGCCAATGCCCGGGTACGTGGGTGCCACAACTCCCCTAAAAG	1/1	15	15	29
Pig561	TGCGCTTGTCGTTTAAATAATCAAGCCGTTCGTGGCGTCAATGCCGCGGCTTATATCCCTCGGAACTCATAATCTCCGTCCATAGGCATTTTTACACGCTCACATATAGGTCTAGTAGAAAG	TGCGCTTGTCGTTTAAATAATCAAGCCGTTCGTGGCGTCAATGCCGCGGCTTATATCCCTCGGAACTCATAATCTCCGTCCATAGGCATTTTTACACGCTCACATATAGGTCTAGTAGAAAG	0/0	14	14	29
Pig562	TGCGCTTGTCGTTTAAATAATCAAGCCGTTCGTGGCGTCAATGCCGCGGCTTATATCCCTCGGAACTCATAATCTCCGTCCATAGGCATTTTTACACGCTCACATATAGGTCTAGTAGAAAG	TATGCTCGTTCCCCGGGCAATCAAGCCGTTCGTGGCGTCAATGCCGCGGCTTATATCCCTCAGAGTCGGCGGCGATAACTTGCCAATGCCCGGGTACGTGGGTGCCACAACTCCCCTAAAAG	0/0	14	14	29
Pig563	GGCCTCCACCGTTTAAATGGCTGGGCCGTTCGTGGCGTCAATGCCGCTATCGGCGCCAGCCAGAGTCGGCGGCGATAACTTGCCAATGCCCGGGTACGTGGGTGCCACAACTCCCCTAAAAG	TGCGCTTGTCGTTTAAATAATCAAGCCGTTCGTGGCGTCAATGCCGCGGCTTATATCCCTCGGAACTCATAATCTCCGTCCATAGGCATTTTTACACGCTCACATATAGGTCTAGTAGAAAG	0/1	15	15	29
Pig564	TGCGCTTGTCGTTTAAATAATCAAGCCGTTCGTGGCGTCAATGCCGCGGCTTATATCCCTCAGAGTCGGCGGCGATAACTTGCCAATGCCCGGGTACGTGGGTGCCACAACTCCCCTAAAAG	TATGCTCGTTCCCCGGGCAATCAATCCACCTCCTTTACGGTCCTATTTATCGGCGCCAGCCAGAGTCGGCGGCGATAACTTGCCAATGCCCGGGTACGTGGGTGCCACAACTCCCCTAAAAG	0/1	15	15	29
Pig565	TGCGCTTGTCGTTTAAATAATCAAGCCGTTCGTGGCGTCAATGCCGCGGCTTATATCCCTCAGAGTCGGCGGCGATAACTTGCCAATGCCCGGGTACGTGGGTGCCACAACTCCCCTAAAAG	TATGCTCGTTCCCCGGGCGGCTGGTCCACCTCCTTTACGGTCCTATTTATCGGCGCCAGCCAGAGTCGGCGGCGATAACTTGCCAATGCCCGGGTACGTGGGTGCCACAACTCCCCTAAAAG	0/1	15	15	29
Pig566	TGCGCTTGTCGTTTAAATAATCAAGCCGTTCGTGGCGTCAATGCCGCGGCTTATATTCCTCGGAACTCATAATCTCCGTCCATAGGCATTTTTACACGCTCACATATAGGTCTAGTAGAAAG	TATGCTCGTTCCCCGGGCGGCTGGTCCACCTCCTTTACGGTCCTATTTATCGGCGCCAGCCAGAGTCGGCGGCGATAACTTGCCAATGCCCGGGTACGTGGGTGCCACAACTCCCCTAAAAG	0/1	15	15	29
Pig567	TGCGCTTGTCGTTTAAATAATCAAGCCGTTCGTGGCGTCAATGCCGCGGCTTATATTAGCCAGAGTCGGCGGCGATAACTTGCCAATGCCCGGGTACGTGGGTGCCACAACTCCCCTAAAAG	TATGCTCGTTCCCCGGGCGGCTGGTCCACCTCCTTTACGGTCCTATTTATCGGCGCCCCTCGGAACTCATAATCTCCGTCCATAGGCATTTTTACACGCTCACATATAGGTCTAGTAGAAAG	0/0	15	15	29
Pig568	TGCGCTTGTCGTTTAAATAATCAAGCCGTTCGTGGCGTCAATGCCGCGGCTTATATCCCTCGGAACTCATAATCTCCGTCCATAGGCATTTTTACACGCTCACATATAGGTCTAGTAGAAAG	GGCCTCCACCGTTTAAATGGCTGGTCCACCTCCTTTACGGTCCTATTTATCGGCGCCAGCCAGAGTCGGCGGCGATAACTTGCCAATGCCCGGGTACGTGGGTGCCACAACTCCCCTAAAAG	0/1	15	15	29
Pig569	TATGCTCGTTCCCCGGGCGGCTGGTCCACCTCCTTTACGGTCCTATTTATCGGCGCCAGCCAGAGTCGGCGGCGATAACTTGCCAATGCCCGGGTACGTGGGTGCCACAACTCCCCTAAAAG	TATGCTCGTTCCCCGGGCAATCAAGCCGTTCGTGGCGTCAATGCCGCGGCTTATATCCCTCAGAGTCGGCGGCGATAACTTGCCAATGCCCGGGTACGTGGGTGCCACAACTCCCCTAAAAG	0/1	15	15	29
Pig570	TATGCTCGTTCCCCGGGCGGCTGGTCCACCTCCTTTACGGTCCTATTTATCGGCGCCAGCCAGAGTCGGCGGCGATAACTTGCCAATGCCCGGGTACGTGGGTGCCACAACTCCCCTAAAAG	TATGCTCGTTCCCCGGGCAATCAAGCCGTTCGTGGCGTCAATGCCGCGGCTTATATCCCTCAGAGTCGGCGGCGATAACTTGCCAATGCCCGGGTACGTGGGTGCCACAACTCCCCTAAAAG	0/1	15	15	29
Pig571	TATGCTCGTTCCCCGGGCGGCTGGTCCACCTCCTTTACGGTCCTATTTATCGGCGCCAGCCAGAGTCGGCGGCGATAACTTGCCAATGCCCGGGTACGTGGGTGCCACAACTCCCCTAAAAG	TGCGCTTGTCGTTTAAATGGCTGGGCCGTTCGTGGCGTCAATGCCGCTATCGGCGCCAGCCAGAGTCGGCGGCGATAACTTGCCAATGCCCGGGTACGTGGGTGCCACAACTCCCCTAAAAG	1/1	15	15	29
Pig572	TATGCTCGTTCCCCGGGCGGCTGGTCCACCTCCTTTACGGTCCTATTTATCGGCGCCAGCCAGAGTCGGCGGCGATAACTTGCCAATGCCCGGGTACGTGGGTGCCACAACTCCCCTAAAAG	TGCGCTTGTCGTTTAAATAATCAAGCCGTTCGTGGCGTCAATGCCGCGGCTTATATCCCTCGGAACTCATAATCTCCGTCCATAGGCATTTTTACACGCTCACATATAGGTCTAGTAGAAAG	0/1	12	15	29
Pig573	TGCGCTTGTCGTTTAAATAATCAAGCCGTTCGTGGCGTCAATGCCGCGGCTTATATCCCTCGGAACTCATAATCTCCGTCCATAGGCATTTTTACACGCTCACATATAGGTCTAGTAGAAAG	GGCCTCCACCGTTTAAATGGCTGGTCCACCTCCTTTACGGTCCTATTTATCGGCGCCAGCCAGAGTCGGCGGCGATAACTTGCCAATGCCCGGGTACGTGGGTGCCACAACTCCCCTAAAAG	0/1	15	15	29
Pig574	TATGCTCGTTCCCCGGGCGGCTGGTCCACCTCCTTTACGGTCCTATTTATCGGCGCCAGCCAGAGTCGGCGGCGATAACTTGCCAATGCCCGGGTACGTGGGTGCCACAACTCCCCTAAAAG	TATGCTCGTTCCCCGGGCAATCAAGCCGTTCGTGGCGTCAATGCCGCGGCTTATATCCCTCAGAGTCGGCGGCGATAACTTGCCAATGCCCGGGTACGTGGGTGCCACAACTCCCCTAAAAG	0/1	15	15	29
Pig575	TATGCTCGTTCCCCGGGCGGCTGGTCCACCTCCTTTACGGTCCTATTTATCGGCGCCAGCCAGAGTCGGCGGCGATAACTTGCCAATGCCCGGGTACGTGGGTGCCACAACTCCCCTAAAAG	TATGCTCGTTCCCCGGGCGGCTGGTCCACCTCCTTTACGGTCCTATTTATCGGCGCCAGCCAGAGTCGGCGGCGATAACTTGCCAATGCCCGGGTACGTGGGTGCCACAACTCCCCTAAAAG	1/1	15	15	29
Pig576	TGCGCTTGTCGTTTAAATAATCAAGCCGTTCGTGGCGTCAATGCCGCGGCTTATATCCCTCGGAACTCATAATCTCCGTCCATAGGCATTTTTACACGCTCACATATAGGTCTAGTAGAAAG	TATGCTCGTTCCCCGGGCGGCTGGTCCACCTCCTTTACGGTCCTATTTATCGGCGCCAGCCAGAGTCGGCGGCGATAACTTGCCAATGCCCGGGTACGTGGGTGCCACAACTCCCCTAAAAG	0/1	15	15	29
Pig577	TGCGCTTGTCGTTTAAATAATCAAGCTGTTCGTGGCGTCAATGCCGCGGCTTATATCCCTCGGAACTCATAATCTCCGTCCATAGGCATTTTTACACGCTCACATATAGGTCTAGTAGAAAG	TATGCTCGTTCCCCGGGCGGCTGGTCCACCTCCTTTACGGTCCTATTTATCGGCGCCAGCCAGAGTCGGCGGCGATAACTTGCCAATGCCCGGGTACGTGGGTGCCACAACTCCCCTAAAAG	0/1	15	15	29
Pig578	TGCGCTTGTCGTTTAAATAATCAAGCCGTTCGTGGCGTCAATGCCGCGGCTTATATCCCTCGGAACTCATAATCTCCGTCCATAGGCATTTTTACACGCTCACATATAGGTCTAGTAGAAAG	TATGCTCGTTCCCCGGGCGGCTGGTCCACCTCCTTTACGGTCCTATTTATCGGCGCCAGCCAGAGTCGGCGGCGATAACTTGCCAATGCCCGGGTACGTGGGTGCCACAACTCCCCTAAAAG	0/1	15	15	29
Pig579	TGCGCTTGTCGTTTAAATAATCAAGCCGTTCGTGGCGTCAATGCCGCGGCTTATATCCCTCGGAACTCATAATCTCCGTCCATAGGCATTTTTACACGCTCACATATAGGTCTAGTAGAAAG	GGCCTCCACCGTTTAAATGGCTGGGCCGTTCGTGGCGTCAATGCCGCTATCGGCGCCAGCCAGAGTCGGCGGCGATAACTTGCCAATGCCCGGGTACGTGGGTGCCACAACTCCCCTAAAAG	0/1	15	15	29
Pig580	TGCGCTTGTCGTTTAAATAATCAAGCCGTTCGTGGCGTCAATGCCGCGGCTTATATTCCTCGGAACTCATAATCTCCGTCCATAGGCATTTTTATACGTGGGTGCCACAACTCCCCTAAAAG	TATGCTCGTTCCCCGGGCAATCAAGCCGTTCGTGGCGTCAATGCCGCGGCTTATATCCCTCAGAGTCGGCGGCGATAACTTGCCAATGCCCGGGTACGTGGGTGCCACAACTCCCCTAAAAG	0/0	14	14	29
Pig581	TATGCTCGTTCCCCGGGCGGCTGGTCCACCTCCTTTACGGTCCTATTTATCGGCGCCAGCCAGAGTCGGCGGCGATAACTTGCCAATGCCCGGGTACGTGGGTGCCACAACTCCCCTAAAAG	TATGCTCGTTCCCCGGGCGGCTGGTCCACCTCCTTTACGGTCCTATTTATCGGCGCCAGCCAGAGTCGGCGGCGATAACTTGCCAATGCCCGGGTACGTGGGTGCCACAACTCCCCTAAAAG	1/1	15	15	29
Pig582	TGCGCTTGTCGTTTAAATAATCAAGCCGTTCGTGGCGTCAATGCCGCGGCTTATATCCCTCGGAACTCATAATCTCCGTCCATAGGCATTTTTACACGCTCACATATAGGTCTAGTAGAAAG	TGCGCTTGTCGTTTAAATGGCTGGGTCGTTCGTGGCGTCAATGCCGCTATCGGCGCCAGCCAGAGTCGGCGGCGATAACTTGCCAATGCCCGGGTACGTGGGTGCCACAACTCCCCTAAAAG	0/1	15	15	29
Pig583	TGCGCTTGTCGTTTAAATAATCAAGCCGTTCGTGGCGTCAATGCCGCGGCTTATATCCCTCGGAACTCATAATCTCCGTCCATAGGCATTTTTACACGCTCACATATAGGTCTAGTAGAAAG	TGCGCTTGTCGTTTAAATAATCAAGCCGTTCGTGGCGTCAATGCCGCGGCTTATATCCCTCGGAACTCATAATCTCCGTCCATAGGCATTTTTACACGCTCACATATAGGTCTAGTAGAAAG	0/0	15	15	29
Pig584	TGCGCTTGTCGTTTAAATAATCAAGCCGTTCGTGGCGTCAATGCCGCGGCTTATATCCCTCGGAACTCATAATCTCCGTCCATAGGCATTTTTACACGCTCACATATAGGTCTAGTAGAAAG	TGCGCTTGTCGTTTAAATAATCAAGCCGTTCGTGGCGTCAATGCCGCGGCTTATATCCCTCGGAACTCATAATCTCCGTCCATAGGCATTTTTACACGCTCACATATAGGTCTAGTAGAAAG	0/0	14	14	29
Pig585	TGCGCTTGTCGTTTAAATAATCAAGCCGTTCGTGGCGTCAATGCCGCGGCTTATATCCCTCGGAACTCATAATCTCCGTCCATAGGCATTTTTACACGCTCACATATAGGTCTAGTAGAAAG	TGCGCTTGTCGTTTAAATAATCAAGCCGTTCGTGGCGTCAATGCCGCGGCTTATATCCCTCGGAACTCATAATCTCCGTCCATAGGCATTTTTACACGCTCACATATAGGTCTAGTAGAAAG	0/0	18	14	29
Pig586	TGCGCTTGTCGTTTAAATAATCAAGCCGTTCGTGGCGTCAATGCCGCGGCTTATATCCCTCGGAACTCATAATCTCCGTCCATAGGCATTTTTACACGCTCACATATAGGTCTAGTAGAAAG	TATGCTCGTTCCCCGGGCGGCTGGTCCACCTCCTTTACGGTCCTATTTATCGGCGCCAGCCAGAGTCGGCGGCGATAACTTGCCAATGCCCGGGTACGTGGGTGCCACAACTCCCCTAAAAG	0/1	15	15	29
Pig587	TGCGCTTGTCGTTTAAATAATCAAGCCGTTCGTGGCGTCAATGCCGCGGCTTATATCCCTCGGAACTCATAATCTCCGTCCATAGGCATTTTTACACGCTCACATATAGGTCTAGTAGAAAG	TATGCTCGTTCCCCGGGCGGCTGGTCCACCTCCTTTACGGTCCTATTTATCGGCGCCAGCCAGAGTCGGCGGCGATAACTTGCCAATGCCCGGGTACGTGGGTGCCACAACTCCCCTAAAAG	0/1	15	15	29
Pig588	TATGCTCGTTCCCCGGGCAATCAAGCCGTTCGTGGCGTCAATGCCGCGGCTTATATTCCTCAGAGTCGGCGGCGATAACTTGCCAATGCCCGGGTACGTGGGTGCCACAACTCCCCTAAAAG	TATGCTCGTTCCCCGGGCAATCAAGCCGTTCGTGGCGTCAATGCCGCGGCTTATATCCCTCAGAGTCGGCGGCGATAACTTGCCAATGCCCGGGTACGTGGGTGCCACAACTCCCCTAAAAG	0/0	12	15	29
Pig589	TGCGCTTGTCGTTTAAATAATCAAGCCGTTCGTGGCGTCAATGCCGCGGCTTATATCCCTCGGAACTCATAATCTCCGTCCATAGGCATTTTTACACGCTCACATATAGGTCTAGTAGAAAG	TATGCTCGTTCCCCGGGCGGCTGGTTTACCTCCTTTACGGTCCTATTTATCGGCGCCAGCCAGAGTCGGCGGCGATAACTTGCCAATGCCCGGGTACGTGGGTGCCACAACTCCCCTAAAAG	0/1	15	15	29
Pig590	TGCGCTTGTCGTTTAAATAATCAAGCCGTTCGTGGCGTCAATGCCGCGGCTTATATCCCTCGGAACTCATAATCTCCGTCCATAGGCATTTTTACACGCTCACATATAGGTCTAGTAGAAAG	TGCGCTTGTCGTTTAAATAATCAAGCCGTTCGTGGCGTCAATGCCGCGGCTTATATCCCTCGGAACTCATAATCTCCGTCCATAGGCATTTTTACACGCTCACATATAGGTCTAGTAGAAAG	0/0	14	14	29
Pig591	GGCCTCCACCGTTTAAATGGCTGGGCCGTTCGTGGCGTCAATGCCGCTATCGGCGCCAGCCAGAGTCGGCGGCGATAACTTGCCAATGCCCGGGTACGTGGGTGCCACAACTCCCCTAAAAG	TATGCTCGTTCCCCGGGCGGCTGGTCCACCTCCTTTACGGTCCTATTTATCGGCGCCAGCCAGAGTCGGCGGCGATAACTTGCCAATGCCCGGGTACGTGGGTGCCACAACTCCCCTAAAAG	1/1	16	14	29
Pig592	TATGCTCGTTCCCCGGGCGGCTGGTCCACCTCCTTTACGGTCCTATTTATCGGCGCCAGCCAGAGTCGGCGGCGATAACTTGCCAATGCCCGGGTACGTGGGTGCCACAACTCCCCTAAAAG	TGCGCTTGTCGTTTAAATAATCAAGCTGTTCGTGGCGTCAATGCCGCGGCTTATATCCCTCGGAACTCATAATCTCCGTCCATAGGCATTTTTACACGCTCACATATAGGTCTAGTAGAAAG	0/1	15	15	29
Pig593	TGCGCTTGTCGTTTAAATAATCAAGCCGTTCGTGGCGTCAATGCCGCGGCTTATATCCCTCGGAACTCATAATCTCCGTCCATAGGCATTTTTACACGCTCACATATAGGTCTAGTAGAAAG	TATGCTCGTTCCCCGGGCGGCTGGTCCACCTCCTTTACGGTCCTATTTATCGGCGCCAGCCAGAGTCGGCGGCGATAACTTGCCAATGCCCGGGTACGTGGGTGCCACAACTCCCCTAAAAG	0/1	15	15	29
Pig594	TGCGCTTGTCGTTTAAATAATCAAGCCGTTCGTGGCGTCAATGCCGCGGCTTATATCCCTCGGAACTCATAATCTCCGTCCATAGGCATTTTTACACGCTCACATATAGGTCTAGTAGAAAG	TATGCTCGTTCCCCGGGCGGCTGGTCCACCTCCTTTACGGTCCTATTTATCGGCGCCAGCCAGAGTCGGCGGCGATAACTTGCCAATGCCCGGGTACGTGGGTGCCACAACTCCCCTAAAAG	0/1	15	15	29
Pig595	TATGCTCGTTCCCCGGGCGGCTGGTCCACCTCCTTTACGGTCCTATTTATCGGCGCCAGCCAGAGTCGGCGGCGATAACTTGCCAATGCCCGGGTACGTGGGTGCCACAACTCCCCTAAAAG	TGCGCTTGTCGTTTAAATAATCAAGCTGTTCGTGGCGTCAATGCCGCGGCTTATATCCCTCGGAACTCATAATCTCCGTCCATAGGCATTTTTACACGCTCACATATAGGTCTAGTAGAAAG	0/1	15	15	29
Pig596	TGCGCTTGTCGTTTAAATAATCAAGCCGTTCGTGGCGTCAATGCCGCGGCTTATATCCCTCGGAACTCATAATCTCCGTCCATAGGCATTTTTACACGCTCACATATAGGTCTAGTAGAAAG	TATGCTCGTTCCCCGGGCGGCTGGTCCACCTCCTTTACGGTCCTATTTATCGGCGCCAGCCAGAGTCGGCGGCGATAACTTGCCAATGCCCGGGTACGTGGGTGCCACAACTCCCCTAAAAG	0/1	15	15	29
Pig597	TATGCTCGTTCCCCGGGCAATCAAGCCGTTCGTGGCGTCAATGCCGCGGCTTATATCCCTCAGAGTCGGCGGCGATAACTTGCCAATGCCCGGGTACGTGGGTGCCACAACTCCCCTAAAAG	TATGCTCGTTCCCCGGGCGGCTGGTCCACCTCCTTTACGGTCCTATTTATCGGCGCCAGCCAGAGTCGGCGGCGATAACTTGCCAATGCCCGGGTACGTGGGTGCCACAACTCCCCTAAAAG	0/1	15	15	29
Pig598	GGCCTCCACCGTTTAAATGGCTGGTCCACCTCCTTTACGGTCCTATTTATCGGCGCCAGCCAGAGTCGGCGGCGATAACTTGCCAATGCCCGGGTACGTGGGTGCCACAACTCCCCTAAAAG	TGCGCTTGTCGTTTAAATAATCAAGCCGTTCGTGGCGTCAATGCCGCGGCTTATATCCCTCAGAGTCGGCGGCGATAACTTGCCAATGCCCGGGTACGTGGGTGCCACAACTCCCCTAAAAG	0/1	15	15	29
Pig599	TATGCTCGTTCCCCGGGCGGCTGGTCCACCTCCTTTACGGTCCTATTTATCGGCGCCAGCCAGAGTCGGCGGCGATAACTTGCCAATGCCCGGGTACGTGGGTGCCACAACTCCCCTAAAAG	TATGCTCGTTCCCCGGGCAATCAAGCCGTTCGTGGCGTCAATGCCGCGGCTTATATCCCTCAGAGTCGGCGGCGATAACTTGCCAATGCCCGGGTACGTGGGTGCCACAACTCCCCTAAAAG	0/1	15	15	29
Pig600	TGCGCTTGTCGTTTAAATAATCAAGCCGTTCGTGGCGTCAATGCCGCGGCTTATATCCCTCGGAACTCATAATCTCCGTCCATAGGCATTTTTACACGCTCACATATAGGTCTAGTAGAAAG	TATGCTCGTTCCCCGGGCGGCTGGTCCACCTCCTTTACGGTCCTATTTATCGGCGCCAGCCAGAGTCGGCGGCGATAACTTGCCAATGCCCGGGTACGTGGGTGCCACAACTCCCCTAAAAG	0/1	15	15	29
Pig601	TGCGCTTGTCGTTTAAATAATCAAGCCGTTCGTGGCGTCAATGCCGCGGCTTATATCCCTCGGAACTCATAATCTCCGTCCATAGGCATTTTTACACGCTCACATATAGGTCTAGTAGAAAG	GGCCTCCACCGTTTAAATGGCTGGGCCGTTCGTGGCGTCAATGCCGCTATCGGCGCCAGCTAAGACCGGCGGCGATAACTTGCCAATATCCGTGTGTACTCACATATAGGTCTAGTAGGGGA	0/1	15	15	29
Pig602	TGCGCTTGTCGTTTAAATAATCAAGCCGTTCGTGGCGTCAATGCCGCGGCTTATATCCCTCGGAACTCATAATCTCCGTCCATAGGCATTTTTACACGCTCACATATAGGTCTAGTAGAAAG	TATGCTCGTTCCCCGGGCAATCAAGCCGTTCGTGGCGTCAATGCCGCGGCTTATATCCCTCAGAGTCGGCGGCGATAACTTGCCAATGCCCGGGTACGTGGGTGCCACAACTCCCCTAAAAG	0/0	14	14	29
Pig603	TATGCTCGTTCCCCGGGCAATCAAGCCGTTCGTGGCGTCAATGCCGCGGCTTATATCCCTCAGAGTCGGCGGCGATAACTTGCCAATGCCCGGGTACGTGGGTGCCACAACTCCCCTAAAAG	TATGCTCGTTCCCCGGGCGGCTGGTCCACCTCCTTTACGGTCCTATTTATCGGCGCCAGCCAGAGTCGGCGGCGATAACTTGCCAATGCCCGGGTACGTGGGTGCCACAACTCCCCTAAAAG	0/1	15	15	29
Pig604	TGCGCTTGTCGTTTAAATAATCAAGTCATTCGTGGCGTCAACGCCGTGGCTTATATCCCTCGGAACTCATAATCTCCGTCCATAGGCATTTTTACACGCTCACATATAGGTCTAGTAGAAAG	TATGCTCGTTCCCCGGGCAATCAAGCCGTTCGTGGCGTCAATGCCGCGGCTTATATTCCTCAGAGTCGGCGGCGATAACTTGCCAATGCCCGGGTACGTGGGTGCCACAACTCCCCTAAAAG	0/0	14	14	29
Pig605	TGCGCTTGTCGTTTAAATAATCAAGCCGTTCGTGGCGTCAATGCCGCGGCTTATATCCCTCGGAACTCATAATCTCCGTCCATAGGCATTTTTACACGCTCACATATAGGTCTAGTAGAAAG	TATGCTCGTTCCCCGGGCGGCTGGTCTACCTCCTTTACGGTCCTATTTATCGGCGCCAGCCAGAGTCGGCGGCGATAACTTGCCAATGCCCGGGTACGTGGGTGCCACAACTCCCCTAAAAG	0/1	14	15	29
Pig606	TATGCTCGTTCCCCGGGCAATCAAGCCGTTCGTGGCGTCAATGCCGCGGCTTATATCCCTCAGAGTCGGCGGCGATAACTTGCCAATGCCCGGGTACGTGGGTGCCACAACTCCCCTAAAAG	TATGCTCGTTCCCCGGGCGGCTGGTCTACCTCCTTTACGGTCCTATTTATCGGCGCCAGCCAGAGTCGGCGGCGATAACTTGCCAATGCCCGGGTACGTGGGTGCCACAACTCCCCTAAAAG	0/1	15	15	29
Pig607	TATGCTCGTTCCCCGGGCAATCAAGCCGTTCGTGGCGTCAATGCCGCGGCTTATATTCCTCAGAGTCGGCGGCGATAACTTGCCAATGCCCGGGTACGTGGGTGCCACAACTCCCCTAAAAG	TATGCTCGTTCCCCGGGCGGCTGGTCCACCTCCTTTACGGTCCTATTTATCGGCGCCAGCCAGAGTCGGCGGCGATAACTTGCCAATGCCCGGGTACGTGGGTGCCACAACTCCCCTAAAAG	0/1	15	15	29
Pig608	TGCGCTTGTCGTTTAAATAATCAAGCCGTTCGTGGCGTCAATGCCGCGGCTTATATCCCTCGGAACTCATAATCTCCGTCCATAGGCATTTTTACACGCTCACATATAGGTCTAGTAGAAAG	TGCGCTTGTCGTTTAAATAATCAAGCCGTTCGTGGCGTCAATGCCGCGGCTTATATCCCTCGGAACTCATAATCTCCGTCCATAGGCATTTTTACACGCTCACATATAGGTCTAGTAGAAAG	0/0	14	14	29
Pig609	TGCGCTTGTCGTTTAAATAATCAAGCCGTTCGTGGCGTCAATGCCGCGGCTTATATCCCTCGGAACTCATAATCTCCGTCCATAGGCATTTTTACACGCTCACATATAGGTCTAGTAGAAAG	GGCCTCCACCGTTTAAATGGCTGGGCCGTTCGTGGCGTCAATGCCGCTATCGGCGCCAGCCAGAGTCGGCGGCGATAACTTGCCAATGCCCGGGTACGTGGGTGCCACAACTCCCCTAAAAG	0/1	15	15	29
Pig610	TGCGCTTGTCGTTTAAATAATCAAGCCGTTCGTGGCGTCAATGCCGCGGCTTATATCCCTCGGAACTCATAATCTCCGTCCATAGGCATTTTTACACGCTCACATATAGGTCTAGTAGAAAG	TGCGCTTGTCGTTTAAATAATCAAGCCGTTCGTGGCGTCAATGCCGCGGCTTATATTCCTCAGAGTCGGCGGCGATAACTTGCCAATGCCCGGGTACGTGGGTGCCACAACTCCCCTAAAAG	0/0	14	14	29
Pig611	TGCGCTTGTCGTTTAAATAATCAAGCCGTTCGTGGCGTCAATGCCGCGGCTTATATCCCTCGGAACTCATAATCTCCGTCCATAGGCATTTTTACACGCTCACATATAGGTCTAGTAGAAAG	TGCGCTTGTCGTTTAAATAATCAAGCCGTTCGTGGCGTCAATGCCGCGGCTTATATCCCTCGGAACTCATAATCTCCGTCCATAGGCATTTTTACACGCTCACATATAGGTCTAGTAGAAAG	0/0	14	14	29
Pig612	GGCCTCCACCGTTTAAATGGCTGGGCCGTTCGTGGCGTCAATGCCGCTATCGGCGCCAGCCAGAGTCGGCGGCGATAACTTGCCAATGCCCGGGTACGTGGGTGCCACAACTCCCCTAAAAG	TGCGCTTGTCGTTTAAATAATCAAGCCGTTCGTGGCGTCAATGCCGCGGCTTATATCCCTCGGAACTCATAATCTCCGTCCATAGGCATTTTTACACGCTCACATATAGGTCTAGTAGAAAG	0/1	15	15	29
Pig613	TGCGCTTGTCGTTTAAATAATCAAGCCGTTCGTGGCGTCAATGCCGCGGCTTATATCCCTCGGAACTCATAATCTCCGTCCATAGGCATTTTTACACGCTCACATATAGGTCTAGTAGAAAG	GGCCTCCACCGTTTAAATGGCTGGTCCACCTCCTTTACGGTCCTATTTATCGGCGCCAGCCAGAGTCGGCGGCGATAACTTGCCAATGCCCGGGTACGTGGGTGCCACAACTCCCCTAAAAG	0/1	15	15	29
Pig614	TGCGCTTGTCGTTTAAATAATCAAGCCGTTCGTGGCGTCAATGCCGCGGCTTATATCCCTCGGAACTCATAATCTCCGTCCATAGGCATTTTTACACGCTCACATATAGGTCTAGTAGAAAG	TATGCTCGTTCCCCGGGCGGCTGGTCCACCTCCTTTACGGTCCTATTTATCGGCGCCAGCCAGAGTCGGCGGCGATAACTTGCCAATGCCCGGGTACGTGGGTGCCACAACTCCCCTAAAAG	0/1	15	15	29
Pig615	TGCGCTTGTCGTTTAAATAATCAAGCCGTTCGTGGCGTCAATGCCGCGGCTTATATTCCTCGGAACTCATAATCTCCGTCCATAGGCATTTTTACACGCTCACATATAGGTCTAGTAGAAAG	TATGCTCGTTCCCCGGGCAATCAAGCCGTTCGTGGCGTCAATGCCGCGGCTTATATCCCTCAGAGTCGGCGGCGATAACTTGCCAATGCCCGGGTACGTGGGTGCCACAACTCCCCTAAAAG	0/0	14	14	29
Pig616	TGCGCTTGTCGTTTAAATAATCAAGCCGTTCGTGGCGTCAATGCCGCGGCTTATATCCCTCGGAACTCATAATCTCCGTCCATAGGCATTTTTACACGCTCACATATAGGTCTAGTAGAAAG	TATGCTCGTTCCCCGGGCGGCTGGTCCACCTCCTTTACGGTCCTATTTATCGGCGCCAGCCAGAGTCGGCGGCGATAACTTGCCAATGCCCGGGTACGTGGGTGCCACAACTCCCCTAAAAG	0/1	15	15	29
Pig617	TGCGCTTGTCGTTTAAATAATCAAGCCGTTCGTGGCGTCAATGCCGCGGCTTATATCCCTCGGAACTCATAATCTCCGTCCATAGGCATTTTTACACGCTCACATATAGGTCTAGTAGAAAG	TGCGCTTGTCGTTTAAATAATCAAGCCGTTCGTGGCGTCAATGCCGCGGCTTATATCCCTCGGAACTCATAATCTCCGTCCATAGGCATTTTTACACGCTCACATATAGGTCTAGTAGAAAG	0/0	14	14	29
Pig618	TGCGCTTGTCGTTTAAATAATCAAGCCGTTCGTGGCGTCAATGCCGCGGCTTATATCCCTCGGAACTCATAATCTCCGTCCATAGGCATTTTTACACGCTCACATATAGGTCTAGTAGAAAG	TATGCTCGTTCCCCGGGCGGCTGGTCCACCTCCTTTACGGTCCTATTTATCGGCGCCAGCCAGAGTCGGCGGCGATAACTTGCCAATGCCCGGGTACGTGGGTGCCACAACTCCCCTAAAAG	0/1	14	15	29
Pig619	TGCGCTTGTCGTTTAAATAATCAAGCCGTTCGTGGCGTCAATGCCGCGGCTTATATCCCTCGGAACTCATAATCTCCGTCCATAGGCATTTTTACACGCTCACATATAGGTCTAGTAGAAAG	TGCGCTTGTCGTTTAAATAATCAAGCCGTTCGTGGCGTCAATGCCGCGGCTTATATCCCTCGGAACTCATAATCTCCGTCCATAGGCATTTTTACACGCTCACATATAGGTCTAGTAGAAAG	0/0	15	15	29
Pig620	TGCGCTTGTCGTTTAAATAATCAAGCCGTTCGTGGCGTCAATGCCGCGGCTTATATCCCTCGGAACTCATAATCTCCGTCCATAGGCATTTTTACACGCTCACATATAGGTCTAGTAGAAAG	TGCGCTTGTCGTTTAAATAATCAAGCCGTTCGTGGCGTCAATGCCGCGGCTTATATCCCTCGGAACTCATAATCTCCGTCCATAGGCATTTTTACACGCTCACATATAGGTCTAGTAGAAAG	0/0	14	14	29
Pig621	TATGCTCGTCGTTTAAATAATCAAGCCGTTCGTGGCGTCAATGCCGCGGCTTATATTCCTCGGAACTCATAATCTCCGTCCATAGGCATTTTTACACGCTCACATATAGGTCTAGTAGAAAG	TATGCTCGTTCCCCGGGCGGCTGGTCCACCTCCTTTACGGTCCTATTTATCGGCGCCAGCCAGAGTCGGCGGCGATAACTTGCCAATGCCCGGGTACGTGGGTGCCACAACTCCCCTAAAAG	0/1	15	15	29
Pig622	TGCGCTTGTCGTTTAAATAATCAAGCCGTTCGTGGCGTCAATGCCGCGGCTTATATCCCTCGGAACTCATAATCTCCGTCCATAGGCATTTTTACACGCTCACATATAGGTCTAGTAGAAAG	TGCGCTTGTCGTTTAAATAATCAAGCCGTTCGTGGCGTCAATGCCGCGGCTTATATCCCTCGGAACTCATAATCTCCGTCCATAGGCATTTTTACACGCTCACATATAGGTCTAGTAGAAAG	0/0	14	15	29
Pig623	TATGCTCGTTCCCCGGGCGGCTGGGTCGTTCGTGGCGTCAATGCCGCGGCTTATATTCCTCGGAACTCATAATCTCCGTCCATAGGCATTTTTACACGCTCACATATAGGTCTAGTAGAAAG	GGCCTCCACCGTTTAAATGGCTGGTCCACCTCCTTTACGGTCCTATTTATCGGCGCCAGCCAGAGTCGGCGGCGATAACTTGCCAATGCCCGGGTACGTGGGTGCCACAACTCCCCTAAAAG	0/1	15	15	29
Pig624	TGCGCTTGTCGTTTAAATAATCAAGCCGTTCGTGGCGTCAATGCCGCGGCTTATATCCCTCGGAACTCATAATCTCCGTCCATAGGCATTTTTACACGCTCACATATAGGTCTAGTAGAAAG	GGCCTCCACCGTTTAAATGGCTGGGCCGTTCGTGGCGTCAATGCCGCTATCGGCGCCAGCCAGAGTCGGCGGCGATAACTTGCCAATGCCCGGGTACGTGGGTGCCACAACTCCCCTAAAAG	0/1	15	15	29
Pig625	TGCGCTTGTCGTTTAAATAATCAAGCCGTTCGTGGCGTCAATGCCGCGGCTTATATCCCTCGGAACTCATAATCTCCGTCCATAGGCATTTTTACACGCTCACATATAGGTCTAGTAGAAAG	GGCCTCCACCGTTTAAATGGCTGGGCCGTTCGTGGCGTCAATGCCGCTATCGGCGCCAGCTAAGACCGGCGGCGATAACTTGCCAATATCCGTGTGTACTCACATATAGGTCTAGTAGGGGA	0/1	14	14	29
Pig626	GGCCTCCACCGTTTAAATGGCTGGTCCACCTCCTTTACGGTCCTATTTATCGGCGCCAGCCAGAGTCGGCGGCGATAACTTGCCAATGCCCGGGTACGTGGGTGCCACAACTCCCCTAAAAG	TGCGCTTGTCGTTTAAATAATCAAGCTGTTCGTGGCGTCAATGCCGCGGCTTATATCCCTCGGAACTCATAATCTCCGTCCATAGGCATTTTTACACGCTCACATATAGGTCTAGTAGAAAG	0/1	15	14	29
Pig627	TGCGCTTGTCGTTTAAATAATCAAGCCGTTCGTGGCGTCAATGCCGCGGCTTATATCCCTCGGAACTCATAATCTCCGTCCATAGGCATTTTTACACGCTCACATATAGGTCTAGTAGAAAG	TATGCTCGTTCCCCGGGCAATCAAGCCGTTCGTGGCGTCAATGCCGCGGCTTATATCCCTCAGAGTCGGCGGCGATAACTTGCCAATGCCCGGGTACGTGGGTGCCACAACTCCCCTAAAAG	0/0	14	14	29
Pig628	TGCGCTTGTCGTTTAAATAATCAAGCCGTTCGTGGCGTCAATGCCGCGGCTTATATCCCTCAGAGTCGGCGGCGATAACTTGCCAATGCCCGGGTACGTGGGTGCCACAACTCCCCTAAAAG	TATGCTCGTTCCCCGGGCAATCAAGCCGTTCGTGGCGTCAATGCCGCGGCTTATATTCCTCAGAGTCGGCGGCGATAACTTGCCAATGCCCGGGTACGTGGGTGCCACAACTCCCCTAAAAG	0/0	15	15	29
Pig629	GGCCTCCACCGTTTAAATGGCTGGGCCGTTCGTGGCGTCAATGCCGCTATCGGCGCCAGCCAGAGTCGGCGGCGATAACTTGCCAATGCCCGGGTACGTGGGTGCCACAACTCCCCTAAAAG	TATGCTCGTTCCCCGGGCAATCAAGCCGTTCGTGGCGTCAATGCCGCGGCTTATATCCCTCAGAGTCGGCGGCGATAACTTGCCAATGCCCGGGTACGTGGGTGCCACAACTCCCCTAAAAG	0/1	15	15	29
Pig630	TGCGCTTGTCGTTTAAATAATCAAGCCGTTCGTGGCGTCAATGCCGCGGCTTATATCCCTCGGAACTCATAATCTCCGTCCATAGGCATTTTTACACGCTCACATATAGGTCTAGTAGAAAG	TATGCTCGTTCCCCGGGCGGCTGGTCCACCTCCTTTACGGTCCTATTTATCGGCGCCAGCCAGAGTCGGCGGCGATAACTTGCCAATGCCCGGGTACGTGGGTGCCACAACTCCCCTAAAAG	0/1	15	15	29
Pig631	TGCGCTTGTCGTTTAAATAATCAAGCCGTTCGTGGCGTCAATGCCGCGGCTTATATTCCTCGGAACTCATAATCTCCGTCCATAGGCATTTTTATACGTGGGTGCCACAACTCCCCTAAAAG	TATGCTCGTTCCCCGGGCAATCAAGCCGTTCGTGGCGTCAATGCCGCGGCTTATATCCCTCAGAGTCGGCGGCGATAACTTGCCAATGCCCGGGTACGTGGGTGCCACAACTCCCCTAAAAG	0/0	14	14	29
Pig632	TATGCTCGTTCCCCGGGCGGCTGGGTCGTTCGTGGCGTCAATGCCGCGGCTTATATCCCTCGGAACTCATAATCTCCGTCCATAGGCATTTTTACACGCTCACATATAGGTCTAGTAGAAAG	TGCGCTTGTCGTTTAAATGGCTGGGTCGTTCGTGGCGTCAATGCCGCTATCGGCGCCAGCCAGAGTCGGCGGCGATAACTTGCCAATGCCCGGGTACGTGGGTGCCACAACTCCCCTAAAAG	0/1	15	15	29
Pig633	TGCGCTTGTCGTTTAAATGGCTGGTTCACCTCCTTTACGGTCCTATTGATCGGCGCCAGCCAGAGTCGGCGGCGATAACTTGCCAATGCCCGTGTACGTGGGTGCCACAACTCCCCTAAAAG	TATGCTCGTTCCCCGGGCAATCAAGCCGTTCGTGGCGTCAATGCCGCGGCTTATATTCCTCAGAGTCGGCGGCGATAACTTGCCAATGCCCGGGTACGTGGGTGCCACAACTCCCCTAAAAG	0/1	15	15	29
Pig634	TATGCTCGTTCCCCGGGCGGCTGGTCCACCTCCTTTACGGTCCTATTTATCGGCGCCAGCCAGAGTCGGCGGCGATAACTTGCCAATGCCCGGGTACGTGGGTGCCACAACTCCCCTAAAAG	TATGCTCGTTCCCCGGGCAATCAAGCCGTTCGTGGCGTCAATGCCGCGGCTTATATCCCTCAGAGTCGGCGGCGATAACTTGCCAATGCCCGGGTACGTGGGTGCCACAACTCCCCTAAAAG	0/1	15	15	29
Pig635	TGCGCTTGTCGTTTAAATAATCAAGCCGTTCGTGGCGTCAATGCCGCGGCTTATATCCCTCGGAACTCATAATCTCCGTCCATAGGCATTTTTACACGCTCACATATAGGTCTAGTAGAAAG	TATGCTCGTTCCCCGGGCGGCTGGTCCACCTCCTTTACGGTCCTATTTATCGGCGCCAGCCAGAGTCGGCGGCGATAACTTGCCAATGCCCGGGTACGTGGGTGCCACAACTCCCCTAAAAG	0/1	15	15	29
Pig636	TATGCTCGTTCCCCGGGCGGCTGGTCCACCTCCTTTACGGTCCTATTTATCGGCGCCAGCCAGAGTCGGCGGCGATAACTTGCCAATGCCCGGGTACGTGGGTGCCACAACTCCCCTAAAAG	TATGCTCGTTCCCCGGGCAATCAAGCCGTTCGTGGCGTCAATGCCGCGGCTTATATCCCTCAGAGTCGGCGGCGATAACTTGCCAATGCCCGGGTACGTGGGTGCCACAACTCCCCTAAAAG	0/1	15	15	29
Pig637	GGCCTCCACCGTTTAAATGGCTGGGCCGTTCGTGGCGTCAATGCCGCTATCGGCGCCAGCTAAGACCGGCGGCGATAACTTGCCAATATCCGTGTGTACTCACATATAGGTCTAGTAGGGGA	TATGCTCGTTCCCCGGGCGGCTGGTCCACCTCCTTTACGGTCCTATTTATCGGCGCCAGCCAGAGTCGGCGGCGATAACTTGCCAATGCCCGGGTACGTGGGTGCCACAACTCCCCTAAAAG	1/1	15	16	29
Pig638	GGCCTCCACCGTTTAAATGGCTGGGCCGTTCGTGGCGTCAATGCCGCTATCGGCGCCAGCCAGAGTCGGCGGCGATAACTTGCCAATGCCCGGGTACGTGGGTGCCACAACTCCCCTAAAAG	GGCCTCCACCGTTTAAATGGCTGGGCCGTTCGTGGCGTCAATGCCGCTATCGGCGCCAGCTAAGACCGGCGGCGATAACTTGCCAATATCCGTGTGTACTCACATATAGGTCTAGTAGGGGA	1/1	14	15	29
Pig639	TGCGCTTGTCGTTTAAATAATCAAGCCGTTCGTGGCGTCAATGCCGCGGCTTATATCCCTCGGAACTCATAATCTCCGTCCATAGGCATTTTTACACGCTCACATATAGGTCTAGTAGAAAG	TGCGCTTGTCGTTTAAATGGCTGGGCCGTTCGTGGCGTCAATGCCGCTATCGGCGCCAGCCAGAGTCGGCGGCGATAACTTGCCAATGCCCGGGTACGTGGGTGCCACAACTCCCCTAAAAG	0/1	15	15	29
Pig640	TGCGCTTGTCGTTTAAATAATCAAGCCGTTCGTGGCGTCAATGCCGCGGCTTATATCCCTCGGAACTCATAATCTCCGTCCATAGGCATTTTTACACGCTCACATATAGGTCTAGTAGAAAG	TATGCTCGTTCCCCGGGCGGCTGGTCCACCTCCTTTACGGTCCTATTTATCGGCGCCAGCCAGAGTCGGCGGCGATAACTTGCCAATGCCCGGGTACGTGGGTGCCACAACTCCCCTAAAAG	0/1	15	15	29
Pig641	TGCGCTTGTCGTTTAAATAATCAAGCCGTTCGTGGCGTCAATGCCGCGGCTTATATCCCTCGGAACTCATAATCTCCGTCCATAGGCATTTTTACACGCTCACATATAGGTCTAGTAGAAAG	TGCGCTTGTCGTTTAAATAATCAAGCCGTTCGTGGCGTCAATGCCGCGGCTTATATCCCTCGGAACTCATAATCTCCGTCCATAGGCATTTTTACACGCTCACATATAGGTCTAGTAGAAAG	0/0	14	14	29
Pig642	TGCGCTTGTCGTTTAAATAATCAAGCCGTTCGTGGCGTCAATGCCGCGGCTTATATCCCTCGGAACTCATAATCTCCGTCCATAGGCATTTTTACACGCTCACATATAGGTCTAGTAGAAAG	TATGCTCGTTCCCCGGGCGGCTGGTCCACCTCCTTTACGGTCCTATTTATCGGCGCCAGCCAGAGTCGGCGGCGATAACTTGCCAATGCCCGGGTACGTGGGTGCCACAACTCCCCTAAAAG	0/1	15	15	29
Pig643	GGCCTCCACCGTTTAAATGGCTGGGCCGTTCGTGGCGTCAATGCCGCTATCGGCGCCAGCTAAGACCGGCGGCGATAACTTGCCAATATCCGTGTGTACTCACATATAGGTCTAGTAGGGGA	TATGCTCGTTCCCCGGGCAATCAAGCCGTTCGTGGCGTCAATGCCGCGGCTTATATCCCTCAGAGTCGGCGGCGATAACTTGCCAATGCCCGGGTACGTGGGTGCCACAACTCCCCTAAAAG	0/1	15	15	29
Pig644	TGCGCTTGTCGTTTAAATAATCAAGCCGTTCGTGGCGTCAATGCCGCGGCTTATATCCCTCGGAACTCATAATCTCCGTCCATAGGCATTTTTACACGCTCACATATAGGTCTAGTAGAAAG	GGCCTCCACCGTTTAAATGGCTGGGCCGTTCGTGGCGTCAATGCCGCTATCGGCGCCAGCCAGAGTCGGCGGCGATAACTTGCCAATGCCCGGGTACGTGGGTGCCACAACTCCCCTAAAAG	0/1	15	15	29
Pig645	TGCGCTTGTCGTTTAAATAATCAAGCCGTTCGTGGCGTCAATGCCGCGGCTTATATCCCTCGGAACTCATAATCTCCGTCCATAGGCATTTTTACACGCTCACATATAGGTCTAGTAGAAAG	TGCGCTTGTCGTTTAAATGGCTGGGTCGTTCGTGGCGTCAATGCCGCTATCGGCGCCAGCCAGAGTCGGCGGCGATAACTTGCCAATGCCCGGGTACGTGGGTGCCACAACTCCCCTAAAAG	0/1	15	15	29
Pig646	TGCGCTTGTCGTTTAAATAATCAAGCCGTTCGTGGCGTCAATGCCGCGGCTTATATCCCTCGGAACTCATAATCTCCGTCCATAGGCATTTTTACACGCTCACATATAGGTCTAGTAGAAAG	TATGCTCGTTCCCCGGGCGGCTGGTCCACCTCCTTTACGGTCCTATTTATCGGCGCCAGCCAGAGTCGGCGGCGATAACTTGCCAATGCCCGGGTACGTGGGTGCCACAACTCCCCTAAAAG	0/1	15	15	29
Pig647	TGCGCTTGTCGTTTAAATAATCAAGCCGTTCGTGGCGTCAATGCCGCGGCTTATATCCCTCGGAACTCATAATCTCCGTCCATAGGCATTTTTACACGCTCACATATAGGTCTAGTAGAAAG	TATGCTCGTTCCCCGGGCGGCTGGTCCACCTCCTTTACGGTCCTATTTATCGGCGCCAGCCAGAGTCGGCGGCGATAACTTGCCAATGCCCGGGTACGTGGGTGCCACAACTCCCCTAAAAG	0/1	15	15	29
Pig648	TGCGCTTGTCGTTTAAATAATCAAGCCGTTCGTGGCGTCAATGCCGCGGCTTATATCCCTCGGAACTCATAATCTCCGTCCATAGGCATTTTTACACGCTCACATATAGGTCTAGTAGAAAG	TGCGCTTGTCGTTTAAATAATCAAGCCGTTCGTGGCGTCAATGCCGCGGCTTATATCCCTCGGAACTCATAATCTCCGTCCATAGGCATTTTTACACGCTCACATATAGGTCTAGTAGAAAG	0/0	14	14	29
Pig649	TGCGCTTGTCGTTTAAATAATCAAGCCGTTCGTGGCGTCAATGCCGCGGCTTATATCCCTCGGAACTCATAATCTCCGTCCATAGGCATTTTTACACGCTCACATATAGGTCTAGTAGAAAG	TATGCTCGTTCCCCGGGCGGCTGGTCCACCTCCTTTACGGTCCTATTTATCGGCGCCAGCCAGAGTCGGCGGCGATAACTTGCCAATGCCCGGGTACGTGGGTGCCACAACTCCCCTAAAAG	0/1	15	15	29
Pig650	GGCCTCCACCGTTTAAATGGCTGGTCCACCTCCTTTACGGTCCTATTTATCGGCGCCAGCCAGAGTCGGCGGCGATAACTTGCCAATGCCCGGGTACGTGGGTGCCACAACTCCCCTAAAAG	TATGCTCGTTCCCCGGGCAATCAAGCCGTTCGTGGCGTCAATGCCGCGGCTTATATTCCTCAGAGTCGGCGGCGATAACTTGCCAATGCCCGGGTACGTGGGTGCCACAACTCCCCTAAAAG	0/1	15	15	29
Pig651	TGCGCTTGTCGTTTAAATAATCAAGCCGTTCGTGGCGTCAATGCCGCGGCTTATATCCCTCGGAACTCATAATCTCCGTCCATAGGCATTTTTACACGCTCACATATAGGTCTAGTAGAAAG	TGCGCTTGTCGTTTAAATAATCAAGCCGTTCGTGGCGTCAATGCCGCGGCTTATATCCCTCGGAACTCATAATCTCCGTCCATAGGCATTTTTACACGCTCACATATAGGTCTAGTAGAAAG	0/0	14	14	29
Pig652	TATGCTCGTTCCCCGGGCGGCTGGGTCGTTCGTGGCGTCAATGCCGCGGCTTATATCCCTCGGAACTCATAATCTCCGTCCATAGGCATTTTTACACGCTCACATATAGGTCTAGTAGAAAG	TATGCTCGTTCCCCGGGCGGCTGGTCCACCTCCTTTACGGTCCTATTTATCGGCGCCAGCCAGAGTCGGCGGCGATAACTTGCCAATGCCCGGGTACGTGGGTGCCACAACTCCCCTAAAAG	0/1	15	15	29
Pig653	TATGCTCGTTCCCCGGGCGGCTGGGTCGTTCGTGGCGTCAATGCCGCGGCTTATATTCCTCGGAACTCATAATCTCCGTCCATAGGCATTTTTACACGCTCACATATAGGTCTAGTAGAAAG	TATGCTCGTTCCCCGGGCGGCTGGTCCACCTCCTTTACGGTCCTATTTATCGGCGCCAGCCAGAGTCGGCGGCGATAACTTGCCAATGCCCGGGTACGTGGGTGCCACAACTCCCCTAAAAG	0/1	15	15	29
Pig654	TGCGCTTGTCGTTTAAATAATCAAGCCGTTCGTGGCGTCAATGCCGCGGCTTATATCCCTCGGAACTCATAATCTCCGTCCATAGGCATTTTTACACGCTCACATATAGGTCTAGTAGAAAG	TATGCTCGTTCCCCGGGCGGCTGGTCCACCTCCTTTACGGTCCTATTTATCGGCGCCAGCCAGAGTCGGCGGCGATAACTTGCCAATGCCCGGGTACGTGGGTGCCACAACTCCCCTAAAAG	0/1	15	15	29
Pig655	TATGCTCGTTCCCCGGGCGGCTGGTCCACCTCCTTTACGGTCCTATTTATCGGCGCCAGCCAGAGTCGGCGGCGATAACTTGCCAATGCCCGGGTACGTGGGTGCCACAACTCCCCTAAAAG	TATGCTCGTTCCCCGGGCAATCAAGCCGTTCGTGGCGTCAATGCCGCGGCTTATATCCCTCAGAGTCGGCGGCGATAACTTGCCAATGCCCGGGTACGTGGGTGCCACAACTCCCCTAAAAG	0/1	15	15	29
Pig656	TGCGCTTGTCGTTTAAATAATCAAGCCGTTCGTGGCGTCAATGCCGCGGCTTATATCCCTCGGAACTCATAATCTCCGTCCATAGGCATTTTTACACGCTCACATATAGGTCTAGTAGAAAG	TATGCTCGTTCCCCGGGCGGCTGGTCCACCTCCTTTACGGTCCTATTTATCGGCGCCAGCCAGAGTCGGCGGCGATAACTTGCCAATGCCCGGGTACGTGGGTGCCACAACTCCCCTAAAAG	0/1	15	15	29
Pig657	TGCGCTTGTCGTTTAAATAATCAAGCCGTTCGTGGCGTCAATGCCGCGGCTTATATCCCTCGGAACTCATAATCTCCGTCCATAGGCATTTTTACACGCTCACATATAGGTCTAGTAGAAAG	TGCGCTTGTCGTTTAAATAATCAAGCCGTTCGTGGCGTCAATGCCGCGGCTTATATCCCTCGGAACTCATAATCTCCGTCCATAGGCATTTTTACACGCTCACATATAGGTCTAGTAGAAAG	0/0	14	14	29
Pig658	TGCGCTTGTCGTTTAAATAATCAAGCCGTTCGTGGCGTCAATGCCGCGGCTTATATCCCTCGGAACTCATAATCTCCGTCCATAGGCATTTTTACACGCTCACATATAGGTCTAGTAGAAAG	TGCGCTTGTCGTTTAAATAATCAAGCCGTTCGTGGCGTCAATGCCGCGGCTTATATCCCTCGGAACTCATAATCTCCGTCCATAGGCATTTTTACACGCTCACATATAGGTCTAGTAGAAAG	0/0	14	14	29
Pig659	TGCGCTTGTCGTTTAAATAATCAAGCCGTTCGTGGCGTCAATGCCGCGGCTTATATCCCTCGGAACTCATAATCTCCGTCCATAGGCATTTTTACACGCTCACATATAGGTCTAGTAGAAAG	TATGCTCGTTCCCCGGGCGGCTGGTCCACCTCCTTTACGGTCCTATTTATCGGCGCCAGCCAGAGTCGGCGGCGATAACTTGCCAATGCCCGGGTACGTGGGTGCCACAACTCCCCTAAAAG	0/1	15	15	29
Pig660	TGCGCTTGTCGTTTAAATAATCAAGCCGTTCGTGGCGTCAATGCCGCGGCTTATATCCCTCGGAACTCATAATCTCCGTCCATAGGCATTTTTACACGCTCACATATAGGTCTAGTAGAAAG	TGCGCTTGTCGTTTAAATAATCAAGCCGTTCGTGGCGTCAATGCCGCGGCTTATATCCCTCGGAACTCATAATCTCCGTCCATAGGCATTTTTACACGCTCACATATAGGTCTAGTAGAAAG	0/0	14	14	29
Pig661	TGCGCTTGTCGTTTAAATGGCTGGTCCACCTCCTTTACGGTCCTATTTATCGGCGCCAGCCAGAGTCGGCGGCGATAACTTGCCAATGCCCGGGTACGTGGGTGCCACAACTCCCCTAAAAG	TATGCTCGTTCCCCGGGCAATCAAGCCGTTCGTGGCGTCAATGCCGCGGCTTATATTCCTCAGAGTCGGCGGCGATAACTTGCCAATGCCCGGGTACGTGGGTGCCACAACTCCCCTAAAAG	0/1	15	15	29
Pig662	TGCGCTTGTCGTTTAAATAATCAAGCCGTTCGTGGCGTCAATGCCGCGGCTTATATCCCTCGGAACTCATAATCTCCGTCCATAGGCATTTTTACACGCTCACATATAGGTCTAGTAGAAAG	TGCGCTTGTCGTTTAAATAATCAAGCCGTTCGTGGCGTCAATGCCGCGGCTTATATCCCTCGGAACTCATAATCTCCGTCCATAGGCATTTTTACACGCTCACATATAGGTCTAGTAGAAAG	0/0	14	14	29
Pig663	TGCGCTTGTCGTTTAAATAATCAAGCCGTTCGTGGCGTCAATGCCGCGGCTTATATCCCTCGGAACTCATAATCTCCGTCCATAGGCATTTTTACACGCTCACATATAGGTCTAGTAGAAAG	TGCGCTTGTCGTTTAAATGGCTGGTCCACCTCCTTTACGGTCCTATTTATCGGCGCCAGCCAGAGTCGGCGGCGATAACTTGCCAATGCCCGGGTACGTGGGTGCCACAACTCCCCTAAAAG	0/1	15	15	29
Pig664	TGCGCTTGTCGTTTAAATAATCAAGCCGTTCGTGGCGTCAATGCCGCGGCTTATATTCCTCGGAACTCATAATCTCCGTCCATAGGCATTTTTATACGTGGGTGCCACAACTCCCCTAAAAG	TGCGCTTGTCGTTTAAATAATCAAGCCGTTCGTGGCGTCAATGCCGCGGCTTATATCCCTCGGAACTCATAATCTCCGTCCATAGGCATTTTTACACGCTCACATATAGGTCTAGTAGAAAG	0/0	14	15	29
Pig665	TATGCTCGTTCCCCGGGCAATCAAGCCGTTCGTGGCGTCAATGCCGCGGCTTATATCCCTCAGAGTCGGCGGCGATAACTTGCCAATGCCCGGGTACGTGGGTGCCACAACTCCCCTAAAAG	TATGCTCGTTCCCCGGGCGGCTGGTCCACCTCCTTTACGGTCCTATTTATCGGCGCCAGCCAGAGTCGGCGGCGATAACTTGCCAATGCCCGGGTACGTGGGTGCCACAACTCCCCTAAAAG	0/1	15	15	29
Pig666	TGCGCTTGTCGTTTAAATAATCAAGCCGTTCGTGGCGTCAATGCCGCGGCTTATATCCCTCGGAACTCATAATCTCCGTCCATAGGCATTTTTACACGCTCACATATAGGTCTAGTAGAAAG	TATGCTCGTTCCCCGGGCGGCTGGTCCACCTCCTTTACGGTCCTATTTATCGGCGCCAGCCAGAGTCGGCGGCGATAACTTGCCAATGCCCGGGTACGTGGGTGCCACAACTCCCCTAAAAG	0/1	15	15	29
Pig667	TATGCTCGTTCCCCGGGCGGCTGGTCCACCTCCTTTACGGTCCTATTTATCGGCGCCAGCCAGAGTCGGCGGCGATAACTTGCCAATGCCCGGGTACGTGGGTGCCACAACTCCCCTAAAAG	TATGCTCGTTCCCCGGGCGGCTGGTCCACCTCCTTTACGGTCCTATTTATCGGCGCCAGCCAGAGTCGGCGGCGATAACTTGCCAATGCCCGGGTACGTGGGTGCCACAACTCCCCTAAAAG	1/1	15	15	29
Pig668	TGCGCTTGTCGTTTAAATAATCAAGCCGTTCGTGGCGTCAATGCCGCGGCTTATATCCCTCGGAACTCATAATCTCCGTCCATAGGCATTTTTACACGCTCACATATAGGTCTAGTAGAAAG	GGCCTCCACCGTTTAAATGGCTGGGCCGTTCGTGGCGTCAATGCCGCTATCGGCGCCAGCCAGAGTCGGCGGCGATAACTTGCCAATGCCCGGGTACGTGGGTGCCACAACTCCCCTAAAAG	0/1	15	15	29
Pig669	TGCGCTTGTCGTTTAAATAATCAAGCCGTTCGTGGCGTCAATGCCGCGGCTTATATCCCTCGGAACTCATAATCTCCGTCCATAGGCATTTTTACACGCTCACATATAGGTCTAGTAGAAAG	GGCCTCCACCGTTTAAATGGCTGGGCCGTTCGTGGCGTCAATGCCGCTATCGGCGCCAGCTAAGACCGGCGGCGATAACTTGCCAATATCCGTGTGTACTCACATATAGGTCTAGTAGGGGA	0/1	15	15	29
Pig670	GGCCTCCACCGTTTAAATGGCTGGTCCACCTCCTTTACGGTCCTATTTATCGGCGCCAGCCAGAGTCGGCGGCGATAACTTGCCAATGCCCGGGTACGTGGGTGCCACAACTCCCCTAAAAG	TGCGCTTGTCGTTTAAATAATCAAGCCGTTCGTGGCGTCAATGCCGCGGCTTATATCCCTCGGAACTCATAATCTCCGTCCATAGGCATTTTTACACGCTCACATATAGGTCTAGTAGAAAG	0/1	15	15	29
Pig671	TGCGCTTGTCGTTTAAATGGCTGGTTCACCTCCTTTACGGTCCTATTGATCGGCGCCAGCCAGAGTCGGCGGCGATAACTTGCCAATGCCCGTGTACGTGGGTGCCACAACTCCCCTAAAAG	TGCGCTTGTCGTTTAAATAATCAAGCCGTTCGTGGCGTCAATGCCGCGGCTTATATCCCTCGGAACTCATAATCTCCGTCCATAGGCATTTTTACACGCTCACATATAGGTCTAGTAGAAAG	0/1	15	15	29
Pig672	GGCCTCCACCGTTTAAATGGCTGGGCCGTTCGTGGCGTCAATGCCGCTATCGGCGCCAGCCAGAGTCGGCGGCGATAACTTGCCAATGCCCGGGTACGTGGGTGCCACAACTCCCCTAAAAG	TGCGCTTGTCGTTTAAATAATCAAGCCGTTCGTGGCGTCAATGCCGCGGCTTATATCCCTCGGAACTCATAATCTCCGTCCATAGGCATTTTTACACGCTCACATATAGGTCTAGTAGAAAG	0/1	15	15	29
Pig673	TATGCTCGTTCCCCGGGCGGCTGGTCCACCTCCTTTACGGTCCTATTTATCGGCGCCAGCCAGAGTCGGCGGCGATAACTTGCCAATGCCCGGGTACGTGGGTGCCACAACTCCCCTAAAAG	TATGCTCGTTCCCCGGGCAATCAAGCCGTTCGTGGCGTCAATGCCGCGGCTTATATTCCTCAGAGTCGGCGGCGATAACTTGCCAATGCCCGGGTACGTGGGTGCCACAACTCCCCTAAAAG	0/1	15	15	29
Pig674	GGCCTCCACCGTTTAAATGGCTGGGCCGTTCGTGGCGTCAATGCCGCTATCGGCGCCAGCCAGAGTCGGCGGCGATAACTTGCCAATGCCCGGGTACGTGGGTGCCACAACTCCCCTAAAAG	TATGCTCGTTCCCCGGGCAATCAAGCCGTTCGTGGCGTCAATGCCGCGGCTTATATTCCTCAGAGTCGGCGGCGATAACTTGCCAATGCCCGGGTACGTGGGTGCCACAACTCCCCTAAAAG	0/1	15	15	29
Pig675	GGCCTCCACCGTTTAAATGGCTGGGCCGTTCGTGGCGTCAATGCCGCTATCGGCGCCAGCCAGAGTCGGCGGCGATAACTTGCCAATGCCCGGGTACGTGGGTGCCACAACTCCCCTAAAAG	TATGCTCGTTCCCCGGGCAATCAAGCCGTTCGTGGCGTCAATGCCGCGGCTTATATCCCTCGGAACTCATAATCTCCGTCCATAGGCATTTTTACACGCTCACATATAGGTCTAGTAGAAAG	0/1	15	15	29
Pig676	TGCGCTTGTCGTTTAAATAATCAAGCCGTTCGTGGCGTCAATGCCGCGGCTTATATCCCTCGGAACTCATAATCTCCGTCCATAGGCATTTTTACACGCTCACATATAGGTCTAGTAGAAAG	TGCGCTTGTCGTTTAAATGGCTGGGCCGTTCGTGGCGTCAATGCCGCGGCTTATATCCCTCGGAACTCATAATCTCCGTCCATAGGCATTTTTACACGCTCACATATAGGTCTAGTAGAAAG	0/0	14	14	29
Pig677	TGCGCTTGTCGTTTAAATAATCAAGCCGTTCGTGGCGTCAATGCCGCGGCTTATATCCCTCGGAACTCATAATCTCCGTCCATAGGCATTTTTACACGCTCACATATAGGTCTAGTAGAAAG	TATGCTCGTTCCCCGGGCGGCTGGTCCACCTCCTTTACGGTCCTATTTATCGGCGCCAGCCAGAGTCGGCGGCGATAACTTGCCAATGCCCGGGTACGTGGGTGCCACAACTCCCCTAAAAG	0/1	15	15	29
Pig678	TGCGCTTGTCGTTTAAATAATCAAGCCGTTCGTGGCGTCAATGCCGCGGCTTATATCCCTCGGAACTCATAATCTCCGTCCATAGGCATTTTTACACGCTCACATATAGGTCTAGTAGAAAG	GGCCTCCACCGTTTAAATGGCTGGGCCGTTCGTGGCGTCAATGCCGCTATCGGCGCCAGCCAGAGTCGGCGGCGATAACTTGCCAATGCCCGGGTACGTGGGTGCCACAACTCCCCTAAAAG	0/1	15	14	29
Pig679	TGCGCTTGTCGTTTAAATAATCAAGCCGTTCGTGGCGTCAATGCCGCGGCTTATATCCCTCGGAACTCATAATCTCCGTCCATAGGCATTTTTACACGCTCACATATAGGTCTAGTAGAAAG	TATGCTCGTTCCCCGGGCAATCAAGCCGTTCGTGGCGTCAATGCCGCGGCTTATATCCCTCAGAGTCGGCGGCGATAACTTGCCAATGCCCGGGTACGTGGGTGCCACAACTCCCCTAAAAG	0/0	14	14	29
Pig680	GGCCTCCACCGTTTAAATGGCTGGTCCACCTCCTTTACGGTCCTATTTATCGGCGCCAGCCAGAGTCGGCGGCGATAACTTGCCAATGCCCGGGTACGTGGGTGCCACAACTCCCCTAAAAG	TGCGCTTGTCGTTTAAATAATCAAGCCGTTCGTGGCGTCAATGCCGCGGCTTATATCCCTCGGAACTCATAATCTCCGTCCATAGGCATTTTTACACGCTCACATATAGGTCTAGTAGAAAG	0/1	15	12	29
Pig681	TGCGCTTGTCGTTTAAATAATCAAGCCGTTCGTGGCGTCAATGCCGCGGCTTATATCCCTCGGAACTCATAATCTCCGTCCATAGGCATTTTTACACGCTCACATATAGGTCTAGTAGAAAG	TGCGCTTGTCGTTTAAATAATCAAGCCGTTCGTGGCGTCAATGCCGCGGCTTATATCCCTCGGAACTCATAATCTCCGTCCATAGGCATTTTTACACGCTCACATATAGGTCTAGTAGAAAG	0/0	14	14	29
Pig682	TGCGCTTGTCGTTTAAATAATCAAGCCGTTCGTGGCGTCAATGCCGCGGCTTATATCCCTCGGAACTCATAATCTCCGTCCATAGGCATTTTTACACGCTCACATATAGGTCTAGTAGAAAG	GGCCTCCACCGTTTAAATGGCTGGGCCGTTCGTGGCGTCAATGCCGCTATCGGCGCCAGCCAGAGTCGGCGGCGATAACTTGCCAATGCCCGGGTACGTGGGTGCCACAACTCCCCTAAAAG	0/1	15	15	29
Pig683	GGCCTCCACCGTTTAAATGGCTGGGCCGTTCGTGGCGTCAATGCCGCTATCGGCGCCAGCCAGAGTCGGCGGCGATAACTTGCCAATGCCCGGGTACGTGGGTGCCACAACTCCCCTAAAAG	TGCGCTTGTCGTTTAAATAATCAAGCCGTTCGTGGCGTCAATGCCGCGGCTTATATCCCTCGGAACTCATAATCTCCGTCCATAGGCATTTTTACACGCTCACATATAGGTCTAGTAGAAAG	0/1	15	12	29
Pig684	TATGCTCGTTCCCCGGGCGGCTGGTCTACCTCCTTTACGGTCCTATTTATCGGCGCCAGCCAGAGTCGGCGGCGATAACTTGCCAATGCCCGGGTACGTGGGTGCCACAACTCCCCTAAAAG	TGCGCTTGTCGTTTAAATAATCAAGCCGTTCGTGGCGTCAATGCCGCGGCTTATATCCCTCGGAACTCATAATCTCCGTCCATAGGCATTTTTACACGCTCACATATAGGTCTAGTAGAAAG	0/1	15	15	29
Pig685	TATGCTCGTTCCCCGGGCGGCTGGGTCGTTCGTGGCGTCAATGCCGCGGCTTATATCCCTCGGAACTCATAATCTCCGTCCATAGGCATTTTTACACGCTCACATATAGGTCTAGTAGAAAG	GGCCTCCACCGTTTAAATGGCTGGGCCGTTCGTGGCGTCAATGCCGCTATCGGCGCCAGCCAGAGTCGGCGGCGATAACTTGCCAATGCCCGGGTACGTGGGTGCCACAACTCCCCTAAAAG	0/1	15	15	29
Pig686	TGCGCTTGTCGTTTAAATAATCAAGCCGTTCGTGGCGTCAATGCCGCGGCTTATATCCCTCGGAACTCATAATCTCCGTCCATAGGCATTTTTACACGCTCACATATAGGTCTAGTAGAAAG	TATGCTCGTTCCCCGGGCGGCTGGTCCACCTCCTTTACGGTCCTATTTATCGGCGCCAGCCAGAGTCGGCGGCGATAACTTGCCAATGCCCGGGTACGTGGGTGCCACAACTCCCCTAAAAG	0/1	15	15	29
Pig687	TATGCTCGTTCCCCGGGCAATCAAGCCGTTCGTGGCGTCAATGCCGCGGCTTATATCCCTCAGAGTCGGCGGCGATAACTTGCCAATGCCCGGGTACGTGGGTGCCACAACTCCCCTAAAAG	TATGCTCGTTCCCCGGGCGGCTGGTCCACCTCCTTTACGGTCCTATTTATCGGCGCCAGCCAGAGTCGGCGGCGATAACTTGCCAATGCCCGGGTACGTGGGTGCCACAACTCCCCTAAAAG	0/1	15	15	29
Pig688	TGCGCTTGTCGTTTAAATAATCAAGCCGTTCGTGGCGTCAATGCCGCGGCTTATATCCCTCAGAGTCGGCGGCGATAACTTGCCAATGCCCGGGTACGTGGGTGCCACAACTCCCCTAAAAG	TATGCTCGTTCCCCGGGCGGCTGGTCCACCTCCTTTACGGTCCTATTTATCGGCGCCAGCCAGAGTCGGCGGCGATAACTTGCCAATGCCCGGGTACGTGGGTGCCACAACTCCCCTAAAAG	0/1	15	15	29
Pig689	TATGCTCGTTCCCCGGGCGGCTGGTTCACCTCCTTTACGGTCCTATTTATCGGCGCCAGCCAGAGTCGGCGGCGATAACTTGCCAATGCCCGGGTACGTGGGTGCCACAACTCCCCTAAAAG	TATGCTCGTTCCCCGGGCGGCTGGTCCACCTCCTTTACGGTCCTATTTATCGGCGCCAGCCAGAGTCGGCGGCGATAACTTGCCAATGCCCGGGTACGTGGGTGCCACAACTCCCCTAAAAG	1/1	15	15	29
Pig690	TGCGCTTGTCGTTTAAATAATCAAGCCGTTCGTGGCGTCAATGCCGCGGCTTATATCCCTCGGAACTCATAATCTCCGTCCATAGGCATTTTTACACGCTCACATATAGGTCTAGTAGAAAG	TATGCTCGTTCCCCGGGCGGCTGGTCCACCTCCTTTACGGTCCTATTTATCGGCGCCAGCCAGAGTCGGCGGCGATAACTTGCCAATGCCCGGGTACGTGGGTGCCACAACTCCCCTAAAAG	0/1	15	15	29
Pig691	TGCGCTTGTCGTTTAAATAATCAAGCCGTTCGTGGCGTCAATGCCGCGGCTTATATTCCTCAGAGTCGGCGGCGATAACTTGCCAATGCCCGGGTACGTGGGTGCCACAACTCCCCTAAAAG	TATGCTCGTTCCCCGGGCGGCTGGTCCACCTCCTTTACGGTCCTATTTATCGGCGCCAGCCAGAGTCGGCGGCGATAACTTGCCAATGCCCGGGTACGTGGGTGCCACAACTCCCCTAAAAG	0/1	15	15	29
Pig692	TGCGCTTGTCGTTTAAATAATCAAGCCGTTCGTGGCGTCAATGCCGCGGCTTATATCCCTCGGAACTCATAATCTCCGTCCATAGGCATTTTTACACGCTCACATATAGGTCTAGTAGAAAG	TATGCTCGTTCCCCGGGCGGCTGGTCCACCTCCTTTACGGTCCTATTTATCGGCGCCAGCCAGAGTCGGCGGCGATAACTTGCCAATGCCCGGGTACGTGGGTGCCACAACTCCCCTAAAAG	0/1	15	15	29
Pig693	GGCCTCCACCGTTTAAATGGCTGGGCCGTTCGTGGCGTCAATGCCGCTATCGGCGCCAGCTAAGACCGGCGGCGATAACTTGCCAATATCCGTGTGTACTCACATATAGGTCTAGTAGGGGA	TGCGCTTGTCGTTTAAATAATCAAGCTGTTCGTGGCGTCAATGCCGCGGCTTATATCCCTCGGAACTCATAATCTCCGTCCATAGGCATTTTTACACGCTCACATATAGGTCTAGTAGAAAG	0/1	15	15	29
Pig694	TGCGCTTGTCGTTTAAATAATCAAGCCGTTCGTGGCGTCAATGCCGCGGCTTATATCCCTCGGAACTCATAATCTCCGTCCATAGGCATTTTTACACGCTCACATATAGGTCTAGTAGAAAG	TATGCTCGTTCCCCGGGCAATCAAGCCGTTCGTGGCGTCAATGCCGCGGCTTATATCCCTCAGAGTCGGCGGCGATAACTTGCCAATGCCCGGGTACGTGGGTGCCACAACTCCCCTAAAAG	0/0	14	14	29
Pig695	TGCGCTTGTCGTTTAAATAATCAAGCCGTTCGTGGCGTCAATGCCGCGGCTTATATCCCTCGGAACTCATAATCTCCGTCCATAGGCATTTTTACACGCTCACATATAGGTCTAGTAGAAAG	GGCCTCCACCGTTTAAATGGCTGGGCCGTTCGTGGCGTCAATGCCGCTATCGGCGCCAGCCAGAGTCGGCGGCGATAACTTGCCAATGCCCGGGTACGTGGGTGCCACAACTCCCCTAAAAG	0/1	15	15	29
Pig696	TGCGCTTGTCGTTTAAATAATCAAGCCGTTCGTGGCGTCAATGCCGCGGCTTATATCCCTCGGAACTCATAATCTCCGTCCATAGGCATTTTTACACGCTCACATATAGGTCTAGTAGAAAG	TATGCTCGTTCCCCGGGCAATCAAGCCGTTCGTGGCGTCAATGCCGCGGCTTATATCCCTCAGAGTCGGCGGCGATAACTTGCCAATGCCCGGGTACGTGGGTGCCACAACTCCCCTAAAAG	0/0	14	14	29
Pig697	TGCGCTTGTCGTTTAAATAATCAAGCCGTTCGTGGCGTCAATGCCGCGGCTTATATCCCTCGGAACTCATAATCTCCGTCCATAGGCATTTTTACACGCTCACATATAGGTCTAGTAGAAAG	TATGCTCGTTCCCCGGGCGGCTGGTCCACCTCCTTTACGGTCCTATTTATCGGCGCCAGCCAGAGTCGGCGGCGATAACTTGCCAATGCCCGGGTACGTGGGTGCCACAACTCCCCTAAAAG	0/1	15	15	29
Pig698	TATGCTCGTTCCCCGGGCAATCAAGCCGTTCGTGGCGTCAATGCCGCGGCTTATATCCCTCAGAGTCGGCGGCGATAACTTGCCAATGCCCGGGTACGTGGGTGCCACAACTCCCCTAAAAG	TATGCTCGTTCCCCGGGCAATCAAGCCGTTCGTGGCGTCAATGCCGCGGCTTATATCCCTCAGAGTCGGCGGCGATAACTTGCCAATGCCCGGGTACGTGGGTGCCACAACTCCCCTAAAAG	0/0	14	14	29
Pig699	TATGCTCGTTCCCCGGGCAATCAAGCCGTTCGTGGCGTCAATGCCGCGGCTTATATCCCTCAGAGTCGGCGGCGATAACTTGCCAATGCCCGGGTACGTGGGTGCCACAACTCCCCTAAAAG	TATGCTCGTTCCCCGGGCGGCTGGTCCACCTCCTTTACGGTCCTATTTATCGGCGCCAGCCAGAGTCGGCGGCGATAACTTGCCAATGCCCGGGTACGTGGGTGCCACAACTCCCCTAAAAG	0/1	15	15	29
Pig700	TGCGCTTGTCGTTTAAATAATCAAGCCGTTCGTGGCGTCAATGCCGCGGCTTATATCCCTCGGAACTCATAATCTCCGTCCATAGGCATTTTTACACGCTCACATATAGGTCTAGTAGAAAG	TATGCTCGTTCCCCGGGCGGCTGGTCCACCTCCTTTACGGTCCTATTTATCGGCGCCAGCCAGAGTCGGCGGCGATAACTTGCCAATGCCCGGGTACGTGGGTGCCACAACTCCCCTAAAAG	0/1	15	14	29
Pig701	GGCCTCCACCGTTTAAATGGCTGGGCCGTTCGTGGCGTCAATGCCGCTATCGGCGCCAGCCAGAGTCGGCGGCGATAACTTGCCAATGCCCGGGTACGTGGGTGCCACAACTCCCCTAAAAG	TGCGCTTGTCGTTTAAATAATCAAGCCGTTCGTGGCGTCAATGCCGCGGCTTATATCCCTCGGAACTCATAATCTCCGTCCATAGGCATTTTTACACGCTCACATATAGGTCTAGTAGAAAG	0/1	15	15	29
Pig702	TGCGCTTGTCGTTTAAATAATCAAGCCGTTCGTGGCGTCAATGCCGCGGCTTATATTCCTCGGAACTCATAATCTCCGTCCATAGGCATTTTTACACGCTCACATATAGGTCTAGTAGAAAG	TATGCTCGTTCCCCGGGCGGCTGGTCCACCTCCTTTACGGTCCTATTTATCGGCGCCAGCCAGAGTCGGCGGCGATAACTTGCCAATGCCCGGGTACGTGGGTGCCACAACTCCCCTAAAAG	0/1	15	15	29
Pig703	TGCGCTTGTCGTTTAAATAATCAAGCCGTTCGTGGCGTCAATGCCGCGGCTTATATCCCTCGGAACTCATAATCTCCGTCCATAGGCATTTTTACACGCTCACATATAGGTCTAGTAGAAAG	TATGCTCGTTCCCCGGGCGGCTGGTCCACCTCCTTTACGGTCCTATTTATCGGCGCCAGCCAGAGTCGGCGGCGATAACTTGCCAATGCCCGGGTACGTGGGTGCCACAACTCCCCTAAAAG	0/1	15	15	29
Pig704	TATGCTCGTTCCCCGGGCGGCTGGTCCACCTCCTTTACGGTCCTATTTATCGGCGCCAGCCAGAGTCGGCGGCGATAACTTGCCAATGCCCGGGTACGTGGGTGCCACAACTCCCCTAAAAG	TATGCTCGTTCCCCGGGCAATCAAGCCGTTCGTGGCGTCAATGCCGCGGCTTATATTCCTCGGAACTCATAATCTCCGTCCATAGGCATTTTTACACGCTCACATATAGGTCTAGTAGAAAG	0/1	15	15	29
Pig705	TGCGCTTGTCGTTTAAATAATCAAGCCGTTCGTGGCGTCAATGCCGCGGCTTATATCCCTCGGAACTCATAATCTCCGTCCATAGGCATTTTTACACGCTCACATATAGGTCTAGTAGAAAG	TGCGCTTGTCGTTTAAATAATCAAGCCGTTCGTGGCGTCAATGCCGCGGCTTATATCCCTCGGAACTCATAATCTCCGTCCATAGGCATTTTTACACGCTCACATATAGGTCTAGTAGAAAG	0/0	14	14	29
Pig706	TGCGCTTGTCGTTTAAATAATCAAGCCGTTCGTGGCGTCAATGCCGCGGCTTATATCCCTCGGAACTCATAATCTCCGTCCATAGGCATTTTTACACGCTCACATATAGGTCTAGTAGAAAG	TATGCTCGTTCCCCGGGCGGCTGGTTCACCTCCTTTACGGTCCTATTTATCGGCGCCAGCCAGAGTCGGCGGCGATAACTTGCCAATGCCCGGGTACGTGGGTGCCACAACTCCCCTAAAAG	0/1	15	15	29
Pig707	GGCCTCCACCGTTTAAATGGCTGGTCCACCTCCTTTACGGTCCTATTTATCGGCGCCAGCCAGAGTCGGCGGCGATAACTTGCCAATGCCCGGGTACGTGGGTGCCACAACTCCCCTAAAAG	TATGCTCGTTCCCCGGGCAATCAAGCCGTTCGTGGCGTCAATGCCGCGGCTTATATCCCTCAGAGTCGGCGGCGATAACTTGCCAATGCCCGGGTACGTGGGTGCCACAACTCCCCTAAAAG	0/1	15	15	29
Pig708	GGCCTCCACCGTTTAAATGGCTGGTCCACCTCCTTTACGGTCCTATTTATCGGCGCCAGCCAGAGTCGGCGGCGATAACTTGCCAATGCCCGGGTACGTGGGTGCCACAACTCCCCTAAAAG	TATGCTCGTTCCCCGGGCAATCAAGCCGTTCGTGGCGTCAATGCCGCGGCTTATATCCCTCAGAGTCGGCGGCGATAACTTGCCAATGCCCGGGTACGTGGGTGCCACAACTCCCCTAAAAG	0/1	15	15	29
Pig709	TGCGCTTGTCGTTTAAATAATCAAGCCGTTCGTGGCGTCAATGCCGCGGCTTATATCCCTCGGAACTCATAATCTCCGTCCATAGGCATTTTTACACGCTCACATATAGGTCTAGTAGAAAG	TATGCTCGTTCCCCGGGCGGCTGGTCCACCTCCTTTACGGTCCTATTTATCGGCGCCAGCCAGAGTCGGCGGCGATAACTTGCCAATGCCCGGGTACGTGGGTGCCACAACTCCCCTAAAAG	0/1	15	15	29
Pig710	TGCGCTTGTCGTTTAAATAATCAAGCCGTTCGTGGCGTCAATGCCGCGGCTTATATCCCTCGGAACTCATAATCTCCGTCCATAGGCATTTTTACACGCTCACATATAGGTCTAGTAGAAAG	TGCGCTTGTCGTTTAAATAATCAAGCCGTTCGTGGCGTCAATGCCGCGGCTTATATCCCTCGGAACTCATAATCTCCGTCCATAGGCATTTTTACACGCTCACATATAGGTCTAGTAGAAAG	0/0	14	14	29
Pig711	TATGCTCGTTCCCCGGGCAATCAAGCCGTTCGTGGCGTCAATGCCGCGGCTTATATCCCTCAGAGTCGGCGGCGATAACTTGCCAATGCCCGGGTACGTGGGTGCCACAACTCCCCTAAAAG	TATGCTCGTTCCCCGGGCGGCTGGTCCACCTCCTTTACGGTCCTATTTATCGGCGCCAGCCAGAGTCGGCGGCGATAACTTGCCAATGCCCGGGTACGTGGGTGCCACAACTCCCCTAAAAG	0/1	15	15	29
Pig712	TGCGCTTGTCGTTTAAATAATCAAGCCGTTCGTGGCGTCAATGCCGCGGCTTATATCCCTCAGAGTCGGCGGCGATAACTTGCCAATGCCCGGGTACGTGGGTGCCACAACTCCCCTAAAAG	TATGCTCGTTCCCCGGGCAATCAAGCCGTTCGTGGCGTCAATGCCGCGGCTTATATCCCTCAGAGTCGGCGGCGATAACTTGCCAATGCCCGGGTACGTGGGTGCCACAACTCCCCTAAAAG	0/0	14	14	29
Pig713	TGCGCTTGTCGTTTAAATAATCAAGCCGTTCGTGGCGTCAATGCCGCGGCTTATATCCCTCGGAACTCATAATCTCCGTCCATAGGCATTTTTACACGCTCACATATAGGTCTAGTAGAAAG	TATGCTCGTTCCCCGGGCAATCAAGCCGTTCGTGGCGTCAATGCCGCGGCTTATATTCCTCAGAGTCGGCGGCGATAACTTGCCAATGCCCGGGTACGTGGGTGCCACAACTCCCCTAAAAG	0/0	14	14	29
Pig714	TGCGCTTGTCGTTTAAATAATCAAGCCGTTCGTGGCGTCAATGCCGCGGCTTATATCCCTCGGAACTCATAATCTCCGTCCATAGGCATTTTTACACGCTCACATATAGGTCTAGTAGAAAG	GGCCTCCACCGTTTAAATGGCTGGTCCACCTCCTTTACGGTCCTATTTATCGGCGCCAGCCAGAGTCGGCGGCGATAACTTGCCAATGCCCGGGTACGTGGGTGCCACAACTCCCCTAAAAG	0/1	15	15	29
Pig715	GGCCTCCACCGTTTAAATGGCTGGGCCGTTCGTGGCGTCAATGCCGCTATCGGCGCCAGCCAGAGTCGGCGGCGATAACTTGCCAATGCCCGGGTACGTGGGTGCCACAACTCCCCTAAAAG	TGCGCTTGTCGTTTAAATAATCAAGCCGTTCGTGGCGTCAATGCCGCGGCTTATATCCCTCGGAACTCATAATCTCCGTCCATAGGCATTTTTACACGCTCACATATAGGTCTAGTAGAAAG	0/1	14	15	29
Pig716	TGCGCTTGTCGTTTAAATAATCAAGCCGTTCGTGGCGTCAATGCCGCGGCTTATATCCCTCGGAACTCATAATCTCCGTCCATAGGCATTTTTACACGCTCACATATAGGTCTAGTAGAAAG	TATGCTCGTTCCCCGGGCGGCTGGTCCACCTCCTTTACGGTCCTATTTATCGGCGCCAGCCAGAGTCGGCGGCGATAACTTGCCAATGCCCGGGTACGTGGGTGCCACAACTCCCCTAAAAG	0/1	15	15	29
Pig717	TGCGCTTGTCGTTTAAATAATCAAGCCGTTCGTGGCGTCAATGCCGCGGCTTATATCCCTCAGAGTCGGCGGCGATAACTTGCCAATGCCCGGGTACGTGGGTGCCACAACTCCCCTAAAAG	TATGCTCGTTCCCCGGGCGGCTGGTCTACCTCCTTTACGGTCCTATTTATCGGCGCCAGCCAGAGTCGGCGGCGATAACTTGCCAATGCCCGGGTACGTGGGTGCCACAACTCCCCTAAAAG	0/1	15	15	29
Pig718	TGCGCTTGTCGTTTAAATAATCAAGCCGTTCGTGGCGTCAATGCCGCGGCTTATATCCCTCGGAACTCATAATCTCCGTCCATAGGCATTTTTACACGCTCACATATAGGTCTAGTAGAAAG	TATGCTCGTTCCCCGGGCAATCAAGCCGTTCGTGGCGTCAATGCCGCGGCTTATATCCCTCAGAGTCGGCGGCGATAACTTGCCAATGCCCGGGTACGTGGGTGCCACAACTCCCCTAAAAG	0/0	14	14	29
Pig719	TATGCTCGTTCCCCGGGCGGCTGGTCCACCTCCTTTACGGTCCTATTTATCGGCGCCAGCCAGAGTCGGCGGCGATAACTTGCCAATGCCCGGGTACGTGGGTGCCACAACTCCCCTAAAAG	TGCGCTTGTCGTTTAAATAATCAAGCCGTTCGTGGCGTCAATGCCGCGGCTTATATCCCTCAGAGTCGGCGGCGATAACTTGCCAATGCCCGGGTACGTGGGTGCCACAACTCCCCTAAAAG	0/1	15	15	29
Pig720	TGCGCTTGTCGTTTAAATAATCAAGCCGTTCGTGGCGTCAATGCCGCGGCTTATATCCCTCGGAACTCATAATCTCCGTCCATAGGCATTTTTACACGCTCACATATAGGTCTAGTAGAAAG	TGCGCTTGTCGTTTAAATGGCTGGGTCGTTCGTGGCGTCAATGCCGCTATCGGCGCCAGCCAGAGTCGGCGGCGATAACTTGCCAATGCCCGGGTACGTGGGTGCCACAACTCCCCTAAAAG	0/1	15	15	29
Pig721	TATGCTCGTTCCCCGGGCGGCTGGTCCACCTCCTTTACGGTCCTATTTATCGGCGCCAGCCAGAGTCGGCGGCGATAACTTGCCAATGCCCGGGTACGTGGGTGCCACAACTCCCCTAAAAG	TGCGCTTGTCGTTTAAATAATCAAGCCGTTCGTGGCGTCAATGCCGCGGCTTATATCCCTCGGAACTCATAATCTCCGTCCATAGGCATTTTTACACGCTCACATATAGGTCTAGTAGAAAG	0/1	15	15	29
Pig722	GGCCTCCACCGTTTAAATGGCTGGGCCGTTCGTGGCGTCAATGCCGCTATCGGCGCCAGCCAGAGTCGGCGGCGATAACTTGCCAATGCCCGGGTACGTGGGTGCCACAACTCCCCTAAAAG	TGCGCTTGTCGTTTAAATAATCAAGCCGTTCGTGGCGTCAATGCCGCGGCTTATATCCCTCGGAACTCATAATCTCCGTCCATAGGCATTTTTACACGCTCACATATAGGTCTAGTAGAAAG	0/1	15	15	29
Pig723	GGCCTCCACCGTTTAAATGGCTGGGCCGTTCGTGGCGTCAATGCCGCTATCGGCGCCAGCTAAGACCGGCGGCGATAACTTGCCAATATCCGTGTGTACTCACATATAGGTCTAGTAGGGGA	TGCGCTTGTCGTTTAAATAATCAAGCCGTTCGTGGCGTCAATGCCGCGGCTTATATCCCTCGGAACTCATAATCTCCGTCCATAGGCATTTTTACACGCTCACATATAGGTCTAGTAGAAAG	0/1	15	15	29
Pig724	TATGCTCGTTCCCCGGGCAATCAAGCCGTTCGTGGCGTCAATGCCGCGGCTTATATTCCTCAGAGTCGGCGGCGATAACTTGCCAATGCCCGGGTACGTGGGTGCCACAACTCCCCTAAAAG	TATGCTCGTTCCCCGGGCGGCTGGTCCACCTCCTTTACGGTCCTATTTATCGGCGCCAGCCAGAGTCGGCGGCGATAACTTGCCAATGCCCGGGTACGTGGGTGCCACAACTCCCCTAAAAG	0/1	15	15	29
Pig725	TGCGCTTGTCGTTTAAATAATCAAGCCGTTCGTGGCGTCAATGCCGCGGCTTATATCCCTCGGAACTCATAATCTCCGTCCATAGGCATTTTTACACGCTCACATATAGGTCTAGTAGAAAG	TATGCTCGTTCCCCGGGCGGCTGGTCCACCTCCTTTACGGTCCTATTTATCGGCGCCAGCCAGAGTCGGCGGCGATAACTTGCCAATGCCCGGGTACGTGGGTGCCACAACTCCCCTAAAAG	0/1	15	15	29
Pig726	TGCGCTTGTCGTTTAAATAATCAAGCCGTTCGTGGCGTCAATGCCGCGGCTTATATCCCTCGGAACTCATAATCTCCGTCCATAGGCATTTTTACACGCTCACATATAGGTCTAGTAGAAAG	TATGCTCGTTCCCCGGGCGGCTGGTCCACCTCCTTTACGGTCCTATTTATCGGCGCCAGCCAGAGTCGGCGGCGATAACTTGCCAATGCCCGGGTACGTGGGTGCCACAACTCCCCTAAAAG	0/1	15	15	29
Pig727	GGCCTCCACCGTTTAAATGGCTGGGCCGTTCGTGGCGTCAATGCCGCTATCGGCGCCAGCCAGAGTCGGCGGCGATAACTTGCCAATGCCCGGGTACGTGGGTGCCACAACTCCCCTAAAAG	TATGCTCGTTCCCCGGGCAATCAAGCCGTTCGTGGCGTCAATGCCGCGGCTTATATCCCTCAGAGTCGGCGGCGATAACTTGCCAATGCCCGGGTACGTGGGTGCCACAACTCCCCTAAAAG	0/1	15	15	29
Pig728	TGCGCTTGTCGTTTAAATAATCAAGCCGTTCGTGGCGTCAATGCCGCGGCTTATATCCCTCGGAACTCATAATCTCCGTCCATAGGCATTTTTACACGCTCACATATAGGTCTAGTAGAAAG	GGCCTCCACCGTTTAAATGGCTGGTCCACCTCCTTTACGGTCCTATTTATCGGCGCCAGCCAGAGTCGGCGGCGATAACTTGCCAATGCCCGGGTACGTGGGTGCCACAACTCCCCTAAAAG	0/1	15	15	29
Pig729	TGCGCTTGTCGTTTAAATAATCAAGCCGTTCGTGGCGTCAATGCCGCGGCTTATATCCCTCGGAACTCATAATCTCCGTCCATAGGCATTTTTACACGCTCACATATAGGTCTAGTAGAAAG	TATGCTCGTTCCCCGGGCGGCTGGTCCACCTCCTTTACGGTCCTATTTATCGGCGCCAGCCAGAGTCGGCGGCGATAACTTGCCAATGCCCGGGTACGTGGGTGCCACAACTCCCCTAAAAG	0/1	15	15	29
Pig730	GGCCTCCACCGTTTAAATGGCTGGTCCACCTCCTTTACGGTCCTATTTATCGGCGCCAGCCAGAGTCGGCGGCGATAACTTGCCAATGCCCGGGTACGTGGGTGCCACAACTCCCCTAAAAG	TGCGCTTGTCGTTTAAATAATCAAGCCGTTCGTGGCGTCAATGCCGCGGCTTATATCCCTCGGAACTCATAATCTCCGTCCATAGGCATTTTTACACGCTCACATATAGGTCTAGTAGAAAG	0/1	15	14	29
Pig731	TGCGCTTGTCGTTTAAATAATCAAGCCGTTCGTGGCGTCAATGCCGCGGCTTATATCCCTCGGAACTCATAATCTCCGTCCATAGGCATTTTTACACGCTCACATATAGGTCTAGTAGAAAG	TATGCTCGTTCCCCGGGCGGCTGGTCCACCTCCTTTACGGTCCTATTTATCGGCGCCAGCCAGAGTCGGCGGCGATAACTTGCCAATATCCGTATGTACTCACATATAGGTCTAGTAGAAAG	0/1	15	15	29
Pig732	TATGCTCGTTCCCCGGGCGGCTGGTCCACCTCCTTTACGGTCCTATTTATCGGCGCCAGCCAGAGTCGGCGGCGATAACTTGCCAATATCCGTATGTACTCACATATAGGTCTAGTAGAAAG	TGCGCTTGTCGTTTAAATAATCAAGCCGTTCGTGGCGTCAATGCCGCGGCTTATATCCCTCGGAACTCATAATCTCCGTCCATAGGCATTTTTACACGCTCACATATAGGTCTAGTAGAAAG	0/1	15	15	29
Pig733	TGCGCTTGTCGTTTAAATAATCAAGCCGTTCGTGGCGTCAATGCCGCGGCTTATATCCCTCGGAACTCATAATCTCCGTCCATAGGCATTTTTACACGCTCACATATAGGTCTAGTAGAAAG	TATGCTCGTTCCCCGGGCAATCAAGCCGTTCGTGGCGTCAATGCCGCGGCTTATATCCCTCAGAGTCGGCGGCGATAACTTGCCAATGCCCGGGTACGTGGGTGCCACAACTCCCCTAAAAG	0/0	14	14	29
Pig734	TGCGCTTGTCGTTTAAATAATCAAGCCGTTCGTGGCGTCAATGCCGCGGCTTATATCCCTCGGAACTCATAATCTCCGTCCATAGGCATTTTTACACGCTCACATATAGGTCTAGTAGAAAG	TATGCTCGTTCCCCGGGCAATCAAGCCGTTCGTGGCGTCAATGCCGCGGCTTATATCCCTCAGAGTCGGCGGCGATAACTTGCCAATGCCCGGGTACGTGGGTGCCACAACTCCCCTAAAAG	0/0	14	14	29
Pig735	TGCGCTTGTCGTTTAAATAATCAAGCCGTTCGTGGCGTCAATGCCGCGGCTTATATCCCTCGGAACTCATAATCTCCGTCCATAGGCATTTTTACACGCTCACATATAGGTCTAGTAGAAAG	TATGCTCGTTCCCCGGGCAATCAAGCCGTTCGTGGCGTCAATGCCGCGGCTTATATCCCTCAGAGTCGGCGGCGATAACTTGCCAATGCCCGGGTACGTGGGTGCCACAACTCCCCTAAAAG	0/0	14	14	29
Pig736	GGCCTCCACCGTTTAAATGGCTGGTCCACCTCCTTTACGGTCCTATTTATCGGCGCCAGCCAGAGTCGGCGGCGATAACTTGCCAATGCCCGGGTACGTGGGTGCCACAACTCCCCTAAAAG	TATGCTCGTTCCCCGGGCAATCAAGCCGTTCGTGGCGTCAATGCCGCGGCTTATATCCCTCAGAGTCGGCGGCGATAACTTGCCAATGCCCGGGTACGTGGGTGCCACAACTCCCCTAAAAG	0/1	15	15	29
Pig737	TGCGCTTGTCGTTTAAATAATCAAGCCGTTCGTGGCGTCAATGCCGCGGCTTATATCCCTCGGAACTCATAATCTCCGTCCATAGGCATTTTTACACGCTCACATATAGGTCTAGTAGAAAG	TGCGCTTGTCGTTTAAATAATCAAGCCGTTCGTGGCGTCAATGCCGCGGCTTATATCCCTCGGAACTCATAATCTCCGTCCATAGGCATTTTTACACGCTCACATATAGGTCTAGTAGAAAG	0/0	14	15	29
Pig738	TATGCTCGTTCCCCGGGCGGCTGGGTCGTTCGTGGCGTCAATGCCGCGGCTTATATCCCTCGGAACTCATAATCTCCGTCCATAGGCATTTTTACACGCTCACATATAGGTCTAGTAGAAAG	TGCGCTTGTCGTTTAAATGGCTGGGCCACCTCCTTTACGGTCCTATTTATCGGCGCCAGCCAGAGTCGGCGGCGATAACTTGCCAATGCCCGGGTACGTGGGTGCCACAACTCCCCTAAAAG	0/1	15	15	29
Pig739	TATGCTCGTTCCCCGGGCGGCTGGGTCGTTCGTGGCGTCAATGCCGCGGCTTATATCCCTCGGAACTCATAATCTCCGTCCATAGGCATTTTTACACGCTCACATATAGGTCTAGTAGAAAG	TGCGCTTGTCGTTTAAATGGCTGGGCCACCTCCTTTACGGTCCTATTTATCGGCGCCAGCCAGAGTCGGCGGCGATAACTTGCCAATGCCCGGGTACGTGGGTGCCACAACTCCCCTAAAAG	0/1	12	15	29
Pig740	TATGCTCGTTCCCCGGGCGGCTGGTCCACCTCCTTTACGGTCCTATTTATCGGCGCCAGCCAGAGTCGGCGGCGATAACTTGCCAATGCCCGGGTACGTGGGTGCCACAACTCCCCTAAAAG	TATGCTCGTTCCCCGGGCAATCAAGCCGTTCGTGGCGTCAATGCCGCGGCTTATATCCCTCAGAGTCGGCGGCGATAACTTGCCAATGCCCGGGTACGTGGGTGCCACAACTCCCCTAAAAG	0/1	15	15	29
Pig741	TGCGCTTGTCGTTTAAATGGCTGGGCCGTTCGTGGCGTCAATGCCGCTATCGGCGCCAGCCAGAGTCGGCGGCGATAACTTGCCAATGCCCGGGTACGTGGGTGCCACAACTCCCCTAAAAG	GGCCTCCACCGTTTAAATAATCAAGCCGTTCGTGGCGTCAATGCCGCGGCTTATATCCCTCGGAACTCATAATCTCCGTCCATAGGCATTTTTACACGCTCACATATAGGTCTAGTAGAAAG	0/1	15	15	29
Pig742	TGCGCTTGTCGTTTAAATAATCAAGCCGTTCGTGGCGTCAATGCCGCGGCTTATATCCCTCGGAACTCATAATCTCCGTCCATAGGCATTTTTACACGCTCACATATAGGTCTAGTAGAAAG	TATGCTCGTTCCCCGGGCGGCTGGTCCACCTCCTTTACGGTCCTATTTATCGGCGCCAGCCAGAGTCGGCGGCGATAACTTGCCAATGCCCGGGTACGTGGGTGCCACAACTCCCCTAAAAG	0/1	15	15	29
Pig743	TATGCTCGTTCCCCGGGCAATCAAGCCGTTCGTGGCGTCAATGCCGCGGCTTATATCCCTCAGAGTCGGCGGCGATAACTTGCCAATGCCCGGGTACGTGGGTGCCACAACTCCCCTAAAAG	TATGCTCGTTCCCCGGGCGGCTGGTCCACCTCCTTTACGGTCCTATTTATCGGCGCCAGCCAGAGTCGGCGGCGATAACTTGCCAATGCCCGGGTACGTGGGTGCCACAACTCCCCTAAAAG	0/1	15	15	29
Pig744	TGCGCTTGTCGTTTAAATAATCAAGCCGTTCGTGGCGTCAATGCCGCGGCTTATATCCCTCGGAACTCATAATCTCCGTCCATAGGCATTTTTACACGCTCACATATAGGTCTAGTAGAAAG	TATGCTCGTTCCCCGGGCGGCTGGTCCACCTCCTTTACGGTCCTATTTATCGGCGCCAGCCAGAGTCGGCGGCGATAACTTGCCAATGCCCGGGTACGTGGGTGCCACAACTCCCCTAAAAG	0/1	15	15	29
Pig745	TGCGCTTGTCGTTTAAATAATCAAGCCGTTCGTGGCGTCAATGCCGCGGCTTATATCCCTCGGAACTCATAATCTCCGTCCATAGGCATTTTTACACGCTCACATATAGGTCTAGTAGAAAG	GGCCTCCACCGTTTAAATGGCTGGGCCGTTCGTGGCGTCAATGCCGCTATCGGCGCCAGCTAAGACCGGCGGCGATAACTTGCCAATATCCGTGTGTACTCACATATAGGTCTAGTAGGGGA	0/1	15	15	29
Pig746	TATGCTCGTTCCCCGGGCAATCAAGCCGTTCGTGGCGTCAATGCCGCGGCTTATATTCCTCAGAGTCGGCGGCGATAACTTGCCAATGCCCGGGTACGTGGGTGCCACAACTCCCCTAAAAG	TATGCTCGTTCCCCGGGCGGCTGGTCCACCTCCTTTACGGTCCTATTTATCGGCGCCAGCCAGAGTCGGCGGCGATAACTTGCCAATGCCCGGGTACGTGGGTGCCACAACTCCCCTAAAAG	0/1	15	15	29
Pig747	TATGCTCGTTCCCCGGGCGGCTGGTCCACCTCCTTTACGGTCCTATTTATCGGCGCCAGCCAGAGTCGGCGGCGATAACTTGCCAATGCCCGGGTACGTGGGTGCCACAACTCCCCTAAAAG	TATGCTCGTTCCCCGGGCAATCAAGCCGTTCGTGGCGTCAATGCCGCGGCTTATATTCCTCAGAGTCGGCGGCGATAACTTGCCAATGCCCGGGTACGTGGGTGCCACAACTCCCCTAAAAG	0/1	15	15	29
Pig748	TGCGCTTGTCGTTTAAATAATCAAGCCGTTCGTGGCGTCAATGCCGCGGCTTATATCCCTCGGAACTCATAATCTCCGTCCATAGGCATTTTTACACGCTCACATATAGGTCTAGTAGAAAG	TATGCTCGTTCCCCGGGCGGCTGGTCCACCTCCTTTACGGTCCTATTTATCGGCGCCAGCCAGAGTCGGCGGCGATAACTTGCCAATGCCCGGGTACGTGGGTGCCACAACTCCCCTAAAAG	0/1	15	15	29
Pig749	TGCGCTTGTCGTTTAAATAATCAAGCCGTTCGTGGCGTCAATGCCGCGGCTTATATCCCTCGGAACTCATAATCTCCGTCCATAGGCATTTTTACACGCTCACATATAGGTCTAGTAGAAAG	TGCGCTTGTCGTTTAAATAATCAAGCCGTTCGTGGCGTCAATGCCGCGGCTTATATTCCTCGGAACTCATAATCTCCGTCCGTAGGCATTTTTACACGCTCACATATAGGTCTAGTAGAAAG	0/0	14	15	29
Pig750	TATGCTCGTTCCCCGGGCGGCTGGTCCACCTCCTTTACGGTCCTATTTATCGGCGCCAGCCAGAGTCGGCGGCGATAACTTGCCAATGCCCGGGTACGTGGGTGCCACAACTCCCCTAAAAG	TGCGCTTGTCGTTTAAATAATCAAGCCGTTCGTGGCGTCAATGCCGCGGCTTATATCCCTCGGAACTCATAATCTCCGTCCATAGGCATTTTTACACGCTCACATATAGGTCTAGTAGAAAG	0/1	15	15	29
Pig751	TGCGCTTGTCGTTTAAATAATCAAGCCGTTCGTGGCGTCAATGCCGCGGCTTATATCCCTCGGAACTCATAATCTCCGTCCATAGGCATTTTTACACGCTCACATATAGGTCTAGTAGAAAG	TGCGCTTGTCGTTTAAATAATCAAGCCGTTCGTGGCGTCAATGCCGCGGCTTATATCCCTCGGAACTCATAATCTCCGTCCATAGGCATTTTTACACGCTCACATATAGGTCTAGTAGAAAG	0/0	14	14	29
Pig752	TGCGCTTGTCGTTTAAATAATCAAGCCGTTCGTGGCGTCAATGCCGCGGCTTATATCCCTCGGAACTCATAATCTCCGTCCATAGGCATTTTTACACGCTCACATATAGGTCTAGTAGAAAG	TATGCTCGTTCCCCGGGCGGCTGGTCCACCTCCTTTACGGTCCTATTTATCGGCGCCAGCCAGAGTCGGCGGCGATAACTTGCCAATGCCCGGGTACGTGGGTGCCACAACTCCCCTAAAAG	0/1	15	15	29
Pig753	GGCCTCCACCGTTTAAATGGCTGGGCCGTTCGTGGCGTCAATGCCGCTATCGGCGCCAGCCAGAGTCGGCGGCGATAACTTGCCAATGCCCGGGTACGTGGGTGCCACAACTCCCCTAAAAG	TGCGCTTGTCGTTTAAATAATCAAGCCGTTCGTGGCGTCAATGCCGCGGCTTATATCCCTCGGAACTCATAATCTCCGTCCATAGGCATTTTTACACGCTCACATATAGGTCTAGTAGAAAG	0/1	13	14	29
Pig754	TATGCTCGTTCCCCGGGCAATCAAGCCGTTCGTGGCGTCAATGCCGCGGCTTATATCCCTCAGAGTCGGCGGCGATAACTTGCCAATGCCCGGGTACGTGGGTGCCACAACTCCCCTAAAAG	TATGCTCGTTCCCCGGGCGGCTGGTCCACCTCCTTTACGGTCCTATTTATCGGCGCCAGCCAGAGTCGGCGGCGATAACTTGCCAATGCCCGGGTACGTGGGTGCCACAACTCCCCTAAAAG	0/1	15	15	29
Pig755	TGCGCTTGTCGTTTAAATAATCAAGCTGTTCGTGGCGTCAATGCCGCGGCTTATATCCCTCGGAACTCATAATCTCCGTCCATAGGCATTTTTACACGCTCACATATAGGTCTAGTAGAAAG	TATGCTCGTTCCCCGGGCAATCAAGCCGTTCGTGGCGTCAATGCCGCGGCTTATATCCCTCAGAGTCGGCGGCGATAACTTGCCAATGCCCGGGTACGTGGGTGCCACAACTCCCCTAAAAG	0/0	14	14	29
Pig756	TATGCTCGTTCCCCGGGCGGCTGGTCCACCTCCTTTACGGTCCTATTTATCGGCGCCAGCCAGAGTCGGCGGCGATAACTTGCCAATGCCCGGGTACGTGGGTGCCACAACTCCCCTAAAAG	TATGCTCGTTCCCCGGGCAATCAATCCACCTCCTTTACGGTCCTATTTATCGGCGCCAGCCAGAGTCGGCGGCGATAACTTGCCAATGCCCGGGTACGTGGGTGCCACAACTCCCCTAAAAG	1/1	15	15	29
Pig757	TGCGCTTGTCGTTTAAATAATCAAGCCGTTCGTGGCGTCAATGCCGCGGCTTATATCCCTCGGAACTCATAATCTCCGTCCATAGGCATTTTTACACGCTCACATATAGGTCTAGTAGAAAG	GGCCTCCACCGTTTAAATGGCTGGGCCGTTCGTGGCGTCAATGCCGCTATCGGCGCCAGCCAGAGTCGGCGGCGATAACTTGCCAATGCCCGGGTACGTGGGTGCCACAACTCCCCTAAAAG	0/1	15	15	29
Pig758	TGCGCTTGTCGTTTAAATAATCAAGCCGTTCGTGGCGTCAATGCCGCGGCTTATATCCCTCGGAACTCATAATCTCCGTCCATAGGCATTTTTACACGCTCACATATAGGTCTAGTAGAAAG	TATGCTCGTTCCCCGGGCGGCTGGTCCACCTCCTTTACGGTCCTATTTATCGGCGCCAGCCAGAGTCGGCGGCGATAACTTGCCAATGCCCGGGTACGTGGGTGCCACAACTCCCCTAAAAG	0/1	15	15	29
Pig759	TGCGCTTGTCGTTTAAATAATCAAGCCGTTCGTGGCGTCAATGCCGCGGCTTATATCCCTCGGAACTCATAATCTCCGTCCATAGGCATTTTTACACGCTCACATATAGGTCTAGTAGAAAG	TATGCTCGTTCCCCGGGCAATCAAGCCGTTCGTGGCGTCAATGCCGCGGCTTATATCCCTCAGAGTCGGCGGCGATAACTTGCCAATGCCCGGGTACGTGGGTGCCACAACTCCCCTAAAAG	0/0	15	15	29
Pig760	TGCGCTTGTCGTTTAAATAATCAAGCCGTTCGTGGCGTCAATGCCGCGGCTTATATTCCTCGGAACTCATAATCTCCGTCCATAGGCATTTTTACACGCTCACATATAGGTCTAGTAGAAAG	TATGCTCGTTCCCCGGGCGGCTGGTCCACCTCCTTTACGGTCCTATTTATCGGCGCCAGCCAGAGTCGGCGGCGATAACTTGCCAATGCCCGGGTACGTGGGTGCCACAACTCCCCTAAAAG	0/1	15	15	29
Pig761	TGCGCTTGTCGTTTAAATAATCAAGCCGTTCGTGGCGTCAATGCCGCGGCTTATATCCCTCGGAACTCATAATCTCCGTCCATAGGCATTTTTACACGCTCACATATAGGTCTAGTAGAAAG	TGCGCTTGTCGTTTAAATAATCAAGCCGTTCGTGGCGTCAATGCCGCGGCTTATATCCCTCGGAACTCATAATCTCCGTCCATAGGCATTTTTACACGCTCACATATAGGTCTAGTAGAAAG	0/0	14	14	29
Pig762	TATGCTCGTTCCCCGGGCGGCTGGTCCACCTCCTTTACGGTCCTATTTATCGGCGCCAGCCAGAGTCGGCGGCGATAACTTGCCAATGTCTGGGTACGTGGGTGCCACAACTCCCCTAAAAG	TATGCTCGTTCCCCGGGCAATCAAGCCGTTCGTGGCGTCAATGCCGCGGCTTATATCCCTCAGAGTCGGCGGCGATAACTTGCCAATATCTTTACACGCTCACATATAGGTCTAGTAGAAAG	0/1	15	14	29
Pig763	TGCGCTTGTCGTTTAAATAATCAAGCCGTTCGTGGCGTCAATGCCGCGGCTTATATCCCTCGGAACTCATAATCTCCGTCCATAGGCATTTTTACACGCTCACATATAGGTCTAGTAGAAAG	TATGCTCGTTCCCCGGGCGGCTGGTCCACCTCCTTTACGGTCCTATTTATCGGCGCCAGCCAGAGTCGGCGGCGATAACTTGCCAATGCCCGGGTACGTGGGTGCCACAACTCCCCTAAAAG	0/1	15	15	29
Pig764	TGCGCTTGTCGTTTAAATAATCAAGCCGTTCGTGGCGTCAATGCCGCGGCTTATATCCCTCGGAACTCATAATCTCCGTCCATAGGCATTTTTACACGCTCACATATAGGTCTAGTAGAAAG	TGCGCTTGTCGTTTAAATAATCAAGCCGTTCGTGGCGTCAATGCCGCGGCTTATATCCCTCGGAACTCATAATCTCCGTCCATAGGCATTTTTACACGCTCACATATAGGTCTAGTAGAAAG	0/0	14	14	29
Pig765	TATGCTCGTTCCCCGGGCAATCAAGCCGTTCGTGGCGTCAATGCCGCGGCTTATATCCCTCAGAGTCGGCGGCGATAACTTGCCAATGCCCGGGTACGTGGGTGCCACAACTCCCCTAAAAG	TATGCTCGTTCCCCGGGCGGCTGGTCCACCTCCTTTACGGTCCTATTTATCGGCGCCAGCCAGAGTCGGCGGCGATAACTTGCCAATGCCCGGGTACGTGGGTGCCACAACTCCCCTAAAAG	0/1	15	15	29
Pig766	TGCGCTTGTCGTTTAAATAATCAAGCCGTTCGTGGCGTCAATGCCGCGGCTTATATCCCTCGGAACTCATAATCTCCGTCCATAGGCATTTTTACACGCTCACATATAGGTCTAGTAGAAAG	GGCCTCCACCGTTTAAATGGCTGGGCCGTTCGTGGCGTCAATGCCGCTATCGGCGCCAGCTAAGACCGGCGGCGATAACTTGCCAATATCCGTGTGTACTCACATATAGGTCTAGTAGGGGA	0/1	15	15	29
Pig767	TGCGCTTGTCGTTTAAATAATCAAGCCGTTCGTGGCGTCAATGCCGCGGCTTATATCCCTCGGAACTCATAATCTCCGTCCATAGGCATTTTTACACGCTCACATATAGGTCTAGTAGAAAG	TATGCTCGTTCCCCGGGCGGCTGGTCCACCTCCTTTACGGTCCTATTTATCGGCGCCAGCCAGAGTCGGCGGCGATAACTTGCCAATATCCGTATGTACTCACATATAGGTCTAGTAGAAAG	0/1	15	15	29
Pig768	TGCGCTTGTCGTTTAAATAATCAAGCCGTTCGTGGCGTCAATGCCGCGGCTTATATTCCTCGGAACTCATAATCTCCGTCCATAGGCATTTTTACACGCTCACATATAGGTCTAGTAGAAAG	TGCGCTTGTCGTTTAAATAATCAAGCCGTTCGTGGCGTCAATGCCGCGGCTTATATCCCTCGGAACTCATAATCTCCGTCCATAGGCATTTTTACACGCTCACATATAGGTCTAGTAGAAAG	0/0	6	14	29
Pig769	TGCGCTTGTCGTTTAAATAATCAAGCCGTTCGTGGCGTCAATGCCGCGGCTTATATCCCTCAGAGTCGGCGGCGATAACTTGCCAATGCCCGGGTACGTGGGTGCCACAACTCCCCTAAAAG	TGCGCTTGTCGTTTAAATAATCAAGCCGTTCGTGGCGTCAATGCCGCGGCTTATATCCCTCGGAACTCATAATCTCCGTCCATAGGCATTTTTACACGCTCACATATAGGTCTAGTAGAAAG	0/0	14	14	29
Pig770	TATGCTCGTTCCCCGGGCGGCTGGTCCACCTCCTTTACGGTCCTATTTATCGGCGCCAGCCAGAGTCGGCGGCGATAACTTGCCAATGCCCGGGTACGTGGGTGCCACAACTCCCCTAAAAG	TATGCTCGTTCCCCGGGCGGCTGGTCCACCTCCTTTACGGTCCTATTTATCGGCGCCAGCCAGAGTCGGCGGCGATAACTTGCCAATGCCCGGGTACGTGGGTGCCACAACTCCCCTAAAAG	1/1	16	16	29
Pig771	TATGCTCGTTCCCCGGGCGGCTGGTCCACCTCCTTTACGGTCCTATTTATCGGCGCCAGCCAGAGTCGGCGGCGATAACTTGCCAATGCCCGGGTACGTGGGTGCCACAACTCCCCTAAAAG	GGCCTCCACCGTTTAAATGGCTGGGCCGTTCGTGGCGTCAATGCCGCTATCGGCGCCAGCTAAGACCGGCGGCGATAACTTGCCAATATCCGTGTGTACTCACATATAGGTCTAGTAGGGGA	1/1	15	15	29
Pig772	TATGCTCGTTCCCCGGGCGGCTGGTCCACCTCCTTTACGGTCCTATTTATCGGCGCCAGCCAGAGTCGGCGGCGATAACTTGCCAATGCCCGGGTACGTGGGTGCCACAACTCCCCTAAAAG	TGCGCTTGTCGTTTAAATAATCAAGCCGTTCGTGGCGTCAATGCCGCGGCTTATATCCCTCGGAACTCATAATCTCCGTCCATAGGCATTTTTACACGCTCACATATAGGTCTAGTAGAAAG	0/1	15	15	29
Pig773	TGCGCTTGTCGTTTAAATAATCAAGCCGTTCGTGGCGTCAATGCCGCGGCTTATATCCCTCGGAACTCATAATCTCCGTCCATAGGCATTTTTACACGCTCACATATAGGTCTAGTAGAAAG	TATGCTCGTTCCCCGGGCGGCTGGTCTACCTCCTTTACGGTCCTATTTATCGGCGCCAGCCAGAGTCGGCGGCGATAACTTGCCAATGCCCGGGTACGTGGGTGCCACAACTCCCCTAAAAG	0/1	15	15	29
Pig774	TATGCTCGTTCCCCGGGCGGCTGGTCCACCTCCTTTACGGTCCTATTTATCGGCGCCAGCCAGAGTCGGCGGCGATAACTTGCCAATGCCCGGGTACGTGGGTGCCACAACTCCCCTAAAAG	TATGCTCGTTCCCCGGGCAATCAAGCCGTTCGTGGCGTCAATGCCGCGGCTTATATCCCTCAGAGTCGGCGGCGATAACTTGCCAATGCCCGGGTACGTGGGTGCCACAACTCCCCTAAAAG	0/1	15	15	29
Pig775	TGCGCTTGTCGTTTAAATAATCAAGCCGTTCGTGGCGTCAATGCCGCGGCTTATATCCCTCGGAACTCATAATCTCCGTCCATAGGCATTTTTACACGCTCACATATAGGTCTAGTAGAAAG	GGCCTCCACCGTTTAAATGGCTGGGCCGTTCGTGGCGTCAATGCCGCTATCGGCGCCAGCCAGAGTCGGCGGCGATAACTTGCCAATGCCCGGGTACGTGGGTGCCACAACTCCCCTAAAAG	0/1	15	15	29
Pig776	TATGCTCGTTCCCCGGGCGGCTGGTCTACCTCCTTTACGGTCCTATTTATCGGCGCCAGCCAGAGTCGGCGGCGATAACTTGCCAATGCCCGGGTACGTGGGTGCCACAACTCCCCTAAAAG	TATGCTCGTTCCCCGGGCGGCTGGTCCACCTCCTTTACGGTCCTATTTATCGGCGCCAGCCAGAGTCGGCGGCGATAACTTGCCAATGCCCGGGTACGTGGGTGCCACAACTCCCCTAAAAG	1/1	16	16	29
Pig777	TGCGCTTGTCGTTTAAATAATCAAGCCGTTCGTGGCGTCAATGCCGCGGCTTATATCCCTCGGAACTCATAATCTCCGTCCATAGGCATTTTTACACGCTCACATATAGGTCTAGTAGAAAG	GGCCTCCACCGTTTAAATGGCTGGGCCGTTCGTGGCGTCAATGCCGCTATCGGCGCCAGCCAGAGTCGGCGGCGATAACTTGCCAATGCCCGGGTACGTGGGTGCCACAACTCCCCTAAAAG	0/1	15	15	29
Pig778	TGCGCTTGTCGTTTAAATAATCAAGCCGTTCGTGGCGTCAATGCCGCGGCTTATATCCCTCGGAACTCATAATCTCCGTCCATAGGCATTTTTACACGCTCACATATAGGTCTAGTAGAAAG	TGCGCTTGTCGTTTAAATAATCAAGCTGTTCGTGGCGTCAATGCCGCGGCTTATATCCCTCGGAACTCATAATCTCCGTCCATAGGCATTTTTACACGCTCACATATAGGTCTAGTAGAAAG	0/0	14	14	29
Pig779	TGCGCTTGTCGTTTAAATAATCAAGCCGTTCGTGGCGTCAATGCCGCGGCTTATATCCCTCGGAACTCATAATCTCCGTCCATAGGCATTTTTACACGCTCACATATAGGTCTAGTAGAAAG	TATGCTCGTTCCCCGGGCGGCTGGTCCACCTCCTTTACGGTCCTATTTATCGGCGCCAGCCAGAGTCGGCGGCGATAACTTGCCAATGCCCGGGTACGTGGGTGCCACAACTCCCCTAAAAG	0/1	15	15	29
Pig780	TGCGCTTGTCGTTTAAATAATCAAGCCGTTCGTGGCGTCAATGCCGCGGCTTATATCCCTCGGAACTCATAATCTCCGTCCATAGGCATTTTTACACGCTCACATATAGGTCTAGTAGAAAG	TATGCTCGTTCCCCGGGCAATCAATCCACCTCCTTTACGGTCCTATTTATCGGCGCCAGCCAGAGTCGGCGGCGATAACTTGCCAATGCCCGGGTACGTGGGTGCCACAACTCCCCTAAAAG	0/1	15	15	29
Pig781	TATGCTCGTTCCCCGGGCAATCAAGCCGTTCGTGGCGTCAATGCCGCGGCTTATATCCCTCAGAGTCGGCGGCGATAACTTGCCAATGCCCGGGTACGTGGGTGCCACAACTCCCCTAAAAG	GGCCTCCACCGTTTAAATGGCTGGTCCACCTCCTTTACGGTCCTATTTATCGGCGCCAGCCAGAGTCGGCGGCGATAACTTGCCAATGCCCGGGTACGTGGGTGCCACAACTCCCCTAAAAG	0/1	15	15	29
Pig782	GGCCTCCACCGTTTAAATGGCTGGTCCACCTCCTTTACGGTCCTATTTATCGGCGCCAGCCAGAGTCGGCGGCGATAACTTGCCAATGCCCGGGTACGTGGGTGCCACAACTCCCCTAAAAG	TGCGCTTGTCGTTTAAATAATCAAGCCGTTCGTGGCGTCAATGCCGCGGCTTATATCCCTCGGAACTCATAATCTCCGTCCATAGGCATTTTTACACGCTCACATATAGGTCTAGTAGAAAG	0/1	15	15	29
Pig783	GGCCTCCACCGTTTAAATGGCTGGTCCACCTCCTTTACGGTCCTATTTATCGGCGCCAGCCAGAGTCGGCGGCGATAACTTGCCAATGCCCGGGTACGTGGGTGCCACAACTCCCCTAAAAG	TATGCTCGTTCCCCGGGCAATCAAGCCGTTCGTGGCGTCAATGCCGCGGCTTATATCCCTCAGAGTCGGCGGCGATAACTTGCCAATGCCCGGGTACGTGGGTGCCACAACTCCCCTAAAAG	0/1	15	14	29
Pig784	TATGCTCGTTCCCCGGGCAATCAAGCCGTTCGTGGCGTCAATGCCGCGGCTTATATCCCTCAGAGTCGGCGGCGATAACTTGCCAATGCCCGGGTACGTGGGTGCCACAACTCCCCTAAAAG	TATGCTCGTTCCCCGGGCGGCTGGTCCACCTCCTTTACGGTCCTATTTATCGGCGCCAGCCAGAGTCGGCGGCGATAACTTGCCAATGCCCGGGTACGTGGGTGCCACAACTCCCCTAAAAG	0/1	15	15	29
Pig785	TGCGCTTGTCGTTTAAATAATCAAGCCGTTCGTGGCGTCAATGCCGCGGCTTATATCCCTCGGAACTCATAATCTCCGTCCATAGGCATTTTTACACGCTCACATATAGGTCTAGTAGAAAG	TATGCTCGTTCCCCGGGCAATCAAGCCGTTCGTGGCGTCAATGCCGCGGCTTATATTCCTCAGAGTCGGCGGCGATAACTTGCCAATGCCCGGGTACGTGGGTGCCACAACTCCCCTAAAAG	0/0	14	14	29
Pig786	TGCGCTTGTCGTTTAAATAATCAAGCTGTTCGTGGCGTCAATGCCGCGGCTTATATCCCTCGGAACTCATAATCTCCGTCCATAGGCATTTTTACACGCTCACATATAGGTCTAGTAGAAAG	TATGCTCGTTCCCCGGGCGGCTGGTCCACCTCCTTTACGGTCCTATTTATCGGCGCCAGCCAGAGTCGGCGGCGATAACTTGCCAATGCCCGGGTACGTGGGTGCCACAACTCCCCTAAAAG	0/1	15	15	29
Pig787	TGCGCTTGTCGTTTAAATAATCAAGCTGTTCGTGGCGTCAATGCCGCGGCTTATATCCCTCGGAACTCATAATCTCCGTCCATAGGCATTTTTACACGCTCACATATAGGTCTAGTAGAAAG	TATGCTCGTTCCCCGGGCGGCTGGTCCACCTCCTTTACGGTCCTATTTATCGGCGCCAGCCAGAGTCGGCGGCGATAACTTGCCAATGCCCGGGTACGTGGGTGCCACAACTCCCCTAAAAG	0/1	15	15	29
Pig788	TATGCTCGTTCCCCGGGCAATCAAGCCGTTCGTGGCGTCAATGCCGCGGCTTATATCCCTCAGAGTCGGCGGCGATAACTTGCCAATGCCCGGGTACGTGGGTGCCACAACTCCCCTAAAAG	TATGCTCGTTCCCCGGGCGGCTGGTCCACCTCCTTTACGGTCCTATTTATCGGCGCCAGCCAGAGTCGGCGGCGATAACTTGCCAATGCCCGGGTACGTGGGTGCCACAACTCCCCTAAAAG	0/1	14	14	29
Pig789	GGCCTCCACCGTTTAAATGGCTGGTCCACCTCCTTTACGGTCCTATTTATCGGCGCCAGCCAGAGTCGGCGGCGATAACTTGCCAATGCCCGGGTACGTGGGTGCCACAACTCCCCTAAAAG	TGCGCTTGTCGTTTAAATAATCAAGCTGTTCGTGGCGTCAATGCCGCGGCTTATATCCCTCGGAACTCATAATCTCCGTCCATAGGCATTTTTACACGCTCACATATAGGTCTAGTAGAAAG	0/1	15	15	29
Pig790	GGCCTCCACCGTTTAAATGGCTGGTCCACCTCCTTTACGGTCCTATTTATCGGCGCCAGCCAGAGTCGGCGGCGATAACTTGCCAATGCCCGGGTACGTGGGTGCCACAACTCCCCTAAAAG	TGCGCTTGTCGTTTAAATAATCAAGCTGTTCGTGGCGTCAATGCCGCGGCTTATATCCCTCGGAACTCATAATCTCCGTCCATAGGCATTTTTACACGCTCACATATAGGTCTAGTAGAAAG	0/1	15	15	29
Pig791	TATGCTCGTTCCCCGGGCGGCTGGTCCACCTCCTTTACGGTCCTATTTATCGGCGCCAGCCAGAGTCGGCGGCGATAACTTGCCAATGCCCGGGTACGTGGGTGCCACAACTCCCCTAAAAG	GGCCTCCACCGTTTAAATAATCAAGCCGTTCGTGGCGTCAATGCCGCGGCTTATATCCCTCGGAACTCATAATCTCCGTCCATAGGCATTTTTACACGCTCACATATAGGTCTAGTAGAAAG	0/1	15	15	29
Pig792	TGCGCTTGTCGTTTAAATAATCAAGCCGTTCGTGGCGTCAATGCCGCGGCTTATATCCCTCGGAACTCATAATCTCCGTCCATAGGCATTTTTACACGCTCACATATAGGTCTAGTAGAAAG	TGCGCTTGTCGTTTAAATAATCAAGCCGTTCGTGGCGTCAATGCCGCGGCTTATATCCCTCGGAACTCATAATCTCCGTCCATAGGCATTTTTACACGCTCACATATAGGTCTAGTAGAAAG	0/0	14	9	29
Pig793	TGCGCTTGTCGTTTAAATAATCAAGCCGTTCGTGGCGTCAATGCCGCGGCTTATATCCCTCGGAACTCATAATCTCCGTCCATAGGCATTTTTACACGCTCACATATAGGTCTAGTAGAAAG	TATGCTCGTTCCCCGGGCAATCAAGCCGTTCGTGGCGTCAATGCCGCGGCTTATATTCCTCAGAGTCGGCGGCGATAACTTGCCAATGCCCGGGTACGTGGGTGCCACAACTCCCCTAAAAG	0/0	14	14	29
Pig794	TGCGCTTGTCGTTTAAATAATCAAGCCGTTCGTGGCGTCAATGCCGCGGCTTATATCCCTCGGAACTCATAATCTCCGTCCATAGGCATTTTTACACGCTCACATATAGGTCTAGTAGAAAG	TATGCTCGTTCCCCGGGCGGCTGGTCCACCTCCTTTACGGTCCTATTTATCGGCGCCAGCCAGAGTCGGCGGCGATAACTTGCCAATGCCCGGGTACGTGGGTGCCACAACTCCCCTAAAAG	0/1	15	15	29
Pig795	TGCGCTTGTCGTTTAAATAATCAAGCCGTTCGTGGCGTCAATGCCGCGGCTTATATCCCTCGGAACTCATAATCTCCGTCCATAGGCATTTTTACACGCTCACATATAGGTCTAGTAGAAAG	TATGCTCGTTCCCCGGGCAATCAAGCCGTTCGTGGCGTCAATGCCGCGGCTTATATTCCTCAGAGTCGGCGGCGATAACTTGCCAATGCCCGGGTACGTGGGTGCCACAACTCCCCTAAAAG	0/0	14	14	29
Pig796	GGCCTCCACCGTTTAAATGGCTGGGCCGTTCGTGGCGTCAATGCCGCTATCGGCGCCAGCCAGAGTCGGCGGCGATAACTTGCCAATGCCCGGGTACGTGGGTGCCACAACTCCCCTAAAAG	TATGCTCGTTCCCCGGGCGGCTGGTCCACCTCCTTTACGGTCCTATTTATCGGCGCCAGCCAGAGTCGGCGGCGATAACTTGCCAATGCCCGGGTACGTGGGTGCCACAACTCCCCTAAAAG	1/1	15	16	29
Pig797	TGCGCTTGTCGTTTAAATAATCAAGCCGTTCGTGGCGTCAATGCCGCGGCTTATATCCCTCGGAACTCATAATCTCCGTCCATAGGCATTTTTACACGCTCACATATAGGTCTAGTAGAAAG	TGCGCTTGTCGTTTAAATAATCAAGCCGTTCGTGGCGTCAATGCCGCGGCTTATATCCCTCGGAACTCATAATCTCCGTCCATAGGCATTTTTACACGCTCACATATAGGTCTAGTAGAAAG	0/0	14	14	29
Pig798	TATGCTCGTTCCCCGGGCGGCTGGTCCACCTCCTTTACGGTCCTATTTATCGGCGCCAGCCAGAGTCGGCGGCGATAACTTGCCAATGCCCGGGTACGTGGGTGCCACAACTCCCCTAAAAG	TGCGCTTGTCGTTTAAATAATCAAGCCGTTCGTGGCGTCAATGCCGCGGCTTATATCCCTCGGAACTCATAATCTCCGTCCATAGGCATTTTTACACGCTCACATATAGGTCTAGTAGAAAG	0/1	15	15	29
Pig799	TGCGCTTGTCGTTTAAATAATCAAGCCGTTCGTGGCGTCAATGCCGCGGCTTATATCCCTCGGAACTCATAATCTCCGTCCATAGGCATTTTTACACGCTCACATATAGGTCTAGTAGAAAG	TGCGCTTGTCGTTTAAATAATCAAGCCGTTCGTGGCGTCAATGCCGCGGCTTATATCCCTCGGAACTCATAATCTCCGTCCATAGGCATTTTTACACGCTCACATATAGGTCTAGTAGAAAG	0/0	14	14	29
Pig800	TATGCTCGTTCCCCGGGCGGCTGGTCCACCTCCTTTACGGTCCTATTTATCGGCGCCAGCCAGAGTCGGCGGCGATAACTTGCCAATGCCCGGGTACGTGGGTGCCACAACTCCCCTAAAAG	TGCGCTTGTCGTTTAAATAATCAAGCCGTTCGTGGCGTCAATGCCGCGGCTTATATCCCTCGGAACTCATAATCTCCGTCCATAGGCATTTTTACACGCTCACATATAGGTCTAGTAGAAAG	0/1	15	15	29
Pig801	TGCGCTTGTCGTTTAAATAATCAAGCCGTTCGTGGCGTCAATGCCGCGGCTTATATCCCTCGGAACTCATAATCTCCGTCCATAGGCATTTTTACACGCTCACATATAGGTCTAGTAGAAAG	TATGCTCGTTCCCCGGGCGGCTGGTCCACCTCCTTTACGGTCCTATTTATCGGCGCCAGCCAGAGTCGGCGGCGATAACTTGCCAATGCCCGGGTACGTGGGTGCCACAACTCCCCTAAAAG	0/1	15	15	29
Pig802	TATGCTCGTTCCCCGGGCAATCAAGCCGTTCGTGGCGTCAATGCCGCGGCTTATATCCCTCAGAGTCGGCGGCGATAACTTGCCAATGCCCGGGTACGTGGGTGCCACAACTCCCCTAAAAG	TATGCTCGTTCCCCGGGCGGCTGGTCCACCTCCTTTACGGTCCTATTTATCGGCGCCAGCCAGAGTCGGCGGCGATAACTTGCCAATGCCCGGGTACGTGGGTGCCACAACTCCCCTAAAAG	0/1	15	15	29
Pig803	TATGCTCGTTCCCCGGGCGGCTGGTCCACCTCCTTTACGGTCCTATTTATCGGCGCCAGCCAGAGTCGGCGGCGATAACTTGCCAATGCCCGGGTACGTGGGTGCCACAACTCCCCTAAAAG	TGCGCTTGTCGTTTAAATAATCAAGCTGTTCGTGGCGTCAATGCCGCGGCTTATATCCCTCGGAACTCATAATCTCCGTCCATAGGCATTTTTACACGCTCACATATAGGTCTAGTAGAAAG	0/1	15	15	29
Pig804	TGCGCTTGTCGTTTAAATAATCAAGCCGTTCGTGGCGTCAATGCCGCGGCTTATATCCCTCGGAACTCATAATCTCCGTCCATAGGCATTTTTACACGCTCACATATAGGTCTAGTAGAAAG	TGCGCTTGTCGTTTAAATAATCAAGCCGTTCGTGGCGTCAATGCCGCGGCTTATATCCCTCGGAACTCATAATCTCCGTCCATAGGCATTTTTACACGCTCACATATAGGTCTAGTAGAAAG	0/0	14	14	29
Pig805	TGCGCTTGTCGTTTAAATAATCAAGCCGTTCGTGGCGTCAATGCCGCGGCTTATATCCCTCGGAACTCATAATCTCCGTCCATAGGCATTTTTACACGCTCACATATAGGTCTAGTAGAAAG	TGCGCTTGTCGTTTAAATAATCAAGCCGTTCGTGGCGTCAATGCCGCGGCTTATATCCCTCGGAACTCATAATCTCCGTCCATAGGCATTTTTACACGCTCACATATAGGTCTAGTAGAAAG	0/0	14	14	29
Pig806	TGCGCTTGTCGTTTAAATGGCTGGGTCGTTCGTGGCGTCAATGCCGCTATCGGCGCCAGCCAGAGTCGGCGGCGATAACTTGCCAATGCCCGGGTACGTGGGTGCCACAACTCCCCTAAAAG	TGCGCTTGTCGTTTAAATAATCAAGCCGTTCGTGGCGTCAATGCCGCGGCTTATATCCCTCGGAACTCATAATCTCCGTCCATAGGCATTTTTACACGCTCACATATAGGTCTAGTAGAAAG	0/1	15	15	29
Pig807	TGCGCTTGTCGTTTAAATAATCAAGCCGTTCGTGGCGTCAATGCCGCGGCTTATATCCCTCGGAACTCATAATCTCCGTCCATAGGCATTTTTACACGCTCACATATAGGTCTAGTAGAAAG	TATGCTCGTTCCCCGGGCGGCTGGTCCACCTCCTTTACGGTCCTATTTATCGGCGCCAGCCAGAGTCGGCGGCGATAACTTGCCAATGCCCGGGTACGTGGGTGCCACAACTCCCCTAAAAG	0/1	15	15	29
Pig808	TATGCTCGTTCCCCGGGCGGCTGGTCCACCTCCTTTACGGTCCTATTTATCGGCGCCAGCCAGAGTCGGCGGCGATAACTTGCCAATGCCCGGGTACGTGGGTGCCACAACTCCCCTAAAAG	TATGCTCGTTCCCCGGGCAATCAAGCCGTTCGTGGCGTCAATGCCGCGGCTTATATCCCTCAGAGTCGGCGGCGATAACTTGCCAATGCCCGGGTACGTGGGTGCCACAACTCCCCTAAAAG	0/1	15	15	29
Pig809	TGCGCTTGTCGTTTAAATAATCAAGCCGTTCGTGGCGTCAATGCCGCGGCTTATATCCCTCGGAACTCATAATCTCCGTCCATAGGCATTTTTACACGCTCACATATAGGTCTAGTAGAAAG	TATGCTCGTTCCCCGGGCGGCTGGTCCACCTCCTTTACGGTCCTATTTATCGGCGCCAGCCAGAGTCGGCGGCGATAACTTGCCAATGCCCGGGTACGTGGGTGCCACAACTCCCCTAAAAG	0/1	15	15	29
Pig810	GGCCTCCACCGTTTAAATGGCTGGTCCACCTCCTTTACGGTCCTATTTATCGGCGCCAGCCAGAGTCGGCGGCGATAACTTGCCAATGCCCGGGTACGTGGGTGCCACAACTCCCCTAAAAG	TGCGCTTGTCGTTTAAATAATCAAGCCGTTCGTGGCGTCAATGCCGCGGCTTATATCCCTCGGAACTCATAATCTCCGTCCATAGGCATTTTTACACGCTCACATATAGGTCTAGTAGAAAG	0/1	15	15	29
Pig811	TATGCTCGTTCCCCGGGCGGCTGGTCCACCTCCTTTACGGTCCTATTTATCGGCGCCAGCCAGAGTCGGCGGCGATAACTTGCCAATGCCCGGGTACGTGGGTGCCACAACTCCCCTAAAAG	TGCGCTTGTCGTTTAAATAATCAAGCCGTTCGTGGCGTCAATGCCGCGGCTTATATCCCTCGGAACTCATAATCTCCGTCCATAGGCATTTTTACACGCTCACATATAGGTCTAGTAGAAAG	0/1	15	15	29
Pig812	TGCGCTTGTCGTTTAAATAATCAAGCCGTTCGTGGCGTCAATGCCGCGGCTTATATCCCTCGGAACTCATAATCTCCGTCCATAGGCATTTTTACACGCTCACATATAGGTCTAGTAGAAAG	TATGCTCGTTCCCCGGGCGGCTGGTCCACCTCCTTTACGGTCCTATTTATCGGCGCCAGCCAGAGTCGGCGGCGATAACTTGCCAATGCCCGGGTACGTGGGTGCCACAACTCCCCTAAAAG	0/1	15	15	29
Pig813	TGCGCTTGTCGTTTAAATAATCAAGCCGTTCGTGGCGTCAATGCCGCGGCTTATATCCCTCGGAACTCATAATCTCCGTCCATAGGCATTTTTACACGCTCACATATAGGTCTAGTAGAAAG	TATGCTCGTTCCCCGGGCAATCAAGCCGTTCGTGGCGTCAATGCCGCGGCTTATATCCCTCAGAGTCGGCGGCGATAACTTGCCAATGCCCGGGTACGTGGGTGCCACAACTCCCCTAAAAG	0/0	14	14	29
Pig814	TATGCTCGTTCCCCGGGCGGCTGGTCCACCTCCTTTACGGTCCTATTTATCGGCGCCAGCCAGAGTCGGCGGCGATAACTTGCCAATGCCCGGGTACGTGGGTGCCACAACTCCCCTAAAAG	TATGCTCGTTCCCCGGGCAATCAAGCCGTTCGTGGCGTCAATGCCGCGGCTTATATCCCTCAGAGTCGGCGGCGATAACTTGCCAATGCCCGGGTACGTGGGTGCCACAACTCCCCTAAAAG	0/1	15	15	29
Pig815	TGCGCTTGTCGTTTAAATAATCAAGCCGTTCGTGGCGTCAATGCCGCGGCTTATATTCCTCGGAACTCATAATCTCCGTCCATAGGCATTTTTACACGCTCACATATAGGTCTAGTAGAAAG	GGCCTCCACCGTTTAAATGGCTGGGCCGTTCGTGGCGTCAATGCCGCTATCGGCGCCAGCCAGAGTCGGCGGCGATAACTTGCCAATGCCCGGGTACGTGGGTGCCACAACTCCCCTAAAAG	0/1	15	15	29
Pig816	TATGCTCGTTCCCCGGGCGGCTGGTCCACCTCCTTTACGGTCCTATTTATCGGCGCCAGCCAGAGTCGGCGGCGATAACTTGCCAATGCCCGGGTACGTGGGTGCCACAACTCCCCTAAAAG	TGCGCTTGTCGTTTAAATAATCAAGCCGTTCGTGGCGTCAATGCCGCGGCTTATATTCCTCGGAACTCATAATCTCCGTCCATAGGCATTTTTACACGCTCACATATAGGTCTAGTAGAAAG	0/1	15	15	29
Pig817	TGCGCTTGTCGTTTAAATAATCAAGCCGTTCGTGGCGTCAATGCCGCGGCTTATATCCCTCGGAACTCATAATCTCCGTCCATAGGCATTTTTACACGCTCACATATAGGTCTAGTAGAAAG	TATGCTCGTTCCCCGGGCAATCAAGCCGTTCGTGGCGTCAATGCCGCGGCTTATATCCCTCAGAGTCGGCGGCGATAACTTGCCAATGCCCGGGTACGTGGGTGCCACAACTCCCCTAAAAG	0/0	14	14	29
Pig818	TGCGCTTGTCGTTTAAATAATCAAGCCGTTCGTGGCGTCAATGCCGCGGCTTATATCCCTCGGAACTCATAATCTCCGTCCATAGGCATTTTTACACGCTCACATATAGGTCTAGTAGAAAG	TATGCTCGTTCCCCGGGCGGCTGGTCCACCTCCTTTACGGTCCTATTTATCGGCGCCAGCCAGAGTCGGCGGCGATAACTTGCCAATGCCCGGGTACGTGGGTGCCACAACTCCCCTAAAAG	0/1	15	15	29
Pig819	TGCGCTTGTCGTTTAAATAATCAAGCCGTTCGTGGCGTCAATGCCGCGGCTTATATCCCTCGGAACTCATAATCTCCGTCCATAGGCATTTTTACACGCTCACATATAGGTCTAGTAGAAAG	TATGCTCGTTCCCCGGGCGGCTGGTCCACCTCCTTTACGGTCCTATTTATCGGCGCCAGCCAGAGTCGGCGGCGATAACTTGCCAATGCCCGGGTACGTGGGTGCCACAACTCCCCTAAAAG	0/1	15	15	29
Pig820	GGCCTCCACCGTTTAAATGGCTGGGCCGTTCGTGGCGTCAATGCCGCTATCGGCGCCAGCCAGAGTCGGCGGCGATAACTTGCCAATGCCCGGGTACGTGGGTGCCACAACTCCCCTAAAAG	TATGCTCGTTCCCCGGGCAATCAAGCCGTTCGTGGCGTCAATGCCGCGGCTTATATCCCTCAGAGTCGGCGGCGATAACTTGCCAATGCCCGGGTACGTGGGTGCCACAACTCCCCTAAAAG	0/1	15	15	29
Pig821	TATGCTCGTTCCCCGGGCGGCTGGTCCACCTCCTTTACGGTCCTATTTATCGGCGCCAGCCAGAGTCGGCGGCGATAACTTGCCAATGCCCGGGTACGTGGGTGCCACAACTCCCCTAAAAG	TATGCTCGTTCCCCGGGCAATCAAGCCGTTCGTGGCGTCAATGCCGCGGCTTATATCCCTCAGAGTCGGCGGCGATAACTTGCCAATGCCCGGGTACGTGGGTGCCACAACTCCCCTAAAAG	0/1	15	15	29
Pig822	TGCGCTTGTCGTTTAAATAATCAAGCCGTTCGTGGCGTCAATGCCGCGGCTTATATCCCTCGGAACTCATAATCTCCGTCCATAGGCATTTTTACACGCTCACATATAGGTCTAGTAGAAAG	TATGCTCGTTCCCCGGGCAATCAAGCCGTTCGTGGCGTCAATGCCGCGGCTTATATCCCTCAGAGTCGGCGGCGATAACTTGCCAATGCCCGGGTACGTGGGTGCCACAACTCCCCTAAAAG	0/0	14	14	29
Pig823	TGCGCTTGTCGTTTAAATAATCAAGCCGTTCGTGGCGTCAATGCCGCGGCTTATATCCCTCGGAACTCATAATCTCCGTCCATAGGCATTTTTACACGCTCACATATAGGTCTAGTAGAAAG	TATGCTCGTTCCCCGGGCAATCAAGCCGTTCGTGGCGTCAATGCCGCGGCTTATATTCCTCAGAGTCGGCGGCGATAACTTGCCAATGCCCGGGTACGTGGGTGCCACAACTCCCCTAAAAG	0/0	14	14	29
Pig824	TGCGCTTGTCGTTTAAATAATCAAGCCGTTCGTGGCGTCAATGCCGCGGCTTATATCCCTCGGAACTCATAATCTCCGTCCATAGGCATTTTTACACGCTCACATATAGGTCTAGTAGAAAG	TGCGCTTGTCGTTTAAATAATCAAGCCGTTCGTGGCGTCAATGCCGCGGCTTATATCCCTCGGAACTCATAATCTCCGTCCATAGGCATTTTTACACGCTCACATATAGGTCTAGTAGAAAG	0/0	14	14	29
Pig825	TGCGCTTGTCGTTTAAATAATCAAGCCGTTCGTGGCGTCAATGCCGCGGCTTATATCCCTCGGAACTCATAATCTCCGTCCATAGGCATTTTTACACGCTCACATATAGGTCTAGTAGAAAG	TGCGCTTGTCGTTTAAATGGCTGGTCCACCTCCTTTACGGTCCTATTTATCGGCGCCAGCCAGAGTCGGCGGCGATAACTTGCCAATGCCCGGGTACGTGGGTGCCACAACTCCCCTAAAAG	0/1	15	15	29
Pig826	TATGCTCGTTCCCCGGGCGGCTGGTCCACCTCCTTTACGGTCCTATTTATCGGCGCCAGCCAGAGTCGGCGGCGATAACTTGCCAATGCCCGGGTACGTGGGTGCCACAACTCCCCTAAAAG	TATGCTCGTTCCCCGGGCAATCAAGCCGTTCGTGGCGTCAATGCCGCGGCTTATATCCCTCAGAGTCGGCGGCGATAACTTGCCAATGCCCGGGTACGTGGGTGCCACAACTCCCCTAAAAG	0/1	15	15	29
Pig827	TGCGCTTGTCGTTTAAATAATCAAGCCGTTCGTGGCGTCAATGCCGCGGCTTATATCCCTCGGAACTCATAATCTCCGTCCATAGGCATTTTTACACGCTCACATATAGGTCTAGTAGAAAG	TATGCTCGTTCCCCGGGCAATCAAGCCGTTCGTGGCGTCAATGCCGCGGCTTATATCCCTCAGAGTCGGCGGCGATAACTTGCCAATGCCCGGGTACGTGGGTGCCACAACTCCCCTAAAAG	0/0	15	15	29
Pig828	TGCGCTTGTCGTTTAAATAATCAAGCCGTTCGTGGCGTCAATGCCGCGGCTTATATCCCTCGGAACTCATAATCTCCGTCCATAGGCATTTTTACACGCTCACATATAGGTCTAGTAGAAAG	TATGCTCGTTCCCCGGGCAATCAAGCCGTTCGTGGCGTCAATGCCGCGGCTTATATTCCTCAGAGTCGGCGGCGATAACTTGCCAATGCCCGGGTACGTGGGTGCCACAACTCCCCTAAAAG	0/0	0	14	29
Pig829	TGCGCTTGTCGTTTAAATAATCAAGCCGTTCGTGGCGTCAATGCCGCGGCTTATATCCCTCGGAACTCATAATCTCCGTCCATAGGCATTTTTACACGCTCACATATAGGTCTAGTAGAAAG	TATGCTCGTTCCCCGGGCAATCAAGCCGTTCGTGGCGTCAATGCCGCGGCTTATATTCCTCAGAGTCGGCGGCGATAACTTGCCAATGCCCGGGTACGTGGGTGCCACAACTCCCCTAAAAG	0/0	14	14	29
Pig830	TGCGCTTGTCGTTTAAATAATCAAGCCGTTCGTGGCGTCAATGCCGCGGCTTATATCCCTCAGAGTCGGCGGCGATAACTTGCCAATGCCCGGGTACGTGGGTGCCACAACTCCCCTAAAAG	TGCGCTTGTCGTTTAAATAATCAAGCCGTTCGTGGCGTCAATGCCGCGGCTTATATCCCTCGGAACTCATAATCTCCGTCCATAGGCATTTTTACACGCTCACATATAGGTCTAGTAGAAAG	0/0	14	11	29
Pig831	TGCGCTTGTCGTTTAAATAATCAAGCCGTTCGTGGCGTCAATGCCGCGGCTTATATCCCTCGGAACTCATAATCTCCGTCCATAGGCATTTTTACACGCTCACATATAGGTCTAGTAGAAAG	TATGCTCGTTCCCCGGGCGGCTGGTCCACCTCCTTTACGGTCCTATTTATCGGCGCTAGCCAGAGTCGGCGGCGATAACTTGCCAATGCCCGGGTACGTGGGTGCCACAACTCCCCTAAAAG	0/0	15	15	29
Pig832	TGCGCTTGTCGTTTAAATAATCAAGCCGTTCGTGGCGTCAATGCCGCGGCTTATATCCCTCGGAACTCATAATCTCCGTCCATAGGCATTTTTACACGCTCACATATAGGTCTAGTAGAAAG	TATGCTCGTTCCCCGGGCGGCTGGTCCACCTCCTTTACGGTCCTATTTATCGGCGCCAGCCAGAGTCGGCGGCGATAACTTGCCAATGCCCGGGTACGTGGGTGCCACAACTCCCCTAAAAG	0/1	15	15	29
Pig833	TGCGCTTGTCGTTTAAATGGCTGGGCCACCTCCTTTACGGTCCTATTTATCGGCGCCAGCCAGAGTCGGCGGCGATAACTTGCCAATGCCCGGGTACGTGGGTGCCACAACTCCCCTAAAAG	TATGCTCGTTCCCCGGGCAATCAAGCCGTTCGTGGCGTCAATGCCGCGGCTTATATTCCTCAGAGTCGGCGGCGATAACTTGCCAATGCCCGGGTACGTGGGTGCCACAACTCCCCTAAAAG	0/1	15	15	29
Pig834	TGCGCTTGTCGTTTAAATAATCAAGCCGTTCGTGGCGTCAATGCCGCGGCTTATATCCCTCGGAACTCATAATCTCCGTCCATAGGCATTTTTACACGCTCACATATAGGTCTAGTAGAAAG	TATGCTCGTTCCCCGGGCGGCTGGTCCACCTCCTTTACGGTCCTATTTATCGGCGCCAGCCAGAGTCGGCGGCGATAACTTGCCAATGCCCGGGTACGTGGGTGCCACAACTCCCCTAAAAG	0/1	15	15	29
Pig835	TATGCTCGTTCCCCGGGCGGCTGGTCCACCTCCTTTACGGTCCTATTTATCGGCGCCAGCCAGAGTCGGCGGCGATAACTTGCCAATGCCCGGGTACGTGGGTGCCACAACTCCCCTAAAAG	TGCGCTTGTCGTTTAAATAATCAAGCCGTTCGTGGCGTCAATGCCGCGGCTTATATCCCTCGGAACTCATAATCTCCGTCCATAGGCATTTTTACACGCTCACATATAGGTCTAGTAGAAAG	0/1	15	15	29
Pig836	TGCGCTTGTCGTTTAAATAATCAAGCCGTTCGTGGCGTCAATGCCGCGGCTTATATCCCTCGGAACTCATAATCTCCGTCCATAGGCATTTTTACACGCTCACATATAGGTCTAGTAGAAAG	TGCGCTTGTCGTTTAAATAATCAAGCCGTTCGTGGCGTCAATGCCGCGGCTTATATCCCTCGGAACTCATAATCTCCGTCCATAGGCATTTTTACACGCTCACATATAGGTCTAGTAGAAAG	0/0	14	14	29
Pig837	TATGCTCGTTCCCCGGGCGGCTGGGTCGTTCGTGGCGTCAATGCCGCGGCTTATATTCCTCGGAACTCATAATCTCCGTCCATAGGCATTTTTACACGCTCACATATAGGTCTAGTAGAAAG	TATGCTCGTTCCCCGGGCGGCTGGTCCACCTCCTTTACGGTCCTATTTATCGGCGCCAGCCAGAGTCGGCGGCGATAACTTGCCAATGCCCGGGTACGTGGGTGCCACAACTCCCCTAAAAG	0/1	15	15	29
Pig838	TGCGCTTGTCGTTTAAATAATCAAGCCGTTCGTGGCGTCAATGCCGCGGCTTATATCCCTCGGAACTCATAATCTCCGTCCATAGGCATTTTTACACGCTCACATATAGGTCTAGTAGAAAG	TATGCTCGTTCCCCGGGCGGCTGGTCCACCTCCTTTACGGTCCTATTTATCGGCGCCAGCCAGAGTCGGCGGCGATAACTTGCCAATGCCCGGGTACGTGGGTGCCACAACTCCCCTAAAAG	0/1	15	15	29
Pig839	TGCGCTTGTCGTTTAAATGGCTGGTTCACCTCCTTTACGGTCCTATTGATCGGCGCCAGCCAGAGTCGGCGGCGATAACTTGCCAATGCCCGTGTACGTGGGTGCCACAACTCCCCTAAAAG	TGCGCTTGTCGTTTAAATAATCAAGCCGTTCGTGGCGTCAATGCCGCGGCTTATATCCCTCGGAACTCATAATCTCCGTCCATAGGCATTTTTACACGCTCACATATAGGTCTAGTAGAAAG	0/1	15	15	29
Pig840	GGCCTCCACCGTTTAAATGGCTGGTCCACCTCCTTTACGGTCCTATTTATCGGCGCCAGCCAGAGTCGGCGGCGATAACTTGCCAATGCCCGGGTACGTGGGTGCCACAACTCCCCTAAAAG	TATGCTCGTTCCCCGGGCAATCAAGCCGTTCGTGGCGTCAATGCCGCGGCTTATATCCCTCAGAGTCGGCGGCGATAACTTGCCAATGCCCGGGTACGTGGGTGCCACAACTCCCCTAAAAG	0/1	15	15	29
Pig841	TGCGCTTGTCGTTTAAATAATCAAGCCGTTCGTGGCGTCAATGCCGCGGCTTATATCCCTCGGAACTCATAATCTCCGTCCATAGGCATTTTTACACGCTCACATATAGGTCTAGTAGAAAG	TATGCTCGTTCCCCGGGCAATCAATCCACCTCCTTTACGGTCCTATTTATCGGCGCCAGCCAGAGTCGGCGGCGATAACTTGCCAATGCCCGGGTACGTGGGTGCCACAACTCCCCTAAAAG	0/1	15	15	29
Pig842	TGCGCTTGTCGTTTAAATAATCAAGCCGTTCGTGGCGTCAATGCCGCGGCTTATATCCCTCGGAACTCATAATCTCCGTCCATAGGCATTTTTACACGCTCACATATAGGTCTAGTAGAAAG	TATGCTCGTTCCCCGGGCAATCAAGCCGTTCGTGGCGTCAATGCCGCGGCTTATATCCCTCAGAGTCGGCGGCGATAACTTGCCAATGCCCGGGTACGTGGGTGCCACAACTCCCCTAAAAG	0/0	14	14	29
Pig843	GGCCTCCACCGTTTAAATGGCTGGTCCACCTCCTTTACGGTCCTATTTATCGGCGCCAGCCAGAGTCGGCGGCGATAACTTGCCAATGCCCGGGTACGTGGGTGCCACAACTCCCCTAAAAG	TATGCTCGTTCCCCGGGCAATCAAGCCGTTCGTGGCGTCAATGCCGCGGCTTATATCCCTCAGAGTCGGCGGCGATAACTTGCCAATGCCCGGGTACGTGGGTGCCACAACTCCCCTAAAAG	0/1	15	15	29
Pig844	TGCGCTTGTCGTTTAAATAATCAAGCCGTTCGTGGCGTCAATGCCGCGGCTTATATCCCTCGGAACTCATAATCTCCGTCCATAGGCATTTTTACACGCTCACATATAGGTCTAGTAGAAAG	TGCGCTTGTCGTTTAAATAATCAAGCCGTTCGTGGCGTCAATGCCGCGGCTTATATCCCTCGGAACTCATAATCTCCGTCCATAGGCATTTTTACACGCTCACATATAGGTCTAGTAGAAAG	0/0	14	14	29
Pig845	TATGCTCGTTCCCCGGGCGGCTGGGTCGTTCGTGGCGTCAATGCCGCGGCTTATATTCCTCGGAACTCATAATCTCCGTCCATAGGCATTTTTACACGCTCACATATAGGTCTAGTAGAAAG	TATGCTCGTTCCCCGGGCGGCTGGTCCACCTCCTTTACGGTCCTATTTATCGGCGCCAGCCAGAGTCGGCGGCGATAACTTGCCAATGCCCGGGTACGTGGGTGCCACAACTCCCCTAAAAG	0/1	15	15	29
Pig846	TGCGCTTGTCGTTTAAATAATCAAGCTGTTCGTGGCGTCAATGCCGCGGCTTATATCCCTCGGAACTCATAATCTCCGTCCATAGGCATTTTTACACGCTCACATATAGGTCTAGTAGAAAG	TATGCTCGTTCCCCGGGCGGCTGGTCCACCTCCTTTACGGTCCTATTTATCGGCGCCAGCCAGAGTCGGCGGCGATAACTTGCCAATGCCCGGGTACGTGGGTGCCACAACTCCCCTAAAAG	0/1	15	15	29
Pig847	GGCCTCCACCGTTTAAATGGCTGGGCCGTTCGTGGCGTCAATGCCGCTATCGGCGCCAGCCAGAGTCGGCGGCGATAACTTGCCAATGCCCGGGTACGTGGGTGCCACAACTCCCCTAAAAG	TATGCTCGTTCCCCGGGCAATCAAGCCGTTCGTGGCGTCAATGCCGCGGCTTATATTCCTCAGAGTCGGCGGCGATAACTTGCCAATGCCCGGGTACGTGGGTGCCACAACTCCCCTAAAAG	0/1	15	15	29
Pig848	TGCGCTTGTCGTTTAAATAATCAAGCCGTTCGTGGCGTCAATGCCGCGGCTTATATCCCTCGGAACTCATAATCTCCGTCCATAGGCATTTTTACACGCTCACATATAGGTCTAGTAGAAAG	TGCGCTTGTCGTTTAAATAATCAAGCCGTTCGTGGCGTCAATGCCGCGGCTTATATCCCTCGGAACTCATAATCTCCGTCCATAGGCATTTTTACACGCTCACATATAGGTCTAGTAGAAAG	0/0	14	11	29
Pig849	TATGCTCGTTCCCCGGGCGGCTGGTCCACCTCCTTTACGGTCCTATTTATCGGCGCCAGCCAGAGTCGGCGGCGATAACTTGCCAATGCCCGGGTACGTGGGTGCCACAACTCCCCTAAAAG	TGCGCTTGTCGTTTAAATAATCAAGCCGTTCGTGGCGTCAATGCCGCGGCTTATATCCCTCGGAACTCATAATCTCCGTCCATAGGCATTTTTACACGCTCACATATAGGTCTAGTAGAAAG	0/1	15	15	29
Pig850	TATGCTCGTTCCCCGGGCAATCAAGCCGTTCGTGGCGTCAATGCCGCGGCTTATATTCCTCAGAGTCGGCGGCGATAACTTGCCAATGCCCGGGTACGTGGGTGCCACAACTCCCCTAAAAG	TATGCTCGTTCCCCGGGCGGCTGGTCCACCTCCTTTACGGTCCTATTTATCGGCGCCAGCCAGAGTCGGCGGCGATAACTTGCCAATGCCCGGGTACGTGGGTGCCACAACTCCCCTAAAAG	0/1	15	15	29
Pig851	TATGCTCGTTCCCCGGGCGGCTGGGTCGTTCGTGGCGTCAATGCCGCGGCTTATATCCCTCGGAACTCATAATCTCCGTCCATAGGCATTTTTACACGCTCACATATAGGTCTAGTAGAAAG	TATGCTCGTTCCCCGGGCAATCAAGCCGTTCGTGGCGTCAACGCCGTGGCTTATATCCCTCAGAGTCGGCGGCGATAACTTGCCAATGCCCGGGTACGTGGGTGCCACAACTCCCCTAAAAG	0/0	14	14	29
Pig852	TATGCTCGTTCCCCGGGCGGCTGGTCCACCTCCTTTACGGTCCTATTTATCGGCGCCAGCCAGAGTCGGCGGCGATAACTTGCCAATGCCCGGGTACGTGGGTGCCACAACTCCCCTAAAAG	TGCGCTTGTCGTTTAAATAATCAAGCCGTTCGTGGCGTCAATGCCGCGGCTTATATCCCTCGGAACTCATAATCTCCGTCCATAGGCATTTTTACACGCTCACATATAGGTCTAGTAGAAAG	0/1	15	15	29
Pig853	TGCGCTTGTCGTTTAAATAATCAAGCCGTTCGTGGCGTCAATGCCGCGGCTTATATCCCTCAGAGTCGGCGGCGATAACTTGCCAATGCCCGGGTACGTGGGTGCCACAACTCCCCTAAAAG	TGCGCTTGTCGTTTAAATAATCAAGCCGTTCGTGGCGTCAATGCCGCGGCTTATATCCCTCGGAACTCATAATCTCCGTCCATAGGCATTTTTACACGCTCACATATAGGTCTAGTAGAAAG	0/0	15	15	29
Pig854	TGCGCTTGTCGTTTAAATAATCAAGCCGTTCGTGGCGTCAATGCCGCGGCTTATATCCCTCGGAACTCATAATCTCCGTCCATAGGCATTTTTACACGCTCACATATAGGTCTAGTAGAAAG	TGCGCTTGTCGTTTAAATAATCAAGCCGTTCGTGGCGTCAATGCCGCGGCTTATATCCCTCGGAACTCATAATCTCCGTCCATAGGCATTTTTACACGCTCACATATAGGTCTAGTAGAAAG	0/0	14	14	29
Pig855	TATGCTCGTTCCCCGGGCAATCAAGCCGTTCGTGGCGTCAATGCCGCGGCTTATATCCCTCAGAGTCGGCGGCGATAACTTGCCAATGCCCGGGTACGTGGGTGCCACAACTCCCCTAAAAG	TATGCTCGTTCCCCGGGCAATCAAGCCGTTCGTGGCGTCAATGCCGCGGCTTATATTCCTCAGAGTCGGCGGCGATAACTTGCCAATGCCCGGGTACGTGGGTGCCACAACTCCCCTAAAAG	0/0	14	14	29
Pig856	TGCGCTTGTCGTTTAAATAATCAAGCCGTTCGTGGCGTCAATGCCGCGGCTTATATCCCTCGGAACTCATAATCTCCGTCCATAGGCATTTTTACACGCTCACATATAGGTCTAGTAGAAAG	TGCGCTTGTCGTTTAAATAATCAAGCCGTTCGTGGCGTCAATGCCGCGGCTTATATCCCTCGGAACTCATAATCTCCGTCCATAGGCATTTTTACACGCTCACATATAGGTCTAGTAGAAAG	0/0	14	14	29
Pig857	TGCGCTTGTCGTTTAAATAATCAAGCCGTTCGTGGCGTCAATGCCGCGGCTTATATCCCTCGGAACTCATAATCTCCGTCCATAGGCATTTTTACACGCTCACATATAGGTCTAGTAGAAAG	TATGCTCGTTCCCCGGGCGGCTGGTCCACCTCCTTTACGGTCCTATTTATCGGCGCCAGCCAGAGTCGGCGGCGATAACTTGCCAATGCCCGGGTACGTGGGTGCCACAACTCCCCTAAAAG	0/1	15	15	29
Pig858	TGCGCTTGTCGTTTAAATAATCAAGCCGTTCGTGGCGTCAATGCCGCGGCTTATATCCCTCGGAACTCATAATCTCCGTCCATAGGCATTTTTACACGCTCACATATAGGTCTAGTAGAAAG	TATGCTCGTTCCCCGGGCGGCTGGTCCACCTCCTTTACGGTCCTATTTATCGGCGCCAGCCAGAGTCGGCGGCGATAACTTGCCAATGCCCGGGTACGTGGGTGCCACAACTCCCCTAAAAG	0/1	15	15	29
Pig859	TGCGCTTGTCGTTTAAATAATCAAGCCGTTCGTGGCGTCAATGCCGCGGCTTATATCCCTCGGAACTCATAATCTCCGTCCATAGGCATTTTTACACGCTCACATATAGGTCTAGTAGAAAG	TGCGCTTGTCGTTTAAATAATCAAGCCGTTCGTGGCGTCAATGCCGCGGCTTATATTCCTCGGAACTCATAATCTCCGTCCATAGGCATTTTTACACGCTCACATATAGGTCTAGTAGAAAG	0/0	17	14	29
Pig860	TGCGCTTGTCGTTTAAATAATCAAGCCGTTCGTGGCGTCAATGCCGCGGCTTATATCCCTCGGAACTCATAATCTCCGTCCATAGGCATTTTTACACGCTCACATATAGGTCTAGTAGAAAG	TATGCTCGTTCCCCGGGCGGCTGGTCCACCTCCTTTACGGTCCTATTTATCGGCGCCAGCCAGAGTCGGCGGCGATAACTTGCCAATGCCCGGGTACGTGGGTGCCACAACTCCCCTAAAAG	0/1	15	15	29
Pig861	GGCCTCCACCGTTTAAATGGCTGGGCCGTTCGTGGCGTCAATGCCGCTATCGGCGCCAGCCAGAGTCGGCGGCGATAACTTGCCAATGCCCGGGTACGTGGGTGCCACAACTCCCCTAAAAG	TGCGCTTGTCGTTTAAATAATCAAGCCGTTCGTGGCGTCAATGCCGCGGCTTATATCCCTCGGAACTCATAATCTCCGTCCATAGGCATTTTTACACGCTCACATATAGGTCTAGTAGAAAG	0/1	15	15	29
Pig862	TGCGCTTGTCGTTTAAATAATCAAGCCGTTCGTGGCGTCAATGCCGCGGCTTATATCCCTCGGAACTCATAATCTCCGTCCATAGGCATTTTTACACGCTCACATATAGGTCTAGTAGAAAG	TATGCTCGTTCCCCGGGCGGCTGGTCTACCTCCTTTACGGTCCTATTTATCGGCGCCAGCCAGAGTCGGCGGCGATAACTTGCCAATGCCCGGGTACGTGGGTGCCACAACTCCCCTAAAAG	0/1	15	15	29
Pig863	TGCGCTTGTCGTTTAAATAATCAAGCCATTCGTGGCGTCAATGCCGTGGCTTATATCCCTCGGAACTCATAATCTCCGTCCATAGGCATTTTTACACGCTCACATATAGGTCTAGTAGAAAG	TGCGCTTGTCGTTTAAATAATCAAGCCGTTCGTGGCGTCAATGCCGCGGCTTATATCCCTCGGAACTCATAATCTCCGTCCATAGGCATTTTTACACGCTCACATATAGGTCTAGTAGAAAG	0/0	14	14	29
Pig864	TGCGCTTGTCGTTTAAATAATCAAGCCGTTCGTGGCGTCAATGCCGCGGCTTATATCCCTCGGAACTCATAATCTCCGTCCATAGGCATTTTTACACGCTCACATATAGGTCTAGTAGAAAG	TATGCTCGTTCCCCGGGCGGCTGGTCCACCTCCTTTACGGTCCTATTTATCGGCGCCAGCCAGAGTCGGCGGCGATAACTTGCCAATGCCCGGGTACGTGGGTGCCACAACTCCCCTAAAAG	0/1	15	15	29
Pig865	TATGCTCGTTCCCCGGGCGGCTGGTCCACCTCCTTTACGGTCCTATTTATCGGCGCCAGCCAGAGTCGGCGGCGATAACTTGCCAATGCCCGGGTACGTGGGTGCCACAACTCCCCTAAAAG	TGCGCTTGTCGTTTAAATAATCAAGCCGTTCGTGGCGTCAATGCCGCGGCTTATATCCCTCGGAACTCATAATCTCCGTCCATAGGCATTTTTACACGCTCACATATAGGTCTAGTAGAAAG	0/1	15	15	29
Pig866	TATGCTCGTTCCCCGGGCGGCTGGTCCACCTCCTTTACGGTCCTATTTATCGGCGCCAGCCAGAGTCGGCGGCGATAACTTGCCAATGCCCGGGTACGTGGGTGCCACAACTCCCCTAAAAG	TATGCTCGTTCCCCGGGCAATCAAGCCGTTCGTGGCGTCAATGCCGCGGCTTATATTCCTCAGAGTCGGCGGCGATAACTTGCCAATGCCCGGGTACGTGGGTGCCACAACTCCCCTAAAAG	0/1	15	15	29
Pig867	TATGCTCGTTCCCCGGGCAATCAATCCACCTCCTTTACGGTCCTATTTATCGGCGCCAGCCAGAGTCGGCGGCGATAACTTGCCAATGCCCGGGTACGTGGGTGCCACAACTCCCCTAAAAG	TATGCTCGTTCCCCGGGCGGCTGGTCCACCTCCTTTACGGTCCTATTTATCGGCGCCAGCCAGAGTCGGCGGCGATAACTTGCCAATGCCCGGGTACGTGGGTGCCACAACTCCCCTAAAAG	1/1	16	16	29
Pig868	TGCGCTTGTCGTTTAAATAATCAAGCCGTTCGTGGCGTCAATGCCGCGGCTTATATCCCTCGGAACTCATAATCTCCGTCCATAGGCATTTTTACACGCTCACATATAGGTCTAGTAGAAAG	TATGCTCGTTCCCCGGGCGGCTGGTCCACCTCCTTTACGGTCCTATTTATCGGCGCCAGCCAGAGTCGGCGGCGATAACTTGCCAATGCCCGGGTACGTGGGTGCCACAACTCCCCTAAAAG	0/1	15	15	29
Pig869	TGCGCTTGTCGTTTAAATAATCAAGCCGTTCGTGGCGTCAATGCCGCGGCTTATATCCCTCGGAACTCATAATCTCCGTCCATAGGCATTTTTACACGCTCACATATAGGTCTAGTAGAAAG	TATGCTCGTTCCCCGGGCGGCTGGTCCACCTCCTTTACGGTCCTATTTATCGGCGCCAGCCAGAGTCGGCGGCGATAACTTGCCAATGCCCGGGTACGTGGGTGCCACAACTCCCCTAAAAG	0/1	15	15	29
Pig870	GGCCTCCACCGTTTAAATGGCTGGTCCACCTCCTTTACGGTCCTATTTATCGGCGCCAGCCAGAGTCGGCGGCGATAACTTGCCAATGCCCGGGTACGTGGGTGCCACAACTCCCCTAAAAG	TATGCTCGTTCCCCGGGCAATCAAGCCGTTCGTGGCGTCAATGCCGCGGCTTATATCCCTCAGAGTCGGCGGCGATAACTTGCCAATGCCCGGGTACGTGGGTGCCACAACTCCCCTAAAAG	0/1	15	15	29
Pig871	TATGCTCGTTCCCCGGGCGGCTGGTCCACCTCCTTTACGGTCCTATTTATCGGCGCCAGCCAGAGTCGGCGGCGATAACTTGCCAATGCCCGGGTACGTGGGTGCCACAACTCCCCTAAAAG	TATGCTCGTTCCCCGGGCAATCAAGCCGTTCGTGGCGTCAATGCCGCGGCTTATATCCCTCAGAGTCGGCGGCGATAACTTGCCAATGCCCGGGTACGTGGGTGCCACAACTCCCCTAAAAG	0/1	15	15	29
Pig872	TATGCTCGTTCCCCGGGCGGCTGGTCCACCTCCTTTACGGTCCTATTTATCGGCGCCAGCCAGAGTCGGCGGCGATAACTTGCCAATGCCCGGGTACGTGGGTGCCACAACTCCCCTAAAAG	TATGCTCGTTCCCCGGGCAATCAAGCCGTTCGTGGCGTCAATGCCGCGGCTTATATCCCTCAGAGTCGGCGGCGATAACTTGCCAATGCCCGGGTACGTGGGTGCCACAACTCCCCTAAAAG	0/1	15	15	29
Pig873	TATGCTCGTTCCCCGGGCGGCTGGTCCACCTCCTTTACGGTCCTATTTATCGGCGCCAGCCAGAGTCGGCGGCGATAACTTGCCAATGCCCGGGTACGTGGGTGCCACAACTCCCCTAAAAG	TATGCTCGTTCCCCGGGCAATCAAGCCGTTCGTGGCGTCAATGCCGCGGCTTATATCCCTCAGAGTCGGCGGCGATAACTTGCCAATGCCCGGGTACGTGGGTGCCACAACTCCCCTAAAAG	0/1	15	15	29
Pig874	TGCGCTTGTCGTTTAAATAATCAAGCCGTTCGTGGCGTCAATGCCGCGGCTTATATCCCTCGGAACTCATAATCTCCGTCCATAGGCATTTTTACACGCTCACATATAGGTCTAGTAGAAAG	TATGCTCGTTCCCCGGGCGGCTGGTCCACCTCCTTTACGGTCCTATTTATCGGCGCCAGCCAGAGTCGGCGGCGATAACTTGCCAATGCCCGGGTACGTGGGTGCCACAACTCCCCTAAAAG	0/1	15	15	29
Pig875	TGCGCTTGTCGTTTAAATAATCAAGCCGTTCGTGGCGTCAATGCCGCGGCTTATATCCCTCGGAACTCATAATCTCCGTCCATAGGCATTTTTACACGCTCACATATAGGTCTAGTAGAAAG	GGCCTCCACCGTTTAAATGGCTGGGCCGTTCGTGGCGTCAATGCCGCTATCGGCGCCAGCCAGAGTCGGCGGCGATAACTTGCCAATGCCCGGGTACGTGGGTGCCACAACTCCCCTAAAAG	0/1	15	15	29
Pig876	TATGCTCGTTCCCCGGGCGGCTGGTCCACCTCCTTTACGGTCCTATTTATCGGCGCCAGCCAGAGTCGGCGGCGATAACTTGCCAATGCCCGGGTACGTGGGTGCCACAACTCCCCTAAAAG	TGCGCTTGTCGTTTAAATAATCAAGCCGTTCGTGGCGTCAATGCCGCGGCTTATATCCCTCGGAACTCATAATCTCCGTCCATAGGCATTTTTACACGCTCACATATAGGTCTAGTAGAAAG	0/1	15	15	29
Pig877	TATGCTCGTTCCCCGGGCAATCAAGCCGTTCGTGGCGTCAATGCCGCGGCTTATATCCCTCAGAGTCGGCGGCGATAACTTGCCAATGCCCGGGTACGTGGGTGCCACAACTCCCCTAAAAG	TATGCTCGTTCCCCGGGCGGCTGGTCCACCTCCTTTACGGTCCTATTTATCGGCGCCAGCCAGAGTCGGCGGCGATAACTTGCCAATGCCCGGGTACGTGGGTGCCACAACTCCCCTAAAAG	0/1	15	15	29
Pig878	TATGCTCGTTCCCCGGGCGGCTGGTCCACCTCCTTTACGGTCCTATTTATCGGCGCCAGCCAGAGTCGGCGGCGATAACTTGCCAATGCCCGGGTACGTGGGTGCCACAACTCCCCTAAAAG	TGCGCTTGTCGTTTAAATAATCAAGCCGTTCGTGGCGTCAATGCCGCGGCTTATATCCCTCGGAACTCATAATCTCCGTCCATAGGCATTTTTACACGCTCACATATAGGTCTAGTAGAAAG	0/1	14	15	29
Pig879	TGCGCTTGTCGTTTAAATAATCAAGCCGTTCGTGGCGTCAATGCCGCGGCTTATATCCCTCGGAACTCATAATCTCCGTCCATAGGCATTTTTACACGCTCACATATAGGTCTAGTAGAAAG	TGCGCTTGTCGTTTAAATAATCAAGCCGTTCGTGGCGTCAATGCCGCGGCTTATATCCCTCGGAACTCATAATCTCCGTCCATAGGCATTTTTACACGCTCACATATAGGTCTAGTAGAAAG	0/0	14	14	29
Pig880	TATGCTCGTTCCCCGGGCGGCTGGTCCACCTCCTTTACGGTCCTATTTATCGGCGCCAGCCAGAGTCGGCGGCGATAACTTGCCAATGCCCGGGTACGTGGGTGCCACAACTCCCCTAAAAG	TATGCTCGTTCCCCGGGCAATCAAGCCGTTCGTGGCGTCAATGCCGCGGCTTATATCCCTCAGAGTCGGCGGCGATAACTTGCCAATGCCCGGGTACGTGGGTGCCACAACTCCCCTAAAAG	0/1	15	15	29
Pig881	TGCGCTTGTCGTTTAAATAATCAAGCCGTTCGTGGCGTCAATGCCGCGGCTTATATCCCTCGGAACTCATAATCTCCGTCCATAGGCATTTTTACACGCTCACATATAGGTCTAGTAGAAAG	TATGCTCGTTCCCCGGGCGGCTGGTCCACCTCCTTTACGGTCCTATTTATCGGCGCCAGCCAGAGTCGGCGGCGATAACTTGCCAATGCCCGGGTACGTGGGTGCCACAACTCCCCTAAAAG	0/1	15	15	29
Pig882	TGCGCTTGTCGTTTAAATAATCAAGCCGTTCGTGGCGTCAATGCCGCGGCTTATATCCCTCGGAACTCATAATCTCCGTCCATAGGCATTTTTACACGCTCACATATAGGTCTAGTAGAAAG	TATGCTCGTTCCCCGGGCGGCTGGTCCACCTCCTTTACGGTCCTATTTATCGGCGCCAGCCAGAGTCGGCGGCGATAACTTGCCAATGCCCGGGTACGTGGGTGCCACAACTCCCCTAAAAG	0/1	15	15	29
Pig883	TGCGCTTGTCGTTTAAATAATCAAGCCGTTCGTGGCGTCAATGCCGCGGCTTATATCCCTCGGAACTCATAATCTCCGTCCATAGGCATTTTTACACGCTCACATATAGGTCTAGTAGAAAG	TATGCTCGTTCCCCGGGCGGCTGGTCCACCTCCTTTACGGTCCTATTTATCGGCGCCAGCCAGAGTCGGCGGCGATAACTTGCCAATGCCCGGGTACGTGGGTGCCACAACTCCCCTAAAAG	0/1	15	15	29
Pig884	TATGCTCGTTCCCCGGGCGGCTGGTCCACCTCCTTTACGGTCCTATTTATCGGCGCCAGCCAGAGTCGGCGGCGATAACTTGCCAATGCCCGGGTACGTGGGTGCCACAACTCCCCTAAAAG	TATGCTCGTTCCCCGGGCAATCAAGCCGTTCGTGGCGTCAATGCCGCGGCTTATATCCCTCAGAGTCGGCGGCGATAACTTGCCAATGCCCGGGTACGTGGGTGCCACAACTCCCCTAAAAG	0/1	15	12	29
Pig885	TATGCTCGTTCCCCGGGCGGCTGGTCCACCTCCTTTACGGTCCTATTTATCGGCGCCAGCCAGAGTCGGCGGCGATAACTTGCCAATGCCCGGGTACGTGGGTGCCACAACTCCCCTAAAAG	TATGCTCGTTCCCCGGGCAATCAAGCCGTTCGTGGCGTCAATGCCGCGGCTTATATCCCTCAGAGTCGGCGGCGATAACTTGCCAATGCCCGGGTACGTGGGTGCCACAACTCCCCTAAAAG	0/1	15	15	29
Pig886	GGCCTCCACCGTTTAAATGGCTGGGCCGTTCGTGGCGTCAATGCCGCTATCGGCGCCAGCCAGAGTCGGCGGCGATAACTTGCCAATGCCCGGGTACGTGGGTGCCACAACTCCCCTAAAAG	TGCGCTTGTCGTTTAAATAATCAATCCACCTCCTTTACGGTCCTATTTATCGGCGCCAGCCAGAGTCGGCGGCGATAACTTGCCAATGCCCGGGTACGTGGGTGCCACAACTCCCCTAAAAG	1/1	15	15	29
Pig887	GGCCTCCACCGTTTAAATGGCTGGTCCACCTCCTTTACGGTCCTATTTATCGGCGCCAGCCAGAGTCGGCGGCGATAACTTGCCAATGCCCGGGTACGTGGGTGCCACAACTCCCCTAAAAG	TATGCTCGTTCCCCGGGCAATCAAGCCGTTCGTGGCGTCAATGCCGCGGCTTATATCCCTCAGAGTCGGCGGCGATAACTTGCCAATGCCCGGGTACGTGGGTGCCACAACTCCCCTAAAAG	0/1	15	15	29
Pig888	TGCGCTTGTCGTTTAAATAATCAAGCCGTTCGTGGCGTCAATGCCGCGGCTTATATCCCTCAGAGTCGGCGGCGATAACTTGCCAATGCCCGGGTACGTGGGTGCCACAACTCCCCTAAAAG	GGCCTCCACCGTTTAAATGGCTGGTCCACCTCCTTTACGGTCCTATTTATCGGCGCCAGCCAGAGTCGGCGGCGATAACTTGCCAATGCCCGGGTACGTGGGTGCCACAACTCCCCTAAAAG	0/1	15	15	29
Pig889	TGCGCTTGTCGTTTAAATAATCAAGCCGTTCGTGGCGTCAATGCCGCGGCTTATATCCCTCGGAACTCATAATCTCCGTCCATAGGCATTTTTACACGCTCACATATAGGTCTAGTAGAAAG	TATGCTCGTTCCCCGGGCAATCAAGCCGTTCGTGGCGTCAATGCCGCGGCTTATATCCCTCAGAGTCGGCGGCGATAACTTGCCAATGCCCGGGTACGTGGGTGCCACAACTCCCCTAAAAG	0/0	14	14	29
Pig890	TATGCTCGTTCCCCGGGCAATCAAGCCGTTCGTGGCGTCAATGCCGCGGCTTATATCCCTCAGAGTCGGCGGCGATAACTTGCCAATGCCCGGGTACGTGGGTGCCACAACTCCCCTAAAAG	GGCCTCCACCGTTTAAATGGCTGGGCCGTTCGTGGCGTCAATGCCGCTATCGGCGCCAGCTAAGACCGGCGGCGATAACTTGCCAATATCCGTGTGTACTCACATATAGGTCTAGTAGGGGA	0/1	15	15	29
Pig891	TGCGCTTGTCGTTTAAATAATCAAGCCGTTCGTGGCGTCAATGCCGCGGCTTATATCCCTCAGAGTCGGCGGCGATAACTTGCCAATGCCCGGGTACGTGGGTGCCACAACTCCCCTAAAAG	TGCGCTTGTCGTTTAAATAATCAAGCCGTTCGTGGCGTCAATGCCGCGGCTTATATCCCTCGGAACTCATAATCTCCGTCCATAGGCATTTTTACACGCTCACATATAGGTCTAGTAGAAAG	0/0	14	14	29
Pig892	TGCGCTTGTCGTTTAAATAATCAAGCCGTTCGTGGCGTCAATGCCGCGGCTTATATCCCTCGGAACTCATAATCTCCGTCCATAGGCATTTTTACACGCTCACATATAGGTCTAGTAGAAAG	TATGCTCGTTCCCCGGGCGGCTGGTCCACCTCCTTTACGGTCCTATTTATCGGCGCCAGCCAGAGTCGGCGGCGATAACTTGCCAATGCCCGGGTACGTGGGTGCCACAACTCCCCTAAAAG	0/1	15	15	29
Pig893	TGCGCTTGTCGTTTAAATAATCAAGCCGTTCGTGGCGTCAATGCCGCGGCTTATATCCCTCGGAACTCATAATCTCCGTCCATAGGCATTTTTACACGCTCACATATAGGTCTAGTAGAAAG	TATGCTCGTTCCCCGGGCGGCTGGTCCACCTCCTTTACGGTCCTATTTATCGGCGCCAGCCAGAGTCGGCGGCGATAACTTGCCAATGCCCGGGTACGTGGGTGCCACAACTCCCCTAAAAG	0/1	15	15	29
Pig894	TGCGCTTGTCGTTTAAATAATCAAGCCGTTCGTGGCGTCAATGCCGCGGCTTATATCCCTCGGAACTCATAATCTCCGTCCATAGGCATTTTTACACGCTCACATATAGGTCTAGTAGAAAG	GGCCTCCACCGTTTAAATGGCTGGTCCACCTCCTTTACGGTCCTATTTATCGGCGCCAGCCAGAGTCGGCGGCGATAACTTGCCAATGCCCGGGTACGTGGGTGCCACAACTCCCCTAAAAG	0/1	15	15	29
Pig895	TGCGCTTGTCGTTTAAATAATCAAGCCGTTCGTGGCGTCAATGCCGCGGCTTATATCCCTCGGAACTCATAATCTCCGTCCATAGGCATTTTTACACGCTCACATATAGGTCTAGTAGAAAG	TATGCTCGTTCCCCGGGCGGCTGGTTTACCTCCTTTACGGTCCTATTTATCGGCGCCAGCCAGAGTCGGCGGCGATAACTTGCCAATGCCCGGGTACGTGGGTGCCACAACTCCCCTAAAAG	0/1	15	15	29
Pig896	TATGCTCGTTCCCCGGGCGGCTGGTCCACCCCTTTTACGGTCCTATTTATCGGCGCCAGCCGGAACTCATAATCTCCGTCCATAGGCATTTTTACACGCTCACATATAGGTCTAGTAGAAAG	GGCCTCCACCGTTTAAATGGCTGGTCCACCCGTGGCGTCAATGCCGCGGCTTATATCCCTCAGAGTCGGCGGCGATAACTTGCCAATGCCCGGGTACGTGGGTGCCACAACTCCCCTAAAAG	0/1	15	15	29
Pig897	TGCGCTTGTCGTTTAAATAATCAAGCCGTTCGTGGCGTCAATGCCGCGGCTTATATCCCTCGGAACTCATAATCTCCGTCCATAGGCATTTTTACACGCTCACATATAGGTCTAGTAGAAAG	TGCGCTTGTCGTTTAAATAATCAAGCCGTTCGTGGCGTCAATGCCGCGGCTTATATCCCTCGGAACTCATAATCTCCGTCCATAGGCATTTTTACACGCTCACATATAGGTCTAGTAGAAAG	0/0	14	14	29
Pig898	TATGCTCGTTCCCCGGGCGGCTGGTCCACCTCCTTTACGGTCCTATTTATCGGCGCCAGCCAGAGTCGGCGGCGATAACTTGCCAATGCCCGGGTACGTGGGTGCCACAACTCCCCTAAAAG	TATGCTCGTTCCCCGGGCAATCAAGCCGTTCGTGGCGTCAATGCCGCGGCTTATATCCCTCAGAGTCGGCGGCGATAACTTGCCAATGCCCGGGTACGTGGGTGCCACAACTCCCCTAAAAG	0/1	15	15	29
Pig899	TGCGCTTGTCGTTTAAATAATCAAGCCGTTCGTGGCGTCAATGCCGCGGCTTATATCCCTCGGAACTCATAATCTCCGTCCATAGGCATTTTTACACGCTCACATATAGGTCTAGTAGAAAG	TGCGCTTGTCGTTTAAATAATCAAGCTGTTCGTGGCGTCAATGCCGCGGCTTATATCCCTCGGAACTCATAATCTCCGTCCATAGGCATTTTTACACGCTCACATATAGGTCTAGTAGAAAG	0/0	14	14	29
Pig900	TGCGCTTGTCGTTTAAATAATCAAGCCGTTCGTGGCGTCAATGCCGCGGCTTATATCCCTCGGAACTCATAATCTCCGTCCATAGGCATTTTTACACGCTCACATATAGGTCTAGTAGAAAG	GGCCTCCACCGTTTAAATGGCTGGGCCGTTCGTGGCGTCAATGCCGCTATCGGCGCCAGCCAGAGTCGGCGGCGATAACTTGCCAATGCCCGGGTACGTGGGTGCCACAACTCCCCTAAAAG	0/1	15	15	29
Pig901	TATGCTCGTTCCCCGGGCGGCTGGTCCACCTCCTTTACGGTCCTATTTATCGGCGCCAGCCAGAGTCGGCGGCGATAACTTGCCAATGCCCGGGTACGTGGGTGCCACAACTCCCCTAAAAG	TATGCTCGTTCCCCGGGCAATCAAGCCGTTCGTGGCGTCAATGCCGCGGCTTATATCCCTCAGAGTCGGCGGCGATAACTTGCCAATGCCCGGGTACGTGGGTGCCACAACTCCCCTAAAAG	0/1	15	15	29
Pig902	TGCGCTTGTCGTTTAAATAATCAAGCCGTTCGTGGCGTCAATGCCGCGGCTTATATCCCTCGGAACTCATAATCTCCGTCCATAGGCATTTTTACACGCTCACATATAGGTCTAGTAGAAAG	TATGCTCGTTCCCCGGGCGGCTGGTCCACCTCCTTTACGGTCCTATTTATCGGCGCCAGCCAGAGTCGGCGGCGATAACTTGCCAATGCCCGGGTACGTGGGTGCCACAACTCCCCTAAAAG	0/1	15	15	29
Pig903	GGCCTCCACCGTTTAAATGGCTGGGCCGTTCGTGGCGTCAATGCCGCTATCGGCGCCAGCCAGAGTCGGCGGCGATAACTTGCCAATGCCCGGGTACGTGGGTGCCACAACTCCCCTAAAAG	TGCGCTTGTCGTTTAAATAATCAAGCCGTTCGTGGCGTCAATGCCGCGGCTTATATCCCTCGGAACTCATAATCTCCGTCCATAGGCATTTTTACACGCTCACATATAGGTCTAGTAGAAAG	0/1	15	15	29
Pig904	TATGCTCGTTCCCCGGGCGGCTGGTCCACCTCCTTTACGGTCCTATTTATCGGCGCCAGCCAGAGTCGGCGGCGATAACTTGCCAATGCCCGGGTACGTGGGTGCCACAACTCCCCTAAAAG	TATGCTCGTTCCCCGGGCAATCAAGCCGTTCGTGGCGTCAATGCCGCGGCTTATATCCCTCAGAGTCGGCGGCGATAACTTGCCAATGCCCGGGTACGTGGGTGCCACAACTCCCCTAAAAG	0/1	15	15	29
Pig905	TGCGCTTGTCGTTTAAATAATCAAGCCGTTCGTGGCGTCAATGCCGCGGCTTATATTCCTCGGAACTCATAATCTCCGTCCATAGGCATTTTTACACGCTCACATATAGGTCTAGTAGAAAG	TATGCTCGTTCCCCGGGCGGCTGGTCCACCTCCTTTACGGTCCTATTTATCGGCGCCAGCCAGAGTCGGCGGCGATAACTTGCCAATGCCCGGGTACGTGGGTGCCACAACTCCCCTAAAAG	0/1	15	15	29
Pig906	TGCGCTTGTCGTTTAAATAATCAAGCCGTTCGTGGCGTCAATGCCGCGGCTTATATCCCTCGGAACTCATAATCTCCGTCCATAGGCATTTTTACACGCTCACATATAGGTCTAGTAGAAAG	TATGCTCGTTCCCCGGGCGGCTGGTCCACCTCCTTTACGGTCCTATTTATCGGCGCCAGCCAGAGTCGGCGGCGATAACTTGCCAATGCCCGGGTACGTGGGTGCCACAACTCCCCTAAAAG	0/1	15	15	29
Pig907	TGCGCTTGTCGTTTAAATAATCAAGCCGTTCGTGGCGTCAATGCCGCGGCTTATATCCCTCGGAACTCATAATCTCCGTCCATAGGCATTTTTACACGCTCACATATAGGTCTAGTAGAAAG	TATGCTCGTTCCCCGGGCGGCTGGTCCACCTCCTTTACGGTCCTATTTATCGGCGCCAGCCAGAGTCGGCGGCGATAACTTGCCAATGCCCGGGTACGTGGGTGCCACAACTCCCCTAAAAG	0/1	0	15	29
Pig908	TGCGCTTGTCGTTTAAATAATCAAGCCGTTCGTGGCGTCAATGCCGCGGCTTATATCCCTCGGAACTCATAATCTCCGTCCATAGGCATTTTTACACGCTCACATATAGGTCTAGTAGAAAG	TATGCTCGTTCCCCGGGCGGCTGGTCCACCTCCTTTACGGTCCTATTTATCGGCGCCAGCCAGAGTCGGCGGCGATAACTTGCCAATGCCCGGGTACGTGGGTGCCACAACTCCCCTAAAAG	0/1	15	15	29
Pig909	TATGCTCGTTCCCCGGGCGGCTGGTCCACCTCCTTTACGGTCCTATTTATCGGCGCCAGCCAGAGTCGGCGGCGATAACTTGCCAATGCCCGGGTACGTGGGTGCCACAACTCCCCTAAAAG	TATGCTCGTTCCCCGGGCAATCAAGCCGTTCGTGGCGTCAATGCCGCGGCTTATATCCCTCAGAGTCGGCGGCGATAACTTGCCAATGCCCGGGTACGTGGGTGCCACAACTCCCCTAAAAG	0/1	15	15	29
Pig910	TATGCTCGTTCCCCGGGCGGCTGGTCCACCTCCTTTACGGTCCTATTTATCGGCGCCAGCCAGAGTCGGCGGCGATAACTTGCCAATGCCCGGGTACGTGGGTGCCACAACTCCCCTAAAAG	GGCCTCCACCGTTTAAATGGCTGGGCCGTTCGTGGCGTCAATGCCGCTATCGGCGCCAGCTAAGACCGGCGGCGATAACTTGCCAATATCCGTGTGTACTCACATATAGGTCTAGTAGGGGA	1/1	16	15	29
Pig911	TGCGCTTGTCGTTTAAATAATCAAGCCGTTCGTGGCGTCAATGCCGCGGCTTATATCCCTCGGAACTCATAATCTCCGTCCATAGGCATTTTTACACGCTCACATATAGGTCTAGTAGAAAG	TATGCTCGTTCCCCGGGCGGCTGGGTCGTTCGTGGCGTCAATGCCGCGGCTTATATTCCTCGGAACTCATAATCTCCGTCCATAGGCATTTTTACACGCTCACATATAGGTCTAGTAGAAAG	0/0	14	14	29
Pig912	TATGCTCGTTCCCCGGGCGGCTGGTCCACCTCCTTTACGGTCCTATTTATCGGCGCCAGCCAGAGTCGGCGGCGATAACTTGCCAATGCCCGGGTACGTGGGTGCCACAACTCCCCTAAAAG	TATGCTCGTTCCCCGGGCAATCAAGCCGTTCGTGGCGTCAATGCCGCGGCTTATATCCCTCAGAGTCGGCGGCGATAACTTGCCAATGCCCGGGTACGTGGGTGCCACAACTCCCCTAAAAG	0/1	15	15	29
Pig913	TATGCTCGTTCCCCGGGCGGCTGGTCCACCTCCTTTACGGTCCTATTTATCGGCGCCAGCCAGAGTCGGCGGCGATAACTTGCCAATGCCCGGGTACGTGGGTGCCACAACTCCCCTAAAAG	TATGCTCGTTCCCCGGGCGGCTGGTCCACCTCCTTTACGGTCCTATTTATCGGCGCCAGCCAGAGTCGGCGGCGATAACTTGCCAATGCCCGGGTACGTGGGTGCCACAACTCCCCTAAAAG	1/1	15	12	29
Pig914	TGCGCTTGTCGTTTAAATAATCAAGCCGTTCGTGGCGTCAATGCCGCGGCTTATATCCCTCGGAACTCATAATCTCCGTCCATAGGCATTTTTACACGCTCACATATAGGTCTAGTAGAAAG	TATGCTCGTTCCCCGGGCGGCTGGTCCACCTCCTTTACGGTCCTATTTATCGGCGCCAGCCAGAGTCGGCGGCGATAACTTGCCAATGCCCGGGTACGTGGGTGCCACAACTCCCCTAAAAG	0/1	15	15	29
Pig915	TATGCTCGTTCCCCGGGCGGCTGGTCCACCTCCTTTACGGTCCTATTTATCGGCGCCAGCCAGAGTCGGCGGCGATAACTTGCCAATGCCCGGGTACGTGGGTGCCACAACTCCCCTAAAAG	TATGCTCGTTCCCCGGGCAATCAAGCCGTTCGTGGCGTCAATGCCGCGGCTTATATCCCTCAGAGTCGGCGGCGATAACTTGCCAATGCCCGGGTACGTGGGTGCCACAACTCCCCTAAAAG	0/1	15	15	29
Pig916	TGCGCTTGTCGTTTAAATAATCAAGCCGTTCGTGGCGTCAATGCCGCGGCTTATATCCCTCGGAACTCATAATCTCCGTCCATAGGCATTTTTACACGCTCACATATAGGTCTAGTAGAAAG	TATGCTCGTTCCCCGGGCAATCAAGCCGTTCGTGGCGTCAATGCCGCGGCTTATATCCCTCAGAGTCGGCGGCGATAACTTGCCAATATCCTTACACGCTCACATATAGGTCTAGTAGAAAG	0/0	0	15	29
Pig917	GGCCTCCACCGTTTAAATGGCTGGGCCGTTCGTGGCGTCAATGCCGCGGCTTATATCCCTCGGAACTCATAATCTCCGTCCATAGGCATTTTTACACGCTCACATATAGGTCTAGTAGAAAG	TATGCTCGTTCCCCGGGCAATCAAGCCGTTCGTGGCGTCAATGCCGCGGCTTATATCCCTCAGAGTCGGCGGCGATAACTTGCCAATGCCCGGGTACGTGGGTGCCACAACTCCCCTAAAAG	0/0	14	14	29
Pig918	TGCGCTTGTCGTTTAAATAATCAAGCCGTTCGTGGCGTCAATGCCGCGGCTTATATCCCTCGGAACTCATAATCTCCGTCCATAGGCATTTTTACACGCTCACATATAGGTCTAGTAGAAAG	TATGCTCGTTCCCCGGGCGGCTGGTCCACCTCCTTTACGGTCCTATTTATCGGCGCCAGCCAGAGTCGGCGGCGATAACTTGCCAATGCCCGGGTACGTGGGTGCCACAACTCCCCTAAAAG	0/1	15	15	29
Pig919	TGCGCTTGTCGTTTAAATAATCAAGCCGTTCGTGGCGTCAATGCCGCGGCTTATATCCCTCGGAACTCATAATCTCCGTCCATAGGCATTTTTACACGCTCACATATAGGTCTAGTAGAAAG	GGCCTCCACCGTTTAAATGGCTGGTCCACCTCCTTTACGGTCCTATTTATCGGCGCCAGCCAGAGTCGGCGGCGATAACTTGCCAATGCCCGGGTACGTGGGTGCCACAACTCCCCTAAAAG	0/1	15	15	29
Pig920	TGCGCTTGTCGTTTAAATAATCAAGCCGTTCGTGGCGTCAATGCCGCGGCTTATATCCCTCGGAACTCATAATCTCCGTCCATAGGCATTTTTACACGCTCACATATAGGTCTAGTAGAAAG	TATGCTCGTTCCCCGGGCGGCTGGTCCACCTCCTTTACGGTCCTATTTATCGGCGCCAGCCAGAGTCGGCGGCGATAACTTGCCAATGCCCGGGTACGTGGGTGCCACAACTCCCCTAAAAG	0/1	15	15	29
Pig921	GGCCTCCACCGTTTAAATGGCTGGTCCACCTCCTTTACGGTCCTATTTATCGGCGCCAGCCAGAGTCGGCGGCGATAACTTGCCAATGCCCGGGTACGTGGGTGCCACAACTCCCCTAAAAG	TATGCTCGTTCCCCGGGCAATCAAGCCGTTCGTGGCGTCAATGCCGCGGCTTATATCCCTCAGAGTCGGCGGCGATAACTTGCCAATGCCCGGGTACGTGGGTGCCACAACTCCCCTAAAAG	0/1	15	15	29
Pig922	TATGCTCGTTCCCCGGGCGGCTGGTCCACCTCCTTTACGGTCCTATTTATCGGCGCCAGCCAGAGTCGGCGGCGATAACTTGCCAATGCCCGGGTACGTGGGTGCCACAACTCCCCTAAAAG	TGCGCTTGTCGTTTAAATAATCAAGCCGTTCGTGGCGTCAATGCCGCGGCTTATATCCCTCGGAACTCATAATCTCCGTCCATAGGCATTTTTACACGCTCACATATAGGTCTAGTAGAAAG	0/1	15	15	29
Pig923	TGCGCTTGTCGTTTAAATAATCAAGCCGTTCGTGGCGTCAATGCCGCGGCTTATATCCCTCGGAACTCATAATCTCCGTCCATAGGCATTTTTACACGCTCACATATAGGTCTAGTAGAAAG	TATGCTCGTTCCCCGGGCAATCAAGCCGTTCGTGGCGTCAATGCCGCGGCTTATATTCCTCAGAGTCGGCGGCGATAACTTGCCAATGCCCGGGTACGTGGGTGCCACAACTCCCCTAAAAG	0/0	15	15	29
Pig924	TGCGCTTGTCGTTTAAATAATCAAGCCGTTCGTGGCGTCAATGCCGCGGCTTATATCCCTCGGAACTCATAATCTCCGTCCATAGGCATTTTTACACGCTCACATATAGGTCTAGTAGAAAG	TGCGCTTGTCGTTTAAATAATCAAGCCGTTCGTGGCGTCAATGCCGCGGCTTATATCCCTCGGAACTCATAATCTCCGTCCATAGGCATTTTTACACGCTCACATATAGGTCTAGTAGAAAG	0/0	14	14	29
Pig925	TGCGCTTGTCGTTTAAATAATCAAGCCGTTCGTGGCGTCAATGCCGCGGCTTATATCCCTCGGAACTCATAATCTCCGTCCATAGGCATTTTTACACGCTCACATATAGGTCTAGTAGAAAG	GGCCTCCACCGTTTAAATGGCTGGTCCACCTCCTTTACGGTCCTATTTATCGGCGCCAGCCAGAGTCGGCGGCGATAACTTGCCAATGCCCGGGTACGTGGGTGCCACAACTCCCCTAAAAG	0/1	15	15	29
Pig926	TATGCTCGTTCCCCGGGCGGCTGGTCTACCTCCTTTACGGTCCTATTTATCGGCGCCAGCCAGAGTCGGCGGCGATAACTTGCCAATGCCCGGGTACGTGGGTGCCACAACTCCCCTAAAAG	TGCGCTTGTCGTTTAAATAATCAAGCCGTTCGTGGCGTCAATGCCGCGGCTTATATCCCTCGGAACTCATAATCTCCGTCCATAGGCATTTTTACACGCTCACATATAGGTCTAGTAGAAAG	0/1	15	15	29
Pig927	TGCGCTTGTCGTTTAAATGGCTGGTCCACCTCCTTTACGGTCCTATTTATCGGCGCCAGCCAGAGTCGGCGGCGATAACTTGCCAATGCCCGGGTACGTGGGTGCCACAACTCCCCTAAAAG	TATGCTCGTTCCCCGGGCAATCAAGCCGTTCGTGGCGTCAATGCCGCGGCTTATATTCCTCAGAGTCGGCGGCGATAACTTGCCAATGCCCGGGTACGTGGGTGCCACAACTCCCCTAAAAG	0/1	15	15	29
Pig928	TGCGCTTGTCGTTTAAATAATCAAGCCGTTCGTGGCGTCAATGCCGCGGCTTATATCCCTCGGAACTCATAATCTCCGTCCATAGGCATTTTTACACGCTCACATATAGGTCTAGTAGAAAG	TGCGCTTGTCGTTTAAATAATCAAGCCGTTCGTGGCGTCAATGCCGCGGCTTATATCCCTCGGAACTCATAATCTCCGTCCATAGGCATTTTTACACGCTCACATATAGGTCTAGTAGAAAG	0/0	15	15	29
Pig929	TGCGCTTGTCGTTTAAATAATCAAGCCGTTCGTGGCGTCAATGCCGCGGCTTATATCCCTCGGAACTCATAATCTCCGTCCATAGGCATTTTTACACGCTCACATATAGGTCTAGTAGAAAG	TATGCTCGTTCCCCGGGCGGCTGGTCCACCTCCTTTACGGTCCTATTTATCGGCGCCAGCCAGAGTCGGCGGCGATAACTTGCCAATGCCCGGGTACGTGGGTGCCACAACTCCCCTAAAAG	0/1	15	15	29
Pig930	TGCGCTTGTCGTTTAAATAATCAAGCCGTTCGTGGCGTCAATGCCGCGGCTTATATCCCTCGGAACTCATAATCTCCGTCCATAGGCATTTTTACACGCTCACATATAGGTCTAGTAGAAAG	TATGCTCGTTCCCCGGGCGGCTGGTCCACCTCCTTTACGGTCCTATTTATCGGCGCCAGCCAGAGTCGGCGGCGATAACTTGCCAATGCCCGGGTACGTGGGTGCCACAACTCCCCTAAAAG	0/1	15	15	29
Pig931	TGCGCTTGTCGTTTAAATAATCAAGCCGTTCGTGGCGTCAATGCCGCGGCTTATATCCCTCGGAACTCATAATCTCCGTCCATAGGCATTTTTACACGCTCACATATAGGTCTAGTAGAAAG	TATGCTCGTTCCCCGGGCGGCTGGTCCACCTCCTTTACGGTCCTATTTATCGGCGCCAGCCAGAGTCGGCGGCGATAACTTGCCAATGCCCGGGTACGTGGGTGCCACAACTCCCCTAAAAG	0/1	15	15	29
Pig932	TATGCTCGTTCCCCGGGCGGCTGGGCCGTTCGTGGCGTCAATGCCGCGGCTTATATTCCTCGGAACTCATAATCTCCGTCCATAGGCATTTTTACACGCTCACATATAGGTCTAGTAGAAAG	TGCGCTTGTCGTTTAAATAATCAAGCCGTTCGTGGCGTCAATGCCGCGGCTTATATCCCTCGGAACTCATAATCTCCGTCCATAGGCATTTTTACACGCTCACATATAGGTCTAGTAGAAAG	0/0	14	14	29
Pig933	TGCGCTTGTCGTTTAAATAATCAAGCCGTTCGTGGCGTCAATGCCGCGGCTTATATCCCTCGGAACTCATAATCTCCGTCCATAGGCATTTTTACACGCTCACATATAGGTCTAGTAGAAAG	TATGCTCGTTCCCCGGGCAATCAAGCCGTTCGTGGCGTCAATGCCGCGGCTTATATCCCTCAGAGTCGGCGGCGATAACTTGCCAATGCCCGGGTACGTGGGTGCCACAACTCCCCTAAAAG	0/0	15	14	29
Pig934	TGCGCTTGTCGTTTAAATAATCAAGCCGTTCGTGGCGTCAATGCCGCGGCTTATATCCCTCGGAACTCATAATCTCCGTCCATAGGCATTTTTACACGCTCACATATAGGTCTAGTAGAAAG	GGCCTCCACCGTTTAAATGGCTGGTCCACCTCCTTTACGGTCCTATTTATCGGCGCCAGCCAGAGTCGGCGGCGATAACTTGCCAATGCCCGGGTACGTGGGTGCCACAACTCCCCTAAAAG	0/1	15	13	29
Pig935	TATGCTCGTTCCCCGGGCGGCTGGTCCACCTCCTTTACGGTCCTATTTATCGGCGCCAGCCAGAGTCGGCGGCGATAACTTGCCAATGCCCGGGTACGTGGGTGCCACAACTCCCCTAAAAG	TATGCTCGTTCCCCGGGCAATCAAGCCGTTCGTGGCGTCAATGCCGCGGCTTATATCCCTCAGAGTCGGCGGCGATAACTTGCCAATGCCCGGGTACGTGGGTGCCACAACTCCCCTAAAAG	0/1	15	15	29
Pig936	GGCCTCCACCGTTTAAATGGCTGGGCCGTTCGTGGCGTCAATGCCGCTATCGGCGCCAGCCAGAGTCGGCGGCGATAACTTGCCAATGCCCGGGTACGTGGGTGCCACAACTCCCCTAAAAG	TGCGCTTGTCGTTTAAATAATCAAGCCGTTCGTGGCGTCAATGCCGCGGCTTATATCCCTCAGAGTCGGCGGCGATAACTTGCCAATGCCCGGGTACGTGGGTGCCACAACTCCCCTAAAAG	0/1	15	15	29
Pig937	TATGCTCGTTCCCCGGGCAATCAAGCCGTTCGTGGCGTCAATGCCGCGGCTTATATCCCTCAGAGTCGGCGGCGATAACTTGCCAATGCCCGGGTACGTGGGTGCCACAACTCCCCTAAAAG	TATGCTCGTTCCCCGGGCGGCTGGTCCACCTCCTTTACGGTCCTATTTATCGGCGCCAGCCAGAGTCGGCGGCGATAACTTGCCAATGCCCGGGTACGTGGGTGCCACAACTCCCCTAAAAG	0/1	15	15	29
Pig938	GGCCTCCACCGTTTAAATGGCTGGTCCACCTCCTTTACGGTCCTATTTATCGGCGCCAGCCAGAGTCGGCGGCGATAACTTGCCAATGCCCGGGTACGTGGGTGCCACAACTCCCCTAAAAG	TATGCTCGTTCCCCGGGCAATCAAGCCGTTCGTGGCGTCAATGCCGCGGCTTATATCCCTCAGAGTCGGCGGCGATAACTTGCCAATGCCCGGGTACGTGGGTGCCACAACTCCCCTAAAAG	0/1	15	15	29
Pig939	TGCGCTTGTCGTTTAAATAATCAAGCCGTTCGTGGCGTCAATGCCGCGGCTTATATCCCTCGGAACTCATAATCTCCGTCCATAGGCATTTTTACACGCTCACATATAGGTCTAGTAGAAAG	GGCCTCCACCGTTTAAATGGCTGGTCCACCTCCTTTACGGTCCTATTTATCGGCGCCAGCCAGAGTCGGCGGCGATAACTTGCCAATGCCCGGGTACGTGGGTGCCACAACTCCCCTAAAAG	0/1	15	15	29
Pig940	GGCCTCCACCGTTTAAATGGCTGGTCCACCTCCTTTACGGTCCTATTTATCGGCGCCAGCCAGAGTCGGCGGCGATAACTTGCCAATGCCCGGGTACGTGGGTGCCACAACTCCCCTAAAAG	TGCGCTTGTCGTTTAAATAATCAAGCCGTTCGTGGCGTCAATGCCGCGGCTTATATCCCTCGGAACTCATAATCTCCGTCCATAGGCATTTTTACACGCTCACATATAGGTCTAGTAGAAAG	0/1	15	15	29
Pig941	TATGCTCGTTCCCCGGGCGGCTGGTCCACCTCCTTTACGGTCCTATTTATCGGCGCCAGCCAGAGTCGGCGGCGATAACTTGCCAATGCCCGGGTACGTGGGTGCCACAACTCCCCTAAAAG	GGCCTCCACCGTTTAAATGGCTGGTCCACCTCCTTTACGGTCCTATTTATCGGCGCCAGCCAGAGTCGGCGGCGATAACTTGCCAATGCCCGGGTACGTGGGTGCCACAACTCCCCTAAAAG	1/1	16	16	29
Pig942	GGCCTCCACCGTTTAAATGGCTGGGCCGTTCGTGGCGTCAATGCCGCTATCGGCGCCAGCCAGAGTCGGCGGCGATAACTTGCCAATGCCCGGGTACGTGGGTGCCACAACTCCCCTAAAAG	TATGCTCGTTCCCCGGGCAATCAAGCCGTTCGTGGCGTCAATGCCGCGGCTTATATTCCTCAGAGTCGGCGGCGATAACTTGCCAATGCCCGGGTACGTGGGTGCCACAACTCCCCTAAAAG	0/1	15	15	29
Pig943	TGCGCTTGTCGTTTAAATAATCAAGCCGTTCGTGGCGTCAATGCCGCGGCTTATATCCCTCAGAGTCGGCGGCGATAACTTGCCAATGCCCGGGTACGTGGGTGCCACAACTCCCCTAAAAG	TATGCTCGTTCCCCGGGCAATCAAGCCGTTCGTGGCGTCAATGCCGCGGCTTATATTCCTCAGAGTCGGCGGCGATAACTTGCCAATGCCCGGGTACGTGGGTGCCACAACTCCCCTAAAAG	0/0	14	14	29
Pig944	TGCGCTTGTCGTTTAAATAATCAAGCCGTTCGTGGCGTCAATGCCGCGGCTTATATTCCTCGGAACTCATAATCTCCGTCCATAGGCATTTTTACACGCTCACATATAGGTCTAGTAGAAAG	TATGCTCGTTCCCCGGGCGGCTGGTCTACCTCCTTTACGGTCCTATTTATCGGCGCCAGCCAGAGTCGGCGGCGATAACTTGCCAATGCCCGGGTACGTGGGTGCCACAACTCCCCTAAAAG	0/1	15	15	29
Pig945	TGCGCTTGTCGTTTAAATAATCAAGCCGTTCGTGGCGTCAATGCCGCGGCTTATATCCCTCGGAACTCATAATCTCCGTCCATAGGCATTTTTACACGCTCACATATAGGTCTAGTAGAAAG	TGCGCTTGTCGTTTAAATAATCAAGCCGTTCGTGGCGTCAATGCCGCGGCTTATATCCCTCGGAACTCATAATCTCCGTCCATAGGCATTTTTACACGCTCACATATAGGTCTAGTAGAAAG	0/0	14	14	29
Pig946	TGCGCTTGTCGTTTAAATAATCAAGCCGTTCGTGGCGTCAATGCCGCGGCTTATATCCCTCGGAACTCATAATCTCCGTCCATAGGCATTTTTACACGCTCACATATAGGTCTAGTAGAAAG	TATGCTCGTTCCCCGGGCGGCTGGTCCACCTCCTTTACGGTCCTATTTATCGGCGCCAGCCAGAGTCGGCGGCGATAACTTGCCAATGCCCGGGTACGTGGGTGCCACAACTCCCCTAAAAG	0/1	15	15	29
Pig947	TATGCTCGTTCCCCGGGCAATCAAGCCGTTCGTGGCGTCAATGCCGCGGCTTATATCCCTCAGAGTCGGCGGCGATAACTTGCCAATGCCCGGGTACGTGGGTGCCACAACTCCCCTAAAAG	TATGCTCGTTCCCCGGGCGGCTGGTCCACCTCCTTTACGGTCCTATTTATCGGCGCCAGCCAGAGTCGGCGGCGATAACTTGCCAATGCCCGGGTACGTGGGTGCCACAACTCCCCTAAAAG	0/1	15	15	29
Pig948	TGCGCTTGTCGTTTAAATAATCAAGCCGTTCGTGGCGTCAATGCCGCGGCTTATATCCCTCGGAACTCATAATCTCCGTCCATAGGCATTTTTACACGCTCACATATAGGTCTAGTAGAAAG	TATGCTCGTTCCCCGGGCAATCAAGCCGTTCGTGGCGTCAATGCCGCGGCTTATATCCCTCAGAGTCGGCGGCGATAACTTGCCAATGCCCGGGTACGTGGGTGCCACAACTCCCCTAAAAG	0/0	14	14	29
Pig949	TATGCTCGTTCCCCGGGCAATCAAGCCGTTCGTGGCGTCAATGCCGCGGCTTATATCCCTCAGAGTCGGCGGCGATAACTTGCCAATGCCCGGGTACGTGGGTGCCACAACTCCCCTAAAAG	TGCGCTTGTCGTTTAAATAATCAAGCCGTTCGTGGCGTCAATGCCGCGGCTTATATCCCTCGGAACTCATAATCTCCGTCCATAGGCATTTTTACACGCTCACATATAGGTCTAGTAGAAAG	0/0	14	14	29
Pig950	TGCGCTTGTCGTTTAAATGGCTGGGTCGTTCGTGGCGTCAATGCCGCTATCGGCGCCAGCCAGAGTCGGCGGCGATAACTTGCCAATGCCCGGGTACGTGGGTGCCACAACTCCCCTAAAAG	TATGCTCGTTCCCCGGGCGGCTGGTCCACCTCCTTTACGGTCCTATTTATCGGCGCCAGCCAGAGTCGGCGGCGATAACTTGCCAATGCCCGGGTACGTGGGTGCCACAACTCCCCTAAAAG	1/1	16	15	29
Pig951	TATGCTCGTTCCCCGGGCGGCTGGTCCACCTCCTTTACGGTCCTATTTATCGGCGCCAGCCAGAGTCGGCGGCGATAACTTGCCAATGCCCGGGTACGTGGGTGCCACAACTCCCCTAAAAG	TATGCTCGTTCCCCGGGCAATCAAGCCGTTCGTGGCGTCAATGCCGCGGCTTATATCCCTCAGAGTCGGCGGCGATAACTTGCCAATGCCCGGGTACGTGGGTGCCACAACTCCCCTAAAAG	0/1	15	15	29
Pig952	TATGCTCGTTCCCCGGGCGGCTGGTCCACCTCCTTTACGGTCCTATTTATCGGCGCCAGCCAGAGTCGGCGGCGATAACTTGCCAATGCCCGGGTACGTGGGTGCCACAACTCCCCTAAAAG	TATGCTCGTTCCCCGGGCAATCAAGCCGTTCGTGGCGTCAATGCCGCGGCTTATATCCCTCAGAGTCGGCGGCGATAACTTGCCAATGCCCGGGTACGTGGGTGCCACAACTCCCCTAAAAG	0/1	15	15	29
Pig953	TGCGCTTGTCGTTTAAATAATCAAGCTGTTCGTGGCGTCAATGCCGCGGCTTATATCCCTCGGAACTCATAATCTCCGTCCATAGGCATTTTTACACGCTCACATATAGGTCTAGTAGAAAG	TATGCTCGTTCCCCGGGCGGCTGGTCCACCTCCTTTACGGTCCTATTTATCGGCGCCAGCCAGAGTCGGCGGCGATAACTTGCCAATGCCCGGGTACGTGGGTGCCACAACTCCCCTAAAAG	0/1	15	15	29
Pig954	TGCGCTTGTCGTTTAAATAATCAAGCCGTTCGTGGCGTCAATGCCGCGGCTTATATTCCTCGGAACTCATAATCTCCGTCCATAGGCATTTTTACACGCTCACATATAGGTCTAGTAGAAAG	GGCCTCCACCGTTTAAATGGCTGGGCCGTTCGTGGCGTCAATGCCGCTATCGGCGCCAGCCAGAGTCGGCGGCGATAACTTGCCAATGCCCGGGTACGTGGGTGCCACAACTCCCCTAAAAG	0/1	15	14	29
Pig955	GGCCTCCACCGTTTAAATGGCTGGTCCACCTCCTTTACGGTCCTATTTATCGGCGCCAGCCAGAGTCGGCGGCGATAACTTGCCAATGCCCGGGTACGTGGGTGCCACAACTCCCCTAAAAG	TGCGCTTGTCGTTTAAATAATCAAGCCGTTCGTGGCGTCAATGCCGCGGCTTATATCCCTCGGAACTCATAATCTCCGTCCATAGGCATTTTTACACGCTCACATATAGGTCTAGTAGAAAG	0/1	12	15	29
Pig956	TGCGCTTGTCGTTTAAATAATCAAGCCGTTCGTGGCGTCAATGCCGCGGCTTATATCCCTCGGAACTCATAATCTCCGTCCATAGGCATTTTTACACGCTCACATATAGGTCTAGTAGAAAG	TATGCTCGTTCCCCGGGCAATCAAGCCGTTCGTGGCGTCAATGCCGCGGCTTATATTCCTCAGAGTCGGCGGCGATAACTTGCCAATGCCCGGGTACGTGGGTGCCACAACTCCCCTAAAAG	0/0	14	14	29
Pig957	GGCCTCCACCGTTTAAATGGCTGGGCCGTTCGTGGCGTCAATGCCGCTATCGGCGCCAGCCAGAGTCGGCGGCGATAACTTGCCAATGCCCGGGTACGTGGGTGCCACAACTCCCCTAAAAG	TGCGCTTGTCGTTTAAATAATCAAGCCGTTCGTGGCGTCAATGCCGCGGCTTATATCCCTCGGAACTCATAATCTCCGTCCATAGGCATTTTTACACGCTCACATATAGGTCTAGTAGAAAG	0/1	15	15	29
Pig958	GGCCTCCACCGTTTAAATGGCTGGTCCACCTCCTTTACGGTCCTATTTATCGGCGCCAGCCAGAGTCGGCGGCGATAACTTGCCAATGCCCGGGTACGTGGGTGCCACAACTCCCCTAAAAG	TGCGCTTGTCGTTTAAATAATCAAGCCGTTCGTGGCGTCAATGCCGCGGCTTATATCCCTCGGAACTCATAATCTCCGTCCATAGGCATTTTTACACGCTCACATATAGGTCTAGTAGAAAG	0/1	14	15	29
Pig959	TGCGCTTGTCGTTTAAATAATCAAGCCGTTCGTGGCGTCAATGCCGCGGCTTATATCCCTCGGAACTCATAATCTCCGTCCATAGGCATTTTTACACGCTCACATATAGGTCTAGTAGAAAG	GGCCTCCACCGTTTAAATGGCTGGTCCACCTCCTTTACGGTCCTATTTATCGGCGCCAGCCAGAGTCGGCGGCGATAACTTGCCAATGCCCGGGTACGTGGGTGCCACAACTCCCCTAAAAG	0/1	15	15	29
Pig960	TGCGCTTGTCGTTTAAATAATCAAGCCGTTCGTGGCGTCAATGCCGCGGCTTATATCCCTCGGAACTCATAATCTCCGTCCATAGGCATTTTTACACGCTCACATATAGGTCTAGTAGAAAG	TATGCTCGTTCCCCGGGCGGCTGGTCCACCTCCTTTACGGTCCTATTTATCGGCGCCAGCCAGAGTCGGCGGCGATAACTTGCCAATGCCCGGGTACGTGGGTGCCACAACTCCCCTAAAAG	0/1	15	15	29
Pig961	TGCGCTTGTCGTTTAAATAATCAAGCCGTTCGTGGCGTCAATGCCGCGGCTTATATCCCTCGGAACTCATAATCTCCGTCCATAGGCATTTTTACACGCTCACATATAGGTCTAGTAGAAAG	TATGCTCGTTCCCCGGGCGGCTGGTCCACCTCCTTTACGGTCCTATTTATCGGCGCCAGCCAGAGTCGGCGGCGATAACTTGCCAATGCCCGGGTACGTGGGTGCCACAACTCCCCTAAAAG	0/1	15	15	29
Pig962	TATGCTCGTTCCCCGGGCGGCTGGTCCACCTCCTTTACGGTCCTATTTATCGGCGCCAGCCAGAGTCGGCGGCGATAACTTGCCAATGCCCGGGTACGTGGGTGCCACAACTCCCCTAAAAG	TGCGCTTGTCGTTTAAATAATCAAGCCGTTCGTGGCGTCAATGCCGCGGCTTATATCCCTCGGAACTCATAATCTCCGTCCATAGGCATTTTTACACGCTCACATATAGGTCTAGTAGAAAG	0/1	14	15	29
Pig963	TGCGCTTGTCGTTTAAATAATCAAGCCGTTCGTGGCGTCAATGCCGCGGCTTATATCCCTCGGAACTCATAATCTCCGTCCATAGGCATTTTTACACGCTCACATATAGGTCTAGTAGAAAG	TATGCTCGTTCCCCGGGCGGCTGGTCCACCTCCTTTACGGTCCTATTTATCGGCGCCAGCCAGAGTCGGCGGCGATAACTTGCCAATGCCCGGGTACGTGGGTGCCACAACTCCCCTAAAAG	0/1	15	15	29
Pig964	TATGCTCGTTCCCCGGGCGGCTGGTCCACCTCCTTTACGGTCCTATTTATCGGCGCCAGCCAGAGTCGGCGGCGATAACTTGCCAATGCCCGGGTACGTGGGTGCCACAACTCCCCTAAAAG	TGCGCTTGTCGTTTAAATAATCAAGCCGTTCGTGGCGTCAATGCCGCGGCTTATATCCCTCGGAACTCATAATCTCCGTCCATAGGCATTTTTACACGCTCACATATAGGTCTAGTAGAAAG	0/1	15	15	29
Pig965	TGCGCTTGTCGTTTAAATAATCAAGCCGTTCGTGGCGTCAATGCCGCGGCTTATATCCCTCGGAACTCATAATCTCCGTCCATAGGCATTTTTACACGCTCACATATAGGTCTAGTAGAAAG	TATGCTCGTTCCCCGGGCGGCTGGTCCACCTCCTTTACGGTCCTATTTATCGGCGCCAGCCAGAGTCGGCGGCGATAACTTGCCAATGCCCGGGTACGTGGGTGCCACAACTCCCCTAAAAG	0/1	15	15	29
Pig966	GGCCTCCACCGTTTAAATGGCTGGGCCGTTCGTGGCGTCAATGCCGCTATCGGCGCCAGCCAGAGTCGGCGGCGATAACTTGCCAATGCCCGGGTACGTGGGTGCCACAACTCCCCTAAAAG	TATGCTCGTTCCCCGGGCAATCAAGCCGTTCGTGGCGTCAATGCCGCGGCTTATATCCCTCAGAGTCGGCGGCGATAACTTGCCAATGCCCGGGTACGTGGGTGCCACAACTCCCCTAAAAG	0/1	15	15	29
Pig967	TGCGCTTGTCGTTTAAATAATCAAGCCGTTCGTGGCGTCAATGCCGCGGCTTATATCCCTCGGAACTCATAATCTCCGTCCATAGGCATTTTTACACGCTCACATATAGGTCTAGTAGAAAG	TATGCTCGTTCCCCGGGCGGCTGGTCCACCTCCTTTACGGTCCTATTTATCGGCGCCAGCCAGAGTCGGCGGCGATAACTTGCCAATGCCCGGGTACGTGGGTGCCACAACTCCCCTAAAAG	0/1	15	15	29
Pig968	TGCGCTTGTCGTTTAAATAATCAAGCCGTTCGTGGCGTCAATGCCGCGGCTTATATCCCTCGGAACTCATAATCTCCGTCCATAGGCATTTTTACACGCTCACATATAGGTCTAGTAGAAAG	TATGCTCGTTCCCCGGGCGGCTGGTCCACCTCCTTTACGGTCCTATTTATCGGCGCCAGCCAGAGTCGGCGGCGATAACTTGCCAATGCCCGGGTACGTGGGTGCCACAACTCCCCTAAAAG	0/1	15	15	29
Pig969	TGCGCTTGTCGTTTAAATAATCAAGCCGTTCGTGGCGTCAATGCCGCGGCTTATATCCCTCAGAGTCGGCGGCGATAACTTGCCAATGCCCGGGTACGTGGGTGCCACAACTCCCCTAAAAG	TATGCTCGTTCCCCGGGCAATCAAGCCGTTCGTGGCGTCAATGCCGCGGCTTATATCCCTCAGAGTCGGCGGCGATAACTTGCCAATGCCCGGGTACGTGGGTGCCACAACTCCCCTAAAAG	0/0	14	14	29
Pig970	TGCGCTTGTCGTTTAAATAATCAAGCCGTTCGTGGCGTCAATGCCGCGGCTTATATCCCTCGGAACTCATAATCTCCGTCCATAGGCATTTTTACACGCTCACATATAGGTCTAGTAGAAAG	TATGCTCGTTCCCCGGGCAATCAAGCCGTTCGTGGCGTCAATGCCGCGGCTTATATCCCTCAGAGTCGGCGGCGATAACTTGCCAATGCCCGGGTACGTGGGTGCCACAACTCCCCTAAAAG	0/0	14	14	29
Pig971	TGCGCTTGTCGTTTAAATAATCAAGCCGTTCGTGGCGTCAATGCCGCGGCTTATATCCCTCGGAACTCATAATCTCCGTCCATAGGCATTTTTACACGCTCACATATAGGTCTAGTAGAAAG	TATGCTCGTTCCCCGGGCGGCTGGTCCACCTCCTTTACGGTCCTATTTATCGGCGCCAGCCAGAGTCGGCGGCGATAACTTGCCAATGCCCGGGTACGTGGGTGCCACAACTCCCCTAAAAG	0/1	15	15	29
Pig972	TGCGCTTGTCGTTTAAATAATCAAGCCGTTCGTGGCGTCAATGCCGCGGCTTATATCCCTCGGAACTCATAATCTCCGTCCATAGGCATTTTTACACGCTCACATATAGGTCTAGTAGAAAG	TATGCTCGTTCCCCGGGCAATCAAGCCGTTCGTGGCGTCAATGCCGCGGCTTATATTCCTCAGAGTCGGCGGCGATAACTTGCCAATGCCCGGGTACGTGGGTGCCACAACTCCCCTAAAAG	0/0	14	14	29
Pig973	TGCGCTTGTCGTTTAAATAATCAAGCCGTTCGTGGCGTCAATGCCGCGGCTTATATCCCTCGGAACTCATAATCTCCGTCCATAGGCATTTTTACACGCTCACATATAGGTCTAGTAGAAAG	TATGCTCGTTCCCCGGGCGGCTGGTCCACCTCCTTTACGGTCCTATTTATCGGCGCCAGCCAGAGTCGGCGGCGATAACTTGCCAATGCCCGGGTACGTGGGTGCCACAACTCCCCTAAAAG	0/1	12	15	29
Pig974	TGCGCTTGTCGTTTAAATAATCAAGCCGTTCGTGGCGTCAATGCCGCGGCTTATATCCCTCGGAACTCATAATCTCCGTCCATAGGCATTTTTACACGCTCACATATAGGTCTAGTAGAAAG	TATGCTCGTTCCCCGGGCAATCAAGCCGTTCGTGGCGTCAATGCCGCGGCTTATATCCCTCAGAGTCGGCGGCGATAACTTGCCAATGCCCGGGTACGTGGGTGCCACAACTCCCCTAAAAG	0/0	14	14	29
Pig975	TATGCTCGTTCCCCGGGCGGCTGGTCCACCTCCTTTACGGTCCTATTTATCGGCGCCAGCCAGAGTCGGCGGCGATAACTTGCCAATGCCCGGGTACGTGGGTGCCACAACTCCCCTAAAAG	TGCGCTTGTCGTTTAAATAATCAAGCCGTTCGTGGCGTCAATGCCGCGGCTTATATCCCTCGGAACTCATAATCTCCGTCCATAGGCATTTTTACACGCTCACATATAGGTCTAGTAGAAAG	0/1	15	15	29
Pig976	TGCGCTTGTCGTTTAAATAATCAAGCCGTTCGTGGCGTCAATGCCGCGGCTTATATCCCTCGGAACTCATAATCTCCGTCCATAGGCATTTTTACACGCTCACATATAGGTCTAGTAGAAAG	TATGCTCGTTCCCCGGGCGGCTGGTCCACCTCCTTTACGGTCCTATTTATCGGCGCCAGCCAGAGTCGGCGGCGATAACTTGCCAATGCCCGGGTACGTGGGTGCCACAACTCCCCTAAAAG	0/1	15	15	29
Pig977	TGCGCTTGTCGTTTAAATGGCTGGGTCGTTCGTGGCGTCAATGCCGCTATCGGCGCCAGCCAGAGTCGGCGGCGATAACTTGCCAATGCCCGGGTACGTGGGTGCCACAACTCCCCTAAAAG	TGCGCTTGTCGTTTAAATAATCAAGCCGTTCGTGGCGTCAATGCCGCGGCTTATATCCCTCGGAACTCATAATCTCCGTCCATAGGCATTTTTACACGCTCACATATAGGTCTAGTAGAAAG	0/1	15	15	29
Pig978	TGCGCTTGTCGTTTAAATAATCAAGCCGTTCGTGGCGTCAATGCCGCGGCTTATATCCCTCGGAACTCATAATCTCCGTCCATAGGCATTTTTACACGCTCACATATAGGTCTAGTAGAAAG	GGCCTCCACCGTTTAAATGGCTGGTCCACCTCCTTTACGGTCCTATTTATCGGCGCCAGCCAGAGTCGGCGGCGATAACTTGCCAATGCCCGGGTACGTGGGTGCCACAACTCCCCTAAAAG	0/1	15	15	29
Pig979	TATGCTCGTTCCCCGGGCGGCTGGTCCACCTCCTTTACGGTCCTATTTATCGGCGCCAGCCAGAGTCGGCGGCGATAACTTGCCAATGCCCGGGTACGTGGGTGCCACAACTCCCCTAAAAG	TATGCTCGTTCCCCGGGCAATCAAGCCGTTCGTGGCGTCAATGCCGCGGCTTATATCCCTCAGAGTCGGCGGCGATAACTTGCCAATGCCCGGGTACGTGGGTGCCACAACTCCCCTAAAAG	0/1	17	15	29
Pig980	TATGCTCGTTCCCCGGGCGGCTGGTCCACCTCCTTTACGGTCCTATTTATCGGCGCCAGCCAGAGTCGGCGGCGATAACTTGCCAATGCCCGGGTACGTGGGTGCCACAACTCCCCTAAAAG	TATGCTCGTTCCCCGGGCAATCAAGCCGTTCGTGGCGTCAATGCCGCGGCTTATATCCCTCAGAGTCGGCGGCGATAACTTGCCAATGCCCGGGTACGTGGGTGCCACAACTCCCCTAAAAG	0/1	15	15	29
Pig981	TATGCTCGTTCCCCGGGCGGCTGGTCCACCTCCTTTACGGTCCTATTTATCGGCGCCAGCCAGAGTCGGCGGCGATAACTTGCCAATGCCCGGGTACGTGGGTGCCACAACTCCCCTAAAAG	TATGCTCGTTCCCCGGGCAATCAAGCCGTTCGTGGCGTCAATGCCGCGGCTTATATCCCTCAGAGTCGGCGGCGATAACTTGCCAATGCCCGGGTACGTGGGTGCCACAACTCCCCTAAAAG	0/1	15	15	29
Pig982	TGCGCTTGTCGTTTAAATAATCAAGCCGTTCGTGGCGTCAATGCCGCGGCTTATATCCCTCGGAACTCATAATCTCCGTCCATAGGCATTTTTACACGCTCACATATAGGTCTAGTAGAAAG	GGCCTCCACCGTTTAAATGGCTGGGCCGTTCGTGGCGTCAATGCCGCTATCGGCGCCAGCCAGAGTCGGCGGCGATAACTTGCCAATGCCCGGGTACGTGGGTGCCACAACTCCCCTAAAAG	0/1	15	15	29
Pig983	TGCGCTTGTCGTTTAAATAATCAAGCCGTTCGTGGCGTCAATGCCGCGGCTTATATCCCTCGGAACTCATAATCTCCGTCCATAGGCATTTTTACACGCTCACATATAGGTCTAGTAGAAAG	TATGCTCGTTCCCCGGGCAATCAAGCCGTTCGTGGCGTCAATGCCGCGGCTTATATCCCTCAGAGTCGGCGGCGATAACTTGCCAATGCCCGGGTACGTGGGTGCCACAACTCCCCTAAAAG	0/0	14	14	29
Pig984	TGCGCTTGTCGTTTAAATAATCAAGCCGTTCGTGGCGTCAATGCCGCGGCTTATATCCCTCGGAACTCATAATCTCCGTCCATAGGCATTTTTACACGCTCACATATAGGTCTAGTAGAAAG	TATGCTCGTTCCCCGGGCGGCTGGTCCACCTCCTTTACGGTCCTATTTATCGGCGCCAGCCAGAGTCGGCGGCGATAACTTGCCAATGCCCGGGTACGTGGGTGCCACAACTCCCCTAAAAG	0/1	15	15	29
Pig985	TGCGCTTGTCGTTTAAATAATCAAGCCGTTCGTGGCGTCAATGCCGCGGCTTATATCCCTCGGAACTCATAATCTCCGTCCATAGGCATTTTTACACGCTCACATATAGGTCTAGTAGAAAG	TATGCTCGTTCCCCGGGCGGCTGGTCCACCTCCTTTACGGTCCTATTTATCGGCGCCAGCCAGAGTCGGCGGCGATAACTTGCCAATGCCCGGGTACGTGGGTGCCACAACTCCCCTAAAAG	0/1	15	15	29
Pig986	GGCCTCCACCGTTTAAATGGCTGGTCCACCTCCTTTACGGTCCTATTTATCGGCGCCAGCCAGAGTCGGCGGCGATAACTTGCCAATGCCCGGGTACGTGGGTGCCACAACTCCCCTAAAAG	TGCGCTTGTCGTTTAAATAATCAAGCCGTTCGTGGCGTCAATGCCGCGGCTTATATTCCTCGGAACTCATAATCTCCGTCCATAGGCATTTTTACACGCTCACATATAGGTCTAGTAGAAAG	0/1	15	15	29
Pig987	TATGCTCGTTCCCCGGGCGGCTGGTCCACCTCCTTTACGGTCCTATTTATCGGCGCCAGCCAGAGTCGGCGGCGATAACTTGCCAATGCCCGGGTACGTGGGTGCCACAACTCCCCTAAAAG	TATGCTCGTTCCCCGGGCGGCTGGTCCACCTCCTTTACGGTCCTATTTATCGGCGCCAGCCAGAGTCGGCGGCGATAACTTGCCAATGCCCGGGTACGTGGGTGCCACAACTCCCCTAAAAG	1/1	16	15	29
Pig988	TGCGCTTGTCGTTTAAATAATCAAGCCGTTCGTGGCGTCAATGCCGCGGCTTATATCCCTCGGAACTCATAATCTCCGTCCATAGGCATTTTTACACGCTCACATATAGGTCTAGTAGAAAG	GGCCTCCACCGTTTAAATGGCTGGGCCGTTCGTGGCGTCAATGCCGCTATCGGCGCCAGCCAGAGTCGGCGGCGATAACTTGCCAATGCCCGGGTACGTGGGTGCCACAACTCCCCTAAAAG	0/1	15	15	29
Pig989	TGCGCTTGTCGTTTAAATAATCAAGCTGTTCGTGGCGTCAATGCCGCGGCTTATATCCCTCGGAACTCATAATCTCCGTCCATAGGCATTTTTACACGCTCACATATAGGTCTAGTAGAAAG	TATGCTCGTTCCCCGGGCGGCTGGTCCACCTCCTTTACGGTCCTATTTATCGGCGCCAGCCAGAGTCGGCGGCGATAACTTGCCAATGCCCGGGTACGTGGGTGCCACAACTCCCCTAAAAG	0/1	15	15	29
Pig990	TGCGCTTGTCGTTTAAATAATCAAGCCGTTCGTGGCGTCAATGCCGCGGCTTATATCCCTCGGAACTCATAATCTCCGTCCATAGGCATTTTTACACGCTCACATATAGGTCTAGTAGAAAG	TGCGCTTGTCGTTTAAATAATCAAGCCGTTCGTGGCGTCAATGCCGCGGCTTATATCCCTCGGAACTCATAATCTCCGTCCATAGGCATTTTTACACGCTCACATATAGGTCTAGTAGAAAG	0/0	14	14	29
Pig991	TGCGCTTGTCGTTTAAATAATCAAGCCGTTCGTGGCGTCAATGCCGCGGCTTATATCCCTCGGAACTCATAATCTCCGTCCATAGGCATTTTTACACGCTCACATATAGGTCTAGTAGAAAG	GGCCTCCACCGTTTAAATGGCTGGTCCACCTCCTTTACGGTCCTATTTATCGGCGCCAGCCAGAGTCGGCGGCGATAACTTGCCAATGCCCGGGTACGTGGGTGCCACAACTCCCCTAAAAG	0/1	15	15	29
Pig992	GGCCTCCACCGTTTAAATGGCTGGGCCGTTCGTGGCGTCAATGCCGCTATCGGCGCCAGCCAGAGTCGGCGGCGATAACTTGCCAATGCCCGGGTACGTGGGTGCCACAACTCCCCTAAAAG	TATGCTCGTTCCCCGGGCAATCAAGCCGTTCGTGGCGTCAATGCCGCGGCTTATATCCCTCAGAGTCGGCGGCGATAACTTGCCAATGCCCGGGTACGTGGGTGCCACAACTCCCCTAAAAG	0/1	15	15	29
Pig993	TGCGCTTGTCGTTTAAATAATCAAGCCGTTCGTGGCGTCAATGCCGCGGCTTATATCCCTCGGAACTCATAATCTCCGTCCATAGGCATTTTTACACGCTCACATATAGGTCTAGTAGAAAG	GGCCTCCACCGTTTAAATGGCTGGTCCACCTCCTTTACGGTCCTATTTATCGGCGCCAGCCAGAGTCGGCGGCGATAACTTGCCAATGCCCGGGTACGTGGGTGCCACAACTCCCCTAAAAG	0/1	15	15	29
Pig994	TGCGCTTGTCGTTTAAATAATCAAGCCGTTCGTGGCGTCAATGCCGCGGCTTATATCCCTCGGAACTCATAATCTCCGTCCATAGGCATTTTTACACGCTCACATATAGGTCTAGTAGAAAG	TATGCTCGTTCCCCGGGCGGCTGGTCCACCTCCTTTACGGTCCTATTTATCGGCGCCAGCCAGAGTCGGCGGCGATAACTTGCCAATGCCCGGGTACGTGGGTGCCACAACTCCCCTAAAAG	0/1	15	14	29
Pig995	GGCCTCCACCGTTTAAATGGCTGGTCCACCTCCTTTACGGTCCTATTTATCGGCGCCAGCCAGAGTCGGCGGCGATAACTTGCCAATGCCCGGGTACGTGGGTGCCACAACTCCCCTAAAAG	TATGCTCGTTCCCCGGGCGGCTGGTCCACCTCCTTTACGGTCCTATTTATCGGCGCCAGCCAGAGTCGGCGGCGATAACTTGCCAATGCCCGGGTACGTGGGTGCCACAACTCCCCTAAAAG	1/1	15	15	29
Pig996	TGCGCTTGTCGTTTAAATAATCAAGCCGTTCGTGGCGTCAATGCCGCGGCTTATATCCCTCGGAACTCATAATCTCCGTCCATAGGCATTTTTACACGCTCACATATAGGTCTAGTAGAAAG	TATGCTCGTTCCCCGGGCAATCAAGCCGTTCGTGGCGTCAATGCCGCGGCTTATATCCCTCAGAGTCGGCGGCGATAACTTGCCAATGCCCGGGTACGTGGGTGCCACAACTCCCCTAAAAG	0/0	14	14	29
Pig997	TGCGCTTGTCGTTTAAATAATCAAGCCGTTCGTGGCGTCAATGCCGCGGCTTATATCCCTCGGAACTCATAATCTCCGTCCATAGGCATTTTTACACGCTCACATATAGGTCTAGTAGAAAG	TGCGCTTGTCGTTTAAATAATCAAGCCGTTCGTGGCGTCAATGCCGCGGCTTATATCCCTCGGAACTCATAATCTCCGTCCATAGGCATTTTTACACGCTCACATATAGGTCTAGTAGAAAG	0/0	11	14	29
Pig998	TGCGCTTGTCGTTTAAATAATCAAGCCGTTCGTGGCGTCAATGCCGCGGCTTATATCCCTCGGAACTCATAATCTCCGTCCATAGGCATTTTTACACGCTCACATATAGGTCTAGTAGAAAG	TATGCTCGTTCCCCGGGCGGCTGGTCCACCTCCTTTACGGTCCTATTTATCGGCGCCAGCCAGAGTCGGCGGCGATAACTTGCCAATGCCCGGGTACGTGGGTGCCACAACTCCCCTAAAAG	0/1	12	12	29
Pig999	TGCGCTTGTCGTTTAAATAATCAAGCCGTTCGTGGCGTCAATGCCGCGGCTTATATCCCTCGGAACTCATAATCTCCGTCCATAGGCATTTTTACACGCTCACATATAGGTCTAGTAGAAAG	TATGCTCGTTCCCCGGGCGGCTGGTCCACCTCCTTTACGGTCCTATTTATCGGCGCCAGCCAGAGTCGGCGGCGATAACTTGCCAATGCCCGGGTACGTGGGTGCCACAACTCCCCTAAAAG	0/1	14	15	29
Pig1000	TGCGCTTGTCGTTTAAATAATCAAGCCGTTCGTGGCGTCAATGCCGCGGCTTATATCCCTCGGAACTCATAATCTCCGTCCATAGGCATTTTTACACGCTCACATATAGGTCTAGTAGAAAG	TATGCTCGTTCCCCGGGCGGCTGGTCCACCTCCTTTACGGTCCTATTTATCGGCGCCAGCCAGAGTCGGCGGCGATAACTTGCCAATGCCCGGGTACGTGGGTGCCACAACTCCCCTAAAAG	0/1	15	15	29
Pig1001	TGCGCTTGTCGTTTAAATAATCAAGCCGTTCGTGGCGTCAATGCCGCGGCTTATATCCCTCGGAACTCATAATCTCCGTCCATAGGCATTTTTACACGCTCACATATAGGTCTAGTAGAAAG	TGCGCTTGTCGTTTAAATAATCAAGCCGTTCGTGGCGTCAATGCCGCGGCTTATATCCCTCGGAACTCATAATCTCCGTCCATAGGCATTTTTACACGCTCACATATAGGTCTAGTAGAAAG	0/0	14	14	29
Pig1002	TGCGCTTGTCGTTTAAATAATCAAGCCGTTCGTGGCGTCAATGCCGCGGCTTATATCCCTCGGAACTCATAATCTCCGTCCATAGGCATTTTTACACGCTCACATATAGGTCTAGTAGAAAG	TGCGCTTGTCGTTTAAATAATCAAGCCGTTCGTGGCGTCAATGCCGCGGCTTATATCCCTCGGAACTCATAATCTCCGTCCATAGGCATTTTTACACGCTCACATATAGGTCTAGTAGAAAG	0/0	13	14	29
Pig1003	TATGCTCGTTCCCCGGGCGGCTGGTCCACCTCCTTTACGGTCCTATTTATCGGCGCCAGCCAGAGTCGGCGGCGATAACTTGCCAATGCCCGGGTACGTGGGTGCCACAACTCCCCTAAAAG	TATGCTCGTTCCCCGGGCAATCAAGCCGTTCGTGGCGTCAATGCCGCGGCTTATATCCCTCAGAGTCGGCGGCGATAACTTGCCAATGCCCGGGTACGTGGGTGCCACAACTCCCCTAAAAG	0/1	15	15	29
Pig1004	TATGCTCGTTCCCCGGGCGGCTGGTCCACCTCCTTTACGGTCCTATTTATCGGCGCCAGCCAGAGTCGGCGGCGATAACTTGCCAATGCCCGGGTACGTGGGTGCCACAACTCCCCTAAAAG	TATGCTCGTTCCCCGGGCAATCAAGCCGTTCGTGGCGTCAATGCCGCGGCTTATATCCCTCAGAGTCGGCGGCGATAACTTGCCAATGCCCGGGTACGTGGGTGCCACAACTCCCCTAAAAG	0/1	15	15	29
Pig1005	TGCGCTTGTCGTTTAAATAATCAAGCCGTTCGTGGCGTCAATGCCGCGGCTTATATCCCTCGGAACTCATAATCTCCGTCCATAGGCATTTTTACACGCTCACATATAGGTCTAGTAGAAAG	TATGCTCGTTCCCCGGGCGGCTGGTCCACCTCCTTTACGGTCCTATTTATCGGCGCCAGCCAGAGTCGGCGGCGATAACTTGCCAATGCCCGGGTACGTGGGTGCCACAACTCCCCTAAAAG	0/1	15	15	29
Pig1006	TGCGCTTGTCGTTTAAATAATCAAGCCGTTCGTGGCGTCAATGCCGCGGCTTATATCCCTCGGAACTCATAATCTCCGTCCATAGGCATTTTTACACGCTCACATATAGGTCTAGTAGAAAG	TATGCTCGTTCCCCGGGCGGCTGGTCCACCTCCTTTACGGTCCTATTTATCGGCGCCAGCCAGAGTCGGCGGCGATAACTTGCCAATGCCCGGGTACGTGGGTGCCACAACTCCCCTAAAAG	0/1	15	15	29
Pig1007	TGCGCTTGTCGTTTAAATAATCAAGCCGTTCGTGGCGTCAATGCCGCGGCTTATATCCCTCGGAACTCATAATCTCCGTCCATAGGCATTTTTACACGCTCACATATAGGTCTAGTAGAAAG	TATGCTCGTTCCCCGGGCGGCTGGTCCACCTCCTTTACGGTCCTATTTATCGGCGCCAGCCAGAGTCGGCGGCGATAACTTGCCAATGCCCGGGTACGTGGGTGCCACAACTCCCCTAAAAG	0/1	15	15	29
Pig1008	TGCGCTTGTCGTTTAAATAATCAAGCCGTTCGTGGCGTCAATGCCGCGGCTTATATCCCTCGGAACTCATAATCTCCGTCCATAGGCATTTTTACACGCTCACATATAGGTCTAGTAGAAAG	TATGCTCGTTCCCCGGGCAATCAAGCCGTTCGTGGCGTCAATGCCGCGGCTTATATTCCTCAGAGTCGGCGGCGATAACTTGCCAATGCCCGGGTACGTGGGTGCCACAACTCCCCTAAAAG	0/0	14	13	29
Pig1009	TGCGCTTGTCGTTTAAATGGCTGGGCCGTTCGTGGCGTCAATGCCGCTATCGGCGCCAGCCAGAGTCGGCGGCGATAACTTGCCAATGCCCGGGTACGTGGGTGCCACAACTCCCCTAAAAG	TATGCTCGTTCCCCGGGCAATCAAGCCGTTCGTGGCGTCAATGCCGCGGCTTATATCCCTCAGAGTCGGCGGCGATAACTTGCCAATGCCCGGGTACGTGGGTGCCACAACTCCCCTAAAAG	0/1	15	15	29
Pig1010	TGCGCTTGTCGTTTAAATAATCAAGCCGTTCGTGGCGTCAATGCCGCGGCTTATATCCCTCGGAACTCATAATCTCCGTCCATAGGCATTTTTACACGCTCACATATAGGTCTAGTAGAAAG	TATGCTCGTTCCCCGGGCGGCTGGTCCACCTCCTTTACGGTCCTATTTATCGGCGCCAGCCAGAGTCGGCGGCGATAACTTGCCAATGCCCGGGTACGTGGGTGCCACAACTCCCCTAAAAG	0/1	15	15	29
Pig1011	TGCGCTTGTCGTTTAAATAATCAAGCCGTTCGTGGCGTCAATGCCGCGGCTTATATCCCTCGGAACTCATAATCTCCGTCCATAGGCATTTTTACACGCTCACATATAGGTCTAGTAGAAAG	TGCGCTTGTCGTTTAAATAATCAATCCACCTCCTTTACGGTCCTATTTATCGGCGCCAGCCAGAGTCGGCGGCGATAACTTGCCAATGCCCGGGTACGTGGGTGCCACAACTCCCCTAAAAG	0/1	15	15	29
Pig1012	TATGCTCGTTCCCCGGGCGGCTGGTCCACCTCCTTTACGGTCCTATTTATCGGCGCCAGCCAGAGTCGGCGGCGATAACTTGCCAATGCCCGGGTACGTGGGTGCCACAACTCCCCTAAAAG	TATGCTCGTTCCCCGGGCAATCAAGCCGTTCGTGGCGTCAATGCCGCGGCTTATATCCCTCAGAGTCGGCGGCGATAACTTGCCAATGCCCGGGTACGTGGGTGCCACAACTCCCCTAAAAG	0/1	15	15	29
Pig1013	TATGCTCGTTCCCCGGGCGGCTGGTCCACCTCCTTTACGGTCCTATTTATCGGCGCCAGCCAGAGTCGGCGGCGATAACTTGCCAATGCCCGGGTACGTGGGTGCCACAACTCCCCTAAAAG	TATGCTCGTTCCCCGGGCAATCAAGCCGTTCGTGGCGTCAATGCCGCGGCTTATATCCCTCAGAGTCGGCGGCGATAACTTGCCAATGCCCGGGTACGTGGGTGCCACAACTCCCCTAAAAG	0/1	15	15	29
Pig1014	TATGCTCGTTCCCCGGGCGGCTGGTCCACCTCCTTTACGGTCCTATTTATCGGCGCCAGCCAGAGTCGGCGGCGATAACTTGCCAATGCCCGGGTACGTGGGTGCCACAACTCCCCTAAAAG	TATGCTCGTTCCCCGGGCAATCAAGCCGTTCGTGGCGTCAATGCCGCGGCTTATATCCCTCAGAGTCGGCGGCGATAACTTGCCAATGCCCGGGTACGTGGGTGCCACAACTCCCCTAAAAG	0/1	15	15	29
Pig1015	TATGCTCGTTCCCCGGGCGGCTGGTCCACCTCCTTTACGGTCCTATTTATCGGCGCCAGCCAGAGTCGGCGGCGATAACTTGCCAATGCCCGGGTACGTGGGTGCCACAACTCCCCTAAAAG	TGCGCTTGTCGTTTAAATGGCTGGTCCACCTCCTTTACGGTCCTATTTATCGGCGCCAGCCAGAGTCGGCGGCGATAACTTGCCAATGCCCGGGTACGTGGGTGCCACAACTCCCCTAAAAG	1/1	16	15	29
Pig1016	GGCCTCCACCGTTTAAATGGCTGGTCCACCTCCTTTACGGTCCTATTTATCGGCGCCAGCCAGAGTCGGCGGCGATAACTTGCCAATGCCCGGGTACGTGGGTGCCACAACTCCCCTAAAAG	TATGCTCGTTCCCCGGGCAATCAAGCCGTTCGTGGCGTCAATGCCGCGGCTTATATCCCTCAGAGTCGGCGGCGATAACTTGCCAATGCCCGGGTACGTGGGTGCCACAACTCCCCTAAAAG	0/1	15	15	29
Pig1017	TGCGCTTGTCGTTTAAATAATCAAGCCGTTCGTGGCGTCAATGCCGCGGCTTATATCCCTCGGAACTCATAATCTCCGTCCATAGGCATTTTTACACGCTCACATATAGGTCTAGTAGAAAG	TGCGCTTGTCGTTTAAATAATCAAGCCGTTCGTGGCGTCAATGCCGCGGCTTATATTCCTCGGAACTCATAATCTCCGTCCATAGGCATTTTTACACGCTCACATATAGGTCTAGTAGAAAG	0/0	14	14	29
Pig1018	TGCGCTTGTCGTTTAAATAATCAAGCCGTTCGTGGCGTCAATGCCGCGGCTTATATCCCTCGGAACTCATAATCTCCGTCCATAGGCATTTTTACACGCTCACATATAGGTCTAGTAGAAAG	TATGCTCGTTCCCCGGGCGGCTGGTCCACCTCCTTTACGGTCCTATTTATCGGCGCCAGCCAGAGTCGGCGGCGATAACTTGCCAATGCCCGGGTACGTGGGTGCCACAACTCCCCTAAAAG	0/1	15	15	29
Pig1019	TGCGCTTGTCGTTTAAATAATCAAGCCGTTCGTGGCGTCAATGCCGCGGCTTATATCCCTCGGAACTCATAATCTCCGTCCATAGGCATTTTTACACGCTCACATATAGGTCTAGTAGAAAG	TGCGCTTGTCGTTTAAATAATCAAGCCGTTCGTGGCGTCAATGCCGCGGCTTATATCCCTCGGAACTCATAATCTCCGTCCATAGGCATTTTTACACGCTCACATATAGGTCTAGTAGAAAG	0/0	15	15	29
Pig1020	TGCGCTTGTCGTTTAAATAATCAAGCCGTTCGTGGCGTCAATGCCGCGGCTTATATCCCTCGGAACTCATAATCTCCGTCCATAGGCATTTTTACACGCTCACATATAGGTCTAGTAGAAAG	TATGCTCGTTCCCCGGGCGGCTGGTCCACCTCCTTTACGGTCCTATTTATCGGCGCCAGCCAGAGTCGGCGGCGATAACTTGCCAATGCCCGGGTACGTGGGTGCCACAACTCCCCTAAAAG	0/1	12	15	29
Pig1021	GGCCTCCACCGTTTAAATGGCTGGTCCACCTCCTTTACGGTCCTATTTATCGGCGCCAGCCAGAGTCGGCGGCGATAACTTGCCAATGCCCGGGTACGTGGGTGCCACAACTCCCCTAAAAG	TATGCTCGTTCCCCGGGCAATCAAGCCGTTCGTGGCGTCAATGCCGCGGCTTATATCCCTCAGAGTCGGCGGCGATAACTTGCCAATGCCCGGGTACGTGGGTGCCACAACTCCCCTAAAAG	0/1	15	15	29
Pig1022	TGCGCTTGTCGTTTAAATAATCAAGCCGTTCGTGGCGTCAATGCCGCGGCTTATATCCCTCGGAACTCATAATCTCCGTCCATAGGCATTTTTACACGCTCACATATAGGTCTAGTAGAAAG	GGCCTCCACCGTTTAAATGGCTGGGCCGTTCGTGGCGTCAATGCCGCTATCGGCGCCAGCCAGAGTCGGCGGCGATAACTTGCCAATGCCCGGGTACGTGGGTGCCACAACTCCCCTAAAAG	0/1	14	15	29
Pig1023	TGCGCTTGTCGTTTAAATAATCAAGCCGTTCGTGGCGTCAATGCCGCGGCTTATATCCCTCGGAACTCATAATCTCCGTCCATAGGCATTTTTACACGCTCACATATAGGTCTAGTAGAAAG	TATGCTCGTTCCCCGGGCAATCAAGCCGTTCGTGGCGTCAATGCCGCGGCTTATATCCCTCAGAGTCGGCGGCGATAACTTGCCAATGCCCGGGTACGTGGGTGCCACAACTCCCCTAAAAG	0/0	14	14	29
Pig1024	TGCGCTTGTCGTTTAAATAATCAAGCCGTTCGTGGCGTCAATGCCGCGGCTTATATCCCTCGGAACTCATAATCTCCGTCCATAGGCATTTTTACACGCTCACATATAGGTCTAGTAGAAAG	TATGCTCGTTCCCCGGGCAATCAAGCCGTTCGTGGCGTCAATGCCGCGGCTTATATCCCTCAGAGTCGGCGGCGATAACTTGCCAATGCCCGGGTACGTGGGTGCCACAACTCCCCTAAAAG	0/0	15	15	29
Pig1025	TATGCTCGTTCCCCGGGCGGCTGGTCCACCTCCTTTACGGTCCTATTTATCGGCGCCAGCCAGAGTCGGCGGCGATAACTTGCCAATGCCCGGGTACGTGGGTGCCACAACTCCCCTAAAAG	TGCGCTTGTCGTTTAAATAATCAAGCCGTTCGTGGCGTCAATGCCGCGGCTTATATCCCTCGGAACTCATAATCTCCGTCCATAGGCATTTTTACACGCTCACATATAGGTCTAGTAGAAAG	0/1	15	15	29
Pig1026	TGCGCTTGTCGTTTAAATAATCAAGCCGTTCGTGGCGTCAATGCCGCGGCTTATATCCCTCGGAACTCATAATCTCCGTCCATAGGCATTTTTACACGCTCACATATAGGTCTAGTAGAAAG	TATGCTCGTTCCCCGGGCGGCTGGTCCACCTCCTTTACGGTCCTATTTATCGGCGCCAGCCAGAGTCGGCGGCGATAACTTGCCAATGCCCGGGTACGTGGGTGCCACAACTCCCCTAAAAG	0/1	15	15	29
Pig1027	TGCGCTTGTCGTTTAAATAATCAAGCCGTTCGTGGCGTCAATGCCGCGGCTTATATCCCTCGGAACTCATAATCTCCGTCCATAGGCATTTTTACACGCTCACATATAGGTCTAGTAGAAAG	TATGCTCGTTCCCCGGGCGGCTGGTCCACCTCCTTTACGGTCCTATTTATCGGCGCCAGCCAGAGTCGGCGGCGATAACTTGCCAATGCCCGGGTACGTGGGTGCCACAACTCCCCTAAAAG	0/1	15	15	29
Pig1028	TGCGCTTGTCGTTTAAATAATCAAGCCGTTCGTGGCGTCAATGCCGCGGCTTATATCCCTCGGAACTCATAATCTCCGTCCATAGGCATTTTTACACGCTCACATATAGGTCTAGTAGAAAG	TATGCTCGTTCCCCGGGCGGCTGGTCCACCTCCTTTACGGTCCTATTTATCGGCGCCAGCCAGAGTCGGCGGCGATAACTTGCCAATGCCCGGGTACGTGGGTGCCACAACTCCCCTAAAAG	0/1	15	15	29
Pig1029	TGCGCTTGTCGTTTAAATAATCAAGCCGTTCGTGGCGTCAATGCCGCGGCTTATATCCCTCGGAACTCATAATCTCCGTCCATAGGCATTTTTACACGCTCACATATAGGTCTAGTAGAAAG	TGCGCTTGTCGTTTAAATAATCAAGCCGTTCGTGGCGTCAATGCCGCGGCTTATATCCCTCGGAACTCATAATCTCCGTCCATAGGCATTTTTACACGCTCACATATAGGTCTAGTAGAAAG	0/0	14	14	29
Pig1030	TATGCTCGTTCCCCGGGCGGCTGGTCCACCTCCTTTACGGTCCTATTTATCGGCGCCAGCCAGAGTCGGCGGCGATAACTTGCCAATGCCCGGGTACGTGGGTGCCACAACTCCCCTAAAAG	TATGCTCGTTCCCCGGGCAATCAAGCCGTTCGTGGCGTCAATGCCGCGGCTTATATTCCTCAGAGTCGGCGGCGATAACTTGCCAATGCCCGGGTACGTGGGTGCCACAACTCCCCTAAAAG	0/1	15	15	29
Pig1031	GGCCTCCACCGTTTAAATGGCTGGGCCGTTCGTGGCGTCAATGCCGCTATCGGCGCCAGCCAGAGTCGGCGGCGATAACTTGCCAATGCCCGGGTACGTGGGTGCCACAACTCCCCTAAAAG	TATGCTCGTTCCCCGGGCGGCTGGTCCACCTCCTTTACGGTCCTATTTATCGGCGCCAGCCAGAGTCGGCGGCGATAACTTGCCAATGCCCGGGTACGTGGGTGCCACAACTCCCCTAAAAG	1/1	15	15	29
Pig1032	TGCGCTTGTCGTTTAAATAATCAAGCCGTTCGTGGCGTCAATGCCGCGGCTTATATCCCTCGGAACTCATAATCTCCGTCCATAGGCATTTTTACACGCTCACATATAGGTCTAGTAGAAAG	TATGCTCGTTCCCCGGGCGGCTGGTCCACCTCCTTTACGGTCCTATTTATCGGCGCCAGCCAGAGTCGGCGGCGATAACTTGCCAATGCCCGGGTACGTGGGTGCCACAACTCCCCTAAAAG	0/1	15	15	29
Pig1033	TATGCTCGTTCCCCGGGCGGCTGGTCCACCTCCTTTACGGTCCTATTTATCGGCGCCAGCCAGAGTCGGCGGCGATAACTTGCCAATGCCCGGGTACGTGGGTGCCACAACTCCCCTAAAAG	GGCCTCCACCGTTTAAATGGCTGGTCCACCTCCTTTACGGTCCTATTTATCGGCGCCAGCCAGAGTCGGCGGCGATAACTTGCCAATGCCCGGGTACGTGGGTGCCACAACTCCCCTAAAAG	1/1	15	15	29
Pig1034	GGCCTCCACCGTTTAAATGGCTGGGCCGTTCGTGGCGTCAATGCCGCTATCGGCGCCAGCCAGAGTCGGCGGCGATAACTTGCCAATGCCCGGGTACGTGGGTGCCACAACTCCCCTAAAAG	TGCGCTTGTCGTTTAAATAATCAAGCCGTTCGTGGCGTCAATGCCGCGGCTTATATCCCTCAGAGTCGGCGGCGATAACTTGCCAATGCCCGGGTACGTGGGTGCCACAACTCCCCTAAAAG	0/1	15	15	29
Pig1035	TGCGCTTGTCGTTTAAATAATCAAGCCGTTCGTGGCGTCAATGCCGCGGCTTATATCCCTCGGAACTCATAATCTCCGTCCATAGGCATTTTTACACGCTCACATATAGGTCTAGTAGAAAG	TATGCTCGTTCCCCGGGCAATCAAGCCGTTCGTGGCGTCAATGCCGCGGCTTATATCCCTCAGAGTCGGCGGCGATAACTTGCCAATGCCCGGGTACGTGGGTGCCACAACTCCCCTAAAAG	0/0	14	14	29
Pig1036	GGCCTCCACCGTTTAAATGGCTGGGCCGTTCGTGGCGTCAATGCCGCTATCGGCGCCAGCCAGAGTCGGCGGCGATAACTTGCCAATGCCCGGGTACGTGGGTGCCACAACTCCCCTAAAAG	TATGCTCGTTCCCCGGGCAATCAAGCCGTTCGTGGCGTCAATGCCGCGGCTTATATCCCTCAGAGTCGGCGGCGATAACTTGCCAATGCCCGGGTACGTGGGTGCCACAACTCCCCTAAAAG	0/1	15	15	29
Pig1037	TATGCTCGTTCCCCGGGCAATCAAGCCGTTCGTGGCGTCAATGCCGCGGCTTATATCCCTCAGAGTCGGCGGCGATAACTTGCCAATGCCCGGGTACGTGGGTGCCACAACTCCCCTAAAAG	TATGCTCGTTCCCCGGGCAATCAAGCCGTTCGTGGCGTCAATGCCGCGGCTTATATCCCTCAGAGTCGGCGGCGATAACTTGCCAATGCCCGGGTACGTGGGTGCCACAACTCCCCTAAAAG	0/0	15	15	29
Pig1038	GGCCTCCACCGTTTAAATGGCTGGGCCGTTCGTGGCGTCAATGCCGCTATCGGCGCCAGCCAGAGTCGGCGGCGATAACTTGCCAATGCCCGGGTACGTGGGTGCCACAACTCCCCTAAAAG	TATGCTCGTTCCCCGGGCAATCAAGCCGTTCGTGGCGTCAATGCCGCGGCTTATATCCCTCAGAGTCGGCGGCGATAACTTGCCAATGCCCGGGTACGTGGGTGCCACAACTCCCCTAAAAG	0/1	15	15	29
Pig1039	TGCGCTTGTCGTTTAAATAATCAAGCCGTTCGTGGCGTCAATGCCGCGGCTTATATCCCTCGGAACTCATAATCTCCGTCCATAGGCATTTTTACACGCTCACATATAGGTCTAGTAGAAAG	TATGCTCGTTCCCCGGGCGGCTGGTCCACCTCCTTTACGGTCCTATTTATCGGCGCCAGCCAGAGTCGGCGGCGATAACTTGCCAATGCCCGGGTACGTGGGTGCCACAACTCCCCTAAAAG	0/1	15	15	29
Pig1040	TGCGCTTGTCGTTTAAATAATCAAGCCGTTCGTGGCGTCAATGCCGCGGCTTATATCCCTCGGAACTCATAATCTCCGTCCATAGGCATTTTTACACGCTCACATATAGGTCTAGTAGAAAG	TGCGCTTGTCGTTTAAATAATCAAGCCGTTCGTGGCGTCAATGCCGCGGCTTATATCCCTCGGAACTCATAATCTCCGTCCATAGGCATTTTTACACGCTCACATATAGGTCTAGTAGAAAG	0/0	14	14	29
Pig1041	TGCGCTTGTCGTTTAAATAATCAAGCCGTTCGTGGCGTCAATGCCGCGGCTTATATCCCTCGGAACTCATAATCTCCGTCCATAGGCATTTTTACACGCTCACATATAGGTCTAGTAGAAAG	TATGCTCGTTCCCCGGGCAATCAAGCCGTTCGTGGCGTCAATGCCGCGGCTTATATCCCTCAGAGTCGGCGGCGATAACTTGCCAATGCCCGGGTACGTGGGTGCCACAACTCCCCTAAAAG	0/0	14	14	29
Pig1042	TATGCTCGTTCCCCGGGCGGCTGGTCCACCTCCTTTACGGTCCTATTTATCGGCGCCAGCCAGAGTCGGCGGCGATAACTTGCCAATGCCCGGGTACGTGGGTGCCACAACTCCCCTAAAAG	TATGCTCGTTCCCCGGGCAATCAAGCCGTTCGTGGCGTCAATGCCGCGGCTTATATCCCTCAGAGTCGGCGGCGATAACTTGCCAATGCCCGGGTACGTGGGTGCCACAACTCCCCTAAAAG	0/1	15	15	29
Pig1043	TGCGCTTGTCGTTTAAATAATCAAGCTGTTCGTGGCGTCAATGCCGCGGCTTATATCCCTCGGAACTCATAATCTCCGTCCATAGGCATTTTTACACGCTCACATATAGGTCTAGTAGAAAG	TATGCTCGTTCCCCGGGCGGCTGGTCCACCTCCTTTACGGTCCTATTTATCGGCGCCAGCCAGAGTCGGCGGCGATAACTTGCCAATGCCCGGGTACGTGGGTGCCACAACTCCCCTAAAAG	0/1	15	15	29
[truncated: 1,317 more rows]
