# Supplementary material for: A QTL for Number of Teats Shows Breed Specific Effects on Number of Vertebrae in Pigs: Bridging the Gap Between Molecular and Quantitative Genetics
Source: Front Genet. 2019 Mar 26;10:272. doi: 10.3389/fgene.2019.00272 (PMC6445065; doi:10.3389/fgene.2019.00272)
Supplement: Supplementary file 5 [file Table_5.XLSX]

## Sheet: Table X1
Table X1: List of SNPs detected by WGS data that forms a haplotype specific to L line animals lacking the VRTN insertion allele (wt/wt). The SNPs surrounding the VRTN promoter SNP (97614603) and insertion (97615800) are indicated in yellow.
VRTNins_g.20311_20312ins291_genotype																		wt/wt	wt/wt	wt/wt	wt/wt	wt/wt	wt/wt	wt/wt	ins/ins	ins/ins	ins/ins	ins/ins	ins/ins	ins/ins	ins/ins	ins/ins	ins/ins	wt/ins	wt/ins	wt/ins	wt/ins	wt/ins	wt/ins	wt/ins	wt/ins	wt/ins	wt/ins	wt/ins	wt/ins	wt/ins	wt/ins	wt/ins	wt/ins
Breed																		Landrace	Landrace	Landrace	Duroc	Duroc	Duroc	Duroc	Landrace	Landrace	Landrace	Landrace	Landrace	Landrace	Duroc	Duroc	Duroc	Landrace	Landrace	Landrace	Landrace	Landrace	Landrace	Landrace	Landrace	Landrace	Duroc	Duroc	Duroc	Duroc	Duroc	Duroc	Duroc
CHROM	POS	REF	ALT	Consequence	IMPACT	SYMBOL	Gene	EXON	INTRON	cDNA_position	Protein_position	Amino_acids	Codons	Existing_variation	DISTANCE	STRAND	SIFT	Pig1	Pig2	Pig3	Pig4	Pig5	Pig6	Pig7	Pig8	Pig9	Pig10	Pig11	Pig12	Pig13	Pig14	Pig15	Pig16	Pig17	Pig18	Pig19	Pig20	Pig21	Pig22	Pig23	Pig24	Pig25	Pig26	Pig27	Pig28	Pig29	Pig30	Pig31	Pig32
7	97501539	C	T	intergenic_variant	MODIFIER	-	-	-	-	-	-	-	-	rs323747792	-	-	-	1/1	1/1	1/1	0/0	0/0	0/0	0/0	0/0	0/0	0/0	0/0	0/0	0/0	0/0	0/0	0/0	0/1	0/1	0/1	0/1	0/1	0/1	0/1	0/1	0/1	0/0	0/0	0/0	0/0	0/0	0/0	0/0
7	97506100	G	T	intergenic_variant	MODIFIER	-	-	-	-	-	-	-	-	-	-	-	-	1/1	1/1	1/1	0/0	0/0	0/0	0/0	0/0	0/0	0/0	0/0	0/0	0/0	0/0	0/0	0/0	0/1	0/1	0/1	0/1	0/1	0/1	1/1	0/1	1/1	.	0/0	0/0	.	0/0	0/0	0/0
7	97509021	T	C	intergenic_variant	MODIFIER	-	-	-	-	-	-	-	-	rs691263181	-	-	-	1/1	1/1	1/1	0/0	0/0	0/0	0/0	0/0	0/0	0/0	0/0	0/0	0/0	0/0	0/0	0/0	0/1	0/1	0/0	0/1	1/1	0/1	0/1	0/1	0/1	.	0/0	0/0	0/0	0/0	0/0	0/0
7	97509039	G	A	intergenic_variant	MODIFIER	-	-	-	-	-	-	-	-	rs699570129	-	-	-	1/1	1/1	1/1	0/0	0/0	0/0	0/0	0/0	0/0	0/0	0/0	0/0	0/0	0/0	0/0	0/0	0/1	0/1	0/0	0/1	0/1	0/1	0/0	0/1	0/1	.	0/0	0/0	0/0	0/0	0/0	0/0
7	97509119	T	C	intergenic_variant	MODIFIER	-	-	-	-	-	-	-	-	rs699974665	-	-	-	1/1	1/1	1/1	0/0	0/0	0/0	0/0	0/0	0/0	0/0	0/0	0/0	0/0	0/0	0/0	0/0	0/1	0/1	0/1	0/0	0/1	.	0/0	0/1	0/0	0/0	0/0	0/0	0/0	0/0	0/0	0/0
7	97509127	G	T	intergenic_variant	MODIFIER	-	-	-	-	-	-	-	-	rs708706569	-	-	-	1/1	1/1	1/1	0/0	0/0	0/0	0/0	0/0	0/0	0/0	0/0	0/0	0/0	0/0	0/0	0/0	0/1	0/1	0/1	0/0	0/1	.	0/0	0/1	0/0	0/0	0/0	0/0	0/0	0/0	0/0	0/0
7	97509135	G	A	intergenic_variant	MODIFIER	-	-	-	-	-	-	-	-	rs704489799	-	-	-	1/1	1/1	1/1	0/0	0/0	0/0	0/0	0/0	0/0	0/0	0/0	0/0	0/0	0/0	0/0	0/0	0/1	0/1	0/1	0/0	0/1	.	0/1	0/1	0/0	0/0	0/0	0/0	0/0	0/0	0/0	0/0
7	97510471	CGG	CGGG	intergenic_variant	MODIFIER	-	-	-	-	-	-	-	-	rs791211857	-	-	-	1/1	1/1	1/1	0/0	0/0	0/0	0/0	0/0	0/0	0/0	0/0	0/0	0/0	0/0	0/0	0/0	0/1	0/1	0/1	0/1	0/1	1/1	0/1	0/1	0/1	0/0	0/0	0/0	0/0	0/0	0/0	0/0
7	97510496	A	G	intergenic_variant	MODIFIER	-	-	-	-	-	-	-	-	rs326431413	-	-	-	1/1	1/1	1/1	0/0	0/0	0/0	0/0	0/0	0/0	0/0	0/0	0/0	0/0	0/0	0/0	0/0	0/1	0/1	0/1	0/1	0/1	1/1	0/1	0/1	0/1	0/0	0/0	0/0	0/0	0/0	0/0	0/0
7	97510737	T	C	intergenic_variant	MODIFIER	-	-	-	-	-	-	-	-	rs318293151	-	-	-	1/1	1/1	1/1	0/0	0/0	0/0	0/0	0/0	0/0	0/0	0/0	0/0	0/0	0/0	0/0	0/0	0/1	0/1	0/1	0/1	0/1	0/1	0/1	0/1	0/1	0/0	0/0	0/0	0/0	0/0	0/0	0/0
7	97511529	A	G	intergenic_variant	MODIFIER	-	-	-	-	-	-	-	-	rs334039417	-	-	-	1/1	1/1	1/1	0/0	0/0	0/0	0/0	0/0	0/0	0/0	0/0	0/0	0/0	0/0	0/0	0/0	0/1	0/1	0/1	0/1	0/1	0/1	0/1	0/1	0/1	.	0/0	0/0	0/0	0/0	0/0	0/0
7	97511697	T	C	intergenic_variant	MODIFIER	-	-	-	-	-	-	-	-	rs322478302	-	-	-	1/1	1/1	1/1	0/0	0/0	0/0	0/0	0/0	0/0	0/0	0/0	0/0	0/0	0/0	0/0	0/0	0/1	0/1	0/1	0/1	0/1	0/1	0/1	0/1	0/1	0/0	0/0	0/0	0/0	0/0	0/0	0/0
7	97511705	C	T	intergenic_variant	MODIFIER	-	-	-	-	-	-	-	-	rs336282872	-	-	-	1/1	1/1	1/1	0/0	0/0	0/0	0/0	0/0	0/0	0/0	0/0	0/0	0/0	0/0	0/0	0/0	0/1	0/1	0/1	0/1	0/1	0/1	0/1	0/1	0/1	0/0	0/0	0/0	0/0	0/0	0/0	0/0
7	97511806	G	C	intergenic_variant	MODIFIER	-	-	-	-	-	-	-	-	rs704016493	-	-	-	1/1	1/1	1/1	0/0	0/0	0/0	0/0	0/0	0/0	0/0	0/0	0/0	0/0	0/0	0/0	0/0	0/1	0/1	0/1	0/1	0/1	0/1	0/1	0/1	0/1	0/0	0/0	0/0	0/0	0/0	0/0	0/0
7	97511835	C	T	intergenic_variant	MODIFIER	-	-	-	-	-	-	-	-	rs345146519	-	-	-	1/1	1/1	1/1	0/0	0/0	0/0	0/0	0/0	0/0	0/0	0/0	0/0	0/0	0/0	0/0	0/0	0/1	0/1	0/1	0/1	0/1	0/1	0/1	0/1	0/1	0/0	0/0	0/0	0/0	0/0	0/0	0/0
7	97516934	T	C	intergenic_variant	MODIFIER	-	-	-	-	-	-	-	-	-	-	-	-	1/1	1/1	1/1	0/0	0/0	0/0	0/0	0/0	0/0	0/0	0/0	0/0	0/0	0/0	0/0	0/0	0/1	0/1	0/1	0/1	0/1	0/1	0/1	0/1	0/1	0/0	0/0	0/0	0/0	0/0	0/0	0/0
7	97518268	C	T	intergenic_variant	MODIFIER	-	-	-	-	-	-	-	-	rs712268836	-	-	-	1/1	1/1	1/1	0/0	0/0	0/0	0/0	0/0	0/0	0/0	0/0	0/0	0/0	0/0	0/0	0/0	0/1	0/1	0/1	0/1	0/1	0/1	0/1	0/1	0/1	0/0	0/0	0/0	0/0	0/0	0/0	0/0
7	97518920	C	G	intergenic_variant	MODIFIER	-	-	-	-	-	-	-	-	rs332132493	-	-	-	1/1	1/1	1/1	0/0	0/0	0/0	0/0	0/0	0/0	0/0	0/0	0/0	0/0	0/0	0/0	0/0	0/1	0/1	0/1	0/1	0/1	0/1	0/1	0/1	0/1	0/0	0/0	0/0	0/0	0/0	0/0	0/0
7	97519192	T	C	intergenic_variant	MODIFIER	-	-	-	-	-	-	-	-	rs330264648	-	-	-	1/1	1/1	1/1	0/0	0/0	0/0	0/0	0/0	0/0	0/0	0/0	0/0	0/0	0/0	0/0	0/0	0/1	1/1	0/1	0/1	0/1	0/1	0/1	0/1	0/1	0/0	0/0	0/0	0/0	0/0	0/0	0/0
7	97519236	TGG	TGGG	intergenic_variant	MODIFIER	-	-	-	-	-	-	-	-	rs789106680	-	-	-	1/1	1/1	1/1	0/0	0/0	0/0	0/0	0/0	0/0	0/0	0/0	0/0	0/0	0/0	0/0	0/0	0/1	0/1	0/1	0/1	0/1	0/1	0/1	0/1	0/1	0/0	0/0	0/0	0/0	0/0	0/0	0/0
7	97519323	C	G	intergenic_variant	MODIFIER	-	-	-	-	-	-	-	-	rs339515538	-	-	-	1/1	1/1	1/1	0/0	0/0	0/0	0/0	0/0	0/0	0/0	0/0	0/0	0/0	0/0	0/0	0/0	0/1	0/1	0/1	0/1	0/1	0/1	1/1	0/1	0/1	0/0	0/0	0/0	0/0	0/0	0/0	0/0
7	97519345	G	A	intergenic_variant	MODIFIER	-	-	-	-	-	-	-	-	rs324846855	-	-	-	1/1	1/1	1/1	0/0	0/0	0/0	0/0	0/0	0/0	0/0	0/0	0/0	0/0	0/0	0/0	0/0	0/1	0/1	0/1	0/1	0/1	0/1	0/1	0/1	0/1	0/0	0/0	0/0	0/0	0/0	0/0	0/0
7	97519347	TG	CG	intergenic_variant	MODIFIER	-	-	-	-	-	-	-	-	rs333906457	-	-	-	1/1	1/1	1/1	0/0	0/0	0/0	0/0	0/0	0/0	0/0	0/0	0/0	0/0	0/0	0/0	0/0	0/1	0/1	0/1	0/1	0/1	0/1	0/1	0/1	0/1	0/0	0/0	0/0	0/0	0/0	0/0	0/0
7	97519529	A	G	intergenic_variant	MODIFIER	-	-	-	-	-	-	-	-	rs332513484	-	-	-	1/1	1/1	1/1	0/0	0/0	0/0	0/0	0/0	0/0	0/0	0/0	0/0	0/0	0/0	0/0	0/0	0/1	0/1	0/1	0/1	0/1	0/1	1/1	0/1	0/1	0/0	0/0	0/0	0/0	0/0	0/0	0/0
7	97520681	T	C	intergenic_variant	MODIFIER	-	-	-	-	-	-	-	-	rs338525723	-	-	-	1/1	1/1	1/1	0/0	0/0	0/0	0/0	0/0	0/0	0/0	0/0	0/0	0/0	0/0	0/0	0/0	0/1	0/1	0/1	0/1	0/1	0/1	0/1	0/1	0/1	0/0	0/0	0/0	0/0	0/0	0/0	0/0
7	97520726	T	C	intergenic_variant	MODIFIER	-	-	-	-	-	-	-	-	rs326516983	-	-	-	1/1	1/1	1/1	0/0	0/0	0/0	0/0	0/0	0/0	0/0	0/0	0/0	0/0	0/0	0/0	0/0	0/1	0/1	0/1	0/1	0/1	0/1	0/1	0/1	0/1	0/0	0/0	0/0	0/0	0/0	0/0	0/0
7	97521166	A	G	intergenic_variant	MODIFIER	-	-	-	-	-	-	-	-	rs323030952	-	-	-	1/1	1/1	1/1	0/0	0/0	0/0	0/0	0/0	0/0	0/0	0/0	0/0	0/0	0/0	0/0	0/0	0/1	0/1	0/1	0/1	0/1	0/1	0/1	0/1	0/1	0/0	0/0	0/0	0/0	0/0	0/0	0/0
7	97522743	CTGAAA	CG	intergenic_variant	MODIFIER	-	-	-	-	-	-	-	-	-	-	-	-	1/1	1/1	1/1	0/0	0/0	0/0	0/0	0/0	0/0	0/0	0/0	0/0	0/0	0/0	0/0	0/0	0/1	0/1	0/1	0/1	0/1	0/1	0/1	0/1	0/1	0/0	0/0	0/0	0/0	0/0	0/0	0/0
7	97522750	TT	AG	intergenic_variant	MODIFIER	-	-	-	-	-	-	-	-	-	-	-	-	1/1	1/1	1/1	0/0	0/0	0/0	0/0	0/0	0/0	0/0	0/0	0/0	0/0	0/0	0/0	0/0	0/1	0/1	0/1	0/1	0/1	0/1	0/1	0/1	0/1	0/0	0/0	0/0	0/0	0/0	0/0	0/0
7	97522854	T	C	intergenic_variant	MODIFIER	-	-	-	-	-	-	-	-	rs320454634	-	-	-	1/1	1/1	1/1	0/0	0/0	0/0	0/0	0/0	0/0	0/0	0/0	0/0	0/0	0/0	0/0	0/0	0/1	0/1	0/1	0/1	0/1	0/1	0/1	0/1	0/1	0/0	0/0	0/0	0/0	0/0	0/0	0/0
7	97522960	A	G	intergenic_variant	MODIFIER	-	-	-	-	-	-	-	-	rs339116838	-	-	-	1/1	1/1	1/1	0/0	0/0	0/0	0/0	0/0	0/0	0/0	0/0	0/0	0/0	0/0	0/0	0/0	0/1	0/1	0/1	0/1	0/1	0/1	0/1	0/1	0/1	0/0	0/0	0/0	0/0	0/0	0/0	0/0
7	97523066	C	T	intergenic_variant	MODIFIER	-	-	-	-	-	-	-	-	rs331692825	-	-	-	1/1	1/1	1/1	0/0	0/0	0/0	0/0	0/0	0/0	0/0	0/0	0/0	0/0	0/0	0/0	0/0	0/1	0/1	0/1	0/1	0/1	0/1	0/1	0/1	0/1	0/0	0/0	0/0	0/0	0/0	0/0	0/0
7	97523077	G	A	intergenic_variant	MODIFIER	-	-	-	-	-	-	-	-	rs340798228	-	-	-	1/1	1/1	1/1	0/0	0/0	0/0	0/0	0/0	0/0	0/0	0/0	0/0	0/0	0/0	0/0	0/0	0/1	0/1	0/1	0/1	0/1	0/1	0/1	0/1	0/1	0/0	0/0	0/0	0/0	0/0	0/0	0/0
7	97523145	A	T	intergenic_variant	MODIFIER	-	-	-	-	-	-	-	-	rs322480249	-	-	-	1/1	1/1	1/1	0/0	0/0	0/0	0/0	0/0	0/0	0/0	0/0	0/0	0/0	0/0	0/0	0/0	0/1	0/1	0/1	0/1	0/1	0/1	0/1	0/1	0/1	0/0	0/0	0/0	0/0	0/0	0/0	0/0
7	97523212	C	T	intergenic_variant	MODIFIER	-	-	-	-	-	-	-	-	rs335381183	-	-	-	1/1	1/1	1/1	0/0	0/0	0/0	0/0	0/0	0/0	0/0	0/0	0/0	0/0	0/0	0/0	0/0	0/1	0/1	0/1	0/1	0/1	0/1	0/1	0/1	0/1	0/0	0/0	0/0	0/0	0/0	0/0	0/0
7	97524302	TT	TCT	intergenic_variant	MODIFIER	-	-	-	-	-	-	-	-	-	-	-	-	1/1	1/1	1/1	0/0	0/0	0/0	0/0	0/0	0/0	0/0	0/0	0/0	0/0	0/0	0/0	0/0	0/1	0/1	0/1	0/0	0/1	0/1	0/1	0/1	0/1	0/0	0/0	0/0	0/0	0/0	0/0	0/0
7	97527417	G	A	upstream_gene_variant	MODIFIER	VSX2	ENSSSCG00000002363	-	-	-	-	-	-	rs326380875	4642	1	-	1/1	1/1	1/1	0/0	0/0	0/0	0/0	0/0	0/0	0/0	0/0	0/0	0/0	0/0	0/0	0/0	0/0	0/1	0/1	1/1	0/1	0/1	0/1	0/1	0/1	0/0	0/0	0/0	0/0	0/0	0/0	0/0
7	97528577	AGGGGGGGT	AGGGGGT	upstream_gene_variant	MODIFIER	VSX2	ENSSSCG00000002363	-	-	-	-	-	-	rs790987915	3474	1	-	1/1	1/1	1/1	0/0	0/0	0/0	0/0	0/0	0/0	0/0	0/0	0/0	0/0	0/0	0/0	0/0	0/1	0/1	0/1	0/1	0/1	0/1	0/1	0/1	0/1	0/0	0/0	0/0	0/0	0/0	0/0	0/0
7	97528886	C	T	upstream_gene_variant	MODIFIER	VSX2	ENSSSCG00000002363	-	-	-	-	-	-	rs322761056	3173	1	-	1/1	1/1	1/1	0/0	0/0	0/0	0/0	0/0	0/0	0/0	0/0	0/0	0/0	0/0	0/0	0/0	0/1	1/1	0/1	0/1	0/1	0/1	0/1	0/1	0/1	0/0	0/0	0/0	0/0	0/0	0/0	0/0
7	97529003	T	C	upstream_gene_variant	MODIFIER	VSX2	ENSSSCG00000002363	-	-	-	-	-	-	rs327721265	3056	1	-	1/1	1/1	1/1	0/0	0/0	0/0	0/0	0/0	0/0	0/0	0/0	0/0	0/0	0/0	0/0	0/0	0/1	0/1	0/1	0/1	0/1	0/1	0/1	0/1	0/1	0/0	0/0	0/0	0/0	0/0	0/0	0/0
7	97529105	A	G	upstream_gene_variant	MODIFIER	VSX2	ENSSSCG00000002363	-	-	-	-	-	-	rs337638700	2954	1	-	1/1	1/1	1/1	0/0	0/0	0/0	0/0	0/0	0/0	0/0	0/0	0/0	0/0	0/0	0/0	0/0	0/1	0/1	0/1	0/1	0/1	0/1	0/1	0/1	0/1	0/0	0/0	0/0	0/0	0/0	.	0/0
7	97529166	A	T	upstream_gene_variant	MODIFIER	VSX2	ENSSSCG00000002363	-	-	-	-	-	-	rs329253552	2893	1	-	1/1	1/1	1/1	0/0	0/0	0/0	0/0	0/0	0/0	0/0	0/0	0/0	0/0	0/0	0/0	0/0	0/1	0/1	0/1	0/1	0/1	0/1	0/1	0/1	0/1	0/0	0/0	0/0	0/0	0/0	.	0/0
7	97530273	T	C	upstream_gene_variant	MODIFIER	VSX2	ENSSSCG00000002363	-	-	-	-	-	-	rs319188520	1786	1	-	1/1	1/1	1/1	0/0	0/0	0/0	0/0	0/0	0/0	0/0	0/0	0/0	0/0	0/0	0/0	0/0	0/1	0/1	0/0	0/1	0/1	0/1	0/1	0/1	0/1	0/0	0/0	0/0	0/0	0/0	0/0	0/0
7	97532301	C	T	synonymous_variant	LOW	VSX2	ENSSSCG00000002363	1/5	-	243	81	P	ccC/ccT	rs344602344	-	1	-	1/1	1/1	1/1	0/0	0/0	0/0	0/0	0/0	0/0	0/0	0/0	0/0	0/0	0/0	0/0	0/0	0/1	0/1	0/1	0/1	0/1	0/1	0/1	0/1	0/1	0/0	0/0	0/0	.	0/0	0/0	0/0
7	97532594	A	G	intron_variant	MODIFIER	VSX2	ENSSSCG00000002363	-	1/4	-	-	-	-	rs343624004	-	1	-	1/1	1/1	1/1	0/0	0/0	0/0	0/0	0/0	0/0	0/0	0/0	0/0	0/0	0/0	0/0	0/0	0/1	0/1	0/1	0/1	0/1	0/1	0/1	0/1	0/1	0/0	0/0	0/0	0/0	0/0	0/0	0/0
7	97532648	A	G	intron_variant	MODIFIER	VSX2	ENSSSCG00000002363	-	1/4	-	-	-	-	rs329303713	-	1	-	1/1	1/1	1/1	0/0	0/0	0/0	0/0	0/0	0/0	0/0	0/0	0/0	0/0	0/0	0/0	0/0	0/1	0/1	0/1	0/1	0/1	0/1	0/1	0/1	0/1	0/0	0/0	0/0	0/0	0/0	.	0/0
7	97532673	C	T	intron_variant	MODIFIER	VSX2	ENSSSCG00000002363	-	1/4	-	-	-	-	rs338753524	-	1	-	1/1	1/1	1/1	0/0	0/0	0/0	0/0	0/0	0/0	0/0	0/0	0/0	0/0	0/0	0/0	0/0	0/1	0/1	0/1	0/1	0/1	0/1	0/1	0/1	0/1	0/0	0/0	0/0	0/0	0/0	.	0/0
7	97533020	T	C	intron_variant	MODIFIER	VSX2	ENSSSCG00000002363	-	1/4	-	-	-	-	rs335672983	-	1	-	1/1	1/1	1/1	0/0	0/0	0/0	0/0	0/0	0/0	0/0	0/0	0/0	0/0	0/0	0/0	0/0	0/1	0/1	0/1	0/1	0/1	0/1	1/1	0/1	0/1	0/0	0/0	0/0	.	0/0	0/0	0/0
7	97533727	G	A	intron_variant	MODIFIER	VSX2	ENSSSCG00000002363	-	1/4	-	-	-	-	rs320869005	-	1	-	1/1	1/1	1/1	0/0	0/0	0/0	0/0	0/0	0/0	0/0	0/0	0/0	0/0	0/0	0/0	0/0	0/1	0/1	0/1	0/1	0/1	0/1	0/1	0/1	0/1	0/0	0/0	0/0	0/0	0/0	0/0	0/0
7	97535816	GAGAAGACTGG	GGCTCAG	intron_variant	MODIFIER	VSX2	ENSSSCG00000002363	-	2/4	-	-	-	-	-	-	1	-	1/1	1/1	1/1	0/0	0/0	0/0	0/0	0/0	0/0	0/0	0/0	0/0	0/0	0/0	0/0	0/0	0/1	0/1	0/1	0/1	0/1	0/1	0/1	0/1	0/1	0/0	0/0	0/0	0/0	0/0	0/0	0/0
7	97536489	C	T	intron_variant	MODIFIER	VSX2	ENSSSCG00000002363	-	2/4	-	-	-	-	rs325305965	-	1	-	1/1	1/1	1/1	0/0	0/0	0/0	0/0	0/0	0/0	0/0	0/0	0/0	0/0	0/0	0/0	0/0	0/1	0/1	0/1	0/1	0/1	0/1	0/1	0/1	0/1	0/0	0/0	0/0	0/0	0/0	0/0	0/0
7	97536676	C	A	intron_variant	MODIFIER	VSX2	ENSSSCG00000002363	-	2/4	-	-	-	-	rs335132281	-	1	-	1/1	1/1	1/1	0/0	0/0	0/0	0/0	0/0	0/0	0/0	0/0	0/0	0/0	0/0	0/0	0/0	0/1	0/1	0/1	0/1	0/1	0/1	0/1	0/1	0/1	0/0	0/0	0/0	0/0	0/0	0/0	0/0
7	97536949	AT	AG	intron_variant	MODIFIER	VSX2	ENSSSCG00000002363	-	2/4	-	-	-	-	rs1108296618	-	1	-	1/1	1/1	1/1	0/0	0/0	0/0	0/0	0/0	0/0	0/0	0/0	0/0	0/0	0/0	0/0	0/0	0/1	0/1	0/1	0/1	0/1	0/1	0/1	0/1	0/1	0/0	0/0	0/0	.	0/0	0/0	0/0
7	97537036	TGGGGGGGGT	TGGGGGGGT	intron_variant	MODIFIER	VSX2	ENSSSCG00000002363	-	2/4	-	-	-	-	-	-	1	-	1/1	1/1	1/1	0/0	0/0	0/0	0/0	0/0	0/0	0/0	0/0	0/0	0/0	0/0	0/0	0/0	0/0	0/0	0/1	.	1/1	0/1	0/1	0/1	.	.	.	0/0	.	0/0	.	0/0
7	97537758	C	T	splice_region_variant,intron_variant	LOW	VSX2	ENSSSCG00000002363	-	3/4	-	-	-	-	rs336742966	-	1	-	1/1	1/1	1/1	0/0	0/0	0/0	0/0	0/0	0/0	0/0	0/0	0/0	0/0	0/0	0/0	0/0	0/1	0/1	0/1	0/1	0/1	0/1	0/1	0/1	0/1	0/0	0/0	0/0	0/0	0/0	0/0	0/0
7	97538101	G	C	intron_variant	MODIFIER	VSX2	ENSSSCG00000002363	-	3/4	-	-	-	-	-	-	1	-	1/1	1/1	1/1	0/0	0/0	0/0	0/0	0/0	0/0	0/0	0/0	0/0	0/0	0/0	0/0	0/0	0/1	0/1	0/1	0/1	0/1	0/1	0/1	0/1	0/1	0/0	0/0	0/0	0/0	0/0	0/0	0/0
7	97538173	A	G	intron_variant	MODIFIER	VSX2	ENSSSCG00000002363	-	3/4	-	-	-	-	rs1110543558	-	1	-	1/1	1/1	1/1	0/0	0/0	0/0	0/0	0/0	0/0	0/0	0/0	0/0	0/0	0/0	0/0	0/0	0/1	0/0	0/1	0/1	0/1	0/1	0/1	0/1	0/1	0/0	0/0	0/0	0/0	0/0	0/0	0/0
7	97538248	T	C	intron_variant	MODIFIER	VSX2	ENSSSCG00000002363	-	3/4	-	-	-	-	-	-	1	-	1/1	1/1	1/1	0/0	0/0	0/0	0/0	0/0	0/0	0/0	0/0	0/0	0/0	0/0	0/0	0/0	0/1	0/1	0/1	0/1	0/0	0/1	0/1	0/1	0/1	0/0	0/0	0/0	0/0	0/0	0/0	0/0
7	97538282	A	G	intron_variant	MODIFIER	VSX2	ENSSSCG00000002363	-	3/4	-	-	-	-	rs1113015119	-	1	-	1/1	1/1	1/1	0/0	0/0	0/0	0/0	0/0	0/0	0/0	0/0	0/0	0/0	0/0	0/0	0/0	0/1	0/1	0/1	0/1	0/1	0/1	0/1	0/1	0/1	0/0	0/0	0/0	0/0	0/0	0/0	0/0
7	97538309	G	A	intron_variant	MODIFIER	VSX2	ENSSSCG00000002363	-	3/4	-	-	-	-	rs1112624616	-	1	-	1/1	1/1	1/1	0/0	0/0	0/0	0/0	0/0	0/0	0/0	0/0	0/0	0/0	0/0	0/0	0/0	0/1	0/1	0/1	0/1	0/1	0/1	0/1	0/1	0/1	0/0	0/0	0/0	.	0/0	0/0	0/0
7	97538323	C	A	intron_variant	MODIFIER	VSX2	ENSSSCG00000002363	-	3/4	-	-	-	-	rs1111613824	-	1	-	1/1	1/1	1/1	0/0	0/0	0/0	0/0	0/0	0/0	0/0	0/0	0/0	0/0	0/0	0/0	0/0	0/1	0/1	0/1	0/1	0/1	0/1	0/1	0/1	0/1	0/0	0/0	0/0	.	0/0	0/0	0/0
7	97538333	T	A	intron_variant	MODIFIER	VSX2	ENSSSCG00000002363	-	3/4	-	-	-	-	-	-	1	-	1/1	1/1	1/1	0/0	0/0	0/0	0/0	0/0	0/0	0/0	0/0	0/0	0/0	0/0	0/0	0/0	0/1	0/1	0/1	0/1	0/1	0/1	0/1	0/1	0/1	0/0	0/0	0/0	.	0/0	0/0	0/0
7	97538923	T	C	intron_variant	MODIFIER	VSX2	ENSSSCG00000002363	-	3/4	-	-	-	-	-	-	1	-	1/1	1/1	1/1	0/0	0/0	0/0	0/0	0/0	0/0	0/0	0/0	0/0	0/0	0/0	0/0	0/0	0/1	0/1	0/1	0/1	0/1	0/1	0/1	0/1	0/1	0/0	0/0	0/0	0/0	0/0	0/0	0/0
7	97539027	GTAGGTA	GA	intron_variant	MODIFIER	VSX2	ENSSSCG00000002363	-	3/4	-	-	-	-	-	-	1	-	1/1	1/1	1/1	0/0	0/0	0/0	0/0	0/0	0/0	0/0	0/0	0/0	0/0	0/0	0/0	0/0	0/0	0/1	0/1	0/1	0/1	0/1	0/1	0/1	0/1	0/0	.	0/0	0/0	0/0	0/0	0/0
7	97539069	G	A	intron_variant	MODIFIER	VSX2	ENSSSCG00000002363	-	3/4	-	-	-	-	-	-	1	-	1/1	1/1	1/1	0/0	0/0	0/0	0/0	0/0	0/0	0/0	0/0	0/0	0/0	0/0	0/0	0/0	0/1	0/1	0/1	0/1	0/1	0/1	0/1	0/1	0/1	0/0	0/0	0/0	0/0	0/0	0/0	0/0
7	97539168	A	T	intron_variant	MODIFIER	VSX2	ENSSSCG00000002363	-	3/4	-	-	-	-	-	-	1	-	1/1	1/1	1/1	0/0	0/0	0/0	0/0	0/0	0/0	0/0	0/0	0/0	0/0	0/0	0/0	0/0	0/1	0/1	0/1	0/1	0/1	0/1	0/1	0/1	0/1	0/0	0/0	0/0	.	0/0	0/0	0/0
7	97539328	A	G	intron_variant	MODIFIER	VSX2	ENSSSCG00000002363	-	3/4	-	-	-	-	rs1113661972	-	1	-	1/1	1/1	1/1	0/0	0/0	0/0	0/0	0/0	0/0	0/0	0/0	0/0	0/0	0/0	0/0	0/0	0/1	0/1	0/1	0/1	0/1	0/1	0/1	0/1	0/1	0/0	0/0	0/0	0/0	0/0	.	0/0
7	97540262	G	A	intron_variant	MODIFIER	VSX2	ENSSSCG00000002363	-	3/4	-	-	-	-	-	-	1	-	1/1	1/1	1/1	0/0	0/0	0/0	0/0	0/0	0/0	0/0	0/0	0/0	0/0	0/0	0/0	0/0	0/1	0/1	0/1	0/1	0/1	0/1	0/1	0/1	0/1	0/0	0/0	0/0	0/0	0/0	0/0	0/0
7	97542132	GC	AA	intron_variant	MODIFIER	VSX2	ENSSSCG00000002363	-	3/4	-	-	-	-	-	-	1	-	1/1	1/1	1/1	0/0	0/0	0/0	0/0	0/0	0/0	0/0	0/0	0/0	0/0	0/0	0/0	0/0	0/1	0/1	0/1	0/1	.	0/0	0/1	0/1	0/1	0/0	0/0	0/0	0/0	0/0	.	0/0
7	97542431	A	G	intron_variant	MODIFIER	VSX2	ENSSSCG00000002363	-	3/4	-	-	-	-	rs1111514507	-	1	-	1/1	1/1	1/1	0/0	0/0	0/0	0/0	0/0	0/0	0/0	0/0	0/0	0/0	0/0	0/0	0/0	0/1	0/1	0/1	0/1	0/1	0/1	0/1	0/1	0/1	0/0	0/0	0/0	0/0	0/0	0/0	0/0
7	97542546	T	C	intron_variant	MODIFIER	VSX2	ENSSSCG00000002363	-	3/4	-	-	-	-	rs789647178	-	1	-	1/1	1/1	1/1	0/0	0/0	0/0	0/0	0/0	0/0	0/0	0/0	0/0	0/0	0/0	0/0	0/0	0/1	0/1	0/1	0/1	0/1	0/1	0/1	0/1	0/1	0/0	0/0	0/0	0/0	0/0	0/0	0/0
7	97542605	G	C	intron_variant	MODIFIER	VSX2	ENSSSCG00000002363	-	3/4	-	-	-	-	rs1111934378	-	1	-	1/1	1/1	1/1	0/0	0/0	0/0	0/0	0/0	0/0	0/0	0/0	0/0	0/0	0/0	0/0	0/0	0/0	0/1	0/1	0/1	0/1	0/1	0/1	0/1	1/1	0/0	0/0	0/0	0/0	0/0	0/0	0/0
7	97542687	G	A	intron_variant	MODIFIER	VSX2	ENSSSCG00000002363	-	3/4	-	-	-	-	-	-	1	-	1/1	1/1	1/1	0/0	0/0	0/0	0/0	0/0	0/0	0/0	0/0	0/0	0/0	0/0	0/0	0/0	0/1	0/1	0/1	0/1	1/1	0/1	0/1	0/1	0/1	0/0	0/0	0/0	0/0	0/0	0/0	0/0
7	97542912	T	C	intron_variant	MODIFIER	VSX2	ENSSSCG00000002363	-	3/4	-	-	-	-	rs790873328	-	1	-	1/1	1/1	1/1	0/0	0/0	0/0	0/0	0/0	0/0	0/0	0/0	0/0	0/0	0/0	0/0	0/0	0/1	0/1	0/1	0/1	0/1	0/1	0/1	0/1	0/1	0/0	0/0	0/0	0/0	0/0	0/0	0/0
7	97544743	G	A	intron_variant	MODIFIER	VSX2	ENSSSCG00000002363	-	3/4	-	-	-	-	-	-	1	-	1/1	1/1	1/1	0/0	0/0	0/0	0/0	0/0	0/0	0/0	0/0	0/0	0/0	0/0	0/0	0/0	0/1	0/1	0/1	1/1	0/1	0/1	0/1	0/1	0/1	0/0	0/0	0/0	0/0	0/0	0/0	0/0
7	97544789	C	T	intron_variant	MODIFIER	VSX2	ENSSSCG00000002363	-	3/4	-	-	-	-	-	-	1	-	1/1	1/1	1/1	0/0	0/0	0/0	0/0	0/0	0/0	0/0	0/0	0/0	0/0	0/0	0/0	0/0	0/1	0/1	0/1	1/1	0/1	0/1	0/1	0/1	0/1	0/0	0/0	0/0	0/0	0/0	0/0	0/0
7	97544795	C	T	intron_variant	MODIFIER	VSX2	ENSSSCG00000002363	-	3/4	-	-	-	-	-	-	1	-	1/1	1/1	1/1	0/0	0/0	0/0	0/0	0/0	0/0	0/0	0/0	0/0	0/0	0/0	0/0	0/0	0/1	0/1	0/1	1/1	0/1	0/1	0/1	0/1	0/1	0/0	0/0	0/0	0/0	0/0	0/0	0/0
7	97544965	C	T	intron_variant	MODIFIER	VSX2	ENSSSCG00000002363	-	3/4	-	-	-	-	rs1113313713	-	1	-	1/1	1/1	1/1	0/0	0/0	0/0	0/0	0/0	0/0	0/0	0/0	0/0	0/0	0/0	0/0	0/0	.	0/1	0/1	0/1	0/1	0/1	0/1	0/1	0/1	0/0	0/0	0/0	0/0	0/0	0/0	0/0
7	97545162	A	G	intron_variant	MODIFIER	VSX2	ENSSSCG00000002363	-	3/4	-	-	-	-	rs1111918478	-	1	-	1/1	1/1	1/1	0/0	0/0	0/0	0/0	0/0	0/0	0/0	0/0	0/0	0/0	0/0	0/0	0/0	0/1	0/1	0/1	0/1	0/1	0/1	0/1	0/1	0/1	0/0	0/0	0/0	0/0	0/0	0/0	0/0
7	97545183	C	T	intron_variant	MODIFIER	VSX2	ENSSSCG00000002363	-	3/4	-	-	-	-	-	-	1	-	1/1	1/1	1/1	0/0	0/0	0/0	0/0	0/0	0/0	0/0	0/0	0/0	0/0	0/0	0/0	0/0	0/1	0/1	0/0	0/1	0/1	0/1	0/1	0/1	0/1	0/0	0/0	0/0	0/0	0/0	0/0	0/0
7	97545203	T	C	intron_variant	MODIFIER	VSX2	ENSSSCG00000002363	-	3/4	-	-	-	-	rs1107623780	-	1	-	1/1	1/1	1/1	0/0	0/0	0/0	0/0	0/0	0/0	0/0	0/0	0/0	0/0	0/0	0/0	0/0	0/1	0/1	0/0	0/1	0/1	0/1	0/1	0/1	0/1	0/0	0/0	0/0	0/0	0/0	0/0	0/0
7	97545275	C	T	intron_variant	MODIFIER	VSX2	ENSSSCG00000002363	-	3/4	-	-	-	-	-	-	1	-	1/1	1/1	1/1	0/0	0/0	0/0	0/0	0/0	0/0	0/0	0/0	0/0	0/0	0/0	0/0	0/0	0/1	0/1	0/1	0/1	0/1	0/1	0/1	0/1	0/1	0/0	0/0	0/0	0/0	0/0	0/0	0/0
7	97547598	T	C	intron_variant	MODIFIER	VSX2	ENSSSCG00000002363	-	3/4	-	-	-	-	-	-	1	-	1/1	1/1	1/1	0/0	0/0	0/0	0/0	0/0	0/0	0/0	0/0	0/0	0/0	0/0	0/0	0/0	0/1	0/1	0/1	0/1	0/1	0/1	0/1	0/1	0/1	0/0	0/0	0/0	0/0	0/0	0/0	0/0
7	97547995	CGG	CGGG	intron_variant	MODIFIER	VSX2	ENSSSCG00000002363	-	3/4	-	-	-	-	-	-	1	-	1/1	1/1	1/1	0/0	0/0	0/0	0/0	0/0	0/0	0/0	0/0	0/0	0/0	0/0	0/0	0/0	0/1	0/1	0/1	0/1	0/1	0/1	0/1	0/1	0/1	0/0	0/0	0/0	0/0	0/0	0/0	0/0
7	97548560	C	T	intron_variant	MODIFIER	VSX2	ENSSSCG00000002363	-	3/4	-	-	-	-	-	-	1	-	1/1	1/1	1/1	0/0	0/0	0/0	0/0	0/0	0/0	0/0	0/0	0/0	0/0	0/0	0/0	0/0	0/1	0/1	0/1	1/1	0/1	0/1	1/1	0/1	0/0	.	0/0	0/0	.	.	.	0/0
7	97548571	G	C	intron_variant	MODIFIER	VSX2	ENSSSCG00000002363	-	3/4	-	-	-	-	-	-	1	-	1/1	1/1	1/1	0/0	0/0	0/0	0/0	0/0	0/0	0/0	0/0	0/0	0/0	0/0	0/0	0/0	0/1	0/1	0/1	0/1	0/1	0/1	1/1	0/1	0/0	.	0/0	0/0	.	.	.	0/0
7	97548646	C	T	intron_variant	MODIFIER	VSX2	ENSSSCG00000002363	-	3/4	-	-	-	-	rs1112976866	-	1	-	1/1	1/1	1/1	0/0	0/0	0/0	0/0	0/0	0/0	0/0	0/0	0/0	0/0	0/0	0/0	0/0	0/1	0/1	0/1	0/1	0/1	0/1	0/1	0/1	0/1	.	0/0	0/0	.	0/0	.	0/0
7	97548650	C	T	intron_variant	MODIFIER	VSX2	ENSSSCG00000002363	-	3/4	-	-	-	-	-	-	1	-	1/1	1/1	1/1	0/0	0/0	0/0	0/0	0/0	0/0	0/0	0/0	0/0	0/0	0/0	0/0	0/0	0/1	0/1	0/1	0/1	0/1	0/1	0/1	0/1	0/1	.	0/0	0/0	.	0/0	.	0/0
7	97548652	C	G	intron_variant	MODIFIER	VSX2	ENSSSCG00000002363	-	3/4	-	-	-	-	rs1112276427	-	1	-	1/1	1/1	1/1	0/0	0/0	0/0	0/0	0/0	0/0	0/0	0/0	0/0	0/0	0/0	0/0	0/0	0/1	0/1	0/1	0/1	0/1	0/1	0/1	0/1	0/1	.	0/0	0/0	.	0/0	.	0/0
7	97548798	G	T	intron_variant	MODIFIER	VSX2	ENSSSCG00000002363	-	3/4	-	-	-	-	rs1107908845	-	1	-	1/1	1/1	1/1	0/0	0/0	0/0	0/0	0/0	0/0	0/0	0/0	0/0	0/0	0/0	0/0	0/0	0/1	0/1	0/1	0/1	0/1	0/1	0/1	0/1	0/1	0/0	0/0	0/0	0/0	0/0	0/0	0/0
7	97548880	C	T	intron_variant	MODIFIER	VSX2	ENSSSCG00000002363	-	3/4	-	-	-	-	-	-	1	-	1/1	1/1	1/1	0/0	0/0	0/0	0/0	0/0	0/0	0/0	0/0	0/0	0/0	0/0	0/0	0/0	0/1	0/1	0/1	0/1	0/1	0/1	0/1	0/1	0/0	0/0	0/0	0/0	0/0	0/0	0/0	0/0
7	97548891	G	A	intron_variant	MODIFIER	VSX2	ENSSSCG00000002363	-	3/4	-	-	-	-	-	-	1	-	1/1	1/1	1/1	0/0	0/0	0/0	0/0	0/0	0/0	0/0	0/0	0/0	0/0	0/0	0/0	0/0	0/1	0/1	0/1	0/1	0/1	0/1	0/1	0/1	0/1	0/0	0/0	0/0	0/0	0/0	0/0	0/0
7	97548933	CACAACAA	CACAA	intron_variant	MODIFIER	VSX2	ENSSSCG00000002363	-	3/4	-	-	-	-	-	-	1	-	1/1	1/1	1/1	0/0	0/0	0/0	0/0	0/0	0/0	0/0	0/0	0/0	0/0	0/0	0/0	0/0	0/1	0/1	0/1	0/1	0/1	0/1	0/1	0/1	0/1	0/0	0/0	0/0	0/0	0/0	0/0	0/0
7	97549996	T	A	intron_variant	MODIFIER	VSX2	ENSSSCG00000002363	-	4/4	-	-	-	-	-	-	1	-	1/1	1/1	1/1	0/0	0/0	0/0	0/0	0/0	0/0	0/0	0/0	0/0	0/0	0/0	0/0	0/0	0/1	0/1	0/1	0/1	0/1	0/1	0/1	0/1	0/1	0/0	0/0	0/0	0/0	0/0	0/0	0/0
7	97550475	ACT	AT	intron_variant	MODIFIER	VSX2	ENSSSCG00000002363	-	4/4	-	-	-	-	-	-	1	-	1/1	1/1	1/1	0/0	0/0	0/0	0/0	0/0	0/0	0/0	0/0	0/0	0/0	0/0	0/0	0/0	0/1	0/1	0/1	0/1	0/1	0/1	0/1	0/1	0/0	0/0	0/0	0/0	0/0	0/0	0/0	0/0
7	97551107	A	G	downstream_gene_variant	MODIFIER	VSX2	ENSSSCG00000002363	-	-	-	-	-	-	rs695274966	75	1	-	1/1	1/1	1/1	0/0	0/0	0/0	0/0	0/0	0/0	0/0	0/0	0/0	0/0	0/0	0/0	0/0	0/1	0/0	0/1	0/1	1/1	0/1	0/0	.	1/1	0/0	0/0	0/0	0/0	0/0	0/0	0/0
7	97551111	C	T	downstream_gene_variant	MODIFIER	VSX2	ENSSSCG00000002363	-	-	-	-	-	-	rs1111150352	79	1	-	1/1	1/1	1/1	0/0	0/0	0/0	0/0	0/0	0/0	0/0	0/0	0/0	0/0	0/0	0/0	0/0	0/1	0/0	0/0	1/1	1/1	0/1	0/0	.	1/1	0/0	0/0	0/0	0/0	0/0	0/0	0/0
7	97551349	T	C	downstream_gene_variant	MODIFIER	VSX2	ENSSSCG00000002363	-	-	-	-	-	-	rs1111857963	317	1	-	1/1	1/1	1/1	0/0	0/0	0/0	0/0	0/0	0/0	0/0	0/0	0/0	0/0	0/0	0/0	0/0	0/1	0/1	0/1	0/1	0/1	0/1	0/1	0/1	1/1	0/0	0/0	0/0	0/0	0/0	0/0	0/0
7	97551376	A	C	downstream_gene_variant	MODIFIER	VSX2	ENSSSCG00000002363	-	-	-	-	-	-	rs1107497781	344	1	-	1/1	1/1	1/1	0/0	0/0	0/0	0/0	0/0	0/0	0/0	0/0	0/0	0/0	0/0	0/0	0/0	0/1	0/1	0/1	0/1	0/1	0/1	0/1	0/1	0/1	0/0	0/0	0/0	0/0	0/0	0/0	0/0
7	97551413	A	T	downstream_gene_variant	MODIFIER	VSX2	ENSSSCG00000002363	-	-	-	-	-	-	rs1114147232	381	1	-	1/1	1/1	1/1	0/0	0/0	0/0	0/0	0/0	0/0	0/0	0/0	0/0	0/0	0/0	0/0	0/0	0/1	1/1	0/1	0/1	0/1	0/1	0/1	0/1	0/1	0/0	0/0	0/0	0/0	0/0	0/0	0/0
7	97551421	C	T	downstream_gene_variant	MODIFIER	VSX2	ENSSSCG00000002363	-	-	-	-	-	-	rs1107965162	389	1	-	1/1	1/1	1/1	0/0	0/0	0/0	0/0	0/0	0/0	0/0	0/0	0/0	0/0	0/0	0/0	0/0	0/1	1/1	0/1	0/1	0/1	0/1	0/1	0/1	0/1	0/0	0/0	0/0	0/0	0/0	0/0	0/0
7	97551433	C	T	downstream_gene_variant	MODIFIER	VSX2	ENSSSCG00000002363	-	-	-	-	-	-	rs1113696857	401	1	-	1/1	1/1	1/1	0/0	0/0	0/0	0/0	0/0	0/0	0/0	0/0	0/0	0/0	0/0	0/0	0/0	0/1	1/1	0/1	0/1	0/1	0/1	0/1	0/1	0/1	.	0/0	0/0	0/0	0/0	0/0	0/0
7	97551616	T	C	downstream_gene_variant	MODIFIER	VSX2	ENSSSCG00000002363	-	-	-	-	-	-	rs789944423	584	1	-	1/1	1/1	1/1	0/0	0/0	0/0	0/0	0/0	0/0	0/0	0/0	0/0	0/0	0/0	0/0	0/0	0/1	0/1	0/1	0/1	0/1	0/1	0/1	0/1	0/1	0/0	0/0	0/0	0/0	0/0	0/0	0/0
7	97551640	A	G	downstream_gene_variant	MODIFIER	VSX2	ENSSSCG00000002363	-	-	-	-	-	-	rs791981388	608	1	-	1/1	1/1	1/1	0/0	0/0	0/0	0/0	0/0	0/0	0/0	0/0	0/0	0/0	0/0	0/0	0/0	0/1	0/1	0/1	0/1	0/1	0/1	0/1	0/1	0/1	0/0	0/0	0/0	0/0	0/0	0/0	0/0
7	97551766	A	G	downstream_gene_variant	MODIFIER	VSX2	ENSSSCG00000002363	-	-	-	-	-	-	-	734	1	-	1/1	1/1	1/1	0/0	0/0	0/0	0/0	0/0	0/0	0/0	0/0	0/0	0/0	0/0	0/0	0/0	0/1	0/1	0/1	0/1	0/1	0/1	0/1	0/1	0/1	0/0	0/0	0/0	0/0	0/0	0/0	0/0
7	97553264	A	G	downstream_gene_variant	MODIFIER	VSX2	ENSSSCG00000002363	-	-	-	-	-	-	rs1111194606	2232	1	-	1/1	1/1	1/1	0/0	0/0	0/0	0/0	0/0	0/0	0/0	0/0	0/0	0/0	0/0	0/0	0/0	0/1	0/1	0/1	0/0	0/1	1/1	0/1	0/1	0/1	0/0	0/0	0/0	0/0	0/0	0/0	0/0
7	97553296	C	T	downstream_gene_variant	MODIFIER	VSX2	ENSSSCG00000002363	-	-	-	-	-	-	rs694806493	2264	1	-	1/1	1/1	1/1	0/0	0/0	0/0	0/0	0/0	0/0	0/0	0/0	0/0	0/0	0/0	0/0	0/0	0/0	0/1	0/1	0/1	0/1	0/1	0/1	0/1	0/1	0/0	0/0	0/0	.	0/0	0/0	0/0
7	97553346	T	C	downstream_gene_variant	MODIFIER	VSX2	ENSSSCG00000002363	-	-	-	-	-	-	rs1111940904	2314	1	-	1/1	1/1	1/1	0/0	0/0	0/0	0/0	0/0	0/0	0/0	0/0	0/0	0/0	0/0	0/0	0/0	0/0	0/1	0/1	0/1	0/1	0/1	0/1	0/1	0/1	0/0	0/0	0/0	0/0	0/0	0/0	0/0
7	97553401	CA	CATTA	downstream_gene_variant	MODIFIER	VSX2	ENSSSCG00000002363	-	-	-	-	-	-	-	2370	1	-	1/1	1/1	1/1	0/0	0/0	0/0	0/0	0/0	0/0	0/0	0/0	0/0	0/0	0/0	0/0	0/0	0/1	0/1	0/1	0/1	0/1	0/1	0/1	0/1	0/1	0/0	0/0	0/0	0/0	0/0	0/0	0/0
7	97553413	T	C	downstream_gene_variant	MODIFIER	VSX2	ENSSSCG00000002363	-	-	-	-	-	-	rs1107526605	2381	1	-	1/1	1/1	1/1	0/0	0/0	0/0	0/0	0/0	0/0	0/0	0/0	0/0	0/0	0/0	0/0	0/0	0/1	0/1	0/1	0/1	0/1	0/1	0/1	0/1	0/1	0/0	0/0	0/0	0/0	0/0	0/0	0/0
7	97555277	G	A	downstream_gene_variant	MODIFIER	VSX2	ENSSSCG00000002363	-	-	-	-	-	-	rs1108390567	4245	1	-	1/1	1/1	1/1	0/0	0/0	0/0	0/0	0/0	0/0	0/0	0/0	0/0	0/0	0/0	0/0	0/0	0/1	0/1	0/1	0/1	0/1	0/1	0/1	0/1	0/1	0/0	0/0	0/0	0/0	0/0	0/0	0/0
7	97555781	T	G	downstream_gene_variant	MODIFIER	VSX2	ENSSSCG00000002363	-	-	-	-	-	-	rs1111547030	4749	1	-	1/1	1/1	1/1	0/0	0/0	0/0	0/0	0/0	0/0	0/0	0/0	0/0	0/0	0/0	0/0	0/0	0/1	0/1	0/1	0/1	0/1	0/1	0/1	0/1	0/1	0/0	0/0	0/0	0/0	0/0	0/0	0/0
7	97556007	T	C	downstream_gene_variant	MODIFIER	VSX2	ENSSSCG00000002363	-	-	-	-	-	-	-	4975	1	-	1/1	1/1	1/1	0/0	0/0	0/0	0/0	0/0	0/0	0/0	0/0	0/0	0/0	0/0	0/0	0/0	0/0	0/1	1/1	0/1	0/1	0/1	0/1	0/1	0/1	0/0	0/0	0/0	0/0	0/0	0/0	0/0
7	97558350	C	A	intergenic_variant	MODIFIER	-	-	-	-	-	-	-	-	-	-	-	-	1/1	1/1	1/1	0/0	0/0	0/0	0/0	0/0	0/0	0/0	0/0	0/0	0/0	0/0	0/0	0/0	0/1	0/1	0/1	0/1	0/1	0/1	0/1	0/1	0/1	0/0	0/0	0/0	0/0	0/0	0/0	0/0
7	97559958	T	C	downstream_gene_variant	MODIFIER	ABCD4	ENSSSCG00000038231	-	-	-	-	-	-	-	3918	-1	-	1/1	1/1	1/1	0/0	0/0	0/0	0/0	0/0	0/0	0/0	0/0	0/0	0/0	0/0	0/0	0/0	0/1	0/1	0/1	0/1	0/1	0/1	0/1	0/1	0/1	0/0	0/0	0/0	0/0	0/0	0/0	0/0
7	97560230	GAGAGCAGAGCA	GAGAGCA	downstream_gene_variant	MODIFIER	ABCD4	ENSSSCG00000038231	-	-	-	-	-	-	rs1112962400	3635	-1	-	1/1	1/1	1/1	0/0	0/0	0/0	0/0	0/0	0/0	0/0	0/0	0/0	0/0	0/0	0/0	0/0	0/1	0/1	0/1	0/1	0/1	0/1	0/1	0/1	0/1	0/0	0/0	0/0	0/0	0/0	.	0/0
7	97562272	CAAAAAC	CAAAAAAC	downstream_gene_variant	MODIFIER	ABCD4	ENSSSCG00000038231	-	-	-	-	-	-	-	1598	-1	-	1/1	1/1	1/1	0/0	0/0	0/0	0/0	0/0	0/0	0/0	0/0	0/0	0/0	0/0	0/0	0/0	0/0	0/1	0/1	0/1	0/1	0/1	0/1	0/1	0/1	0/0	0/0	0/0	0/0	0/0	0/0	0/0
7	97563183	G	A	downstream_gene_variant	MODIFIER	ABCD4	ENSSSCG00000038231	-	-	-	-	-	-	-	693	-1	-	1/1	1/1	1/1	0/0	0/0	0/0	0/0	0/0	0/0	0/0	0/0	0/0	0/0	0/0	0/0	0/0	0/1	0/1	0/1	0/1	0/0	0/1	0/1	0/1	1/1	0/0	0/0	0/0	0/0	0/0	0/0	0/0
7	97565756	C	T	intron_variant	MODIFIER	ABCD4	ENSSSCG00000038231	-	16/16	-	-	-	-	-	-	-1	-	1/1	1/1	1/1	0/0	0/0	0/0	0/0	0/0	0/0	0/0	0/0	0/0	0/0	0/0	0/0	0/0	0/1	0/1	0/1	0/1	0/1	0/1	0/1	0/1	0/1	0/0	0/0	0/0	0/0	0/0	0/0	0/0
7	97566405	G	A	intron_variant	MODIFIER	ABCD4	ENSSSCG00000038231	-	16/16	-	-	-	-	-	-	-1	-	1/1	1/1	1/1	0/0	0/0	0/0	0/0	0/0	0/0	0/0	0/0	0/0	0/0	0/0	0/0	0/0	0/1	0/1	0/1	0/1	0/1	0/0	0/0	0/1	0/1	0/0	0/0	0/0	0/0	0/0	0/0	0/0
7	97568208	G	C	intron_variant	MODIFIER	ABCD4	ENSSSCG00000038231	-	16/16	-	-	-	-	-	-	-1	-	1/1	1/1	1/1	0/0	0/0	0/0	0/0	0/0	0/0	0/0	0/0	0/0	0/0	0/0	0/0	0/0	0/0	0/1	.	.	0/1	0/1	0/1	0/1	0/1	0/0	0/0	0/0	0/0	0/0	0/0	0/0
7	97568402	A	C	intron_variant	MODIFIER	ABCD4	ENSSSCG00000038231	-	16/16	-	-	-	-	rs786699362	-	-1	-	1/1	1/1	1/1	0/0	0/0	0/0	0/0	0/0	0/0	0/0	0/0	0/0	0/0	0/0	0/0	0/0	.	0/1	0/1	0/1	0/1	0/1	0/1	0/1	0/1	0/0	0/0	0/0	0/0	0/0	0/0	0/0
7	97569454	CTTTCTT	CTTTCTTTTCTT	intron_variant	MODIFIER	ABCD4	ENSSSCG00000038231	-	15/16	-	-	-	-	-	-	-1	-	1/1	1/1	1/1	0/0	0/0	0/0	0/0	0/0	0/0	0/0	0/0	0/0	0/0	0/0	0/0	0/0	0/1	0/1	0/0	0/1	0/1	0/1	0/1	0/1	0/1	.	0/0	0/0	0/0	0/0	0/0	0/0
7	97569480	T	C	intron_variant	MODIFIER	ABCD4	ENSSSCG00000038231	-	15/16	-	-	-	-	-	-	-1	-	1/1	1/1	1/1	0/0	0/0	0/0	0/0	0/0	0/0	0/0	0/0	0/0	0/0	0/0	0/0	0/0	0/1	0/1	0/1	0/1	0/1	0/1	0/1	0/1	0/1	0/0	0/0	0/0	0/0	0/0	0/0	0/0
7	97569484	T	C	intron_variant	MODIFIER	ABCD4	ENSSSCG00000038231	-	15/16	-	-	-	-	-	-	-1	-	1/1	1/1	1/1	0/0	0/0	0/0	0/0	0/0	0/0	0/0	0/0	0/0	0/0	0/0	0/0	0/0	0/1	0/1	0/1	0/1	0/1	0/1	0/1	0/1	0/1	0/0	0/0	0/0	0/0	0/0	0/0	0/0
7	97570667	AGGGGGC	AGGGGC	intron_variant	MODIFIER	ABCD4	ENSSSCG00000038231	-	13/16	-	-	-	-	-	-	-1	-	1/1	1/1	1/1	0/0	0/0	0/0	0/0	0/0	0/0	0/0	0/0	0/0	0/0	0/0	0/0	0/0	0/1	0/1	1/1	0/1	0/1	0/1	0/1	0/1	0/1	0/0	0/0	0/0	0/0	0/0	.	0/0
7	97570835	GC	AT	intron_variant	MODIFIER	ABCD4	ENSSSCG00000038231	-	13/16	-	-	-	-	-	-	-1	-	1/1	1/1	1/1	0/0	0/0	0/0	0/0	0/0	0/0	0/0	0/0	0/0	0/0	0/0	0/0	0/0	0/1	0/1	0/1	0/1	0/1	0/1	0/1	0/1	0/1	0/0	0/0	0/0	0/0	0/0	0/0	0/0
7	97570907	G	A	intron_variant	MODIFIER	ABCD4	ENSSSCG00000038231	-	13/16	-	-	-	-	rs1111652790	-	-1	-	1/1	1/1	1/1	0/0	0/0	0/0	0/0	0/0	0/0	0/0	0/0	0/0	0/0	0/0	0/0	0/0	0/1	0/1	0/1	0/1	0/1	0/1	0/0	0/1	0/1	0/0	0/0	0/0	0/0	0/0	.	0/0
7	97570941	T	C	intron_variant	MODIFIER	ABCD4	ENSSSCG00000038231	-	13/16	-	-	-	-	rs1112723669	-	-1	-	1/1	1/1	1/1	0/0	0/0	0/0	0/0	0/0	0/0	0/0	0/0	0/0	0/0	0/0	0/0	0/0	0/1	0/1	0/1	0/1	0/1	0/1	0/1	0/1	0/1	0/0	0/0	0/0	0/0	0/0	0/0	0/0
7	97571035	G	T	intron_variant	MODIFIER	ABCD4	ENSSSCG00000038231	-	13/16	-	-	-	-	rs1107688890	-	-1	-	1/1	1/1	1/1	0/0	0/0	0/0	0/0	0/0	0/0	0/0	0/0	0/0	0/0	0/0	0/0	0/0	0/1	0/1	0/1	0/1	1/1	1/1	1/1	0/1	0/1	0/0	0/0	0/0	0/0	0/0	0/0	0/0
7	97571369	T	C	intron_variant	MODIFIER	ABCD4	ENSSSCG00000038231	-	13/16	-	-	-	-	-	-	-1	-	1/1	1/1	1/1	0/0	0/0	0/0	0/0	0/0	0/0	0/0	0/0	0/0	0/0	0/0	0/0	0/0	0/1	0/1	0/1	0/1	0/1	0/1	0/1	0/1	0/1	0/0	0/0	0/0	0/0	0/0	0/0	0/0
7	97571959	A	G	intron_variant	MODIFIER	ABCD4	ENSSSCG00000038231	-	13/16	-	-	-	-	rs1112763527	-	-1	-	1/1	1/1	1/1	0/0	0/0	0/0	0/0	0/0	0/0	0/0	0/0	0/0	0/0	0/0	0/0	0/0	0/1	0/1	0/1	0/1	0/1	0/1	0/1	0/1	0/1	0/0	0/0	0/0	0/0	0/0	0/0	0/0
7	97572105	TGGGGGGA	TGGGGGGGA	intron_variant	MODIFIER	ABCD4	ENSSSCG00000038231	-	13/16	-	-	-	-	-	-	-1	-	1/1	1/1	1/1	0/0	0/0	0/0	0/0	0/0	0/0	0/0	0/0	0/0	0/0	0/0	0/0	0/0	0/1	0/1	0/1	0/1	1/1	0/0	0/1	0/1	0/1	0/0	0/0	0/0	0/0	0/0	.	0/0
7	97573932	T	G	missense_variant	MODERATE	ABCD4	ENSSSCG00000038231	11/17	-	1072	358	K/Q	Aag/Cag	-	-	-1	tolerated(0.1)	1/1	1/1	1/1	0/0	0/0	0/0	0/0	0/0	0/0	0/0	0/0	0/0	0/0	0/0	0/0	0/0	0/1	0/1	0/1	0/1	0/1	0/1	0/1	0/1	1/1	0/0	0/0	0/0	0/0	0/0	0/0	0/0
7	97574396	C	T	missense_variant	MODERATE	ABCD4	ENSSSCG00000038231	9/17	-	862	288	V/M	Gtg/Atg	-	-	-1	deleterious(0.03)	1/1	1/1	1/1	0/0	0/0	0/0	0/0	0/0	0/0	0/0	0/0	0/0	0/0	0/0	0/0	0/0	0/1	0/1	0/1	0/1	0/1	0/1	0/1	0/1	0/1	0/0	0/0	0/0	0/0	0/0	0/0	0/0
7	97574539	T	C	intron_variant	MODIFIER	ABCD4	ENSSSCG00000038231	-	8/16	-	-	-	-	-	-	-1	-	1/1	1/1	1/1	0/0	0/0	0/0	0/0	0/0	0/0	0/0	0/0	0/0	0/0	0/0	0/0	0/0	0/1	0/1	0/1	0/1	0/1	0/1	0/1	0/1	0/1	0/0	0/0	0/0	0/0	0/0	.	0/0
7	97574758	C	T	splice_region_variant,intron_variant	LOW	ABCD4	ENSSSCG00000038231	-	7/16	-	-	-	-	-	-	-1	-	1/1	1/1	1/1	0/0	0/0	0/0	0/0	0/0	0/0	0/0	0/0	0/0	0/0	0/0	0/0	0/0	0/1	0/1	0/1	0/1	0/1	0/1	0/1	0/1	0/1	0/0	0/0	0/0	0/0	0/0	0/0	0/0
7	97574768	T	C	intron_variant	MODIFIER	ABCD4	ENSSSCG00000038231	-	7/16	-	-	-	-	-	-	-1	-	1/1	1/1	1/1	0/0	0/0	0/0	0/0	0/0	0/0	0/0	0/0	0/0	0/0	0/0	0/0	0/0	0/1	0/1	0/1	0/1	0/1	0/1	0/1	0/1	0/1	0/0	0/0	0/0	0/0	0/0	0/0	0/0
7	97574805	T	C	intron_variant	MODIFIER	ABCD4	ENSSSCG00000038231	-	7/16	-	-	-	-	rs1111068781	-	-1	-	1/1	1/1	1/1	0/0	0/0	0/0	0/0	0/0	0/0	0/0	0/0	0/0	0/0	0/0	0/0	0/0	0/1	0/1	0/1	0/1	0/1	0/1	0/1	0/1	0/1	0/0	0/0	0/0	0/0	0/0	0/0	0/0
7	97579033	G	T	intron_variant	MODIFIER	ABCD4	ENSSSCG00000038231	-	4/16	-	-	-	-	rs1111817654	-	-1	-	1/1	1/1	1/1	0/0	0/0	0/0	0/0	0/0	0/0	0/0	0/0	0/0	0/0	0/0	0/0	0/0	0/1	0/1	0/1	0/0	0/1	0/1	0/1	0/1	0/1	0/0	0/0	0/0	0/0	0/0	0/0	0/0
7	97579599	T	C	intron_variant	MODIFIER	ABCD4	ENSSSCG00000038231	-	4/16	-	-	-	-	-	-	-1	-	1/1	1/1	1/1	0/0	0/0	0/0	0/0	0/0	0/0	0/0	0/0	0/0	0/0	0/0	0/0	0/0	0/1	0/1	0/1	0/1	0/1	0/1	0/1	0/1	0/1	0/0	0/0	0/0	0/0	0/0	0/0	0/0
7	97579601	C	T	intron_variant	MODIFIER	ABCD4	ENSSSCG00000038231	-	4/16	-	-	-	-	-	-	-1	-	1/1	1/1	1/1	0/0	0/0	0/0	0/0	0/0	0/0	0/0	0/0	0/0	0/0	0/0	0/0	0/0	0/1	0/1	0/1	0/1	0/1	0/1	0/1	0/1	0/1	0/0	0/0	0/0	0/0	0/0	0/0	0/0
7	97580972	A	G	intron_variant	MODIFIER	ABCD4	ENSSSCG00000038231	-	3/16	-	-	-	-	-	-	-1	-	1/1	1/1	1/1	0/0	0/0	0/0	0/0	0/0	0/0	0/0	0/0	0/0	0/0	0/0	0/0	0/0	0/1	0/1	0/1	0/1	0/1	0/1	0/1	0/1	0/1	0/0	0/0	0/0	0/0	0/0	0/0	0/0
7	97580987	ACCCCCA	ACCCCA	intron_variant	MODIFIER	ABCD4	ENSSSCG00000038231	-	3/16	-	-	-	-	rs1113949098	-	-1	-	1/1	1/1	1/1	0/0	0/0	0/0	0/0	0/0	0/0	0/0	0/0	0/0	0/0	0/0	0/0	0/0	1/1	0/1	0/1	0/1	0/1	0/1	0/1	0/1	1/1	0/0	0/0	0/0	0/0	0/0	0/0	0/0
7	97581033	GG	AG	intron_variant	MODIFIER	ABCD4	ENSSSCG00000038231	-	3/16	-	-	-	-	rs1109595919	-	-1	-	1/1	1/1	1/1	0/0	0/0	0/0	0/0	0/0	0/0	0/0	0/0	0/0	0/0	0/0	0/0	0/0	0/1	0/1	0/1	1/1	0/1	0/1	1/1	0/1	0/1	0/0	0/0	0/0	0/0	0/0	0/0	0/0
7	97581052	ACA	AT	intron_variant	MODIFIER	ABCD4	ENSSSCG00000038231	-	3/16	-	-	-	-	-	-	-1	-	1/1	1/1	1/1	0/0	0/0	0/0	0/0	0/0	0/0	0/0	0/0	0/0	0/0	0/0	0/0	0/0	0/1	0/1	0/1	0/1	0/1	0/1	0/1	0/1	0/1	0/0	0/0	0/0	0/0	0/0	0/0	0/0
7	97585188	T	A	intron_variant	MODIFIER	ABCD4	ENSSSCG00000038231	-	1/16	-	-	-	-	-	-	-1	-	1/1	1/1	1/1	0/0	0/0	0/0	0/0	0/0	0/0	0/0	0/0	0/0	0/0	0/0	0/0	0/0	0/1	0/1	0/1	0/1	0/1	0/1	0/1	0/1	0/1	0/0	0/0	0/0	0/0	0/0	0/0	0/0
7	97585641	T	A	upstream_gene_variant	MODIFIER	ABCD4	ENSSSCG00000038231	-	-	-	-	-	-	-	71	-1	-	1/1	1/1	1/1	0/0	0/0	0/0	0/0	0/0	0/0	0/0	0/0	0/0	0/0	0/0	0/0	0/0	0/1	0/1	0/1	0/1	0/1	0/1	0/1	0/1	1/1	0/0	0/0	0/0	0/0	0/0	0/0	0/0
7	97585721	G	A	upstream_gene_variant	MODIFIER	ABCD4	ENSSSCG00000038231	-	-	-	-	-	-	-	151	-1	-	1/1	1/1	1/1	0/0	0/0	0/0	0/0	0/0	0/0	0/0	0/0	0/0	0/0	0/0	0/0	0/0	0/1	0/1	1/1	1/1	0/1	0/1	0/1	0/1	0/1	0/0	0/0	0/0	0/0	0/0	.	0/0
7	97587374	A	T	upstream_gene_variant	MODIFIER	ABCD4	ENSSSCG00000038231	-	-	-	-	-	-	-	1804	-1	-	1/1	1/1	1/1	0/0	0/0	0/0	0/0	0/0	0/0	0/0	0/0	0/0	0/0	0/0	0/0	0/0	0/1	0/1	0/1	1/1	1/1	0/1	0/1	0/1	0/1	0/0	0/0	0/0	0/0	0/0	0/0	0/0
7	97587440	T	C	upstream_gene_variant	MODIFIER	ABCD4	ENSSSCG00000038231	-	-	-	-	-	-	-	1870	-1	-	1/1	1/1	1/1	0/0	0/0	0/0	0/0	0/0	0/0	0/0	0/0	0/0	0/0	0/0	0/0	0/0	0/1	0/1	0/1	0/1	1/1	0/1	0/1	0/1	0/1	0/0	0/0	0/0	0/0	0/0	0/0	0/0
7	97587509	TAA	TAAA	upstream_gene_variant	MODIFIER	ABCD4	ENSSSCG00000038231	-	-	-	-	-	-	-	1940	-1	-	1/1	1/1	1/1	0/0	0/0	0/0	0/0	0/0	0/0	0/0	0/0	0/0	0/0	0/0	0/0	0/0	0/1	0/1	0/1	0/1	0/1	0/1	0/1	0/1	0/1	0/0	0/0	0/0	0/0	0/0	0/0	0/0
7	97587725	C	T	upstream_gene_variant	MODIFIER	ABCD4	ENSSSCG00000038231	-	-	-	-	-	-	-	2155	-1	-	1/1	1/1	1/1	0/0	0/0	0/0	0/0	0/0	0/0	0/0	0/0	0/0	0/0	0/0	0/0	0/0	0/0	0/1	0/1	0/1	0/1	0/0	0/1	0/1	0/1	0/0	0/0	0/0	0/0	0/0	0/0	0/0
7	97587728	G	A	upstream_gene_variant	MODIFIER	ABCD4	ENSSSCG00000038231	-	-	-	-	-	-	-	2158	-1	-	1/1	1/1	1/1	0/0	0/0	0/0	0/0	0/0	0/0	0/0	0/0	0/0	0/0	0/0	0/0	0/0	0/0	0/1	0/1	0/1	0/1	0/0	0/1	0/1	0/1	0/0	0/0	0/0	0/0	0/0	0/0	0/0
7	97587758	G	T	upstream_gene_variant	MODIFIER	ABCD4	ENSSSCG00000038231	-	-	-	-	-	-	-	2188	-1	-	1/1	1/1	1/1	0/0	0/0	0/0	0/0	0/0	0/0	0/0	0/0	0/0	0/0	0/0	0/0	0/0	0/1	0/1	0/1	0/1	0/1	0/0	0/1	0/1	0/1	0/0	0/0	0/0	0/0	0/0	0/0	0/0
7	97587761	G	A	upstream_gene_variant	MODIFIER	ABCD4	ENSSSCG00000038231	-	-	-	-	-	-	-	2191	-1	-	1/1	1/1	1/1	0/0	0/0	0/0	0/0	0/0	0/0	0/0	0/0	0/0	0/0	0/0	0/0	0/0	0/1	0/1	0/1	0/1	0/1	0/0	0/1	0/1	0/1	0/0	0/0	0/0	0/0	0/0	0/0	0/0
7	97587806	A	G	upstream_gene_variant	MODIFIER	ABCD4	ENSSSCG00000038231	-	-	-	-	-	-	-	2236	-1	-	1/1	1/1	1/1	0/0	0/0	0/0	0/0	0/0	0/0	0/0	0/0	0/0	0/0	0/0	0/0	0/0	0/1	0/1	0/1	0/1	0/1	0/1	0/1	0/1	1/1	.	0/0	0/0	0/0	0/0	0/0	0/0
7	97587850	A	G	upstream_gene_variant	MODIFIER	ABCD4	ENSSSCG00000038231	-	-	-	-	-	-	-	2280	-1	-	1/1	1/1	1/1	0/0	0/0	0/0	0/0	0/0	0/0	0/0	0/0	0/0	0/0	0/0	0/0	0/0	0/1	0/1	0/1	0/1	0/1	0/1	0/1	0/1	0/1	0/0	0/0	0/0	0/0	0/0	0/0	0/0
7	97589705	T	C	upstream_gene_variant	MODIFIER	ABCD4	ENSSSCG00000038231	-	-	-	-	-	-	-	4135	-1	-	1/1	1/1	1/1	0/0	0/0	0/0	0/0	0/0	0/0	0/0	0/0	0/0	0/0	0/0	0/0	0/0	1/1	0/1	0/1	0/1	0/1	0/1	0/1	0/1	0/1	0/0	0/0	0/0	0/0	0/0	0/0	0/0
7	97590619	C	T	intergenic_variant	MODIFIER	-	-	-	-	-	-	-	-	-	-	-	-	1/1	1/1	1/1	0/0	0/0	0/0	0/0	0/0	0/0	0/0	0/0	0/0	0/0	0/0	0/0	0/0	0/1	0/1	0/1	0/1	0/1	0/1	0/1	0/1	0/0	0/0	0/0	0/0	0/0	0/0	0/0	0/0
7	97591088	A	G	intergenic_variant	MODIFIER	-	-	-	-	-	-	-	-	-	-	-	-	1/1	1/1	1/1	0/0	0/0	0/0	0/0	0/0	0/0	0/0	0/0	0/0	0/0	0/0	0/0	0/0	0/0	0/1	0/1	.	0/0	0/1	0/1	0/1	0/1	0/0	0/0	0/0	0/0	0/0	0/0	0/0
7	97591655	AAAAAATAAAAATAAAAATAAAAATA	AAAAAATAAAAATAAAAATA	intergenic_variant	MODIFIER	-	-	-	-	-	-	-	-	-	-	-	-	1/1	1/1	1/1	0/0	0/0	0/0	0/0	0/0	0/0	0/0	0/0	0/0	0/0	0/0	0/0	0/0	0/1	0/1	0/0	0/0	0/1	1/1	0/1	0/1	0/1	0/0	0/0	0/0	0/0	0/0	0/0	0/0
7	97593447	G	A	intergenic_variant	MODIFIER	-	-	-	-	-	-	-	-	-	-	-	-	1/1	1/1	1/1	0/0	0/0	0/0	0/0	0/0	0/0	0/0	0/0	0/0	0/0	0/0	0/0	0/0	0/1	0/1	0/1	0/1	0/1	0/1	0/1	0/1	0/1	0/0	0/0	0/0	0/0	0/0	0/0	0/0
7	97593587	C	G	intergenic_variant	MODIFIER	-	-	-	-	-	-	-	-	rs1113822286	-	-	-	1/1	1/1	1/1	0/0	0/0	0/0	0/0	0/0	0/0	0/0	0/0	0/0	0/0	0/0	0/0	0/0	0/1	0/1	0/1	0/1	0/1	0/1	0/1	0/1	0/1	0/0	0/0	0/0	0/0	0/0	0/0	0/0
7	97596220	A	T	intergenic_variant	MODIFIER	-	-	-	-	-	-	-	-	rs1110578623	-	-	-	1/1	1/1	1/1	0/0	0/0	0/0	0/0	0/0	0/0	0/0	0/0	0/0	0/0	0/0	0/0	0/0	0/1	0/1	0/1	0/1	0/1	0/1	0/1	0/1	0/1	0/0	0/0	0/0	0/0	0/0	0/0	0/0
7	97596302	TGGC	TGA	intergenic_variant	MODIFIER	-	-	-	-	-	-	-	-	-	-	-	-	1/1	1/1	1/1	0/0	0/0	0/0	0/0	0/0	0/0	0/0	0/0	0/0	0/0	0/0	0/0	0/0	0/1	0/1	0/1	0/1	0/1	0/1	0/1	0/1	0/1	0/0	0/0	0/0	0/0	0/0	0/0	0/0
7	97596333	C	T	intergenic_variant	MODIFIER	-	-	-	-	-	-	-	-	-	-	-	-	1/1	1/1	1/1	0/0	0/0	0/0	0/0	0/0	0/0	0/0	0/0	0/0	0/0	0/0	0/0	0/0	0/1	0/1	0/1	0/1	0/1	0/1	0/1	0/1	0/1	0/0	0/0	0/0	0/0	0/0	0/0	0/0
7	97596559	G	C	intergenic_variant	MODIFIER	-	-	-	-	-	-	-	-	-	-	-	-	1/1	1/1	1/1	0/0	0/0	0/0	0/0	0/0	0/0	0/0	0/0	0/0	0/0	0/0	0/0	0/0	0/1	0/1	0/1	0/1	0/1	0/1	0/1	0/1	0/1	0/0	0/0	0/0	0/0	0/0	.	0/0
7	97596799	C	T	intergenic_variant	MODIFIER	-	-	-	-	-	-	-	-	rs1111393151	-	-	-	1/1	1/1	1/1	0/0	0/0	0/0	0/0	0/0	0/0	0/0	0/0	0/0	0/0	0/0	0/0	0/0	0/1	0/1	0/1	0/1	0/1	0/1	0/1	0/1	0/1	0/0	0/0	0/0	.	0/0	0/0	0/0
7	97597868	AAAATAAATAAATAAATG	AAAATAAAGAAATAAATG	intergenic_variant	MODIFIER	-	-	-	-	-	-	-	-	-	-	-	-	1/1	1/1	1/1	0/0	0/0	0/0	0/0	0/0	0/0	0/0	0/0	0/0	0/0	0/0	0/0	0/0	0/1	0/1	0/1	0/1	0/1	0/1	0/1	0/1	0/1	0/0	0/0	0/0	0/0	0/0	0/0	0/0
7	97598201	GCCCCCG	GCCCCG	intergenic_variant	MODIFIER	-	-	-	-	-	-	-	-	-	-	-	-	1/1	1/1	1/1	0/0	0/0	0/0	0/0	0/0	0/0	0/0	0/0	0/0	0/0	0/0	0/0	0/0	0/1	0/1	0/1	0/1	0/1	0/1	0/1	0/1	0/1	0/0	0/0	0/0	0/0	0/0	0/0	0/0
7	97601765	G	A	intergenic_variant	MODIFIER	-	-	-	-	-	-	-	-	-	-	-	-	1/1	1/1	1/1	0/0	0/0	0/0	0/0	0/0	0/0	0/0	0/0	0/0	0/0	0/0	0/0	0/0	0/1	0/1	0/1	0/1	0/1	0/1	0/1	0/1	0/1	0/0	0/0	0/0	0/0	0/1	0/0	0/0
7	97601770	A	G	intergenic_variant	MODIFIER	-	-	-	-	-	-	-	-	-	-	-	-	1/1	1/1	1/1	0/0	0/0	0/0	0/0	0/0	0/0	0/0	0/0	0/0	0/0	0/0	0/0	0/0	0/1	0/1	0/1	0/1	0/1	0/1	0/1	0/1	0/1	0/0	0/0	0/0	0/0	0/0	0/0	0/0
7	97601776	T	G	intergenic_variant	MODIFIER	-	-	-	-	-	-	-	-	-	-	-	-	1/1	1/1	1/1	0/0	0/0	0/0	0/0	0/0	0/0	0/0	0/0	0/0	0/0	0/0	0/0	0/0	0/1	0/1	0/1	0/1	0/1	0/1	0/1	0/1	0/1	0/0	0/0	0/0	0/0	0/0	0/0	0/0
7	97601845	C	T	intergenic_variant	MODIFIER	-	-	-	-	-	-	-	-	-	-	-	-	1/1	1/1	1/1	0/0	0/0	0/0	0/0	0/0	0/0	0/0	0/0	0/0	0/0	0/0	0/0	0/0	0/1	0/1	0/1	0/1	0/1	0/1	0/1	0/1	0/1	0/0	0/0	0/0	0/0	0/0	0/0	0/0
7	97601852	C	T	intergenic_variant	MODIFIER	-	-	-	-	-	-	-	-	rs1108679204	-	-	-	1/1	1/1	1/1	0/0	0/0	0/0	0/0	0/0	0/0	0/0	0/0	0/0	0/0	0/0	0/0	0/0	0/1	0/1	0/1	0/1	0/1	0/1	0/1	0/1	0/1	0/0	0/0	0/0	0/0	0/0	0/0	0/0
7	97602183	G	A	intergenic_variant	MODIFIER	-	-	-	-	-	-	-	-	rs1110920701	-	-	-	1/1	1/1	1/1	0/0	0/0	0/0	0/0	0/0	0/0	0/0	0/0	0/0	0/0	0/0	0/0	0/0	0/1	0/1	0/1	0/1	0/1	0/1	0/1	0/1	0/1	0/0	0/0	0/0	0/0	0/0	0/0	0/0
7	97602252	T	C	intergenic_variant	MODIFIER	-	-	-	-	-	-	-	-	rs1110053150	-	-	-	1/1	1/1	1/1	0/0	0/0	0/0	0/0	0/0	0/0	0/0	0/0	0/0	0/0	0/0	0/0	0/0	0/1	0/1	0/1	0/1	0/1	0/1	0/1	0/1	0/1	0/0	0/0	0/0	0/0	0/0	0/0	0/0
7	97602282	A	C	intergenic_variant	MODIFIER	-	-	-	-	-	-	-	-	rs1113253929	-	-	-	1/1	1/1	1/1	0/0	0/0	0/0	0/0	0/0	0/0	0/0	0/0	0/0	0/0	0/0	0/0	0/0	0/1	0/1	0/1	0/1	0/1	0/1	0/1	0/1	0/1	0/0	0/0	0/0	0/0	0/0	0/0	0/0
7	97602290	C	A	intergenic_variant	MODIFIER	-	-	-	-	-	-	-	-	rs1111401891	-	-	-	1/1	1/1	1/1	0/0	0/0	0/0	0/0	0/0	0/0	0/0	0/0	0/0	0/0	0/0	0/0	0/0	0/1	0/1	0/1	0/1	0/1	0/1	0/1	0/1	0/1	0/0	0/0	0/0	0/0	0/0	0/0	0/0
7	97602454	T	C	intergenic_variant	MODIFIER	-	-	-	-	-	-	-	-	rs1112009036	-	-	-	1/1	1/1	1/1	0/0	0/0	0/0	0/0	0/0	0/0	0/0	0/0	0/0	0/0	0/0	0/0	0/0	0/1	0/1	0/1	0/1	0/1	0/1	0/1	0/1	0/1	0/0	0/0	0/0	0/0	0/0	0/0	0/0
7	97602549	G	C	intergenic_variant	MODIFIER	-	-	-	-	-	-	-	-	rs1111792091	-	-	-	1/1	1/1	1/1	0/0	0/0	0/0	0/0	0/0	0/0	0/0	0/0	0/0	0/0	0/0	0/0	0/0	0/1	0/1	0/1	0/1	0/1	0/1	0/0	0/1	0/0	0/0	0/0	0/0	0/0	0/0	0/0	0/0
7	97602566	C	T	intergenic_variant	MODIFIER	-	-	-	-	-	-	-	-	rs1107414122	-	-	-	1/1	1/1	1/1	0/0	0/0	0/0	0/0	0/0	0/0	0/0	0/0	0/0	0/0	0/0	0/0	0/0	0/1	0/1	0/1	0/1	0/1	0/1	0/0	0/1	0/0	0/0	0/0	0/0	0/0	0/0	0/0	0/0
7	97602624	C	T	intergenic_variant	MODIFIER	-	-	-	-	-	-	-	-	rs1114118601	-	-	-	1/1	1/1	1/1	0/0	0/0	0/0	0/0	0/0	0/0	0/0	0/0	0/0	0/0	0/0	0/0	0/0	0/1	0/1	0/1	0/1	0/1	0/0	0/1	0/1	0/0	0/0	0/0	0/0	0/0	0/0	0/0	0/0
7	97602729	G	A	intergenic_variant	MODIFIER	-	-	-	-	-	-	-	-	-	-	-	-	1/1	1/1	1/1	0/0	0/0	0/0	0/0	0/0	0/0	0/0	0/0	0/0	0/0	0/0	0/0	0/0	0/1	0/1	0/1	0/1	0/1	0/1	0/1	0/1	0/1	0/0	0/0	0/0	0/0	0/0	0/0	0/0
7	97602765	A	G	intergenic_variant	MODIFIER	-	-	-	-	-	-	-	-	rs1112348673	-	-	-	1/1	1/1	1/1	0/0	0/0	0/0	0/0	0/0	0/0	0/0	0/0	0/0	0/0	0/0	0/0	0/0	0/1	0/1	0/1	0/1	1/1	1/1	0/1	0/1	0/1	0/0	0/0	0/0	.	0/0	0/0	0/0
7	97605966	G	T	intergenic_variant	MODIFIER	-	-	-	-	-	-	-	-	rs1112203600	-	-	-	1/1	1/1	1/1	0/0	0/0	0/0	0/0	0/0	0/0	0/0	0/0	0/0	0/0	0/0	0/0	0/0	0/1	1/1	0/1	0/1	0/1	0/1	0/1	0/1	0/1	0/0	0/0	0/0	0/0	0/0	0/0	0/0
7	97606238	T	C	intergenic_variant	MODIFIER	-	-	-	-	-	-	-	-	-	-	-	-	1/1	1/1	1/1	0/0	0/0	0/0	0/0	0/0	0/0	0/0	0/0	0/0	0/0	0/0	0/0	0/0	0/1	0/1	0/1	0/1	0/1	0/1	0/1	0/1	0/1	0/0	0/0	0/0	0/0	0/0	0/0	0/0
7	97606281	TG	TCG	intergenic_variant	MODIFIER	-	-	-	-	-	-	-	-	-	-	-	-	1/1	1/1	1/1	0/0	0/0	0/0	0/0	0/0	0/0	0/0	0/0	0/0	0/0	0/0	0/0	0/0	0/1	0/1	0/1	0/1	0/1	0/1	0/1	0/1	0/1	0/0	0/0	0/0	0/0	0/0	0/0	0/0
7	97606304	C	G	intergenic_variant	MODIFIER	-	-	-	-	-	-	-	-	rs1108369803	-	-	-	1/1	1/1	1/1	0/0	0/0	0/0	0/0	0/0	0/0	0/0	0/0	0/0	0/0	0/0	0/0	0/0	0/1	0/1	0/1	0/1	0/1	0/1	0/1	0/1	0/1	0/0	0/0	0/0	0/0	0/0	0/0	0/0
7	97606482	C	T	intergenic_variant	MODIFIER	-	-	-	-	-	-	-	-	rs1111525817	-	-	-	1/1	1/1	1/1	0/0	0/0	0/0	0/0	0/0	0/0	0/0	0/0	0/0	0/0	0/0	0/0	0/0	.	0/1	1/1	0/1	0/1	0/1	0/1	0/1	0/1	0/0	0/0	0/0	0/0	0/0	0/0	0/0
7	97606774	G	C	intergenic_variant	MODIFIER	-	-	-	-	-	-	-	-	rs697606314	-	-	-	1/1	1/1	1/1	0/0	0/0	0/0	0/0	0/0	0/0	0/0	0/0	0/0	0/0	0/0	0/0	0/0	0/1	0/1	0/1	0/1	0/1	0/1	0/1	0/1	0/1	0/0	0/0	0/0	0/0	0/0	0/0	0/0
7	97607042	A	T	intergenic_variant	MODIFIER	-	-	-	-	-	-	-	-	rs697042849	-	-	-	1/1	1/1	1/1	0/0	0/0	0/0	0/0	0/0	0/0	0/0	0/0	0/0	0/0	0/0	0/0	0/0	0/1	0/1	0/1	0/1	0/1	1/1	0/1	0/1	0/1	0/0	0/0	0/0	0/0	0/0	0/0	0/0
7	97607063	G	A	intergenic_variant	MODIFIER	-	-	-	-	-	-	-	-	rs704430853	-	-	-	1/1	1/1	1/1	0/0	0/0	0/0	0/0	0/0	0/0	0/0	0/0	0/0	0/0	0/0	0/0	0/0	0/1	0/1	0/1	0/1	0/1	1/1	1/1	0/1	0/1	0/0	0/0	0/0	0/0	0/0	0/0	0/0
7	97607449	C	T	intergenic_variant	MODIFIER	-	-	-	-	-	-	-	-	-	-	-	-	1/1	1/1	1/1	0/0	0/0	0/0	0/0	0/0	0/0	0/0	0/0	0/0	0/0	0/0	0/0	0/0	1/1	0/1	0/1	0/1	0/1	0/1	0/1	0/1	0/1	0/0	0/0	0/0	0/0	0/0	0/0	0/0
7	97607596	TAC	TC	intergenic_variant	MODIFIER	-	-	-	-	-	-	-	-	-	-	-	-	1/1	1/1	1/1	0/0	0/0	0/0	0/0	0/0	0/0	0/0	0/0	0/0	0/0	0/0	0/0	0/0	0/1	1/1	0/1	0/1	0/1	0/1	0/1	0/1	0/1	0/0	0/0	0/0	0/0	0/0	0/0	0/0
7	97608014	TA	TAGCA	intergenic_variant	MODIFIER	-	-	-	-	-	-	-	-	-	-	-	-	1/1	1/1	1/1	0/0	0/0	0/0	0/0	0/0	0/0	0/0	0/0	0/0	0/0	0/0	0/0	0/0	0/1	0/1	0/1	0/1	0/1	0/1	0/1	0/1	0/1	0/0	0/0	0/0	.	0/0	0/0	0/0
7	97608354	A	G	intergenic_variant	MODIFIER	-	-	-	-	-	-	-	-	rs1108930254	-	-	-	1/1	1/1	1/1	0/0	0/0	0/0	0/0	0/0	0/0	0/0	0/0	0/0	0/0	0/0	0/0	0/0	0/1	0/1	0/1	0/1	0/1	0/1	0/1	0/1	0/1	0/0	0/0	0/0	0/0	0/0	0/0	0/0
7	97608418	GGT	GGG	intergenic_variant	MODIFIER	-	-	-	-	-	-	-	-	-	-	-	-	1/1	1/1	1/1	0/0	0/0	0/0	0/0	0/0	0/0	0/0	0/0	0/0	0/0	0/0	0/0	0/0	0/1	0/1	0/1	0/1	0/1	0/1	0/1	0/1	0/1	0/0	0/0	0/0	0/0	0/0	0/0	0/0
7	97608423	C	A	intergenic_variant	MODIFIER	-	-	-	-	-	-	-	-	-	-	-	-	1/1	1/1	1/1	0/0	0/0	0/0	0/0	0/0	0/0	0/0	0/0	0/0	0/0	0/0	0/0	0/0	0/1	0/1	0/1	0/1	0/1	0/1	0/1	0/1	0/1	0/0	0/0	0/0	0/0	0/0	0/0	0/0
7	97609085	A	G	intergenic_variant	MODIFIER	-	-	-	-	-	-	-	-	rs788694381	-	-	-	1/1	1/1	1/1	0/0	0/0	0/0	0/0	0/0	0/0	0/0	0/0	0/0	0/0	0/0	0/0	0/0	0/1	0/1	0/1	0/1	0/0	0/1	0/1	0/1	0/1	0/0	0/0	0/0	0/0	0/0	0/0	0/0
7	97610114	G	A	upstream_gene_variant	MODIFIER	VRTN	ENSSSCG00000002361	-	-	-	-	-	-	-	4593	1	-	1/1	1/1	1/1	0/0	0/0	0/0	0/0	0/0	0/0	0/0	0/0	0/0	0/0	0/0	0/0	0/0	0/1	0/1	0/1	0/1	0/1	0/1	0/0	0/1	0/1	0/0	0/0	0/0	0/0	0/0	0/0	0/0
7	97610165	T	C	upstream_gene_variant	MODIFIER	VRTN	ENSSSCG00000002361	-	-	-	-	-	-	rs1109598802	4542	1	-	1/1	1/1	1/1	0/0	0/0	0/0	0/0	0/0	0/0	0/0	0/0	0/0	0/0	0/0	0/0	0/0	0/1	0/1	0/1	0/1	0/1	0/1	0/1	0/1	0/1	0/0	0/0	0/0	0/0	0/0	0/0	0/0
7	97610173	A	G	upstream_gene_variant	MODIFIER	VRTN	ENSSSCG00000002361	-	-	-	-	-	-	-	4534	1	-	1/1	1/1	1/1	0/0	0/0	0/0	0/0	0/0	0/0	0/0	0/0	0/0	0/0	0/0	0/0	0/0	0/1	0/1	0/1	0/1	0/1	0/1	0/1	0/1	0/1	0/0	0/0	0/0	0/0	0/0	0/0	0/0
7	97610175	G	A	upstream_gene_variant	MODIFIER	VRTN	ENSSSCG00000002361	-	-	-	-	-	-	-	4532	1	-	1/1	1/1	1/1	0/0	0/0	0/0	0/0	0/0	0/0	0/0	0/0	0/0	0/0	0/0	0/0	0/0	0/1	0/1	0/1	0/1	0/1	0/1	0/1	0/1	0/1	0/0	0/0	0/0	0/0	0/0	0/0	0/0
7	97610256	A	C	upstream_gene_variant	MODIFIER	VRTN	ENSSSCG00000002361	-	-	-	-	-	-	rs333121340	4451	1	-	1/1	1/1	1/1	0/0	0/0	0/0	0/0	0/0	0/0	0/0	0/0	0/0	0/0	0/0	0/0	0/0	0/1	0/1	0/1	0/1	0/1	0/1	0/1	0/1	0/1	0/0	0/0	0/0	0/0	0/0	0/0	0/0
7	97611003	C	G	upstream_gene_variant	MODIFIER	VRTN	ENSSSCG00000002361	-	-	-	-	-	-	rs1112862588	3704	1	-	1/1	1/1	1/1	0/0	0/0	0/0	0/0	0/0	0/0	0/0	0/0	0/0	0/0	0/0	0/0	0/0	0/1	0/1	0/1	0/1	0/1	0/1	0/1	0/1	0/1	0/0	0/0	0/0	0/0	0/0	0/0	0/0
7	97612278	C	T	upstream_gene_variant	MODIFIER	VRTN	ENSSSCG00000002361	-	-	-	-	-	-	rs1107863379	2429	1	-	1/1	1/1	1/1	0/0	0/0	0/0	0/0	0/0	0/0	0/0	0/0	0/0	0/0	0/0	0/0	0/0	0/1	0/1	0/1	0/1	0/1	0/1	0/1	0/1	0/1	0/0	0/0	0/0	0/0	0/0	0/0	0/0
7	97613626	C	T	upstream_gene_variant	MODIFIER	VRTN	ENSSSCG00000002361	-	-	-	-	-	-	rs1110408163	1081	1	-	1/1	1/1	1/1	0/0	0/0	0/0	0/0	0/0	0/0	0/0	0/0	0/0	0/0	0/0	0/0	0/0	0/1	0/1	0/1	0/1	0/1	0/1	0/1	0/1	0/1	.	0/0	0/0	0/0	0/0	0/0	0/0
7	97613711	C	T	upstream_gene_variant	MODIFIER	VRTN	ENSSSCG00000002361	-	-	-	-	-	-	rs1111427537	996	1	-	1/1	1/1	1/1	0/0	0/0	0/0	0/0	0/0	0/0	0/0	0/0	0/0	0/0	0/0	0/0	0/0	0/1	0/1	0/1	0/1	0/1	0/1	0/1	0/1	0/1	0/0	0/0	0/0	0/0	0/0	0/0	0/0
7	97613797	AGGGGGGT	AGGGGGGGT	upstream_gene_variant	MODIFIER	VRTN	ENSSSCG00000002361	-	-	-	-	-	-	-	903	1	-	1/1	1/1	1/1	0/0	0/0	0/0	0/0	0/0	0/0	0/0	0/0	0/0	0/0	0/0	0/0	0/0	0/1	0/1	0/1	0/1	0/1	0/1	0/0	1/1	0/1	0/0	0/0	0/0	0/0	0/0	0/0	0/0
7	97613805	C	G	upstream_gene_variant	MODIFIER	VRTN	ENSSSCG00000002361	-	-	-	-	-	-	rs1108962739	902	1	-	1/1	1/1	1/1	0/0	0/0	0/0	0/0	0/0	0/0	0/0	0/0	0/0	0/0	0/0	0/0	0/0	0/1	0/1	0/1	0/1	0/1	0/1	0/0	1/1	0/1	0/0	0/0	0/0	0/0	0/0	0/0	0/0
7	97613872	A	C	upstream_gene_variant	MODIFIER	VRTN	ENSSSCG00000002361	-	-	-	-	-	-	-	835	1	-	1/1	1/1	1/1	0/0	0/0	0/0	0/0	0/0	0/0	0/0	0/0	0/0	0/0	0/0	0/0	0/0	0/1	0/1	0/1	0/1	0/1	0/1	0/0	1/1	1/1	0/0	0/0	0/0	0/0	0/0	0/0	0/0
7	97613926	C	G	upstream_gene_variant	MODIFIER	VRTN	ENSSSCG00000002361	-	-	-	-	-	-	rs1109748940	781	1	-	1/1	1/1	1/1	0/0	0/0	0/0	0/0	0/0	0/0	0/0	0/0	0/0	0/0	0/0	0/0	0/0	0/1	0/0	0/1	0/1	0/1	0/1	1/1	0/1	1/1	0/0	0/0	0/0	0/0	0/0	.	0/0
7	97614027	G	A	upstream_gene_variant	MODIFIER	VRTN	ENSSSCG00000002361	-	-	-	-	-	-	-	680	1	-	1/1	1/1	1/1	0/0	0/0	0/0	0/0	0/0	0/0	0/0	0/0	0/0	0/0	0/0	0/0	0/0	0/1	0/1	0/1	0/1	0/1	0/1	0/1	0/1	0/1	0/0	0/0	0/0	0/0	0/0	0/0	0/0
7	97614516	AT	ATCTGTTT	upstream_gene_variant	MODIFIER	VRTN	ENSSSCG00000002361	-	-	-	-	-	-	-	190	1	-	1/1	1/1	1/1	0/0	0/0	0/0	0/0	0/0	0/0	0/0	0/0	0/0	0/0	0/0	0/0	0/0	0/1	0/1	0/1	0/1	0/1	0/1	0/1	0/1	0/1	0/0	0/0	0/0	0/0	0/0	0/0	0/0
7	97614694	A	G	upstream_gene_variant	MODIFIER	VRTN	ENSSSCG00000002361	-	-	-	-	-	-	rs1109230129	13	1	-	1/1	1/1	1/1	0/0	0/0	0/0	0/0	0/0	0/0	0/0	0/0	0/0	0/0	0/0	0/0	0/0	0/1	0/1	0/1	0/1	0/1	0/1	0/1	0/1	0/1	0/0	0/0	0/0	0/0	0/0	0/0	0/0
7	97615212	G	C	intron_variant	MODIFIER	VRTN	ENSSSCG00000002361	-	1/2	-	-	-	-	-	-	1	-	1/1	1/1	1/1	0/0	0/0	0/0	0/0	0/0	0/0	0/0	0/0	0/0	0/0	0/0	0/0	0/0	0/1	0/1	0/1	0/1	0/1	0/1	0/1	0/0	0/1	.	0/0	0/0	0/0	0/0	0/0	0/0
7	97615373	CGTTG	CG	intron_variant	MODIFIER	VRTN	ENSSSCG00000002361	-	1/2	-	-	-	-	-	-	1	-	1/1	1/1	1/1	0/0	0/0	0/0	0/0	0/0	0/0	0/0	0/0	0/0	0/0	0/0	0/0	0/0	0/1	0/1	0/1	0/1	0/1	0/1	0/1	0/0	0/1	0/0	0/0	0/0	0/0	0/0	0/0	0/0
7	97615909	G	A	intron_variant	MODIFIER	VRTN	ENSSSCG00000002361	-	1/2	-	-	-	-	rs1107780853	-	1	-	1/1	1/1	1/1	0/0	0/0	0/0	0/0	0/0	0/0	0/0	0/0	0/0	0/0	0/0	0/0	0/0	0/1	0/1	0/1	0/1	0/1	0/1	0/1	0/1	0/1	0/0	0/0	0/0	0/0	0/0	.	0/0
7	97615920	A	C	intron_variant	MODIFIER	VRTN	ENSSSCG00000002361	-	1/2	-	-	-	-	rs1109570460	-	1	-	1/1	1/1	1/1	0/0	0/0	0/0	0/0	0/0	0/0	0/0	0/0	0/0	0/0	0/0	0/0	0/0	0/1	0/1	0/1	0/1	0/1	0/1	0/1	0/1	0/1	0/0	0/0	0/0	0/0	0/0	0/0	0/0
7	97616088	CCCTTC	CCCTTCCTTC	intron_variant	MODIFIER	VRTN	ENSSSCG00000002361	-	1/2	-	-	-	-	-	-	1	-	1/1	1/1	1/1	0/0	0/0	0/0	0/0	0/0	0/0	0/0	0/0	0/0	0/0	0/0	0/0	0/0	0/1	0/1	0/1	0/1	0/1	0/1	0/1	0/1	0/1	0/0	0/0	0/0	0/0	0/0	0/0	0/0
7	97616370	G	A	intron_variant	MODIFIER	VRTN	ENSSSCG00000002361	-	1/2	-	-	-	-	-	-	1	-	1/1	1/1	1/1	0/0	0/0	0/0	0/0	0/0	0/0	0/0	0/0	0/0	0/0	0/0	0/0	0/0	0/1	0/1	0/1	0/1	0/1	0/1	0/1	0/1	0/1	0/0	0/0	0/0	0/0	0/0	0/0	0/0
7	97617335	C	T	intron_variant	MODIFIER	VRTN	ENSSSCG00000002361	-	1/2	-	-	-	-	-	-	1	-	1/1	1/1	1/1	0/0	0/0	0/0	0/0	0/0	0/0	0/0	0/0	0/0	0/0	0/0	0/0	0/0	0/1	0/1	0/1	0/1	0/1	0/1	0/1	0/1	0/1	0/0	0/0	0/0	0/0	0/0	.	0/0
7	97619597	C	T	intron_variant	MODIFIER	VRTN	ENSSSCG00000002361	-	1/2	-	-	-	-	-	-	1	-	1/1	1/1	1/1	0/0	0/0	0/0	0/0	0/0	0/0	0/0	0/0	0/0	0/0	0/0	0/0	0/0	0/1	0/1	0/1	0/1	0/1	0/1	0/1	0/1	0/1	0/0	0/0	0/0	0/0	0/0	0/0	0/0
7	97620889	GTAG	GTATAG	intron_variant	MODIFIER	VRTN	ENSSSCG00000002361	-	1/2	-	-	-	-	-	-	1	-	1/1	1/1	1/1	0/0	0/0	0/0	0/0	0/0	0/0	0/0	0/0	0/0	0/0	0/0	0/0	0/0	0/0	0/1	0/1	0/1	0/1	0/1	0/1	0/1	0/1	0/0	0/0	0/0	0/0	0/0	0/0	0/0
7	97620989	C	T	intron_variant	MODIFIER	VRTN	ENSSSCG00000002361	-	1/2	-	-	-	-	-	-	1	-	1/1	1/1	1/1	0/0	0/0	0/0	0/0	0/0	0/0	0/0	0/0	0/0	0/0	0/0	0/0	0/0	0/1	0/1	0/1	0/1	0/1	0/1	0/1	0/1	0/1	0/0	0/0	0/0	0/0	0/0	0/0	0/0
7	97620998	GA	AG	intron_variant	MODIFIER	VRTN	ENSSSCG00000002361	-	1/2	-	-	-	-	-	-	1	-	1/1	1/1	1/1	0/0	0/0	0/0	0/0	0/0	0/0	0/0	0/0	0/0	0/0	0/0	0/0	0/0	0/1	0/1	0/1	0/1	0/1	0/1	0/1	0/1	0/1	0/0	0/0	0/0	0/0	0/0	0/0	0/0
7	97621037	C	T	intron_variant	MODIFIER	VRTN	ENSSSCG00000002361	-	1/2	-	-	-	-	-	-	1	-	1/1	1/1	1/1	0/0	0/0	0/0	0/0	0/0	0/0	0/0	0/0	0/0	0/0	0/0	0/0	0/0	0/1	0/1	0/1	0/1	0/1	0/1	0/1	0/1	0/1	0/0	0/0	0/0	0/0	0/0	0/0	0/0
7	97621059	T	C	intron_variant	MODIFIER	VRTN	ENSSSCG00000002361	-	1/2	-	-	-	-	-	-	1	-	1/1	1/1	1/1	0/0	0/0	0/0	0/0	0/0	0/0	0/0	0/0	0/0	0/0	0/0	0/0	0/0	0/1	0/1	0/1	0/0	0/1	0/1	0/1	0/1	0/1	0/0	0/0	0/0	0/0	0/0	.	0/0
7	97621125	A	G	intron_variant	MODIFIER	VRTN	ENSSSCG00000002361	-	1/2	-	-	-	-	-	-	1	-	1/1	1/1	1/1	0/0	0/0	0/0	0/0	0/0	0/0	0/0	0/0	0/0	0/0	0/0	0/0	0/0	0/1	0/1	0/1	0/1	0/1	0/1	0/1	0/1	0/1	0/0	0/0	0/0	.	0/0	.	0/0
7	97621133	T	C	intron_variant	MODIFIER	VRTN	ENSSSCG00000002361	-	1/2	-	-	-	-	-	-	1	-	1/1	1/1	1/1	0/0	0/0	0/0	0/0	0/0	0/0	0/0	0/0	0/0	0/0	0/0	0/0	0/0	0/1	0/1	0/1	0/1	0/1	0/1	0/1	0/1	0/1	0/0	0/0	0/0	0/0	0/0	.	0/0
7	97621155	G	A	intron_variant	MODIFIER	VRTN	ENSSSCG00000002361	-	1/2	-	-	-	-	-	-	1	-	1/1	1/1	1/1	0/0	0/0	0/0	0/0	0/0	0/0	0/0	0/0	0/0	0/0	0/0	0/0	0/0	0/1	0/1	0/1	0/1	0/1	0/1	0/1	0/1	0/1	0/0	0/0	0/0	0/0	0/0	.	0/0
7	97624926	C	T	downstream_gene_variant	MODIFIER	VRTN	ENSSSCG00000002361	-	-	-	-	-	-	-	653	1	-	1/1	1/1	1/1	0/0	0/0	0/0	0/0	0/0	0/0	0/0	0/0	0/0	0/0	0/0	0/0	0/0	0/1	0/1	0/1	0/1	0/1	0/1	0/1	0/1	0/1	0/0	0/0	0/0	0/0	0/0	0/0	0/0
7	97624956	C	G	downstream_gene_variant	MODIFIER	VRTN	ENSSSCG00000002361	-	-	-	-	-	-	rs1110003057	683	1	-	1/1	1/1	1/1	0/0	0/0	0/0	0/0	0/0	0/0	0/0	0/0	0/0	0/0	0/0	0/0	0/0	0/1	0/1	0/1	0/1	0/1	0/1	0/1	0/1	0/1	0/0	0/0	0/0	0/0	0/0	0/0	0/0
7	97624964	T	C	downstream_gene_variant	MODIFIER	VRTN	ENSSSCG00000002361	-	-	-	-	-	-	rs1110925602	691	1	-	1/1	1/1	1/1	0/0	0/0	0/0	0/0	0/0	0/0	0/0	0/0	0/0	0/0	0/0	0/0	0/0	0/1	0/1	0/1	0/1	0/1	0/1	0/1	0/1	0/1	0/0	0/0	0/0	0/0	0/0	0/0	0/0
7	97626338	A	G	downstream_gene_variant	MODIFIER	VRTN	ENSSSCG00000002361	-	-	-	-	-	-	rs1113472003	2065	1	-	1/1	1/1	1/1	0/0	0/0	0/0	0/0	0/0	0/0	0/0	0/0	0/0	0/0	0/0	0/0	0/0	0/1	0/1	0/1	0/1	0/1	0/1	0/1	0/1	0/1	0/0	0/0	0/0	0/0	0/0	0/0	0/0
7	97626340	A	G	downstream_gene_variant	MODIFIER	VRTN	ENSSSCG00000002361	-	-	-	-	-	-	rs1107501620	2067	1	-	1/1	1/1	1/1	0/0	0/0	0/0	0/0	0/0	0/0	0/0	0/0	0/0	0/0	0/0	0/0	0/0	0/1	0/1	0/1	0/1	0/1	0/1	0/1	0/1	0/1	0/0	0/0	0/0	0/0	0/0	0/0	0/0
7	97626342	G	A	downstream_gene_variant	MODIFIER	VRTN	ENSSSCG00000002361	-	-	-	-	-	-	rs1109305413	2069	1	-	1/1	1/1	1/1	0/0	0/0	0/0	0/0	0/0	0/0	0/0	0/0	0/0	0/0	0/0	0/0	0/0	0/1	0/1	0/1	0/1	0/1	0/1	0/1	0/1	0/1	0/0	0/0	0/0	0/0	0/0	0/0	0/0
7	97626717	A	G	downstream_gene_variant	MODIFIER	VRTN	ENSSSCG00000002361	-	-	-	-	-	-	rs1108208418	2444	1	-	1/1	1/1	1/1	0/0	0/0	0/0	0/0	0/0	0/0	0/0	0/0	0/0	0/0	0/0	0/0	0/0	0/1	0/1	0/1	0/1	0/1	0/1	1/1	0/1	0/1	0/0	0/0	0/0	0/0	0/0	0/0	0/0
7	97626743	C	T	downstream_gene_variant	MODIFIER	VRTN	ENSSSCG00000002361	-	-	-	-	-	-	rs1112414965	2470	1	-	1/1	1/1	1/1	0/0	0/0	0/0	0/0	0/0	0/0	0/0	0/0	0/0	0/0	0/0	0/0	0/0	1/1	0/1	1/1	0/1	1/1	0/1	1/1	0/1	0/1	0/0	0/0	0/0	0/0	0/0	0/0	0/0
7	97627280	C	A	downstream_gene_variant	MODIFIER	VRTN	ENSSSCG00000002361	-	-	-	-	-	-	-	3007	1	-	1/1	1/1	1/1	0/0	0/0	0/0	0/0	0/0	0/0	0/0	0/0	0/0	0/0	0/0	0/0	0/0	0/1	0/1	0/1	0/1	0/1	0/1	0/1	0/1	0/1	0/0	0/0	0/0	0/0	0/0	0/0	0/0
7	97627743	C	T	downstream_gene_variant	MODIFIER	VRTN	ENSSSCG00000002361	-	-	-	-	-	-	-	3470	1	-	1/1	1/1	1/1	0/0	0/0	0/0	0/0	0/0	0/0	0/0	0/0	0/0	0/0	0/0	0/0	0/0	0/1	0/1	0/1	0/1	0/1	0/1	1/1	0/1	0/1	0/0	0/0	0/0	0/0	0/0	0/0	0/0
7	97627849	C	T	downstream_gene_variant	MODIFIER	VRTN	ENSSSCG00000002361	-	-	-	-	-	-	-	3576	1	-	1/1	1/1	1/1	0/0	0/0	0/0	0/0	0/0	0/0	0/0	0/0	0/0	0/0	0/0	0/0	0/0	0/0	0/1	0/0	0/0	0/0	0/0	0/0	0/0	0/0	0/0	0/0	0/0	0/0	0/0	0/0	0/0
7	97629255	G	A	downstream_gene_variant	MODIFIER	VRTN	ENSSSCG00000002361	-	-	-	-	-	-	rs328409986	4982	1	-	1/1	1/1	1/1	0/0	0/0	0/0	0/0	0/0	0/0	0/0	0/0	0/0	0/0	0/0	0/0	0/0	0/1	0/1	0/1	0/1	0/1	0/1	0/1	0/1	0/1	0/0	0/0	0/0	.	0/0	0/0	0/0
7	97629338	G	A	intergenic_variant	MODIFIER	-	-	-	-	-	-	-	-	rs337020997	-	-	-	1/1	1/1	1/1	0/0	0/0	0/0	0/0	0/0	0/0	0/0	0/0	0/0	0/0	0/0	0/0	0/0	0/1	0/1	0/1	0/1	0/1	0/1	0/1	0/1	0/1	0/0	0/0	0/0	0/0	0/0	.	0/0
7	97629398	T	C	intergenic_variant	MODIFIER	-	-	-	-	-	-	-	-	rs319851935	-	-	-	1/1	1/1	1/1	0/0	0/0	0/0	0/0	0/0	0/0	0/0	0/0	0/0	0/0	0/0	0/0	0/0	0/0	0/1	0/1	0/1	0/1	0/1	0/0	0/1	0/1	0/0	0/0	0/0	0/0	0/0	0/0	0/0
7	97631376	G	A	intergenic_variant	MODIFIER	-	-	-	-	-	-	-	-	rs345605124	-	-	-	1/1	1/1	1/1	0/0	0/0	0/0	0/0	0/0	0/0	0/0	0/0	0/0	0/0	0/0	0/0	0/0	0/1	0/1	0/1	0/1	0/1	0/1	0/1	0/1	0/1	0/0	0/0	0/0	0/0	0/0	0/0	0/0
7	97631398	C	G	intergenic_variant	MODIFIER	-	-	-	-	-	-	-	-	rs328312471	-	-	-	1/1	1/1	1/1	0/0	0/0	0/0	0/0	0/0	0/0	0/0	0/0	0/0	0/0	0/0	0/0	0/0	0/1	0/1	0/1	0/1	0/1	0/1	0/1	0/1	0/1	0/0	0/0	0/0	0/0	0/0	0/0	0/0
7	97631451	A	G	intergenic_variant	MODIFIER	-	-	-	-	-	-	-	-	rs319210914	-	-	-	1/1	1/1	1/1	0/0	0/0	0/0	0/0	0/0	0/0	0/0	0/0	0/0	0/0	0/0	0/0	0/0	0/1	0/1	0/1	0/1	0/1	0/1	0/1	0/1	0/1	0/0	0/0	0/0	0/0	0/0	0/0	0/0
7	97631460	GC	AC	intergenic_variant	MODIFIER	-	-	-	-	-	-	-	-	rs329392577	-	-	-	1/1	1/1	1/1	0/0	0/0	0/0	0/0	0/0	0/0	0/0	0/0	0/0	0/0	0/0	0/0	0/0	0/1	0/1	0/1	0/1	0/1	0/1	0/1	0/1	0/1	0/0	0/0	0/0	0/0	0/0	0/0	0/0
7	97631760	G	A	intergenic_variant	MODIFIER	-	-	-	-	-	-	-	-	rs323192667	-	-	-	1/1	1/1	1/1	0/0	0/0	0/0	0/0	0/0	0/0	0/0	0/0	0/0	0/0	0/0	0/0	0/0	0/1	0/1	0/1	0/1	0/1	0/1	0/0	0/1	0/1	0/0	0/0	0/0	0/0	0/0	0/0	0/0
7	97633654	A	G	intergenic_variant	MODIFIER	-	-	-	-	-	-	-	-	rs332217011	-	-	-	1/1	1/1	1/1	0/0	0/0	0/0	0/0	0/0	0/0	0/0	0/0	0/0	0/0	0/0	0/0	0/0	0/1	0/1	0/1	0/1	0/1	0/1	0/1	0/1	0/1	0/0	0/0	0/0	0/0	0/0	0/0	0/0
7	97634001	CAAAAACAAAAAACAA	CAAAAACAAAAAACAAAAAACAA	intergenic_variant	MODIFIER	-	-	-	-	-	-	-	-	-	-	-	-	1/1	1/1	1/1	0/0	0/0	0/0	0/0	0/0	0/0	0/0	0/0	0/0	0/0	0/0	0/0	0/0	0/1	0/1	0/1	0/1	0/1	0/1	0/1	0/1	0/1	0/0	0/0	0/0	0/0	0/0	0/0	0/0
7	97634224	A	G	intergenic_variant	MODIFIER	-	-	-	-	-	-	-	-	rs695626273	-	-	-	1/1	1/1	1/1	0/0	0/0	0/0	0/0	0/0	0/0	0/0	0/0	0/0	0/0	0/0	0/0	0/0	0/1	0/1	0/1	0/1	0/0	0/1	0/0	0/1	0/1	0/0	0/0	0/0	0/0	0/0	0/0	0/0
7	97634236	A	C	intergenic_variant	MODIFIER	-	-	-	-	-	-	-	-	rs703905049	-	-	-	1/1	1/1	1/1	0/0	0/0	0/0	0/0	0/0	0/0	0/0	0/0	0/0	0/0	0/0	0/0	0/0	0/1	0/1	0/1	0/1	0/0	0/1	0/0	0/1	0/1	0/0	0/0	0/0	0/0	0/0	0/0	0/0
7	97634291	C	T	intergenic_variant	MODIFIER	-	-	-	-	-	-	-	-	rs698942397	-	-	-	1/1	1/1	1/1	0/0	0/0	0/0	0/0	0/0	0/0	0/0	0/0	0/0	0/0	0/0	0/0	0/0	1/1	0/1	0/1	0/1	0/1	0/1	0/0	0/1	0/0	0/0	0/0	0/0	0/0	0/0	0/0	0/0
7	97634297	G	A	intergenic_variant	MODIFIER	-	-	-	-	-	-	-	-	rs707215069	-	-	-	1/1	1/1	1/1	0/0	0/0	0/0	0/0	0/0	0/0	0/0	0/0	0/0	0/0	0/0	0/0	0/0	0/1	0/1	0/1	0/1	0/1	0/1	0/1	0/1	0/0	0/0	0/0	0/0	0/0	0/0	0/0	0/0
7	97634392	G	A	intergenic_variant	MODIFIER	-	-	-	-	-	-	-	-	rs331118638	-	-	-	1/1	1/1	1/1	0/0	0/0	0/0	0/0	0/0	0/0	0/0	0/0	0/0	0/0	0/0	0/0	0/0	0/1	0/1	0/0	0/1	0/1	0/1	0/1	0/1	0/1	0/0	0/0	0/0	0/0	0/0	0/0	0/0
7	97634694	C	G	intergenic_variant	MODIFIER	-	-	-	-	-	-	-	-	rs346210732	-	-	-	1/1	1/1	1/1	0/0	0/0	0/0	0/0	0/0	0/0	0/0	0/0	0/0	0/0	0/0	0/0	0/0	0/1	0/1	1/1	1/1	0/1	0/1	0/0	0/1	0/1	0/0	0/0	0/0	0/0	0/0	0/0	0/0
7	97634782	C	T	intergenic_variant	MODIFIER	-	-	-	-	-	-	-	-	rs698883002	-	-	-	1/1	1/1	1/1	0/0	0/0	0/0	0/0	0/0	0/0	0/0	0/0	0/0	0/0	0/0	0/0	0/0	0/1	0/1	0/1	0/1	0/1	0/1	0/1	0/1	0/1	0/0	0/0	0/0	0/0	0/0	0/0	0/0
7	97635876	T	C	intergenic_variant	MODIFIER	-	-	-	-	-	-	-	-	rs338249294	-	-	-	1/1	1/1	1/1	0/0	0/0	0/0	0/0	0/0	0/0	0/0	0/0	0/0	0/0	0/0	0/0	0/0	0/1	0/1	0/1	0/1	0/0	0/1	0/1	0/1	0/1	0/0	0/0	0/0	0/0	0/0	0/0	0/0
7	97635880	T	C	intergenic_variant	MODIFIER	-	-	-	-	-	-	-	-	rs324479664	-	-	-	1/1	1/1	1/1	0/0	0/0	0/0	0/0	0/0	0/0	0/0	0/0	0/0	0/0	0/0	0/0	0/0	0/1	0/1	0/1	0/1	0/0	0/1	0/1	0/1	0/1	0/0	0/0	0/0	0/0	0/0	0/0	0/0
7	97636327	A	G	intergenic_variant	MODIFIER	-	-	-	-	-	-	-	-	rs327526608	-	-	-	1/1	1/1	1/1	0/0	0/0	0/0	0/0	0/0	0/0	0/0	0/0	0/0	0/0	0/0	0/0	0/0	0/1	0/1	0/1	0/1	0/1	0/1	0/1	0/1	0/1	0/0	0/0	0/0	0/0	0/0	0/0	0/0
7	97636996	C	A	intergenic_variant	MODIFIER	-	-	-	-	-	-	-	-	rs345314620	-	-	-	1/1	1/1	1/1	0/0	0/0	0/0	0/0	0/0	0/0	0/0	0/0	0/0	0/0	0/0	0/0	0/0	0/1	0/1	0/1	0/1	0/1	0/1	0/1	0/1	0/1	0/0	0/0	0/0	0/0	0/0	0/0	0/0
7	97637147	T	C	intergenic_variant	MODIFIER	-	-	-	-	-	-	-	-	rs327388206	-	-	-	1/1	1/1	1/1	0/0	0/0	0/0	0/0	0/0	0/0	0/0	0/0	0/0	0/0	0/0	0/0	0/0	0/1	0/1	0/1	0/1	0/1	0/1	0/1	0/1	0/1	0/0	0/0	0/0	0/0	0/0	0/0	0/0
7	97638567	A	C	intergenic_variant	MODIFIER	-	-	-	-	-	-	-	-	rs335060595	-	-	-	1/1	1/1	1/1	0/0	0/0	0/0	0/0	0/0	0/0	0/0	0/0	0/0	0/0	0/0	0/0	0/0	0/1	0/1	0/1	0/1	0/1	0/1	0/1	0/1	0/1	0/0	0/0	0/0	0/0	0/0	0/0	0/0
7	97639613	C	G	intergenic_variant	MODIFIER	-	-	-	-	-	-	-	-	rs333871626	-	-	-	1/1	1/1	1/1	0/0	0/0	0/0	0/0	0/0	0/0	0/0	0/0	0/0	0/0	0/0	0/0	0/0	0/1	0/1	0/1	0/1	0/1	0/1	0/1	0/1	0/1	0/0	0/0	0/0	0/0	0/0	0/0	0/0
7	97641682	T	C	intergenic_variant	MODIFIER	-	-	-	-	-	-	-	-	rs324372201	-	-	-	1/1	1/1	1/1	0/0	0/0	0/0	0/0	0/0	0/0	0/0	0/0	0/0	0/0	0/0	0/0	0/0	0/1	0/1	0/1	0/1	0/1	1/1	0/1	0/1	0/0	0/0	0/0	0/0	0/0	0/0	0/0	0/0
7	97642708	GAAAAAAG	GAAAAAAAG	intergenic_variant	MODIFIER	-	-	-	-	-	-	-	-	rs793695524	-	-	-	1/1	1/1	1/1	0/0	0/0	0/0	0/0	0/0	0/0	0/0	0/0	0/0	0/0	0/0	0/0	0/0	0/1	0/1	0/1	1/1	0/1	0/1	0/1	0/1	0/1	0/0	0/0	0/0	0/0	0/0	0/0	0/0
7	97643021	G	A	intergenic_variant	MODIFIER	-	-	-	-	-	-	-	-	rs332269748	-	-	-	1/1	1/1	1/1	0/0	0/0	0/0	0/0	0/0	0/0	0/0	0/0	0/0	0/0	0/0	0/0	0/0	0/1	0/1	0/1	0/1	0/1	0/1	0/1	0/1	0/1	0/0	0/0	0/0	0/0	0/0	0/0	0/0
7	97643033	G	A	intergenic_variant	MODIFIER	-	-	-	-	-	-	-	-	rs704052300	-	-	-	1/1	1/1	1/1	0/0	0/0	0/0	0/0	0/0	0/0	0/0	0/0	0/0	0/0	0/0	0/0	0/0	0/1	0/1	0/1	0/1	0/1	0/1	0/1	0/1	0/1	0/0	0/0	0/0	0/0	0/0	0/0	0/0
7	97644657	T	C	intergenic_variant	MODIFIER	-	-	-	-	-	-	-	-	rs320496672	-	-	-	1/1	1/1	1/1	0/0	0/0	0/0	0/0	0/0	0/0	0/0	0/0	0/0	0/0	0/0	0/0	0/0	0/1	0/1	0/1	0/1	0/1	0/0	0/1	0/1	0/1	0/0	0/0	0/0	0/0	0/0	0/0	0/0
7	97644662	G	A	intergenic_variant	MODIFIER	-	-	-	-	-	-	-	-	rs695334093	-	-	-	1/1	1/1	1/1	0/0	0/0	0/0	0/0	0/0	0/0	0/0	0/0	0/0	0/0	0/0	0/0	0/0	0/1	0/1	0/1	0/1	0/1	0/0	0/1	0/1	0/1	0/0	0/0	0/0	0/0	0/0	0/0	0/0
7	97646524	C	T	intergenic_variant	MODIFIER	-	-	-	-	-	-	-	-	rs707685915	-	-	-	1/1	1/1	1/1	0/0	0/0	0/0	0/0	0/0	0/0	0/0	0/0	0/0	0/0	0/0	0/0	0/0	0/1	0/1	0/1	0/1	0/1	0/1	0/1	0/1	0/1	0/0	0/0	0/0	0/0	0/0	0/0	0/0
7	97646539	G	C	intergenic_variant	MODIFIER	-	-	-	-	-	-	-	-	rs339386004	-	-	-	1/1	1/1	1/1	0/0	0/0	0/0	0/0	0/0	0/0	0/0	0/0	0/0	0/0	0/0	0/0	0/0	0/1	0/1	0/1	0/1	0/1	0/1	0/1	0/1	0/1	0/0	0/0	0/0	0/0	0/0	0/0	0/0
7	97647091	ACCCCCT	ACCCCCCT	intergenic_variant	MODIFIER	-	-	-	-	-	-	-	-	rs788509659	-	-	-	1/1	1/1	1/1	0/0	0/0	0/0	0/0	0/0	0/0	0/0	0/0	0/0	0/0	0/0	0/0	0/0	0/1	0/1	0/1	0/1	0/0	0/1	0/1	0/1	0/1	0/0	0/0	0/0	0/0	0/0	0/0	0/0
7	97647411	G	A	intergenic_variant	MODIFIER	-	-	-	-	-	-	-	-	rs328499406	-	-	-	1/1	1/1	1/1	0/0	0/0	0/0	0/0	0/0	0/0	0/0	0/0	0/0	0/0	0/0	0/0	0/0	0/1	0/1	0/1	0/1	0/1	0/1	0/1	0/1	0/1	0/0	0/0	0/0	0/0	0/0	0/0	0/0
7	97647589	CGA	CGG	intergenic_variant	MODIFIER	-	-	-	-	-	-	-	-	rs320807860	-	-	-	1/1	1/1	1/1	0/0	0/0	0/0	0/0	0/0	0/0	0/0	0/0	0/0	0/0	0/0	0/0	0/0	0/1	0/1	0/1	0/1	0/1	0/1	0/1	0/1	0/1	0/0	0/0	0/0	0/0	0/0	0/0	0/0
7	97648076	T	C	intergenic_variant	MODIFIER	-	-	-	-	-	-	-	-	rs339824103	-	-	-	1/1	1/1	1/1	0/0	0/0	0/0	0/0	0/0	0/0	0/0	0/0	0/0	0/0	0/0	0/0	0/0	0/1	0/1	0/1	0/1	0/1	0/1	0/1	0/1	0/1	0/0	0/0	0/0	0/0	0/0	0/0	0/0
7	97648209	T	C	intergenic_variant	MODIFIER	-	-	-	-	-	-	-	-	rs328977655	-	-	-	1/1	1/1	1/1	0/0	0/0	0/0	0/0	0/0	0/0	0/0	0/0	0/0	0/0	0/0	0/0	0/0	0/1	0/1	0/1	0/1	0/1	0/1	0/1	0/1	0/1	0/0	0/0	0/0	0/0	0/0	0/0	0/0
7	97648283	AGGGGGC	AGGGGC	intergenic_variant	MODIFIER	-	-	-	-	-	-	-	-	rs1111954603,rs792864944	-	-	-	1/1	1/1	1/1	0/0	0/0	0/0	0/0	0/0	0/0	0/0	0/0	0/0	0/0	0/0	0/0	0/0	0/1	0/1	0/1	0/1	0/1	0/1	0/1	0/1	0/1	0/0	0/0	0/0	0/0	0/0	.	0/0
7	97648494	A	G	intergenic_variant	MODIFIER	-	-	-	-	-	-	-	-	rs342984352	-	-	-	1/1	1/1	1/1	0/0	0/0	0/0	0/0	0/0	0/0	0/0	0/0	0/0	0/0	0/0	0/0	0/0	0/1	0/1	0/1	0/1	0/1	0/1	0/1	0/1	0/1	0/0	0/0	0/0	0/0	0/0	0/0	0/0
7	97649121	TA	TGGCTTGACAGGT	intergenic_variant	MODIFIER	-	-	-	-	-	-	-	-	-	-	-	-	1/1	1/1	1/1	0/0	0/0	0/0	0/0	0/0	0/0	0/0	0/0	0/0	0/0	0/0	0/0	0/0	0/1	0/1	0/1	0/0	0/1	0/0	0/1	0/1	0/1	0/0	0/0	0/0	0/0	0/0	0/0	0/0
7	97652573	G	A	downstream_gene_variant	MODIFIER	SYNDIG1L	ENSSSCG00000025000	-	-	-	-	-	-	rs333421189	4160	-1	-	1/1	1/1	1/1	0/0	0/0	0/0	0/0	0/0	0/0	0/0	0/0	0/0	0/0	0/0	0/0	0/0	0/1	0/1	0/1	0/1	0/1	0/1	0/1	0/1	0/1	0/0	0/0	0/0	0/0	0/0	0/0	0/0
7	97652573	G	A	downstream_gene_variant	MODIFIER	SYNDIG1L	ENSSSCG00000025000	-	-	-	-	-	-	rs333421189	4160	-1	-	1/1	1/1	1/1	0/0	0/0	0/0	0/0	0/0	0/0	0/0	0/0	0/0	0/0	0/0	0/0	0/0	0/1	0/1	0/1	0/1	0/1	0/1	0/1	0/1	0/1	0/0	0/0	0/0	0/0	0/0	0/0	0/0
7	97652573	G	A	downstream_gene_variant	MODIFIER	SYNDIG1L	ENSSSCG00000025000	-	-	-	-	-	-	rs333421189	4160	-1	-	1/1	1/1	1/1	0/0	0/0	0/0	0/0	0/0	0/0	0/0	0/0	0/0	0/0	0/0	0/0	0/0	0/1	0/1	0/1	0/1	0/1	0/1	0/1	0/1	0/1	0/0	0/0	0/0	0/0	0/0	0/0	0/0
7	97652898	G	A	downstream_gene_variant	MODIFIER	SYNDIG1L	ENSSSCG00000025000	-	-	-	-	-	-	rs337779243	3835	-1	-	1/1	1/1	1/1	0/0	0/0	0/0	0/0	0/0	0/0	0/0	0/0	0/0	0/0	0/0	0/0	0/0	0/1	0/1	0/1	0/1	0/1	0/1	0/1	0/1	0/1	0/0	0/0	0/0	0/0	0/0	0/0	0/0
7	97652898	G	A	downstream_gene_variant	MODIFIER	SYNDIG1L	ENSSSCG00000025000	-	-	-	-	-	-	rs337779243	3835	-1	-	1/1	1/1	1/1	0/0	0/0	0/0	0/0	0/0	0/0	0/0	0/0	0/0	0/0	0/0	0/0	0/0	0/1	0/1	0/1	0/1	0/1	0/1	0/1	0/1	0/1	0/0	0/0	0/0	0/0	0/0	0/0	0/0
7	97652898	G	A	downstream_gene_variant	MODIFIER	SYNDIG1L	ENSSSCG00000025000	-	-	-	-	-	-	rs337779243	3835	-1	-	1/1	1/1	1/1	0/0	0/0	0/0	0/0	0/0	0/0	0/0	0/0	0/0	0/0	0/0	0/0	0/0	0/1	0/1	0/1	0/1	0/1	0/1	0/1	0/1	0/1	0/0	0/0	0/0	0/0	0/0	0/0	0/0
7	97652909	G	T	downstream_gene_variant	MODIFIER	SYNDIG1L	ENSSSCG00000025000	-	-	-	-	-	-	rs320781341	3824	-1	-	1/1	1/1	1/1	0/0	0/0	0/0	0/0	0/0	0/0	0/0	0/0	0/0	0/0	0/0	0/0	0/0	0/1	0/1	0/1	0/1	0/1	0/1	0/1	0/1	0/1	0/0	0/0	0/0	0/0	0/0	0/0	0/0
7	97652909	G	T	downstream_gene_variant	MODIFIER	SYNDIG1L	ENSSSCG00000025000	-	-	-	-	-	-	rs320781341	3824	-1	-	1/1	1/1	1/1	0/0	0/0	0/0	0/0	0/0	0/0	0/0	0/0	0/0	0/0	0/0	0/0	0/0	0/1	0/1	0/1	0/1	0/1	0/1	0/1	0/1	0/1	0/0	0/0	0/0	0/0	0/0	0/0	0/0
7	97652909	G	T	downstream_gene_variant	MODIFIER	SYNDIG1L	ENSSSCG00000025000	-	-	-	-	-	-	rs320781341	3824	-1	-	1/1	1/1	1/1	0/0	0/0	0/0	0/0	0/0	0/0	0/0	0/0	0/0	0/0	0/0	0/0	0/0	0/1	0/1	0/1	0/1	0/1	0/1	0/1	0/1	0/1	0/0	0/0	0/0	0/0	0/0	0/0	0/0
7	97652952	T	C	downstream_gene_variant	MODIFIER	SYNDIG1L	ENSSSCG00000025000	-	-	-	-	-	-	rs330158688	3781	-1	-	1/1	1/1	1/1	0/0	0/0	0/0	0/0	0/0	0/0	0/0	0/0	0/0	0/0	0/0	0/0	0/0	0/1	0/1	0/1	0/1	0/1	0/1	0/1	0/1	0/1	0/0	0/0	0/0	0/0	0/0	0/0	0/0
7	97652952	T	C	downstream_gene_variant	MODIFIER	SYNDIG1L	ENSSSCG00000025000	-	-	-	-	-	-	rs330158688	3781	-1	-	1/1	1/1	1/1	0/0	0/0	0/0	0/0	0/0	0/0	0/0	0/0	0/0	0/0	0/0	0/0	0/0	0/1	0/1	0/1	0/1	0/1	0/1	0/1	0/1	0/1	0/0	0/0	0/0	0/0	0/0	0/0	0/0
7	97652952	T	C	downstream_gene_variant	MODIFIER	SYNDIG1L	ENSSSCG00000025000	-	-	-	-	-	-	rs330158688	3781	-1	-	1/1	1/1	1/1	0/0	0/0	0/0	0/0	0/0	0/0	0/0	0/0	0/0	0/0	0/0	0/0	0/0	0/1	0/1	0/1	0/1	0/1	0/1	0/1	0/1	0/1	0/0	0/0	0/0	0/0	0/0	0/0	0/0
7	97652965	G	T	downstream_gene_variant	MODIFIER	SYNDIG1L	ENSSSCG00000025000	-	-	-	-	-	-	rs336327963	3768	-1	-	1/1	1/1	1/1	0/0	0/0	0/0	0/0	0/0	0/0	0/0	0/0	0/0	0/0	0/0	0/0	0/0	0/1	0/1	0/1	0/1	0/1	0/1	0/1	0/1	0/1	0/0	0/0	0/0	0/0	0/0	0/0	0/0
7	97652965	G	T	downstream_gene_variant	MODIFIER	SYNDIG1L	ENSSSCG00000025000	-	-	-	-	-	-	rs336327963	3768	-1	-	1/1	1/1	1/1	0/0	0/0	0/0	0/0	0/0	0/0	0/0	0/0	0/0	0/0	0/0	0/0	0/0	0/1	0/1	0/1	0/1	0/1	0/1	0/1	0/1	0/1	0/0	0/0	0/0	0/0	0/0	0/0	0/0
7	97652965	G	T	downstream_gene_variant	MODIFIER	SYNDIG1L	ENSSSCG00000025000	-	-	-	-	-	-	rs336327963	3768	-1	-	1/1	1/1	1/1	0/0	0/0	0/0	0/0	0/0	0/0	0/0	0/0	0/0	0/0	0/0	0/0	0/0	0/1	0/1	0/1	0/1	0/1	0/1	0/1	0/1	0/1	0/0	0/0	0/0	0/0	0/0	0/0	0/0
7	97653354	G	A	downstream_gene_variant	MODIFIER	SYNDIG1L	ENSSSCG00000025000	-	-	-	-	-	-	rs342657932	3379	-1	-	1/1	1/1	1/1	0/0	0/0	0/0	0/0	0/0	0/0	0/0	0/0	0/0	0/0	0/0	0/0	0/0	0/1	0/1	0/1	0/1	0/1	0/1	0/1	0/1	0/1	0/0	0/0	0/0	0/0	0/0	0/0	0/0
7	97653354	G	A	downstream_gene_variant	MODIFIER	SYNDIG1L	ENSSSCG00000025000	-	-	-	-	-	-	rs342657932	3379	-1	-	1/1	1/1	1/1	0/0	0/0	0/0	0/0	0/0	0/0	0/0	0/0	0/0	0/0	0/0	0/0	0/0	0/1	0/1	0/1	0/1	0/1	0/1	0/1	0/1	0/1	0/0	0/0	0/0	0/0	0/0	0/0	0/0
7	97653354	G	A	downstream_gene_variant	MODIFIER	SYNDIG1L	ENSSSCG00000025000	-	-	-	-	-	-	rs342657932	3379	-1	-	1/1	1/1	1/1	0/0	0/0	0/0	0/0	0/0	0/0	0/0	0/0	0/0	0/0	0/0	0/0	0/0	0/1	0/1	0/1	0/1	0/1	0/1	0/1	0/1	0/1	0/0	0/0	0/0	0/0	0/0	0/0	0/0
7	97654301	A	G	downstream_gene_variant	MODIFIER	SYNDIG1L	ENSSSCG00000025000	-	-	-	-	-	-	rs788961349	2432	-1	-	1/1	1/1	1/1	0/0	0/0	0/0	0/0	0/0	0/0	0/0	0/0	0/0	0/0	0/0	0/0	0/0	0/1	0/1	0/1	0/1	0/1	0/1	0/1	0/1	0/1	0/0	0/0	0/0	0/0	0/0	0/0	0/0
7	97654301	A	G	downstream_gene_variant	MODIFIER	SYNDIG1L	ENSSSCG00000025000	-	-	-	-	-	-	rs788961349	2432	-1	-	1/1	1/1	1/1	0/0	0/0	0/0	0/0	0/0	0/0	0/0	0/0	0/0	0/0	0/0	0/0	0/0	0/1	0/1	0/1	0/1	0/1	0/1	0/1	0/1	0/1	0/0	0/0	0/0	0/0	0/0	0/0	0/0
7	97654301	A	G	downstream_gene_variant	MODIFIER	SYNDIG1L	ENSSSCG00000025000	-	-	-	-	-	-	rs788961349	2432	-1	-	1/1	1/1	1/1	0/0	0/0	0/0	0/0	0/0	0/0	0/0	0/0	0/0	0/0	0/0	0/0	0/0	0/1	0/1	0/1	0/1	0/1	0/1	0/1	0/1	0/1	0/0	0/0	0/0	0/0	0/0	0/0	0/0
7	97654310	C	T	downstream_gene_variant	MODIFIER	SYNDIG1L	ENSSSCG00000025000	-	-	-	-	-	-	rs338583287	2423	-1	-	1/1	1/1	1/1	0/0	0/0	0/0	0/0	0/0	0/0	0/0	0/0	0/0	0/0	0/0	0/0	0/0	0/1	0/1	0/1	0/1	0/1	0/1	0/1	0/1	0/1	0/0	0/0	0/0	0/0	0/0	0/0	0/0
7	97654310	C	T	downstream_gene_variant	MODIFIER	SYNDIG1L	ENSSSCG00000025000	-	-	-	-	-	-	rs338583287	2423	-1	-	1/1	1/1	1/1	0/0	0/0	0/0	0/0	0/0	0/0	0/0	0/0	0/0	0/0	0/0	0/0	0/0	0/1	0/1	0/1	0/1	0/1	0/1	0/1	0/1	0/1	0/0	0/0	0/0	0/0	0/0	0/0	0/0
7	97654310	C	T	downstream_gene_variant	MODIFIER	SYNDIG1L	ENSSSCG00000025000	-	-	-	-	-	-	rs338583287	2423	-1	-	1/1	1/1	1/1	0/0	0/0	0/0	0/0	0/0	0/0	0/0	0/0	0/0	0/0	0/0	0/0	0/0	0/1	0/1	0/1	0/1	0/1	0/1	0/1	0/1	0/1	0/0	0/0	0/0	0/0	0/0	0/0	0/0
7	97654543	C	G	downstream_gene_variant	MODIFIER	SYNDIG1L	ENSSSCG00000025000	-	-	-	-	-	-	rs321607875	2190	-1	-	1/1	1/1	1/1	0/0	0/0	0/0	0/0	0/0	0/0	0/0	0/0	0/0	0/0	0/0	0/0	0/0	0/1	0/1	0/1	0/1	0/1	0/1	0/1	0/1	0/1	0/0	0/0	0/0	0/0	0/0	0/0	0/0
7	97654543	C	G	downstream_gene_variant	MODIFIER	SYNDIG1L	ENSSSCG00000025000	-	-	-	-	-	-	rs321607875	2190	-1	-	1/1	1/1	1/1	0/0	0/0	0/0	0/0	0/0	0/0	0/0	0/0	0/0	0/0	0/0	0/0	0/0	0/1	0/1	0/1	0/1	0/1	0/1	0/1	0/1	0/1	0/0	0/0	0/0	0/0	0/0	0/0	0/0
7	97654543	C	G	downstream_gene_variant	MODIFIER	SYNDIG1L	ENSSSCG00000025000	-	-	-	-	-	-	rs321607875	2190	-1	-	1/1	1/1	1/1	0/0	0/0	0/0	0/0	0/0	0/0	0/0	0/0	0/0	0/0	0/0	0/0	0/0	0/1	0/1	0/1	0/1	0/1	0/1	0/1	0/1	0/1	0/0	0/0	0/0	0/0	0/0	0/0	0/0
7	97654867	A	G	downstream_gene_variant	MODIFIER	SYNDIG1L	ENSSSCG00000025000	-	-	-	-	-	-	rs329650927	1866	-1	-	1/1	1/1	1/1	0/0	0/0	0/0	0/0	0/0	0/0	0/0	0/0	0/0	0/0	0/0	0/0	0/0	0/1	0/1	0/1	0/1	0/1	0/1	0/1	0/1	0/1	0/0	0/0	0/0	0/0	0/0	0/0	0/0
7	97654867	A	G	downstream_gene_variant	MODIFIER	SYNDIG1L	ENSSSCG00000025000	-	-	-	-	-	-	rs329650927	1866	-1	-	1/1	1/1	1/1	0/0	0/0	0/0	0/0	0/0	0/0	0/0	0/0	0/0	0/0	0/0	0/0	0/0	0/1	0/1	0/1	0/1	0/1	0/1	0/1	0/1	0/1	0/0	0/0	0/0	0/0	0/0	0/0	0/0
7	97654867	A	G	downstream_gene_variant	MODIFIER	SYNDIG1L	ENSSSCG00000025000	-	-	-	-	-	-	rs329650927	1866	-1	-	1/1	1/1	1/1	0/0	0/0	0/0	0/0	0/0	0/0	0/0	0/0	0/0	0/0	0/0	0/0	0/0	0/1	0/1	0/1	0/1	0/1	0/1	0/1	0/1	0/1	0/0	0/0	0/0	0/0	0/0	0/0	0/0
7	97654890	A	G	downstream_gene_variant	MODIFIER	SYNDIG1L	ENSSSCG00000025000	-	-	-	-	-	-	rs339605467	1843	-1	-	1/1	1/1	1/1	0/0	0/0	0/0	0/0	0/0	0/0	0/0	0/0	0/0	0/0	0/0	0/0	0/0	0/1	0/1	0/1	0/1	0/1	0/1	0/1	0/1	0/1	0/0	0/0	0/0	0/0	0/0	0/0	0/0
7	97654890	A	G	downstream_gene_variant	MODIFIER	SYNDIG1L	ENSSSCG00000025000	-	-	-	-	-	-	rs339605467	1843	-1	-	1/1	1/1	1/1	0/0	0/0	0/0	0/0	0/0	0/0	0/0	0/0	0/0	0/0	0/0	0/0	0/0	0/1	0/1	0/1	0/1	0/1	0/1	0/1	0/1	0/1	0/0	0/0	0/0	0/0	0/0	0/0	0/0
7	97654890	A	G	downstream_gene_variant	MODIFIER	SYNDIG1L	ENSSSCG00000025000	-	-	-	-	-	-	rs339605467	1843	-1	-	1/1	1/1	1/1	0/0	0/0	0/0	0/0	0/0	0/0	0/0	0/0	0/0	0/0	0/0	0/0	0/0	0/1	0/1	0/1	0/1	0/1	0/1	0/1	0/1	0/1	0/0	0/0	0/0	0/0	0/0	0/0	0/0
7	97655107	CT	TC	downstream_gene_variant	MODIFIER	SYNDIG1L	ENSSSCG00000025000	-	-	-	-	-	-	-	1625	-1	-	1/1	1/1	1/1	0/0	0/0	0/0	0/0	0/0	0/0	0/0	0/0	0/0	0/0	0/0	0/0	0/0	0/1	0/1	0/1	0/1	0/1	0/1	0/1	0/1	0/1	.	0/0	0/0	0/0	0/0	0/0	0/0
7	97655107	CT	TC	downstream_gene_variant	MODIFIER	SYNDIG1L	ENSSSCG00000025000	-	-	-	-	-	-	-	1625	-1	-	1/1	1/1	1/1	0/0	0/0	0/0	0/0	0/0	0/0	0/0	0/0	0/0	0/0	0/0	0/0	0/0	0/1	0/1	0/1	0/1	0/1	0/1	0/1	0/1	0/1	.	0/0	0/0	0/0	0/0	0/0	0/0
7	97655107	CT	TC	downstream_gene_variant	MODIFIER	SYNDIG1L	ENSSSCG00000025000	-	-	-	-	-	-	-	1625	-1	-	1/1	1/1	1/1	0/0	0/0	0/0	0/0	0/0	0/0	0/0	0/0	0/0	0/0	0/0	0/0	0/0	0/1	0/1	0/1	0/1	0/1	0/1	0/1	0/1	0/1	.	0/0	0/0	0/0	0/0	0/0	0/0
7	97655328	G	T	downstream_gene_variant	MODIFIER	SYNDIG1L	ENSSSCG00000025000	-	-	-	-	-	-	rs322288707	1405	-1	-	1/1	1/1	1/1	0/0	0/0	0/0	0/0	0/0	0/0	0/0	0/0	0/0	0/0	0/0	0/0	0/0	0/1	0/1	0/1	1/1	0/1	0/1	0/1	0/1	0/1	.	0/0	0/0	0/0	0/0	0/0	0/0
7	97655328	G	T	downstream_gene_variant	MODIFIER	SYNDIG1L	ENSSSCG00000025000	-	-	-	-	-	-	rs322288707	1405	-1	-	1/1	1/1	1/1	0/0	0/0	0/0	0/0	0/0	0/0	0/0	0/0	0/0	0/0	0/0	0/0	0/0	0/1	0/1	0/1	1/1	0/1	0/1	0/1	0/1	0/1	.	0/0	0/0	0/0	0/0	0/0	0/0
7	97655328	G	T	downstream_gene_variant	MODIFIER	SYNDIG1L	ENSSSCG00000025000	-	-	-	-	-	-	rs322288707	1405	-1	-	1/1	1/1	1/1	0/0	0/0	0/0	0/0	0/0	0/0	0/0	0/0	0/0	0/0	0/0	0/0	0/0	0/1	0/1	0/1	1/1	0/1	0/1	0/1	0/1	0/1	.	0/0	0/0	0/0	0/0	0/0	0/0
7	97656170	C	T	downstream_gene_variant	MODIFIER	SYNDIG1L	ENSSSCG00000025000	-	-	-	-	-	-	rs339918199	563	-1	-	1/1	1/1	1/1	0/0	0/0	0/0	0/0	0/0	0/0	0/0	0/0	0/0	0/0	0/0	0/0	0/0	0/1	0/1	1/1	0/1	0/1	0/1	0/1	0/1	0/1	0/0	0/0	0/0	0/0	0/0	0/0	0/0
7	97656170	C	T	downstream_gene_variant	MODIFIER	SYNDIG1L	ENSSSCG00000025000	-	-	-	-	-	-	rs339918199	563	-1	-	1/1	1/1	1/1	0/0	0/0	0/0	0/0	0/0	0/0	0/0	0/0	0/0	0/0	0/0	0/0	0/0	0/1	0/1	1/1	0/1	0/1	0/1	0/1	0/1	0/1	0/0	0/0	0/0	0/0	0/0	0/0	0/0
7	97656170	C	T	downstream_gene_variant	MODIFIER	SYNDIG1L	ENSSSCG00000025000	-	-	-	-	-	-	rs339918199	563	-1	-	1/1	1/1	1/1	0/0	0/0	0/0	0/0	0/0	0/0	0/0	0/0	0/0	0/0	0/0	0/0	0/0	0/1	0/1	1/1	0/1	0/1	0/1	0/1	0/1	0/1	0/0	0/0	0/0	0/0	0/0	0/0	0/0
7	97656330	TCTCCTCC	TCTCC	downstream_gene_variant	MODIFIER	SYNDIG1L	ENSSSCG00000025000	-	-	-	-	-	-	rs787950075	396	-1	-	1/1	1/1	1/1	0/0	0/0	0/0	0/0	0/0	0/0	0/0	0/0	0/0	0/0	0/0	0/0	0/0	0/1	0/1	0/1	1/1	0/1	0/1	0/1	0/1	0/1	0/0	0/0	.	.	0/0	0/0	0/0
7	97656330	TCTCCTCC	TCTCC	downstream_gene_variant	MODIFIER	SYNDIG1L	ENSSSCG00000025000	-	-	-	-	-	-	rs787950075	396	-1	-	1/1	1/1	1/1	0/0	0/0	0/0	0/0	0/0	0/0	0/0	0/0	0/0	0/0	0/0	0/0	0/0	0/1	0/1	0/1	1/1	0/1	0/1	0/1	0/1	0/1	0/0	0/0	.	.	0/0	0/0	0/0
7	97656330	TCTCCTCC	TCTCC	downstream_gene_variant	MODIFIER	SYNDIG1L	ENSSSCG00000025000	-	-	-	-	-	-	rs787950075	396	-1	-	1/1	1/1	1/1	0/0	0/0	0/0	0/0	0/0	0/0	0/0	0/0	0/0	0/0	0/0	0/0	0/0	0/1	0/1	0/1	1/1	0/1	0/1	0/1	0/1	0/1	0/0	0/0	.	.	0/0	0/0	0/0
7	97656379	GAGAA	GAGA	downstream_gene_variant	MODIFIER	SYNDIG1L	ENSSSCG00000025000	-	-	-	-	-	-	-	350	-1	-	1/1	1/1	1/1	0/0	0/0	0/0	0/0	0/0	0/0	0/0	0/0	0/0	0/0	0/0	0/0	0/0	0/1	0/0	0/1	0/1	0/1	0/1	0/0	1/1	0/1	0/0	.	0/0	.	0/0	0/0	0/0
7	97656379	GAGAA	GAGA	downstream_gene_variant	MODIFIER	SYNDIG1L	ENSSSCG00000025000	-	-	-	-	-	-	-	350	-1	-	1/1	1/1	1/1	0/0	0/0	0/0	0/0	0/0	0/0	0/0	0/0	0/0	0/0	0/0	0/0	0/0	0/1	0/0	0/1	0/1	0/1	0/1	0/0	1/1	0/1	0/0	.	0/0	.	0/0	0/0	0/0
7	97656379	GAGAA	GAGA	downstream_gene_variant	MODIFIER	SYNDIG1L	ENSSSCG00000025000	-	-	-	-	-	-	-	350	-1	-	1/1	1/1	1/1	0/0	0/0	0/0	0/0	0/0	0/0	0/0	0/0	0/0	0/0	0/0	0/0	0/0	0/1	0/0	0/1	0/1	0/1	0/1	0/0	1/1	0/1	0/0	.	0/0	.	0/0	0/0	0/0
7	97656423	G	A	downstream_gene_variant	MODIFIER	SYNDIG1L	ENSSSCG00000025000	-	-	-	-	-	-	rs329680617	310	-1	-	1/1	1/1	1/1	0/0	0/0	0/0	0/0	0/0	0/0	0/0	0/0	0/0	0/0	0/0	0/0	0/0	0/1	0/1	0/1	0/1	0/1	0/1	0/1	0/1	0/1	0/0	0/0	0/0	.	0/0	0/0	0/0
7	97656423	G	A	downstream_gene_variant	MODIFIER	SYNDIG1L	ENSSSCG00000025000	-	-	-	-	-	-	rs329680617	310	-1	-	1/1	1/1	1/1	0/0	0/0	0/0	0/0	0/0	0/0	0/0	0/0	0/0	0/0	0/0	0/0	0/0	0/1	0/1	0/1	0/1	0/1	0/1	0/1	0/1	0/1	0/0	0/0	0/0	.	0/0	0/0	0/0
7	97656423	G	A	downstream_gene_variant	MODIFIER	SYNDIG1L	ENSSSCG00000025000	-	-	-	-	-	-	rs329680617	310	-1	-	1/1	1/1	1/1	0/0	0/0	0/0	0/0	0/0	0/0	0/0	0/0	0/0	0/0	0/0	0/0	0/0	0/1	0/1	0/1	0/1	0/1	0/1	0/1	0/1	0/1	0/0	0/0	0/0	.	0/0	0/0	0/0
7	97656636	TC	TCTTCTGC	downstream_gene_variant	MODIFIER	SYNDIG1L	ENSSSCG00000025000	-	-	-	-	-	-	-	96	-1	-	1/1	1/1	1/1	0/0	0/0	0/0	0/0	0/0	0/0	0/0	0/0	0/0	0/0	0/0	0/0	0/0	0/1	0/1	0/1	1/1	0/1	0/1	0/1	0/1	0/1	0/0	0/0	0/0	0/0	0/0	0/0	0/0
7	97656636	TC	TCTTCTGC	downstream_gene_variant	MODIFIER	SYNDIG1L	ENSSSCG00000025000	-	-	-	-	-	-	-	96	-1	-	1/1	1/1	1/1	0/0	0/0	0/0	0/0	0/0	0/0	0/0	0/0	0/0	0/0	0/0	0/0	0/0	0/1	0/1	0/1	1/1	0/1	0/1	0/1	0/1	0/1	0/0	0/0	0/0	0/0	0/0	0/0	0/0
7	97656636	TC	TCTTCTGC	downstream_gene_variant	MODIFIER	SYNDIG1L	ENSSSCG00000025000	-	-	-	-	-	-	-	96	-1	-	1/1	1/1	1/1	0/0	0/0	0/0	0/0	0/0	0/0	0/0	0/0	0/0	0/0	0/0	0/0	0/0	0/1	0/1	0/1	1/1	0/1	0/1	0/1	0/1	0/1	0/0	0/0	0/0	0/0	0/0	0/0	0/0
7	97656772	C	T	3_prime_UTR_variant	MODIFIER	SYNDIG1L	ENSSSCG00000025000	4/4	-	5057	-	-	-	rs346342198	-	-1	-	1/1	1/1	1/1	0/0	0/0	0/0	0/0	0/0	0/0	0/0	0/0	0/0	0/0	0/0	0/0	0/0	0/1	0/1	0/1	0/1	0/1	1/1	0/1	0/1	0/1	0/0	0/0	0/0	.	0/0	0/0	0/0
7	97656772	C	T	3_prime_UTR_variant	MODIFIER	SYNDIG1L	ENSSSCG00000025000	5/5	-	4276	-	-	-	rs346342198	-	-1	-	1/1	1/1	1/1	0/0	0/0	0/0	0/0	0/0	0/0	0/0	0/0	0/0	0/0	0/0	0/0	0/0	0/1	0/1	0/1	0/1	0/1	1/1	0/1	0/1	0/1	0/0	0/0	0/0	.	0/0	0/0	0/0
7	97656772	C	T	3_prime_UTR_variant	MODIFIER	SYNDIG1L	ENSSSCG00000025000	5/5	-	4858	-	-	-	rs346342198	-	-1	-	1/1	1/1	1/1	0/0	0/0	0/0	0/0	0/0	0/0	0/0	0/0	0/0	0/0	0/0	0/0	0/0	0/1	0/1	0/1	0/1	0/1	1/1	0/1	0/1	0/1	0/0	0/0	0/0	.	0/0	0/0	0/0
7	97656787	G	A	3_prime_UTR_variant	MODIFIER	SYNDIG1L	ENSSSCG00000025000	4/4	-	5042	-	-	-	rs333956905	-	-1	-	1/1	1/1	1/1	0/0	0/0	0/0	0/0	0/0	0/0	0/0	0/0	0/0	0/0	0/0	0/0	0/0	0/1	0/1	0/1	0/1	0/1	0/1	1/1	0/1	0/0	0/0	0/0	0/0	.	0/0	0/0	0/0
7	97656787	G	A	3_prime_UTR_variant	MODIFIER	SYNDIG1L	ENSSSCG00000025000	5/5	-	4261	-	-	-	rs333956905	-	-1	-	1/1	1/1	1/1	0/0	0/0	0/0	0/0	0/0	0/0	0/0	0/0	0/0	0/0	0/0	0/0	0/0	0/1	0/1	0/1	0/1	0/1	0/1	1/1	0/1	0/0	0/0	0/0	0/0	.	0/0	0/0	0/0
7	97656787	G	A	3_prime_UTR_variant	MODIFIER	SYNDIG1L	ENSSSCG00000025000	5/5	-	4843	-	-	-	rs333956905	-	-1	-	1/1	1/1	1/1	0/0	0/0	0/0	0/0	0/0	0/0	0/0	0/0	0/0	0/0	0/0	0/0	0/0	0/1	0/1	0/1	0/1	0/1	0/1	1/1	0/1	0/0	0/0	0/0	0/0	.	0/0	0/0	0/0
7	97659658	C	T	3_prime_UTR_variant	MODIFIER	SYNDIG1L	ENSSSCG00000025000	4/4	-	2171	-	-	-	rs704372655	-	-1	-	1/1	1/1	1/1	0/0	0/0	0/0	0/0	0/0	0/0	0/0	0/0	0/0	0/0	0/0	0/0	0/0	0/1	0/1	0/1	0/1	0/1	0/1	0/1	0/1	0/1	0/0	0/0	0/0	0/0	0/0	0/0	0/0
7	97659658	C	T	3_prime_UTR_variant	MODIFIER	SYNDIG1L	ENSSSCG00000025000	5/5	-	1390	-	-	-	rs704372655	-	-1	-	1/1	1/1	1/1	0/0	0/0	0/0	0/0	0/0	0/0	0/0	0/0	0/0	0/0	0/0	0/0	0/0	0/1	0/1	0/1	0/1	0/1	0/1	0/1	0/1	0/1	0/0	0/0	0/0	0/0	0/0	0/0	0/0
7	97659658	C	T	3_prime_UTR_variant	MODIFIER	SYNDIG1L	ENSSSCG00000025000	5/5	-	1972	-	-	-	rs704372655	-	-1	-	1/1	1/1	1/1	0/0	0/0	0/0	0/0	0/0	0/0	0/0	0/0	0/0	0/0	0/0	0/0	0/0	0/1	0/1	0/1	0/1	0/1	0/1	0/1	0/1	0/1	0/0	0/0	0/0	0/0	0/0	0/0	0/0
7	97659674	T	C	3_prime_UTR_variant	MODIFIER	SYNDIG1L	ENSSSCG00000025000	4/4	-	2155	-	-	-	rs334529667	-	-1	-	1/1	1/1	1/1	0/0	0/0	0/0	0/0	0/0	0/0	0/0	0/0	0/0	0/0	0/0	0/0	0/0	0/1	0/1	0/1	0/1	0/1	0/1	0/1	0/1	0/1	0/0	0/0	0/0	0/0	0/0	0/0	0/0
7	97659674	T	C	3_prime_UTR_variant	MODIFIER	SYNDIG1L	ENSSSCG00000025000	5/5	-	1374	-	-	-	rs334529667	-	-1	-	1/1	1/1	1/1	0/0	0/0	0/0	0/0	0/0	0/0	0/0	0/0	0/0	0/0	0/0	0/0	0/0	0/1	0/1	0/1	0/1	0/1	0/1	0/1	0/1	0/1	0/0	0/0	0/0	0/0	0/0	0/0	0/0
7	97659674	T	C	3_prime_UTR_variant	MODIFIER	SYNDIG1L	ENSSSCG00000025000	5/5	-	1956	-	-	-	rs334529667	-	-1	-	1/1	1/1	1/1	0/0	0/0	0/0	0/0	0/0	0/0	0/0	0/0	0/0	0/0	0/0	0/0	0/0	0/1	0/1	0/1	0/1	0/1	0/1	0/1	0/1	0/1	0/0	0/0	0/0	0/0	0/0	0/0	0/0
7	97660014	C	G	synonymous_variant	LOW	SYNDIG1L	ENSSSCG00000025000	4/4	-	1815	309	A	gcG/gcC	rs345336152	-	-1	-	1/1	1/1	1/1	0/0	0/0	0/0	0/0	0/0	0/0	0/0	0/0	0/0	0/0	0/0	0/0	0/0	0/1	0/1	0/1	0/1	0/1	0/1	0/1	0/1	0/1	0/0	0/0	0/0	0/0	0/0	0/0	0/0
7	97660014	C	G	synonymous_variant	LOW	SYNDIG1L	ENSSSCG00000025000	5/5	-	1034	206	A	gcG/gcC	rs345336152	-	-1	-	1/1	1/1	1/1	0/0	0/0	0/0	0/0	0/0	0/0	0/0	0/0	0/0	0/0	0/0	0/0	0/0	0/1	0/1	0/1	0/1	0/1	0/1	0/1	0/1	0/1	0/0	0/0	0/0	0/0	0/0	0/0	0/0
7	97660014	C	G	synonymous_variant	LOW	SYNDIG1L	ENSSSCG00000025000	5/5	-	1616	206	A	gcG/gcC	rs345336152	-	-1	-	1/1	1/1	1/1	0/0	0/0	0/0	0/0	0/0	0/0	0/0	0/0	0/0	0/0	0/0	0/0	0/0	0/1	0/1	0/1	0/1	0/1	0/1	0/1	0/1	0/1	0/0	0/0	0/0	0/0	0/0	0/0	0/0
7	97661047	G	A	intron_variant	MODIFIER	SYNDIG1L	ENSSSCG00000025000	-	2/3	-	-	-	-	rs340303840	-	-1	-	1/1	1/1	1/1	0/0	0/0	0/0	0/0	0/0	0/0	0/0	0/0	0/0	0/0	0/0	0/0	0/0	0/1	0/1	0/1	0/1	0/1	0/1	0/1	0/1	0/1	0/0	0/0	0/0	.	0/0	0/0	0/0
7	97661047	G	A	intron_variant	MODIFIER	SYNDIG1L	ENSSSCG00000025000	-	3/4	-	-	-	-	rs340303840	-	-1	-	1/1	1/1	1/1	0/0	0/0	0/0	0/0	0/0	0/0	0/0	0/0	0/0	0/0	0/0	0/0	0/0	0/1	0/1	0/1	0/1	0/1	0/1	0/1	0/1	0/1	0/0	0/0	0/0	.	0/0	0/0	0/0
7	97661047	G	A	intron_variant	MODIFIER	SYNDIG1L	ENSSSCG00000025000	-	3/4	-	-	-	-	rs340303840	-	-1	-	1/1	1/1	1/1	0/0	0/0	0/0	0/0	0/0	0/0	0/0	0/0	0/0	0/0	0/0	0/0	0/0	0/1	0/1	0/1	0/1	0/1	0/1	0/1	0/1	0/1	0/0	0/0	0/0	.	0/0	0/0	0/0
7	97661506	A	G	intron_variant	MODIFIER	SYNDIG1L	ENSSSCG00000025000	-	2/3	-	-	-	-	rs701689170	-	-1	-	1/1	1/1	1/1	0/0	0/0	0/0	0/0	0/0	0/0	0/0	0/0	0/0	0/0	0/0	0/0	0/0	0/1	0/1	1/1	0/1	1/1	0/1	0/1	0/1	0/1	0/0	0/0	0/0	0/0	0/0	0/0	0/0
7	97661506	A	G	intron_variant	MODIFIER	SYNDIG1L	ENSSSCG00000025000	-	3/4	-	-	-	-	rs701689170	-	-1	-	1/1	1/1	1/1	0/0	0/0	0/0	0/0	0/0	0/0	0/0	0/0	0/0	0/0	0/0	0/0	0/0	0/1	0/1	1/1	0/1	1/1	0/1	0/1	0/1	0/1	0/0	0/0	0/0	0/0	0/0	0/0	0/0
7	97661506	A	G	intron_variant	MODIFIER	SYNDIG1L	ENSSSCG00000025000	-	3/4	-	-	-	-	rs701689170	-	-1	-	1/1	1/1	1/1	0/0	0/0	0/0	0/0	0/0	0/0	0/0	0/0	0/0	0/0	0/0	0/0	0/0	0/1	0/1	1/1	0/1	1/1	0/1	0/1	0/1	0/1	0/0	0/0	0/0	0/0	0/0	0/0	0/0
7	97683514	T	A	upstream_gene_variant	MODIFIER	SYNDIG1L	ENSSSCG00000025000	-	-	-	-	-	-	rs1111748155	2568	-1	-	1/1	1/1	1/1	0/0	0/0	0/0	0/0	0/0	0/0	0/0	0/0	0/0	0/0	0/0	0/0	0/0	0/1	0/0	0/0	0/1	0/1	1/1	0/1	0/1	0/1	0/0	0/0	0/0	0/0	0/0	0/0	0/0
7	97683514	T	A	upstream_gene_variant	MODIFIER	SYNDIG1L	ENSSSCG00000025000	-	-	-	-	-	-	rs1111748155	3727	-1	-	1/1	1/1	1/1	0/0	0/0	0/0	0/0	0/0	0/0	0/0	0/0	0/0	0/0	0/0	0/0	0/0	0/1	0/0	0/0	0/1	0/1	1/1	0/1	0/1	0/1	0/0	0/0	0/0	0/0	0/0	0/0	0/0
7	97683514	T	A	upstream_gene_variant	MODIFIER	SYNDIG1L	ENSSSCG00000025000	-	-	-	-	-	-	rs1111748155	2568	-1	-	1/1	1/1	1/1	0/0	0/0	0/0	0/0	0/0	0/0	0/0	0/0	0/0	0/0	0/0	0/0	0/0	0/1	0/0	0/0	0/1	0/1	1/1	0/1	0/1	0/1	0/0	0/0	0/0	0/0	0/0	0/0	0/0
7	97735945	CCTG	CG	intron_variant	MODIFIER	NPC2	ENSSSCG00000002366	-	2/3	-	-	-	-	-	-	-1	-	1/1	1/1	1/1	0/0	0/0	0/0	0/0	0/0	0/0	0/0	0/0	0/0	0/0	0/0	0/0	0/0	0/1	0/0	0/1	0/1	0/1	0/1	0/1	0/1	0/1	0/0	0/0	0/0	0/0	0/0	0/0	0/0
7	97735945	CCTG	CG	upstream_gene_variant	MODIFIER	ISCA2	ENSSSCG00000002367	-	-	-	-	-	-	-	3952	1	-	1/1	1/1	1/1	0/0	0/0	0/0	0/0	0/0	0/0	0/0	0/0	0/0	0/0	0/0	0/0	0/0	0/1	0/0	0/1	0/1	0/1	0/1	0/1	0/1	0/1	0/0	0/0	0/0	0/0	0/0	0/0	0/0
7	97811384	C	T	intron_variant	MODIFIER	LTBP2	ENSSSCG00000002368	-	3/34	-	-	-	-	rs319335650	-	-1	-	1/1	1/1	1/1	0/0	0/0	0/0	0/0	0/0	0/0	0/0	0/0	0/0	0/0	0/0	0/0	0/0	0/1	0/0	0/1	0/1	0/1	0/1	0/1	0/1	0/1	0/0	0/0	0/0	.	0/0	.	0/0
7	97811384	C	T	intron_variant	MODIFIER	LTBP2	ENSSSCG00000002368	-	3/33	-	-	-	-	rs319335650	-	-1	-	1/1	1/1	1/1	0/0	0/0	0/0	0/0	0/0	0/0	0/0	0/0	0/0	0/0	0/0	0/0	0/0	0/1	0/0	0/1	0/1	0/1	0/1	0/1	0/1	0/1	0/0	0/0	0/0	.	0/0	.	0/0
7	97859335	A	G	intergenic_variant	MODIFIER	-	-	-	-	-	-	-	-	rs334484776	-	-	-	1/1	1/1	1/1	0/0	0/0	0/0	0/0	0/0	0/0	0/0	0/0	0/0	0/0	0/0	0/0	0/0	0/1	0/0	0/1	1/1	0/1	0/1	0/1	1/1	0/1	0/0	0/0	0/0	0/0	0/0	0/0	0/0
7	97942439	G	T	upstream_gene_variant	MODIFIER	AREL1	ENSSSCG00000002370	-	-	-	-	-	-	rs332261813	1541	-1	-	1/1	1/1	1/1	0/0	0/0	0/0	0/0	0/0	0/0	0/0	0/0	0/0	0/0	0/0	0/0	0/0	0/1	0/0	0/1	1/1	0/1	0/1	0/1	1/1	0/1	0/0	0/0	0/0	0/0	0/0	0/0	0/0
7	97942439	G	T	intron_variant	MODIFIER	-	ENSSSCG00000039202	-	2/7	-	-	-	-	rs332261813	-	1	-	1/1	1/1	1/1	0/0	0/0	0/0	0/0	0/0	0/0	0/0	0/0	0/0	0/0	0/0	0/0	0/0	0/1	0/0	0/1	1/1	0/1	0/1	0/1	1/1	0/1	0/0	0/0	0/0	0/0	0/0	0/0	0/0
7	97942439	G	T	upstream_gene_variant	MODIFIER	AREL1	ENSSSCG00000002370	-	-	-	-	-	-	rs332261813	1536	-1	-	1/1	1/1	1/1	0/0	0/0	0/0	0/0	0/0	0/0	0/0	0/0	0/0	0/0	0/0	0/0	0/0	0/1	0/0	0/1	1/1	0/1	0/1	0/1	1/1	0/1	0/0	0/0	0/0	0/0	0/0	0/0	0/0
7	97942439	G	T	upstream_gene_variant	MODIFIER	AREL1	ENSSSCG00000002370	-	-	-	-	-	-	rs332261813	1589	-1	-	1/1	1/1	1/1	0/0	0/0	0/0	0/0	0/0	0/0	0/0	0/0	0/0	0/0	0/0	0/0	0/0	0/1	0/0	0/1	1/1	0/1	0/1	0/1	1/1	0/1	0/0	0/0	0/0	0/0	0/0	0/0	0/0
7	97942439	G	T	intron_variant	MODIFIER	-	ENSSSCG00000039202	-	2/7	-	-	-	-	rs332261813	-	1	-	1/1	1/1	1/1	0/0	0/0	0/0	0/0	0/0	0/0	0/0	0/0	0/0	0/0	0/0	0/0	0/0	0/1	0/0	0/1	1/1	0/1	0/1	0/1	1/1	0/1	0/0	0/0	0/0	0/0	0/0	0/0	0/0
7	97942439	G	T	upstream_gene_variant	MODIFIER	AREL1	ENSSSCG00000002370	-	-	-	-	-	-	rs332261813	1555	-1	-	1/1	1/1	1/1	0/0	0/0	0/0	0/0	0/0	0/0	0/0	0/0	0/0	0/0	0/0	0/0	0/0	0/1	0/0	0/1	1/1	0/1	0/1	0/1	1/1	0/1	0/0	0/0	0/0	0/0	0/0	0/0	0/0
7	97942439	G	T	upstream_gene_variant	MODIFIER	AREL1	ENSSSCG00000002370	-	-	-	-	-	-	rs332261813	1531	-1	-	1/1	1/1	1/1	0/0	0/0	0/0	0/0	0/0	0/0	0/0	0/0	0/0	0/0	0/0	0/0	0/0	0/1	0/0	0/1	1/1	0/1	0/1	0/1	1/1	0/1	0/0	0/0	0/0	0/0	0/0	0/0	0/0
7	97942448	A	G	upstream_gene_variant	MODIFIER	AREL1	ENSSSCG00000002370	-	-	-	-	-	-	rs345131442	1550	-1	-	1/1	1/1	1/1	0/0	0/0	0/0	0/0	0/0	0/0	0/0	0/0	0/0	0/0	0/0	0/0	0/0	0/1	0/0	0/1	1/1	0/1	0/1	0/1	1/1	0/1	0/0	0/0	0/0	0/0	0/0	0/0	0/0
7	97942448	A	G	intron_variant	MODIFIER	-	ENSSSCG00000039202	-	2/7	-	-	-	-	rs345131442	-	1	-	1/1	1/1	1/1	0/0	0/0	0/0	0/0	0/0	0/0	0/0	0/0	0/0	0/0	0/0	0/0	0/0	0/1	0/0	0/1	1/1	0/1	0/1	0/1	1/1	0/1	0/0	0/0	0/0	0/0	0/0	0/0	0/0
7	97942448	A	G	upstream_gene_variant	MODIFIER	AREL1	ENSSSCG00000002370	-	-	-	-	-	-	rs345131442	1545	-1	-	1/1	1/1	1/1	0/0	0/0	0/0	0/0	0/0	0/0	0/0	0/0	0/0	0/0	0/0	0/0	0/0	0/1	0/0	0/1	1/1	0/1	0/1	0/1	1/1	0/1	0/0	0/0	0/0	0/0	0/0	0/0	0/0
7	97942448	A	G	upstream_gene_variant	MODIFIER	AREL1	ENSSSCG00000002370	-	-	-	-	-	-	rs345131442	1598	-1	-	1/1	1/1	1/1	0/0	0/0	0/0	0/0	0/0	0/0	0/0	0/0	0/0	0/0	0/0	0/0	0/0	0/1	0/0	0/1	1/1	0/1	0/1	0/1	1/1	0/1	0/0	0/0	0/0	0/0	0/0	0/0	0/0
7	97942448	A	G	intron_variant	MODIFIER	-	ENSSSCG00000039202	-	2/7	-	-	-	-	rs345131442	-	1	-	1/1	1/1	1/1	0/0	0/0	0/0	0/0	0/0	0/0	0/0	0/0	0/0	0/0	0/0	0/0	0/0	0/1	0/0	0/1	1/1	0/1	0/1	0/1	1/1	0/1	0/0	0/0	0/0	0/0	0/0	0/0	0/0
7	97942448	A	G	upstream_gene_variant	MODIFIER	AREL1	ENSSSCG00000002370	-	-	-	-	-	-	rs345131442	1564	-1	-	1/1	1/1	1/1	0/0	0/0	0/0	0/0	0/0	0/0	0/0	0/0	0/0	0/0	0/0	0/0	0/0	0/1	0/0	0/1	1/1	0/1	0/1	0/1	1/1	0/1	0/0	0/0	0/0	0/0	0/0	0/0	0/0
7	97942448	A	G	upstream_gene_variant	MODIFIER	AREL1	ENSSSCG00000002370	-	-	-	-	-	-	rs345131442	1540	-1	-	1/1	1/1	1/1	0/0	0/0	0/0	0/0	0/0	0/0	0/0	0/0	0/0	0/0	0/0	0/0	0/0	0/1	0/0	0/1	1/1	0/1	0/1	0/1	1/1	0/1	0/0	0/0	0/0	0/0	0/0	0/0	0/0
7	97946587	GT	TA	intron_variant	MODIFIER	-	ENSSSCG00000039202	-	4/7	-	-	-	-	-	-	1	-	1/1	1/1	1/1	0/0	0/0	0/0	0/0	0/0	0/0	0/0	0/0	0/0	0/0	0/0	0/0	0/0	0/1	0/0	0/1	1/1	0/1	0/1	0/1	1/1	0/1	0/0	0/0	0/0	0/0	0/0	0/0	0/0
7	97946587	GT	TA	intron_variant	MODIFIER	-	ENSSSCG00000039202	-	4/7	-	-	-	-	-	-	1	-	1/1	1/1	1/1	0/0	0/0	0/0	0/0	0/0	0/0	0/0	0/0	0/0	0/0	0/0	0/0	0/0	0/1	0/0	0/1	1/1	0/1	0/1	0/1	1/1	0/1	0/0	0/0	0/0	0/0	0/0	0/0	0/0
7	97949050	C	T	intron_variant	MODIFIER	-	ENSSSCG00000039202	-	4/7	-	-	-	-	rs340888840	-	1	-	1/1	1/1	1/1	0/0	0/0	0/0	0/0	0/0	0/0	0/0	0/0	0/0	0/0	0/0	0/0	0/0	0/1	0/0	0/1	1/1	0/1	0/1	0/1	1/1	0/1	0/0	0/0	0/0	0/0	0/0	0/0	0/0
7	97949050	C	T	intron_variant	MODIFIER	-	ENSSSCG00000039202	-	4/7	-	-	-	-	rs340888840	-	1	-	1/1	1/1	1/1	0/0	0/0	0/0	0/0	0/0	0/0	0/0	0/0	0/0	0/0	0/0	0/0	0/0	0/1	0/0	0/1	1/1	0/1	0/1	0/1	1/1	0/1	0/0	0/0	0/0	0/0	0/0	0/0	0/0
7	97949321	G	A	intron_variant	MODIFIER	-	ENSSSCG00000039202	-	4/7	-	-	-	-	rs324339530	-	1	-	1/1	1/1	1/1	0/0	0/0	0/0	0/0	0/0	0/0	0/0	0/0	0/0	0/0	0/0	0/0	0/0	0/1	0/0	0/1	1/1	0/1	0/1	0/1	1/1	0/1	0/0	0/0	0/0	0/0	0/0	0/0	0/0
7	97949321	G	A	intron_variant	MODIFIER	-	ENSSSCG00000039202	-	4/7	-	-	-	-	rs324339530	-	1	-	1/1	1/1	1/1	0/0	0/0	0/0	0/0	0/0	0/0	0/0	0/0	0/0	0/0	0/0	0/0	0/0	0/1	0/0	0/1	1/1	0/1	0/1	0/1	1/1	0/1	0/0	0/0	0/0	0/0	0/0	0/0	0/0
7	97949630	G	A	intron_variant	MODIFIER	-	ENSSSCG00000039202	-	4/7	-	-	-	-	rs344193094	-	1	-	1/1	1/1	1/1	0/0	0/0	0/0	0/0	0/0	0/0	0/0	0/0	0/0	0/0	0/0	0/0	0/0	0/1	0/0	0/1	1/1	0/1	0/1	0/1	1/1	0/1	0/0	0/0	0/0	0/0	0/0	0/0	0/0
7	97949630	G	A	intron_variant	MODIFIER	-	ENSSSCG00000039202	-	4/7	-	-	-	-	rs344193094	-	1	-	1/1	1/1	1/1	0/0	0/0	0/0	0/0	0/0	0/0	0/0	0/0	0/0	0/0	0/0	0/0	0/0	0/1	0/0	0/1	1/1	0/1	0/1	0/1	1/1	0/1	0/0	0/0	0/0	0/0	0/0	0/0	0/0
7	97951984	G	A	intron_variant	MODIFIER	-	ENSSSCG00000039202	-	5/7	-	-	-	-	rs320574606	-	1	-	1/1	1/1	1/1	0/0	0/0	0/0	0/0	0/0	0/0	0/0	0/0	0/0	0/0	0/0	0/0	0/0	0/1	0/0	0/1	1/1	0/1	0/1	0/1	1/1	0/1	0/0	0/0	0/0	0/0	0/0	0/0	0/0
7	97951984	G	A	intron_variant	MODIFIER	-	ENSSSCG00000039202	-	5/7	-	-	-	-	rs320574606	-	1	-	1/1	1/1	1/1	0/0	0/0	0/0	0/0	0/0	0/0	0/0	0/0	0/0	0/0	0/0	0/0	0/0	0/1	0/0	0/1	1/1	0/1	0/1	0/1	1/1	0/1	0/0	0/0	0/0	0/0	0/0	0/0	0/0
7	97952060	A	G	intron_variant	MODIFIER	-	ENSSSCG00000039202	-	5/7	-	-	-	-	rs338803058	-	1	-	1/1	1/1	1/1	0/0	0/0	0/0	0/0	0/0	0/0	0/0	0/0	0/0	0/0	0/0	0/0	0/0	0/1	0/0	0/1	1/1	0/1	0/1	0/1	1/1	0/1	0/0	0/0	0/0	0/0	0/0	0/0	0/0
7	97952060	A	G	intron_variant	MODIFIER	-	ENSSSCG00000039202	-	5/7	-	-	-	-	rs338803058	-	1	-	1/1	1/1	1/1	0/0	0/0	0/0	0/0	0/0	0/0	0/0	0/0	0/0	0/0	0/0	0/0	0/0	0/1	0/0	0/1	1/1	0/1	0/1	0/1	1/1	0/1	0/0	0/0	0/0	0/0	0/0	0/0	0/0
7	98107162	ACCCCCCCG	ACCCCCCCCG	intron_variant	MODIFIER	DLST	ENSSSCG00000002374	-	11/14	-	-	-	-	-	-	1	-	1/1	1/1	1/1	0/0	0/0	0/0	0/0	0/0	0/0	0/0	0/0	0/0	0/0	0/0	0/0	0/0	0/1	0/0	0/0	1/1	0/1	0/1	0/1	1/1	0/0	0/0	0/0	0/0	0/0	0/0	0/0	0/0
7	98107162	ACCCCCCCG	ACCCCCCCCG	downstream_gene_variant	MODIFIER	RPS6KL1	ENSSSCG00000002375	-	-	-	-	-	-	-	2722	-1	-	1/1	1/1	1/1	0/0	0/0	0/0	0/0	0/0	0/0	0/0	0/0	0/0	0/0	0/0	0/0	0/0	0/1	0/0	0/0	1/1	0/1	0/1	0/1	1/1	0/0	0/0	0/0	0/0	0/0	0/0	0/0	0/0
7	98107162	ACCCCCCCG	ACCCCCCCCG	downstream_gene_variant	MODIFIER	RPS6KL1	ENSSSCG00000002375	-	-	-	-	-	-	-	2722	-1	-	1/1	1/1	1/1	0/0	0/0	0/0	0/0	0/0	0/0	0/0	0/0	0/0	0/0	0/0	0/0	0/0	0/1	0/0	0/0	1/1	0/1	0/1	0/1	1/1	0/0	0/0	0/0	0/0	0/0	0/0	0/0	0/0
7	98107162	ACCCCCCCG	ACCCCCCCCG	downstream_gene_variant	MODIFIER	RPS6KL1	ENSSSCG00000002375	-	-	-	-	-	-	-	2722	-1	-	1/1	1/1	1/1	0/0	0/0	0/0	0/0	0/0	0/0	0/0	0/0	0/0	0/0	0/0	0/0	0/0	0/1	0/0	0/0	1/1	0/1	0/1	0/1	1/1	0/0	0/0	0/0	0/0	0/0	0/0	0/0	0/0
7	98280733	AAAACCAAACCAAACCAAACCAAACCA	AAAACCAAACCAAACCAAACCA	intron_variant	MODIFIER	NEK9	ENSSSCG00000002381	-	21/21	-	-	-	-	-	-	-1	-	1/1	1/1	1/1	0/0	0/0	0/0	0/0	0/0	0/0	0/0	0/0	0/0	0/0	0/0	0/0	0/0	0/1	0/0	0/1	1/1	0/1	0/1	0/1	1/1	0/1	0/0	0/0	0/0	.	0/0	0/0	0/0
7	98394638	ATTTTTTTTTTTTTTTA	ATTTTTTTTTTTTTTTTA	intergenic_variant	MODIFIER	-	-	-	-	-	-	-	-	-	-	-	-	1/1	1/1	1/1	0/0	0/0	0/0	0/0	0/0	0/0	0/0	0/0	0/0	0/0	0/0	0/0	0/0	0/1	0/0	1/1	1/1	1/1	1/1	0/0	1/1	0/1	0/0	0/0	0/0	0/0	0/0	0/0	0/0
7	98412651	G	A	intergenic_variant	MODIFIER	-	-	-	-	-	-	-	-	rs695122198	-	-	-	1/1	1/1	1/1	0/0	0/0	0/0	0/0	0/0	0/0	0/0	0/0	0/0	0/0	0/0	0/0	0/0	0/1	0/0	1/1	0/1	1/1	0/1	0/1	1/1	0/1	0/0	0/0	0/0	0/0	0/0	0/0	0/0
7	98472153	GG	GGCG	intergenic_variant	MODIFIER	-	-	-	-	-	-	-	-	rs697494921	-	-	-	1/1	1/1	1/1	0/0	0/0	0/0	0/0	0/0	0/0	0/0	0/0	0/0	0/0	0/0	0/0	0/0	0/1	0/0	0/1	1/1	0/0	0/1	0/1	1/1	0/1	.	0/0	0/0	0/0	0/0	.	0/0
[truncated: 2 more columns]

## Sheet: Table X2
Table X2: 660K chip SNPs in the region of the L line specific haplotype (chr7:97.50-97.57 Mb). The significance level for NVE is indicated. The alleles for the VRTN wt and ins haplotype are listed. The SNPs surrounding the VRTN promoter SNP (97614603) and insertion (97615800) are indicated in yellow.
Markers	Positions	p-value_NVE	alleles associated with wt haplotype	alleles associated with ins haplotype
AX-116329713	97521999	6.8839e-82	C	A
AX-116329716	97528613	8.49135e-82	G	A
AX-116329717	97533727	5.29452e-85	A	G
AX-116329695	97553296	5.29452e-85	T	C
AX-116757987	97568284	7.48986e-80	G	A
AX-116329718	97569136	1.14619e-63	C	T
AX-116329688	97595573	5.89853e-78	A	G
AX-116329721	97618073	2.12624e-80	T	C
AX-116329724	97632189	2.88747e-79	A	G
AX-116329727	97643633	5.03305e-82	C	A
AX-116329728	97646252	5.03305e-82	C	G
AX-116329730	97652632	5.03305e-82	T	C
